# Supplementary material for: Proteogenomics of diffuse gliomas reveal molecular subtypes associated with specific therapeutic targets and immune-evasion mechanisms
Source: Nat Commun. 2023 Jan 31;14:505. doi: 10.1038/s41467-023-36005-1 (PMC9889805; doi:10.1038/s41467-023-36005-1)
Supplement: Supplementary file 3 — Supplementary Data 1 [file 41467_2023_36005_MOESM3_ESM.xlsx]

## Sheet: Table legend
Supplementary Data 1. Detailed clinical information of diffuse glioma cohort.
Supplementary Data 1a	Matrix of detailed clinical information of 187 diffuse glioma cases in discovery cohort
Supplementary Data 1b	Matrix of detailed clinical information of 56 diffuse glioma cases in validation cohort
Supplementary Data 1c	Matrix of detailed clinical information of 12 normal brain contributors
Supplementary Data 1d	Matrix of number of proteins, peptides and PSMs that pass threshold or decoyed.

## Sheet: Supplementary Data 1a
Patient No.	WHO_2007_grade	Histological_type	Tumor_location	Headache_history	Sensory_changes	Visual_changes	Mental_status_Changes	Seizure_history	Surgery_date (month/day/year)	time of death	last follow-up date	time/month-60	OS-status	WES exp. NO. fo tumor tissue	Proteomic exp. NO. fo tumor tissue	Proteomic exp. NO. for tumor-adjacent tissue	Phosphoproteomic exp. NO. fo tumor tissue	Phosphoproteomic exp. NO. fo tumor-adjacent tissue	transcriptome-T	transcriptome-TA	Proteome_type	phos-subtype	imune-subtype	transcriptome-subtype	ProgFreeSurvTime_months	Cancer recurrence	TMZ_treatment	EGFR_mutation	EGFR_amplification	TMZ_responder	IDH1_mutation	PDGFRA_mutation	KIT_mutation	Tumor_size	Tumor_Purity_Absolute_for_tumor_samples	Tumor_Purity_Histology_for_tumor_samples	KI67_postive_percentage	MVDS	WHO_Grade_2021_brain_tumor_classification	TP53_mutation	ATRX_mutation	cdkn2a/b_homozygous_deletion	1p/19q_co-deletion	chrom. 7 amplification/chrom. 10 deletion
Glioma#1	2	Astrocytoma	left_Frontal_lobe	Yes	No	No	No	Yes	2011-04-08 13:30:00	2012-03-13	2019-06-26	11	deceased	WES-exp030506	Exp030506	n.a.	n.a.	n.a.	T_Exp030506	n.a.	S-Ne	n.a.	immune-type-3	n.a.	7	recurrent	n.a.	n.m.	n.m.	n.a.	mutation	n.m.	n.m.	n.a.	0.85	0.93	0.4	n.a.	WHO_Grade2_Oligodendroglioma	mutation	n.m.	co-del	co-del	n.m.
Glioma#10	4	Glioblastoma	left_temporal_lobe	No	No	No	No	No	2014-09-18	2016-02-18	2019-06-26	17	deceased	WES-exp031496	Exp031496	n.a.	n.a.	n.a.	T_Exp031496	n.a.	S-Im	n.a.	immune-type-3	transcriptome-subtype-3	n.a.	n.a.	n.a.	n.m.	Amp	n.a.	n.m.	n.m.	n.m.	4.7	0.89	0.96	0.52	n.a.	GBM_IDH_WT	n.m.	n.m.	n.m.	n.m.	7+/10-
Glioma#102	4	Glioblastoma	right_Frontal_lobe	No	No	No	No	No	2006-06-08	2008-06-07	2019-06-26	24	deceased	WES-exp034617	Exp034617	n.a.	n.a.	n.a.	n.a.	n.a.	S-Pf	n.a.	Immune-type-1	n.a.	n.a.	n.a.	n.a.	n.m.	Amp	n.a.	n.m.	n.m.	n.m.	n.a.	0.75	0.85	n.a.	n.a.	GBM_IDH_WT	mutation	mutation	co-del	n.m.	n.m.
Glioma#103	4	Glioblastoma	others	No	No	No	No	No	2008-08-07	2009-02-03	2019-06-26	6	deceased	WES-exp034618	Exp034618	n.a.	n.a.	n.a.	n.a.	n.a.	S-Pf	n.a.	immune-type-3	n.a.	n.a.	n.a.	n.a.	n.m.	Amp	n.a.	n.m.	n.m.	n.m.	6	0.9	0.97	0.51	n.a.	GBM_IDH_WT	n.m.	n.m.	co-del	n.m.	7+/10-
Glioma#104	4	Glioblastoma	right_occipital_lobe	No	No	No	No	No	2004-06-19	living	2018-07-14	60	living	WES-exp034619	Exp034619	n.a.	n.a.	n.a.	n.a.	n.a.	S-Im	n.a.	immune-type-3	n.a.	20	No	TMZ_treated	mutation	n.m.	Responder	n.m.	n.m.	n.m.	3.4	0.9	0.97	0.59	n.a.	GBM_IDH_WT	mutation	n.m.	co-del	n.m.	7+/10-
Glioma#108	2	Oligoastrocytoma	right_Frontal_lobe	No	No	No	No	No	2008-09-22	living	2018-07-14	60	living	WES-exp034628	Exp034628	n.a.	n.a.	n.a.	n.a.	n.a.	S-Ne	n.a.	Immune-type-2	n.a.	20	No	n.a.	n.m.	Amp	n.a.	mutation	n.m.	n.m.	4	0.9	0.97	0.58	n.a.	WHO_Grade2_Astrocytoma	n.m.	mutation	n.m.	n.m.	7+/10-
Glioma#109	4	Glioblastoma	left_temporal_lobe	No	No	No	No	No	2009-01-13	2010-06-14	2019-06-26	17	deceased	WES-exp034629	Exp034629	n.a.	n.a.	n.a.	n.a.	n.a.	S-Im	n.a.	immune-type-3	n.a.	n.a.	n.a.	n.a.	n.m.	n.m.	n.a.	n.m.	n.m.	n.m.	6	0.89	0.96	0.34	n.a.	GBM_IDH_WT	n.m.	n.m.	co-del	n.m.	n.m.
Glioma#11	4	Glioblastoma	right_Frontal_lobe	No	No	No	No	No	2016-10-09	living	2017-05-23	7	living	WES-exp031497	Exp031497	n.a.	P-exp031497	n.a.	T_Exp031497	n.a.	S-Im	P-S-II	Immune-type-2	transcriptome-subtype-3	6	recurrent	n.a.	n.m.	Amp	n.a.	n.m.	mutation	mutation	3.7	0.74	0.84	0.52	0.42	GBM_IDH_WT	mutation	n.m.	co-del	n.m.	7+/10-
Glioma#113	2	Astrocytoma	left_parietal_lobe	No	No	No	No	No	2008-06-11	2013-09-17	2019-06-26	60	living	WES-exp034633	Exp034633	n.a.	n.a.	n.a.	n.a.	n.a.	S-Ne	n.a.	Immune-type-1	n.a.	20	No	n.a.	n.m.	n.m.	n.a.	mutation	n.m.	n.m.	5	0.88	0.95	0.23	n.a.	NEC	n.m.	mutation	n.m.	co-del	n.m.
Glioma#117	3	Oligodendroglioma	right_Frontal_lobe	No	No	No	No	No	2014-04-03	2018-06-29	2019-06-26	51	deceased	WES-exp034644	Exp034644	n.a.	n.a.	n.a.	T_Exp034644	n.a.	S-Ne	n.a.	Immune-type-1	n.a.	20	No	n.a.	n.m.	Amp	n.a.	mutation	n.m.	n.m.	3	0.9	0.97	0.44	0.14	WHO_Grade2_Oligodendroglioma	n.m.	n.m.	n.m.	co-del	n.m.
Glioma#119	4	Glioblastoma	left_parietal_lobe	No	No	No	No	No	2007-11-15	2008-05-01	2019-06-26	5	deceased	WES-exp034655	Exp034655	n.a.	n.a.	n.a.	n.a.	n.a.	S-Ne	n.a.	Immune-type-1	n.a.	3	recurrent	TMZ_treated	n.m.	Amp	Non-responder	n.m.	n.m.	n.m.	n.a.	0.79	0.88	0.41	n.a.	GBM_IDH_WT	n.m.	n.m.	co-del	n.m.	7+/10-
Glioma#12	4	Glioblastoma	others	Yes	No	No	No	No	12/13/2016	2016-12-25	2019-06-26	0	deceased	WES-exp031498	Exp031498	n.a.	P-exp031498	n.a.	n.a.	n.a.	S-Im	P-S-III	Immune-type-1	n.a.	n.a.	n.a.	n.a.	n.m.	n.m.	n.a.	n.m.	mutation	mutation	1.2	0.75	0.86	0.38	0.78	GBM_IDH_WT	n.m.	n.m.	co-del	n.m.	n.m.
Glioma#120	4	Glioblastoma	left_Frontal_lobe	Yes	No	No	No	No	2008-04-29	living	2017-10-24	60	living	WES-exp035624	Exp035624	n.a.	n.a.	n.a.	n.a.	n.a.	S-Im	n.a.	immune-type-3	n.a.	n.a.	n.a.	n.a.	n.m.	Amp	n.a.	n.m.	n.m.	n.m.	4	0.9	0.97	n.a.	n.a.	GBM_IDH_WT	n.m.	n.m.	n.m.	n.m.	n.m.
Glioma#121	4	Glioblastoma	left_occipital _lobe	No	No	Yes	No	No	2008-01-15	2011-04-14	2019-06-26	39	deceased	WES-exp035626	Exp035626	n.a.	n.a.	n.a.	n.a.	n.a.	S-Pf	n.a.	Immune-type-1	n.a.	20	recurrent	TMZ_treated	n.m.	Amp	Responder	n.m.	n.m.	n.m.	n.a.	0.9	0.97	n.a.	n.a.	GBM_IDH_WT	mutation	n.m.	n.m.	n.m.	n.m.
Glioma#122	4	Glioblastoma	left_temporal_lobe	No	No	No	No	No	2006-01-24	2006-05-24	2019-06-26	4	deceased	WES-exp035627	Exp035627	n.a.	n.a.	n.a.	n.a.	n.a.	S-Im	n.a.	immune-type-3	n.a.	n.a.	n.a.	n.a.	n.m.	n.m.	n.a.	n.m.	n.m.	n.m.	3	0.9	0.97	0.33	n.a.	GBM_IDH_WT	n.m.	n.m.	n.m.	n.m.	n.m.
Glioma#124	2	Oligoastrocytoma	right_temporal_lobe	No	No	No	No	No	2008-02-04	living	2018-07-14	60	living	WES-exp035651	Exp035651	n.a.	n.a.	n.a.	n.a.	n.a.	S-Ne	n.a.	Immune-type-1	n.a.	20	No	TMZ_treated	n.m.	n.m.	Responder	mutation	n.m.	n.m.	3	0.89	0.96	0.23	n.a.	WHO_Grade2_Oligodendroglioma	n.m.	mutation	n.m.	co-del	n.m.
Glioma#125	4	Glioblastoma	left_Frontal_lobe	No	No	No	No	No	2008-06-27 19:00:00	2009-06-27	2019-06-26	12	deceased	WES-exp035652	Exp035652	n.a.	n.a.	n.a.	n.a.	n.a.	S-Pf	n.a.	Immune-type-2	n.a.	10	recurrent	n.a.	n.m.	Amp	n.a.	n.m.	n.m.	n.m.	5	0.84	0.93	0.56	n.a.	GBM_IDH_WT	mutation	n.m.	co-del	n.m.	n.m.
Glioma#128	4	Glioblastoma	right_Frontal_lobe	No	No	No	No	No	2014-09-02	2015-05-15	2019-06-26	8	deceased	WES-exp036294	Exp036294	n.a.	n.a.	n.a.	n.a.	n.a.	S-Pf	n.a.	Immune-type-2	n.a.	n.a.	n.a.	n.a.	mutation	Amp	n.a.	n.m.	n.m.	n.m.	4.2	0.9	0.97	0.75	0.32	GBM_IDH_WT	n.m.	n.m.	co-del	n.m.	7+/10-
Glioma#129	4	Glioblastoma	left_occipital _lobe	No	No	No	No	No	2011-01-30	2011-06-21	2019-06-26	4	deceased	WES-exp036295	Exp036295	n.a.	n.a.	n.a.	n.a.	n.a.	S-Ne	n.a.	immune-type-3	n.a.	4	recurrent	n.a.	mutation	Amp	n.a.	n.m.	n.m.	n.m.	5	0.82	0.92	0.89	n.a.	GBM_IDH_WT	n.m.	n.m.	co-del	n.m.	7+/10-
Glioma#13	4	Glioblastoma	left_Frontal_lobe	No	No	No	No	No	2018-02-26	living	2018-06-20	3	living	WES-exp031500	Exp031500	Exp047463	P-exp031500	P-exp047463	T_Exp031500	T_Exp047463	S-Im	P-S-III	immune-type-3	transcriptome-subtype-3	3	No	n.a.	n.m.	Amp	n.a.	n.m.	n.m.	n.m.	5.9	0.86	0.95	0.56	n.a.	GBM_IDH_WT	n.m.	n.m.	co-del	n.m.	7+/10-
Glioma#130	4	Glioblastoma	right_temporal_lobe	No	No	No	No	No	2007-09-12	2008-05-09	2019-06-26	8	deceased	WES-exp036296	Exp036296	n.a.	n.a.	n.a.	n.a.	n.a.	S-Pf	n.a.	Immune-type-2	n.a.	3	recurrent	TMZ_treated	n.m.	n.m.	Non-responder	n.m.	n.m.	n.m.	5	0.9	0.97	0.41	n.a.	GBM_IDH_WT	n.m.	n.m.	n.m.	n.m.	n.m.
Glioma#134	4	Glioblastoma	left_Frontal_lobe	No	No	No	No	No	2011-01-13	2012-10-05	2019-06-26	21	deceased	WES-exp036307	Exp036307	n.a.	n.a.	n.a.	T_Exp036307	n.a.	S-Pf	n.a.	Immune-type-2	transcriptome-subtype-2	18	recurrent	TMZ_treated	n.m.	n.m.	Responder	n.m.	n.m.	n.m.	5.6	0.9	0.97	0.39	n.a.	GBM_IDH_WT	n.m.	mutation	co-del	co-del	n.m.
Glioma#135	4	Glioblastoma	right_occipital_lobe	No	No	No	No	No	2012-05-03	2013-05-15	2019-06-26	12	deceased	WES-exp036309	Exp036309	n.a.	n.a.	n.a.	n.a.	n.a.	S-Ne	n.a.	Immune-type-1	n.a.	n.a.	n.a.	n.a.	n.m.	n.m.	n.a.	n.m.	n.m.	n.m.	3	0.87	0.95	0.24	n.a.	GBM_IDH_WT	n.m.	n.m.	n.m.	n.m.	n.m.
Glioma#136	3	Oligoastrocytoma	right_Frontal_lobe	Yes	No	No	No	No	2016-12-20	living	2019-06-27	30	living	WES-exp036311	Exp036311	n.a.	n.a.	n.a.	T_Exp036311	n.a.	S-Ne	n.a.	immune-type-3	n.a.	n.a.	n.a.	n.a.	n.m.	n.m.	n.a.	mutation	n.m.	n.m.	3	0.76	0.86	n.a.	n.a.	WHO_Grade3_Astrocytoma	n.m.	mutation	n.m.	n.m.	n.m.
Glioma#137	4	Glioblastoma	right_parietal_lobe	No	No	No	No	No	2010-01-05	2011-06-29	2019-06-26	18	deceased	WES-exp036314	Exp036314	n.a.	n.a.	n.a.	n.a.	n.a.	S-Pf	n.a.	Immune-type-2	n.a.	14	recurrent	n.a.	n.m.	Amp	n.a.	n.m.	n.m.	n.m.	4	0.83	0.92	0.51	0.23	GBM_IDH_WT	n.m.	n.m.	n.m.	n.m.	n.m.
Glioma#139	2	Astrocytoma	right_parietal_lobe	No	No	No	No	No	2011-12-21	living	2018-04-15	60	living	WES-exp036938	Exp036938	n.a.	n.a.	n.a.	n.a.	n.a.	S-Ne	n.a.	Immune-type-1	n.a.	20	No	TMZ_treated	n.m.	n.m.	Responder	n.m.	n.m.	n.m.	3.5	0.88	0.95	0.24	n.a.	NEC	n.m.	n.m.	n.m.	co-del	n.m.
Glioma#14	4	Glioblastoma	left_Frontal_lobe	No	No	No	No	No	2017-09-18	living	2018-07-12	9	living	WES-exp031502	Exp031502	n.a.	P-exp031502	n.a.	n.a.	n.a.	S-Pf	P-S-II	Immune-type-1	n.a.	n.a.	n.a.	n.a.	mutation	Amp	n.a.	n.m.	mutation	mutation	4.9	0.9	0.97	0.9	0.4	GBM_IDH_WT	n.m.	n.m.	co-del	n.m.	7+/10-
Glioma#143	4	Glioblastoma	left_Frontal_lobe	No	No	No	No	No	2017-11-06	2018-05-17	2019-06-26	6	deceased	WES-exp036945	Exp036945	n.a.	P-exp036945	n.a.	T_Exp036945	n.a.	S-Pf	P-S-III	immune-type-3	transcriptome-subtype-3	4	recurrent	TMZ_treated	n.m.	Amp	Non-responder	n.m.	n.m.	n.m.	3.8	0.83	0.92	0.54	n.a.	GBM_IDH_WT	n.m.	n.m.	co-del	n.m.	7+/10-
Glioma#144	3	Oligodendroglioma	left_temporal_lobe	No	No	No	No	Yes	2017-04-12	living	2018-06-29	14	living	WES-exp036947	Exp036947	n.a.	n.a.	n.a.	T_Exp036947	n.a.	S-Ne	n.a.	Immune-type-1	n.a.	n.a.	n.a.	n.a.	n.m.	Amp	n.a.	mutation	mutation	n.m.	4.8	0.85	0.94	0.51	n.a.	WHO_Grade2_Oligodendroglioma	n.m.	n.m.	co-del	co-del	n.m.
Glioma#145	4	Glioblastoma	left_parietal_lobe	No	No	No	No	No	2013-01-17	2017-10-21	2019-06-26	57	deceased	WES-exp036949	Exp036949	n.a.	n.a.	n.a.	n.a.	n.a.	S-Ne	n.a.	Immune-type-1	n.a.	20	No	n.a.	mutation	n.m.	n.a.	n.m.	n.m.	n.m.	5.6	0.82	0.92	0.62	n.a.	GBM_IDH_WT	mutation	n.m.	n.m.	n.m.	n.m.
Glioma#146	4	Glioblastoma	right_occipital_lobe	No	No	No	No	No	2013-12-11	2015-04-14	2019-06-26	16	deceased	WES-exp036950	Exp036950	n.a.	n.a.	n.a.	T_Exp036950	n.a.	S-Pf	n.a.	Immune-type-1	transcriptome-subtype-1	n.a.	n.a.	n.a.	n.m.	Amp	n.a.	n.m.	n.m.	n.m.	3.3	0.8	0.89	0.58	n.a.	GBM_IDH_WT	n.m.	n.m.	co-del	n.m.	7+/10-
Glioma#147	4	Glioblastoma	left_parietal_lobe	No	No	No	No	No	2011-10-26	2012-05-15	2019-06-26	6	deceased	WES-exp037363	Exp037363	n.a.	n.a.	n.a.	T_Exp037363	n.a.	S-Pf	n.a.	Immune-type-2	transcriptome-subtype-3	4	recurrent	n.a.	n.m.	Amp	n.a.	n.m.	n.m.	n.m.	5	0.87	0.95	0.47	n.a.	GBM_IDH_WT	n.m.	n.m.	co-del	n.m.	7+/10-
Glioma#148	4	Glioblastoma	right_parietal_lobe	No	No	No	No	No	2017-11-24	2017-12-17	2019-06-26	0	deceased	WES-exp037364	Exp037364	n.a.	P-exp037364	n.a.	T_Exp037364	n.a.	S-Im	P-S-II	immune-type-3	transcriptome-subtype-2	n.a.	n.a.	n.a.	n.m.	n.m.	n.a.	n.m.	mutation	mutation	4.6	0.82	0.92	0.37	n.a.	GBM_IDH_WT	n.m.	n.m.	co-del	n.m.	n.m.
Glioma#149	4	Glioblastoma	left_Frontal_lobe	No	No	No	No	No	2017-07-13	2018-04-26	2019-06-26	9	deceased	WES-exp037366	Exp037366	n.a.	P-exp037366	n.a.	T_Exp037366	n.a.	S-Im	P-S-II	Immune-type-1	transcriptome-subtype-1	8	recurrent	n.a.	n.m.	n.m.	n.a.	n.m.	n.m.	n.m.	4.6	0.83	0.92	0.42	n.a.	GBM_IDH_WT	mutation	n.m.	n.m.	n.m.	n.m.
Glioma#15	4	Glioblastoma	right_occipital_lobe	No	No	No	No	No	2017-11-08	living	2018-06-20	7	living	WES-exp031504	Exp031504	n.a.	n.a.	n.a.	n.a.	n.a.	S-Im	n.a.	immune-type-3	n.a.	n.a.	n.a.	n.a.	n.m.	Amp	n.a.	n.m.	n.m.	mutation	5.2	0.89	0.95	0.47	n.a.	GBM_IDH_WT	mutation	n.m.	n.m.	n.m.	7+/10-
Glioma#150	4	Glioblastoma	right_Frontal_lobe	No	No	No	No	No	2016-04-26	2016-08-09	2019-06-26	3	deceased	WES-exp037368	Exp037368	n.a.	n.a.	n.a.	T_Exp037368	n.a.	S-Im	n.a.	Immune-type-1	transcriptome-subtype-3	n.a.	n.a.	n.a.	n.m.	Amp	n.a.	n.m.	mutation	n.m.	4.7	0.75	0.85	0.43	n.a.	GBM_IDH_WT	mutation	n.m.	co-del	n.m.	n.m.
Glioma#151	4	Glioblastoma	left_occipital _lobe	No	No	No	No	No	2017-11-30	living	2018-06-20	6	living	WES-exp040807	Exp040807	Exp047486	P-exp040807	n.a.	T_Exp040807	T_Exp047486	S-Ne	P-S-II	Immune-type-1	transcriptome-subtype-2	2	recurrent	TMZ_treated	n.m.	n.m.	Non-responder	n.m.	n.m.	n.m.	4.6	0.9	0.97	0.45	n.a.	GBM_IDH_WT	mutation	n.m.	n.m.	n.m.	n.m.
Glioma#153	3	Oligodendroglioma	left_Frontal_lobe	No	No	No	No	Yes	2017-01-03	living	2018-06-29	18	living	WES-exp040809	Exp040809	n.a.	n.a.	n.a.	T_Exp040809	n.a.	S-Ne	n.a.	Immune-type-2	n.a.	n.a.	n.a.	n.a.	n.m.	n.m.	n.a.	mutation	n.m.	n.m.	3.9	0.89	0.96	0.46	0.1	WHO_Grade2_Oligodendroglioma	n.m.	n.m.	co-del	co-del	n.m.
Glioma#154	2	Oligodendroglioma	right_temporal_lobe	No	No	No	No	No	2015-05-28	living	2018-07-15	38	living	WES-exp040812	Exp040812	Exp047458	P-exp040812	P-exp047458	T_Exp040812	T_Exp047458	S-Ne	P-S-III	immune-type-3	n.a.	20	No	n.a.	n.m.	n.m.	n.a.	n.m.	n.m.	n.m.	2.9	0.76	0.87	0.24	n.a.	NEC	n.m.	n.m.	n.m.	n.m.	n.m.
Glioma#155	4	Glioblastoma	left_parietal_lobe	No	No	No	No	No	2011-10-20	2012-02-14	2019-06-26	3	deceased	WES-exp040815	Exp040815	n.a.	n.a.	n.a.	n.a.	n.a.	S-Im	n.a.	immune-type-3	n.a.	n.a.	n.a.	n.a.	n.m.	Amp	n.a.	n.m.	n.m.	n.m.	5.3	0.81	0.91	0.42	n.a.	GBM_IDH_WT	n.m.	n.m.	co-del	n.m.	7+/10-
Glioma#157	3	Oligodendroglioma	left_Frontal_lobe	Yes	No	Yes	Yes	No	2016-03-04	living	2018-06-29	28	living	WES-exp040823	Exp040823	Exp047466	P-exp040823	P-exp047466	T_Exp040823	n.a.	S-Ne	P-S-III	Immune-type-2	n.a.	1	recurrent	TMZ_treated	n.m.	n.m.	Non-responder	mutation	n.m.	mutation	2.2	0.9	0.97	0.41	0.24	WHO_Grade2_Oligodendroglioma	n.m.	n.m.	n.m.	co-del	n.m.
Glioma#158	4	Glioblastoma	left_temporal_lobe	No	No	No	No	No	2013-12-11	living	2018-07-08	55	living	WES-exp040825	Exp040825	n.a.	n.a.	n.a.	n.a.	n.a.	S-Ne	n.a.	Immune-type-1	n.a.	20	No	n.a.	n.m.	Amp	n.a.	n.m.	n.m.	n.m.	5	0.9	0.97	0.46	n.a.	GBM_IDH_WT	n.m.	n.m.	n.m.	n.m.	n.m.
Glioma#159	4	Glioblastoma	right_parietal_lobe	No	No	No	No	No	2012-06-07	2012-11-24	2019-06-26	5	deceased	WES-exp040826	Exp040826	n.a.	n.a.	n.a.	T_Exp040826	n.a.	S-Im	n.a.	Immune-type-2	n.a.	n.a.	n.a.	n.a.	n.m.	n.m.	n.a.	mutation	mutation	n.m.	4.3	0.75	0.86	0.48	n.a.	GBM_IDH_MUT	mutation	n.m.	n.m.	n.m.	7+/10-
Glioma#16	4	Glioblastoma	left_occipital _lobe	No	No	No	No	No	2014-06-18	2015-12-28	2019-06-26	18	deceased	WES-exp031505	Exp031505	n.a.	n.a.	n.a.	n.a.	n.a.	S-Pf	n.a.	immune-type-3	n.a.	n.a.	n.a.	n.a.	n.m.	Amp	n.a.	n.m.	mutation	n.m.	3.4	0.9	0.97	0.5	n.a.	GBM_IDH_WT	n.m.	n.m.	co-del	n.m.	n.m.
Glioma#160	4	Glioblastoma	left_occipital _lobe	No	No	No	No	No	2013-11-20	2014-06-14	2019-06-26	6	deceased	WES-exp040827	Exp040827	n.a.	n.a.	n.a.	n.a.	n.a.	S-Ne	n.a.	Immune-type-1	n.a.	n.a.	n.a.	n.a.	n.m.	Amp	n.a.	n.m.	mutation	n.m.	n.a.	0.9	0.97	n.a.	n.a.	GBM_IDH_WT	n.m.	n.m.	co-del	n.m.	7+/10-
Glioma#161	4	Glioblastoma	left_Frontal_lobe	No	No	No	No	No	2008-02-01	2009-01-11	2019-06-26	11	deceased	WES-exp040828	Exp040828	n.a.	n.a.	n.a.	n.a.	n.a.	S-Pf	n.a.	Immune-type-2	n.a.	10	recurrent	TMZ_treated	mutation	Amp	Responder	n.m.	n.m.	n.m.	5.02	0.85	0.93	0.53	n.a.	GBM_IDH_WT	n.m.	n.m.	co-del	n.m.	7+/10-
Glioma#163	4	Glioblastoma	others	No	No	No	No	No	2014-08-20	living	2018-07-28	47	living	WES-exp040831	Exp040831	n.a.	n.a.	n.a.	T_Exp040831	n.a.	S-Pf	n.a.	Immune-type-2	transcriptome-subtype-2	6	No	n.a.	n.m.	n.m.	n.a.	n.m.	n.m.	n.m.	4.4	0.79	0.88	0.39	n.a.	GBM_IDH_WT	mutation	n.m.	co-del	n.m.	n.m.
Glioma#164	4	Glioblastoma	right_occipital_lobe	No	No	No	No	No	2015-06-24	2016-02-29	2019-06-26	8	deceased	WES-exp040832	Exp040832	n.a.	n.a.	n.a.	T_Exp040832	n.a.	S-Ne	n.a.	Immune-type-2	transcriptome-subtype-2	1	recurrent	n.a.	n.m.	n.m.	n.a.	n.m.	mutation	n.m.	2.5	0.82	0.91	0.32	0.31	GBM_IDH_WT	n.m.	n.m.	co-del	n.m.	n.m.
Glioma#165	4	Glioblastoma	right_Frontal_lobe	No	No	No	No	No	2013-09-27	2015-12-25	2019-06-26	27	deceased	WES-exp040833	Exp040833	n.a.	n.a.	n.a.	n.a.	n.a.	S-Im	n.a.	immune-type-3	n.a.	n.a.	n.a.	n.a.	n.m.	Amp	n.a.	n.m.	n.m.	n.m.	4	0.9	0.97	0.43	n.a.	GBM_IDH_WT	n.m.	n.m.	co-del	n.m.	7+/10-
Glioma#166	4	Glioblastoma	others	No	No	No	No	No	2009-01-09	2010-04-15	2019-06-26	15	deceased	WES-exp040834	Exp040834	n.a.	n.a.	n.a.	n.a.	n.a.	S-Im	n.a.	Immune-type-1	n.a.	n.a.	n.a.	n.a.	n.m.	Amp	n.a.	n.m.	mutation	n.m.	2.4	0.88	0.95	0.59	n.a.	GBM_IDH_WT	mutation	n.m.	n.m.	n.m.	7+/10-
Glioma#167	4	Glioblastoma	left_temporal_lobe	No	No	No	No	No	2018-06-08	living	2019-06-22	12	living	WES-exp040835	Exp040835	Exp046707	P-exp040835	P-exp046707	T_Exp040835	n.a.	S-Im	P-S-III	Immune-type-1	transcriptome-subtype-1	n.a.	n.a.	n.a.	n.m.	Amp	n.a.	n.m.	n.m.	n.m.	5.5	0.8	0.89	0.42	n.a.	GBM_IDH_WT	n.m.	n.m.	n.m.	n.m.	n.m.
Glioma#168	3	Oligodendroglioma	right_temporal_lobe	No	No	No	No	No	2017-12-01	living	2018-06-29	7	living	WES-exp040837	Exp040837	n.a.	n.a.	n.a.	T_Exp040837	n.a.	S-Pf	n.a.	Immune-type-2	n.a.	7	No	n.a.	n.m.	Amp	n.a.	mutation	n.m.	n.m.	4.8	0.81	0.91	0.53	n.a.	WHO_Grade4_Astrocytoma	n.m.	mutation	co-del	n.m.	n.m.
Glioma#169	2	Astrocytoma	right_Frontal_lobe	No	No	No	No	No	2017-02-28 18:14:00	living	2018-06-09	15	living	WES-exp040841	Exp040841	Exp040842	P-exp040841	P-exp040842	T_Exp040841	n.a.	S-Ne	P-S-II	Immune-type-1	n.a.	15	No	n.a.	n.m.	n.m.	n.a.	mutation	mutation	n.m.	3	0.81	0.91	n.a.	n.a.	WHO_Grade2_Oligodendroglioma	n.m.	mutation	n.m.	co-del	n.m.
Glioma#17	2	Astrocytoma	right_Frontal_lobe	No	No	No	No	No	2012-09-03 13:09:00	living	2018-07-26	60	living	WES-exp031511	Exp031511	n.a.	n.a.	n.a.	T_Exp031511	n.a.	S-Ne	n.a.	Immune-type-2	n.a.	20	No	n.a.	n.m.	Amp	n.a.	mutation	n.m.	n.m.	5.5	0.74	0.85	n.a.	n.a.	WHO_Grade2_Astrocytoma	mutation	mutation	n.m.	n.m.	n.m.
Glioma#170	3	Oligoastrocytoma	others	No	No	No	No	No	2011-02-28	2011-09-02	2019-06-26	6	deceased	WES-exp040843	Exp040843	n.a.	n.a.	n.a.	n.a.	n.a.	S-Pf	n.a.	Immune-type-2	n.a.	n.a.	n.a.	n.a.	n.m.	n.m.	n.a.	mutation	n.m.	n.m.	7.9	0.9	0.97	0.49	n.a.	WHO_Grade4_Astrocytoma	mutation	mutation	co-del	n.m.	n.m.
Glioma#171	2	Oligodendroglioma	left_parietal_lobe	No	No	No	No	No	2015-05-14	2018-03-15	2019-06-26	34	deceased	WES-exp040844	Exp040844	n.a.	n.a.	n.a.	n.a.	n.a.	S-Ne	n.a.	Immune-type-1	n.a.	n.a.	n.a.	n.a.	n.m.	Amp	n.a.	mutation	n.m.	mutation	6	0.82	0.91	0.43	0.4	WHO_Grade2_Oligodendroglioma	mutation	n.m.	n.m.	co-del	n.m.
Glioma#172	2	Astrocytoma	left_temporal_lobe	Yes	No	No	No	Yes	2009-11-11 19:20:00	living	2018-06-25	60	living	WES-exp040846	Exp040846	n.a.	n.a.	n.a.	n.a.	n.a.	S-Ne	n.a.	Immune-type-1	n.a.	n.a.	n.a.	n.a.	n.m.	n.m.	n.a.	mutation	mutation	n.m.	5.1	0.9	0.97	0.25	0.34	NEC	n.m.	mutation	n.m.	co-del	n.m.
Glioma#173	4	Glioblastoma	right_parietal_lobe	No	No	No	No	No	2015-09-28	living	2019-06-22	45	living	WES-exp040847	Exp040847	n.a.	n.a.	n.a.	T_Exp040847	n.a.	S-Ne	n.a.	Immune-type-2	transcriptome-subtype-2	3	recurrent	n.a.	mutation	Amp	n.a.	n.m.	n.m.	n.m.	3.1	0.84	0.93	0.76	n.a.	GBM_IDH_WT	n.m.	n.m.	n.m.	n.m.	7+/10-
Glioma#174	2	Astrocytoma	left_Frontal_lobe	No	No	No	No	No	2017-11-29 20:30:00	living	2018-06-09	6	living	WES-exp040848	Exp040848	n.a.	n.a.	n.a.	T_Exp040848	n.a.	S-Ne	n.a.	immune-type-3	n.a.	n.a.	n.a.	n.a.	n.m.	n.m.	n.a.	mutation	n.m.	n.m.	5.4	0.9	0.97	0.25	n.a.	WHO_Grade2_Oligodendroglioma	mutation	n.m.	co-del	co-del	n.m.
Glioma#175	4	Glioblastoma	right_Frontal_lobe	No	No	No	No	No	2011-03-23	2011-04-10	2019-06-26	0	deceased	WES-exp040849	Exp040849	n.a.	n.a.	n.a.	n.a.	n.a.	S-Pf	n.a.	Immune-type-2	n.a.	n.a.	n.a.	n.a.	n.m.	n.m.	n.a.	mutation	n.m.	n.m.	5	0.82	0.92	0.49	n.a.	GBM_IDH_MUT	n.m.	n.m.	co-del	n.m.	n.m.
Glioma#176	2	Astrocytoma	right_Frontal_lobe	Yes	No	No	No	No	2014-02-19	living	2018-06-26	52	living	WES-exp040850	Exp040850	Exp047475	P-exp040850	P-exp047475	T_Exp040850	n.a.	S-Ne	P-S-I	Immune-type-1	n.a.	20	No	n.a.	n.m.	n.m.	n.a.	mutation	n.m.	mutation	5.7	0.9	0.97	0.25	n.a.	WHO_Grade2_Oligodendroglioma	n.m.	mutation	n.m.	co-del	n.m.
Glioma#177	4	Glioblastoma	left_Frontal_lobe	No	No	No	No	No	2012-05-17	2013-01-02	2019-06-26	7	deceased	WES-exp040852	Exp040852	n.a.	n.a.	n.a.	n.a.	n.a.	S-Pf	n.a.	immune-type-3	n.a.	n.a.	n.a.	n.a.	n.m.	Amp	n.a.	n.m.	n.m.	n.m.	4.7	0.78	0.87	0.42	n.a.	GBM_IDH_WT	n.m.	n.m.	co-del	n.m.	7+/10-
Glioma#178	4	Glioblastoma	right_temporal_lobe	No	No	No	No	No	2016-03-01	2016-06-11	2019-06-26	3	deceased	WES-exp040854	Exp040854	Exp040819	P-exp040854	P-exp040819	T_Exp040854	T_Exp040819	S-Pf	P-S-II	Immune-type-1	transcriptome-subtype-2	n.a.	n.a.	n.a.	n.m.	Amp	n.a.	n.m.	n.m.	n.m.	n.a.	0.82	0.92	n.a.	n.a.	GBM_IDH_WT	n.m.	n.m.	co-del	n.m.	7+/10-
Glioma#179	4	Glioblastoma	others	No	No	No	No	No	2013-09-03	2013-10-03	2019-06-26	1	deceased	WES-exp040855	Exp040855	Exp047464	P-exp040855	P-exp047464	T_Exp040855	T_Exp047464	S-Ne	P-S-II	Immune-type-2	transcriptome-subtype-2	n.a.	n.a.	n.a.	n.m.	Amp	n.a.	n.m.	n.m.	n.m.	8	0.9	0.97	0.6	n.a.	GBM_IDH_WT	n.m.	n.m.	co-del	n.m.	n.m.
Glioma#18	4	Glioblastoma	others	No	No	No	No	No	2013-03-11	2014-06-15	2019-06-26	15	deceased	WES-exp031512	Exp031512	n.a.	n.a.	n.a.	n.a.	n.a.	S-Pf	n.a.	Immune-type-2	n.a.	5	recurrent	n.a.	n.m.	Amp	n.a.	n.m.	n.m.	n.m.	4	0.71	0.84	0.45	n.a.	GBM_IDH_WT	n.m.	n.m.	n.m.	n.m.	7+/10-
Glioma#180	2	Astrocytoma	right_Frontal_lobe	Yes	No	No	No	No	2017-04-11 21:29:00	living	2018-06-09	14	living	WES-exp040858	Exp040858	Exp040803	P-exp040858	P-exp040803	T_Exp040858	n.a.	S-Ne	P-S-I	Immune-type-1	n.a.	n.a.	n.a.	n.a.	n.m.	n.m.	n.a.	n.m.	mutation	n.m.	3	0.74	0.85	0.26	n.a.	NEC	n.m.	n.m.	n.m.	co-del	n.m.
Glioma#182	2	Oligodendroglioma	others	Yes	No	No	No	No	2008-06-02	living	2018-05-15	60	living	WES-exp040861	Exp040861	n.a.	n.a.	n.a.	n.a.	n.a.	S-Ne	n.a.	Immune-type-2	n.a.	n.a.	n.a.	n.a.	mutation	n.m.	n.a.	mutation	n.m.	n.m.	5	0.82	0.92	0.26	n.a.	WHO_Grade2_Astrocytoma	n.m.	mutation	n.m.	n.m.	n.m.
Glioma#183	4	Glioblastoma	right_occipital_lobe	No	No	No	No	No	2017-10-18	2018-05-01	2019-06-26	6	deceased	WES-exp047430	Exp047430	n.a.	n.a.	n.a.	T_Exp047430	n.a.	S-Im	n.a.	immune-type-3	transcriptome-subtype-3	n.a.	n.a.	n.a.	n.m.	n.m.	n.a.	n.m.	n.m.	n.m.	n.a.	0.8	0.89	n.a.	n.a.	GBM_IDH_WT	n.m.	n.m.	n.m.	n.m.	n.m.
Glioma#187	4	Glioblastoma	right_parietal_lobe	No	No	No	No	No	2016-03-07	2018-03-26	2019-06-26	24	deceased	WES-exp047434	Exp047434	n.a.	n.a.	n.a.	n.a.	n.a.	S-Im	n.a.	immune-type-3	n.a.	n.a.	n.a.	n.a.	n.m.	Amp	n.a.	n.m.	n.m.	n.m.	5	0.83	0.92	0.49	n.a.	GBM_IDH_WT	n.m.	n.m.	co-del	n.m.	7+/10-
Glioma#189	3	Oligodendroglioma	left_temporal_lobe	No	No	No	No	No	2004-07-28	2006-04-24	2019-06-26	21	deceased	WES-exp047436	Exp047436	n.a.	n.a.	n.a.	n.a.	n.a.	S-Pf	n.a.	Immune-type-2	n.a.	13	recurrent	TMZ_treated	n.m.	n.m.	Responder	mutation	n.m.	n.m.	6.5	0.9	0.97	0.33	n.a.	WHO_Grade4_Astrocytoma	n.m.	mutation	co-del	n.m.	n.m.
Glioma#19	2	Oligodendroglioma	right_Frontal_lobe	No	No	No	No	No	2018-03-18	living	2018-07-15	3	living	WES-exp031513	Exp031513	n.a.	n.a.	n.a.	T_Exp031513	n.a.	S-Ne	n.a.	Immune-type-1	n.a.	3	No	TMZ_treated	n.m.	Amp	n.a.	mutation	n.m.	n.m.	4.2	0.74	0.84	0.57	0.21	WHO_Grade2_Oligodendroglioma	n.m.	n.m.	n.m.	co-del	n.m.
Glioma#190	4	Glioblastoma	right_occipital_lobe	No	No	No	No	No	2011-01-26	2011-10-12	2019-06-26	8	deceased	WES-exp047437	Exp047437	n.a.	n.a.	n.a.	T_Exp047437	n.a.	S-Im	n.a.	immune-type-3	transcriptome-subtype-3	6	recurrent	n.a.	n.m.	Amp	n.a.	n.m.	n.m.	n.m.	3	0.81	0.91	0.43	n.a.	GBM_IDH_WT	mutation	n.m.	n.m.	n.m.	7+/10-
Glioma#192	4	Glioblastoma	others	No	No	No	No	No	2012-01-10	living	2018-07-08	60	living	WES-exp047440	Exp047440	n.a.	n.a.	n.a.	T_Exp047440	n.a.	S-Pf	n.a.	immune-type-3	transcriptome-subtype-3	6	No	n.a.	n.m.	n.m.	n.a.	n.m.	n.m.	n.m.	n.a.	0.84	0.93	n.a.	n.a.	GBM_IDH_WT	mutation	n.m.	n.m.	n.m.	n.m.
Glioma#193	2	Oligodendroglioma	left_Frontal_lobe	No	No	No	No	No	2004-09-07	living	2018-07-14	60	living	WES-exp047441	Exp047441	n.a.	n.a.	n.a.	n.a.	n.a.	S-Ne	n.a.	Immune-type-1	n.a.	20	No	n.a.	n.m.	n.m.	n.a.	n.m.	n.m.	n.m.	n.a.	0.89	0.95	n.a.	n.a.	GBM_IDH_WT	n.m.	mutation	co-del	n.m.	7+/10-
Glioma#194	4	Glioblastoma	left_Frontal_lobe	No	No	No	No	No	2006-10-17	2010-06-15	2019-06-26	44	deceased	WES-exp047442	Exp047442	n.a.	n.a.	n.a.	n.a.	n.a.	S-Pf	n.a.	immune-type-3	n.a.	20	No	TMZ_treated	mutation	n.m.	Responder	mutation	n.m.	n.m.	4	0.9	0.97	0.61	n.a.	GBM_IDH_MUT	n.m.	n.m.	co-del	co-del	n.m.
Glioma#195	4	Glioblastoma	left_Frontal_lobe	No	No	No	No	No	2011-06-01	2016-01-06	2019-06-26	56	deceased	WES-exp047443	Exp047443	n.a.	n.a.	n.a.	T_Exp047443	n.a.	S-Ne	n.a.	Immune-type-2	transcriptome-subtype-2	n.a.	n.a.	n.a.	n.m.	Amp	n.a.	n.m.	n.m.	n.m.	n.a.	0.75	0.86	n.a.	n.a.	GBM_IDH_WT	n.m.	n.m.	n.m.	n.m.	n.m.
Glioma#196	4	Glioblastoma	right_parietal_lobe	No	No	No	No	No	2004-11-29	2007-01-11	2019-06-26	25	deceased	WES-exp047444	Exp047444	n.a.	n.a.	n.a.	n.a.	n.a.	S-Im	n.a.	Immune-type-2	n.a.	14	recurrent	n.a.	n.m.	Amp	n.a.	n.m.	mutation	n.m.	4	0.9	0.97	0.43	n.a.	GBM_IDH_WT	mutation	n.m.	n.m.	n.m.	n.m.
Glioma#197	4	Glioblastoma	others	No	No	No	No	No	2016-08-10	2017-05-05	2019-06-26	8	deceased	WES-exp047445	Exp047445	n.a.	P-exp047445	n.a.	T_Exp047445	n.a.	S-Pf	P-S-II	Immune-type-2	transcriptome-subtype-2	n.a.	n.a.	n.a.	n.m.	n.m.	n.a.	n.m.	n.m.	n.m.	4	0.79	0.88	0.44	0.21	GBM_IDH_WT	mutation	n.m.	co-del	n.m.	n.m.
Glioma#198	2	Astrocytoma	right_Frontal_lobe	Yes	No	No	No	No	2010-04-28 13:26:00	living	2018-06-25	60	living	WES-exp047446	Exp047446	n.a.	n.a.	n.a.	T_Exp047446	n.a.	S-Ne	n.a.	Immune-type-1	n.a.	n.a.	n.a.	n.a.	n.m.	Amp	n.a.	mutation	n.m.	n.m.	n.a.	0.75	0.86	0.41	n.a.	NEC	mutation	mutation	n.m.	co-del	n.m.
Glioma#199	4	Glioblastoma	right_parietal_lobe	No	No	No	No	No	2005-04-21	2006-06-14	2019-06-26	13	deceased	WES-exp047448	Exp047448	n.a.	n.a.	n.a.	n.a.	n.a.	S-Pf	n.a.	Immune-type-1	n.a.	n.a.	n.a.	n.a.	n.m.	n.m.	n.a.	n.m.	n.m.	n.m.	4.2	0.9	0.97	0.44	n.a.	GBM_IDH_WT	n.m.	n.m.	co-del	n.m.	n.m.
Glioma#2	4	Glioblastoma	others	No	No	No	No	No	2009-02-18	2009-05-19	2019-06-26	3	deceased	WES-exp030507	Exp030507	n.a.	n.a.	n.a.	n.a.	n.a.	S-Im	n.a.	Immune-type-2	n.a.	3	recurrent	n.a.	n.m.	Amp	n.a.	n.m.	mutation	mutation	3.2	0.9	0.97	0.57	0.71	GBM_IDH_WT	mutation	n.m.	n.m.	n.m.	7+/10-
Glioma#20	2	Oligoastrocytoma	others	No	No	Yes	Yes	No	2010-01-13	2010-01-30	2019-06-26	0	deceased	WES-exp031515	Exp031515	n.a.	n.a.	n.a.	n.a.	n.a.	S-Ne	n.a.	immune-type-3	n.a.	n.a.	n.a.	n.a.	n.m.	n.m.	n.a.	mutation	n.m.	n.m.	5	0.9	0.97	n.a.	0.21	WHO_Grade2_Astrocytoma	mutation	mutation	n.m.	n.m.	n.m.
Glioma#200	4	Glioblastoma	left_parietal_lobe	No	No	No	No	No	2014-06-12	2014-11-25	2019-06-26	5	deceased	WES-exp047449	Exp047449	n.a.	n.a.	n.a.	T_Exp047449	n.a.	S-Pf	n.a.	immune-type-3	transcriptome-subtype-3	2	recurrent	n.a.	n.m.	n.m.	n.a.	n.m.	n.m.	n.m.	4.5	0.74	0.85	0.46	0.31	GBM_IDH_WT	mutation	n.m.	co-del	n.m.	n.m.
Glioma#201	4	Glioblastoma	right_temporal_lobe	No	No	No	No	No	2014-04-30	2014-11-15	2019-06-26	6	deceased	WES-exp047450	Exp047450	n.a.	n.a.	n.a.	T_Exp047450	n.a.	S-Ne	n.a.	Immune-type-2	transcriptome-subtype-2	6	recurrent	n.a.	mutation	Amp	n.a.	n.m.	n.m.	n.m.	3.2	0.87	0.94	0.81	n.a.	GBM_IDH_WT	mutation	n.m.	co-del	n.m.	7+/10-
Glioma#202	4	Glioblastoma	right_Frontal_lobe	No	No	No	No	No	2017-09-04	2018-05-01	2019-06-26	7	deceased	WES-exp047451	Exp047451	n.a.	P-exp047451	n.a.	T_Exp047451	n.a.	S-Pf	P-S-III	Immune-type-1	transcriptome-subtype-1	6	recurrent	TMZ_treated	mutation	Amp	Non-responder	n.m.	n.m.	n.m.	4.1	0.87	0.94	0.79	n.a.	GBM_IDH_WT	n.m.	n.m.	co-del	n.m.	7+/10-
Glioma#203	3	Oligodendroglioma	right_temporal_lobe	No	No	No	No	No	2011-11-09	living	2018-07-28	60	living	WES-exp047454	Exp047454	Exp047473	P-exp047454	P-exp047473	n.a.	n.a.	S-Ne	P-S-III	Immune-type-2	n.a.	5	recurrent	TMZ_treated	n.m.	n.m.	Non-responder	n.m.	n.m.	n.m.	3	0.84	0.93	0.38	0.12	GBM_IDH_WT	n.m.	n.m.	co-del	n.m.	n.m.
Glioma#204	3	Oligodendroglioma	left_temporal_lobe	No	No	No	No	No	2004-03-17	2005-05-21	2019-06-26	14	deceased	WES-exp047455	Exp047455	n.a.	n.a.	n.a.	n.a.	n.a.	S-Pf	n.a.	Immune-type-2	n.a.	n.a.	n.a.	n.a.	n.m.	n.m.	n.a.	n.m.	n.m.	n.m.	n.a.	0.83	0.93	n.a.	n.a.	GBM_IDH_WT	n.m.	n.m.	co-del	n.m.	n.m.
Glioma#205	4	Glioblastoma	right_temporal_lobe	No	No	No	No	No	2004-05-20	living	2018-07-14	60	living	WES-exp047467	Exp047467	Exp047465	P-exp047467	P-exp047465	n.a.	n.a.	S-Ne	P-S-I	immune-type-3	n.a.	n.a.	n.a.	n.a.	n.m.	Amp	n.a.	n.m.	n.m.	n.m.	5.8	0.9	0.97	0.54	n.a.	GBM_IDH_WT	mutation	n.m.	co-del	n.m.	n.m.
Glioma#206	3	Oligodendroglioma	right_temporal_lobe	Yes	No	No	Yes	No	2016-11-22	2018-06-29	2019-06-26	19	deceased	WES-exp047468	Exp047468	n.a.	n.a.	n.a.	T_Exp047468	n.a.	S-Pf	n.a.	Immune-type-1	n.a.	19	recurrent	TMZ_treated	n.m.	n.m.	Responder	mutation	n.m.	n.m.	4.3	0.8	0.91	0.63	0.22	WHO_Grade4_Astrocytoma	mutation	mutation	co-del	n.m.	n.m.
Glioma#207	2	Oligoastrocytoma	left_Frontal_lobe	No	No	No	No	Yes	2016-05-27	living	2018-07-28	26	living	WES-exp047469	Exp047469	n.a.	n.a.	n.a.	T_Exp047469	n.a.	S-Ne	n.a.	Immune-type-1	n.a.	20	No	TMZ_treated	n.m.	Amp	Responder	mutation	n.m.	n.m.	5.3	0.9	0.97	0.44	0.12	WHO_Grade2_Oligodendroglioma	n.m.	mutation	n.m.	co-del	n.m.
Glioma#208	4	Glioblastoma	left_parietal_lobe	No	No	No	No	No	2015-11-18	2016-04-14	2019-06-26	4	deceased	WES-exp047474	Exp047474	Exp040838	P-exp047474	P-exp040838	T_Exp047474	T_Exp040838	S-Im	P-S-III	immune-type-3	transcriptome-subtype-3	n.a.	n.a.	n.a.	n.m.	n.m.	n.a.	n.m.	n.m.	n.m.	4	0.75	0.86	0.26	n.a.	GBM_IDH_WT	mutation	n.m.	n.m.	n.m.	n.m.
Glioma#209	4	Glioblastoma	left_Frontal_lobe	No	No	No	No	No	2003-02-20	living	2018-07-14	60	living	WES-exp047476	Exp047476	n.a.	n.a.	n.a.	n.a.	n.a.	S-Im	n.a.	immune-type-3	n.a.	n.a.	n.a.	n.a.	n.m.	Amp	n.a.	mutation	n.m.	n.m.	n.a.	0.83	0.92	n.a.	n.a.	GBM_IDH_MUT	n.m.	n.m.	co-del	n.m.	7+/10-
Glioma#21	4	Glioblastoma	right_Frontal_lobe	No	No	No	No	No	2017-07-04	2018-02-18	2019-06-26	7	deceased	WES-exp031517	Exp031517	n.a.	P-exp031517	n.a.	n.a.	n.a.	S-Im	P-S-III	immune-type-3	n.a.	3	recurrent	n.a.	n.m.	Amp	n.a.	n.m.	n.m.	n.m.	4.5	0.9	0.97	0.52	n.a.	GBM_IDH_WT	n.m.	n.m.	co-del	n.m.	7+/10-
Glioma#210	2	Astrocytoma	left_Frontal_lobe	No	No	No	No	No	2008-06-18	living	2018-07-21	60	living	WES-exp047477	Exp047477	Exp047478	P-exp047477	P-exp047478	n.a.	n.a.	S-Ne	P-S-III	Immune-type-2	n.a.	n.a.	n.a.	n.a.	n.m.	n.m.	n.a.	mutation	n.m.	n.m.	4.2	0.75	0.86	0.42	0.2	WHO_Grade2_Oligodendroglioma	n.m.	n.m.	n.m.	co-del	n.m.
Glioma#212	2	Oligodendroglioma	right_Frontal_lobe	No	No	No	No	No	2013-12-06	living	2018-04-15	53	living	WES-exp047483	Exp047483	Exp047480	P-exp047483	P-exp047480	n.a.	n.a.	S-Ne	P-S-I	Immune-type-1	n.a.	20	No	n.a.	n.m.	n.m.	n.a.	mutation	n.m.	n.m.	4	0.9	0.97	n.a.	n.a.	WHO_Grade2_Oligodendroglioma	n.m.	n.m.	n.m.	co-del	n.m.
Glioma#213	2	Astrocytoma	right_parietal_lobe	Yes	No	No	No	No	2018-03-08 18:25:00	living	2018-07-20	4	living	WES-exp047485	Exp047485	Exp047453	P-exp047485	P-exp047453	T_Exp047485	T_Exp047453	S-Ne	P-S-II	Immune-type-1	n.a.	4	No	TMZ_treated	n.m.	Amp	n.a.	mutation	mutation	n.m.	3	0.75	0.86	n.a.	0.41	WHO_Grade2_Oligodendroglioma	n.m.	n.m.	n.m.	co-del	n.m.
Glioma#216	4	Glioblastoma	right_parietal_lobe	No	No	No	No	No	2017-06-28	2017-11-25	2019-06-26	5	deceased	WES-exp047490	Exp047490	Exp047498	P-exp047490	P-exp047498	n.a.	n.a.	S-Ne	P-S-II	Immune-type-1	n.a.	2	recurrent	TMZ_treated	n.m.	Amp	Non-responder	n.m.	n.m.	n.m.	3	0.87	0.95	0.43	n.a.	GBM_IDH_WT	mutation	n.m.	n.m.	n.m.	n.m.
Glioma#217	3	Oligodendroglioma	left_Frontal_lobe	Yes	No	No	No	No	2016-06-24	living	2018-06-29	24	living	WES-exp047491	Exp047491	Exp040824	P-exp047491	P-exp040824	n.a.	n.a.	S-Ne	P-S-I	Immune-type-1	n.a.	20	No	n.a.	n.m.	n.m.	n.a.	mutation	n.m.	n.m.	5	0.86	0.94	n.a.	n.a.	WHO_Grade2_Oligodendroglioma	mutation	n.m.	n.m.	co-del	n.m.
Glioma#22	4	Glioblastoma	left_Frontal_lobe	No	No	No	No	No	2011-10-21	2012-06-15	2019-06-26	7	deceased	WES-exp031675	Exp031675	Exp047507	n.a.	n.a.	T_Exp031675	T_Exp047507	S-Im	n.a.	immune-type-3	transcriptome-subtype-2	4	recurrent	n.a.	n.m.	n.m.	n.a.	n.m.	n.m.	mutation	5.2	0.88	0.96	0.21	n.a.	GBM_IDH_WT	n.m.	n.m.	n.m.	n.m.	n.m.
Glioma#222	2	Astrocytoma	left_Frontal_lobe	No	No	No	No	Yes	2014-03-04	living	2018-06-26	52	living	WES-exp047496	Exp047496	Exp040802	P-exp047496	P-exp040802	n.a.	n.a.	S-Ne	P-S-I	Immune-type-1	n.a.	n.a.	n.a.	n.a.	n.m.	n.m.	n.a.	mutation	n.m.	n.m.	n.a.	0.9	0.97	n.a.	n.a.	WHO_Grade2_Astrocytoma	mutation	mutation	n.m.	n.m.	n.m.
Glioma#225	4	Glioblastoma	left_Frontal_lobe	No	No	No	No	No	2008-10-26	2012-06-18	2019-06-26	44	deceased	WES-exp047502	Exp047502	Exp047501	P-exp047502	P-exp047501	n.a.	n.a.	S-Pf	P-S-II	Immune-type-2	n.a.	6	recurrent	n.a.	n.m.	n.m.	n.a.	n.m.	n.m.	mutation	6.2	0.75	0.86	0.5	n.a.	GBM_IDH_WT	mutation	n.m.	n.m.	n.m.	n.m.
Glioma#226	4	Glioblastoma	right_temporal_lobe	No	No	No	No	No	2013-08-05	2015-06-15	2019-06-26	22	deceased	WES-exp047503	Exp047503	Exp040820	P-exp047503	P-exp040820	T_Exp047503	T_Exp040820	S-Ne	P-S-II	Immune-type-2	transcriptome-subtype-2	5	recurrent	n.a.	mutation	Amp	n.a.	n.m.	n.m.	n.m.	5	0.86	0.94	0.64	n.a.	GBM_IDH_WT	n.m.	n.m.	co-del	n.m.	7+/10-
Glioma#23	4	Glioblastoma	left_temporal_lobe	No	No	No	No	No	2012-02-14	2012-05-01	2019-06-26	2	deceased	WES-exp031679	Exp031679	n.a.	n.a.	n.a.	T_Exp031679	n.a.	S-Im	n.a.	immune-type-3	transcriptome-subtype-3	n.a.	n.a.	n.a.	n.m.	n.m.	n.a.	n.m.	mutation	mutation	3.4	0.88	0.95	0.21	n.a.	GBM_IDH_WT	n.m.	n.m.	co-del	n.m.	n.m.
Glioma#230	2	Astrocytoma	right_Frontal_lobe	No	No	No	No	No	2014-03-25	living	2018-06-26	51	living	WES-exp047510	Exp047510	Exp046703	P-exp047510	P-exp046703	T_Exp047510	T_Exp046703	S-Ne	P-S-II	Immune-type-1	n.a.	20	No	n.a.	n.m.	n.m.	n.a.	mutation	n.m.	n.m.	n.a.	0.9	0.97	n.a.	0.15	WHO_Grade2_Oligodendroglioma	n.m.	n.m.	n.m.	co-del	n.m.
Glioma#233	4	Glioblastoma	others	No	No	No	No	No	2009-09-25	2009-12-24	2019-06-26	3	deceased	WES-exp047513	Exp047513	Exp046713	P-exp047513	P-exp046713	n.a.	n.a.	S-Pf	P-S-II	immune-type-3	n.a.	1	recurrent	TMZ_treated	mutation	n.m.	Non-responder	n.m.	n.m.	n.m.	5	0.9	0.97	0.68	n.a.	GBM_IDH_WT	mutation	mutation	n.m.	n.m.	n.m.
Glioma#234	4	Glioblastoma	left_temporal_lobe	No	No	No	No	No	2013-03-11	2013-04-20	2019-06-26	1	deceased	WES-exp047514	Exp047514	Exp046715	n.a.	n.a.	n.a.	n.a.	S-Im	n.a.	Immune-type-1	n.a.	n.a.	n.a.	n.a.	n.m.	Amp	n.a.	n.m.	n.m.	mutation	3	0.9	0.97	0.54	n.a.	GBM_IDH_WT	n.m.	n.m.	co-del	n.m.	n.m.
Glioma#236	4	Glioblastoma	left_occipital _lobe	No	No	No	No	No	2008-03-28	2009-06-14	2019-06-26	14	deceased	WES-exp047516	Exp047516	n.a.	n.a.	n.a.	n.a.	n.a.	S-Pf	n.a.	immune-type-3	n.a.	6	recurrent	TMZ_treated	n.m.	Amp	Non-responder	n.m.	n.m.	n.m.	n.a.	0.84	0.93	n.a.	n.a.	GBM_IDH_WT	mutation	n.m.	n.m.	n.m.	n.m.
Glioma#238	4	Glioblastoma	right_temporal_lobe	No	No	No	No	No	2007-06-22	2008-06-21	2019-06-26	12	deceased	WES-exp047518	Exp047518	n.a.	n.a.	n.a.	n.a.	n.a.	S-Im	n.a.	immune-type-3	n.a.	7	recurrent	TMZ_treated	n.m.	n.m.	Non-responder	n.m.	n.m.	n.m.	4.8	0.9	0.97	0.29	n.a.	GBM_IDH_WT	n.m.	n.m.	co-del	n.m.	7+/10-
Glioma#239	4	Glioblastoma	right_Frontal_lobe	No	No	No	No	No	2018-03-26	living	2018-06-20	2	living	WES-exp047519	Exp047519	n.a.	n.a.	n.a.	T_Exp047519	n.a.	S-Im	n.a.	immune-type-3	transcriptome-subtype-3	n.a.	n.a.	n.a.	n.m.	n.m.	n.a.	n.m.	n.m.	mutation	n.a.	0.9	0.97	n.a.	n.a.	GBM_IDH_WT	n.m.	n.m.	co-del	n.m.	n.m.
Glioma#24	4	Glioblastoma	left_parietal_lobe	No	No	No	No	No	2013-12-16	2014-10-30	2019-06-26	10	deceased	WES-exp031682	Exp031682	n.a.	n.a.	n.a.	n.a.	n.a.	S-Pf	n.a.	immune-type-3	n.a.	n.a.	n.a.	n.a.	mutation	Amp	n.a.	n.m.	n.m.	n.m.	5.4	0.9	0.96	0.53	n.a.	GBM_IDH_WT	n.m.	n.m.	co-del	n.m.	7+/10-
Glioma#240	2	Oligodendroglioma	right_Frontal_lobe	No	No	No	No	No	2005-05-21	living	2018-07-14	60	living	WES-exp047520	Exp047520	n.a.	n.a.	n.a.	n.a.	n.a.	S-Im	n.a.	immune-type-3	n.a.	20	No	n.a.	n.m.	Amp	n.a.	n.m.	n.m.	n.m.	n.a.	0.84	0.93	n.a.	n.a.	GBM_IDH_WT	n.m.	n.m.	n.m.	n.m.	7+/10-
Glioma#241	4	Glioblastoma	left_temporal_lobe	No	No	No	No	No	2005-04-30	2008-10-04	2019-06-26	41	deceased	WES-exp047618	Exp047618	n.a.	n.a.	n.a.	n.a.	n.a.	S-Pf	n.a.	immune-type-3	n.a.	20	No	TMZ_treated	n.m.	n.m.	Responder	n.m.	n.m.	n.m.	4.3	0.84	0.93	0.33	n.a.	GBM_IDH_WT	n.m.	n.m.	co-del	co-del	n.m.
Glioma#242	4	Glioblastoma	right_temporal_lobe	No	No	No	No	No	2013-04-15	2013-10-15	2019-06-26	6	deceased	WES-exp050158	Exp050158	n.a.	n.a.	n.a.	n.a.	n.a.	S-Pf	n.a.	immune-type-3	n.a.	n.a.	n.a.	n.a.	mutation	Amp	n.a.	n.m.	n.m.	n.m.	6.9	0.8	0.89	0.45	n.a.	GBM_IDH_WT	mutation	n.m.	n.m.	n.m.	n.m.
Glioma#243	2	Astrocytoma	right_Frontal_lobe	Yes	No	No	No	No	2017-11-01 19:34:00	living	2018-04-22	5	living	WES-exp050159	Exp050159	Exp047481	P-exp050159	P-exp047481	n.a.	n.a.	S-Ne	P-S-III	Immune-type-1	n.a.	n.a.	n.a.	n.a.	n.m.	n.m.	n.a.	mutation	n.m.	n.m.	n.a.	0.86	0.94	0.43	n.a.	WHO_Grade2_Astrocytoma	n.m.	mutation	n.m.	n.m.	n.m.
Glioma#244	3	Astrocytoma	others	No	No	No	No	No	2011-11-28	n.a.	2019-06-26	n.a.	n.a.	n.a.	Exp040814	n.a.	n.a.	n.a.	n.a.	n.a.	n.a.	n.a.	n.a.	n.a.	n.a.	n.a.	n.a.	n.a.	n.a.	n.a.	n.a.	n.a.	n.a.	n.a.	n.a.	n.a.	n.a.	n.a.	n.a.	n.a.	n.a.	n.a.	n.a.	n.a.
Glioma#245	3	Oligodendroglioma	right_temporal_lobe	No	No	No	No	No	2012-04-17	n.a.	2019-06-26	n.a.	n.a.	n.a.	Exp047479	n.a.	n.a.	n.a.	n.a.	n.a.	n.a.	n.a.	n.a.	n.a.	n.a.	n.a.	n.a.	n.a.	n.a.	n.a.	n.a.	n.a.	n.a.	n.a.	n.a.	n.a.	n.a.	n.a.	n.a.	n.a.	n.a.	n.a.	n.a.	n.a.
Glioma#246	2	Oligodendroglioma	others	No	No	No	No	No	2014-06-19	n.a.	2019-06-26	n.a.	n.a.	n.a.	Exp040796	n.a.	n.a.	n.a.	n.a.	n.a.	n.a.	n.a.	n.a.	n.a.	n.a.	n.a.	n.a.	n.a.	n.a.	n.a.	n.a.	n.a.	n.a.	n.a.	n.a.	n.a.	n.a.	n.a.	n.a.	n.a.	n.a.	n.a.	n.a.	n.a.
Glioma#247	2	Oligoastrocytoma	right_temporal_lobe	No	No	No	No	No	2005-01-31	n.a.	2019-06-26	n.a.	n.a.	n.a.	Exp047472	n.a.	n.a.	n.a.	n.a.	n.a.	n.a.	n.a.	n.a.	n.a.	n.a.	n.a.	n.a.	n.a.	n.a.	n.a.	n.a.	n.a.	n.a.	n.a.	n.a.	n.a.	n.a.	n.a.	n.a.	n.a.	n.a.	n.a.	n.a.	n.a.
Glioma#248	2	Oligoastrocytoma	right_Frontal_lobe	No	No	No	No	No	2002-03-02	n.a.	2019-06-26	n.a.	n.a.	n.a.	Exp040798	n.a.	n.a.	n.a.	n.a.	n.a.	n.a.	n.a.	n.a.	n.a.	n.a.	n.a.	n.a.	n.a.	n.a.	n.a.	n.a.	n.a.	n.a.	n.a.	n.a.	n.a.	n.a.	n.a.	n.a.	n.a.	n.a.	n.a.	n.a.	n.a.
Glioma#249	2	Oligoastrocytoma	right_Frontal_lobe	No	No	No	No	No	2002-04-26	n.a.	2019-06-26	n.a.	n.a.	n.a.	Exp047456	n.a.	n.a.	n.a.	n.a.	n.a.	n.a.	n.a.	n.a.	n.a.	n.a.	n.a.	n.a.	n.a.	n.a.	n.a.	n.a.	n.a.	n.a.	n.a.	n.a.	n.a.	n.a.	n.a.	n.a.	n.a.	n.a.	n.a.	n.a.	n.a.
Glioma#25	4	Glioblastoma	left_Frontal_lobe	No	No	No	No	No	2010-02-09	living	2018-07-13	60	living	WES-exp031685	Exp031685	Exp040817	P-exp031685	P-exp040817	T_Exp031685	T_Exp040817	S-Pf	P-S-III	Immune-type-2	transcriptome-subtype-1	6	recurrent	n.a.	n.m.	Amp	n.a.	n.m.	mutation	n.m.	3.2	0.84	0.96	0.45	n.a.	GBM_IDH_WT	mutation	mutation	co-del	n.m.	n.m.
Glioma#250	4	Glioblastoma	left_parietal_lobe	No	No	No	No	No	2002-07-17	n.a.	2019-06-26	n.a.	n.a.	n.a.	Exp040797	n.a.	n.a.	n.a.	n.a.	n.a.	n.a.	n.a.	n.a.	n.a.	n.a.	n.a.	n.a.	n.a.	n.a.	n.a.	n.a.	n.a.	n.a.	n.a.	n.a.	n.a.	n.a.	n.a.	n.a.	n.a.	n.a.	n.a.	n.a.	n.a.
Glioma#251	4	Glioblastoma	others	No	No	No	No	No	2002-07-30	n.a.	2019-06-26	n.a.	n.a.	n.a.	Exp047487	n.a.	n.a.	n.a.	n.a.	n.a.	n.a.	n.a.	n.a.	n.a.	n.a.	n.a.	n.a.	n.a.	n.a.	n.a.	n.a.	n.a.	n.a.	n.a.	n.a.	n.a.	n.a.	n.a.	n.a.	n.a.	n.a.	n.a.	n.a.	n.a.
Glioma#252	4	Glioblastoma	left_Frontal_lobe	No	No	No	No	No	2001-07-04	n.a.	2019-06-26	n.a.	n.a.	n.a.	Exp040790	n.a.	n.a.	n.a.	n.a.	n.a.	n.a.	n.a.	n.a.	n.a.	n.a.	n.a.	n.a.	n.a.	n.a.	n.a.	n.a.	n.a.	n.a.	n.a.	n.a.	n.a.	n.a.	n.a.	n.a.	n.a.	n.a.	n.a.	n.a.	n.a.
Glioma#253	4	Glioblastoma	left_Frontal_lobe	No	No	No	No	No	2003-02-18	n.a.	2019-06-26	n.a.	n.a.	n.a.	Exp047470	n.a.	n.a.	n.a.	n.a.	n.a.	n.a.	n.a.	n.a.	n.a.	n.a.	n.a.	n.a.	n.a.	n.a.	n.a.	n.a.	n.a.	n.a.	n.a.	n.a.	n.a.	n.a.	n.a.	n.a.	n.a.	n.a.	n.a.	n.a.	n.a.
Glioma#254	4	Glioblastoma	left_Frontal_lobe	No	No	No	No	No	2004-10-16	n.a.	2019-06-26	n.a.	n.a.	n.a.	Exp047457	n.a.	n.a.	n.a.	n.a.	n.a.	n.a.	n.a.	n.a.	n.a.	n.a.	n.a.	n.a.	n.a.	n.a.	n.a.	n.a.	n.a.	n.a.	n.a.	n.a.	n.a.	n.a.	n.a.	n.a.	n.a.	n.a.	n.a.	n.a.	n.a.
Glioma#255	4	Glioblastoma	right_temporal_lobe	No	No	No	No	No	2005-03-29	n.a.	2019-06-26	n.a.	n.a.	n.a.	Exp040856	n.a.	n.a.	n.a.	n.a.	n.a.	n.a.	n.a.	n.a.	n.a.	n.a.	n.a.	n.a.	n.a.	n.a.	n.a.	n.a.	n.a.	n.a.	n.a.	n.a.	n.a.	n.a.	n.a.	n.a.	n.a.	n.a.	n.a.	n.a.	n.a.
Glioma#256	4	Glioblastoma	left_Frontal_lobe	No	No	No	No	No	2005-09-05	n.a.	2019-06-26	n.a.	n.a.	n.a.	Exp040816	n.a.	n.a.	n.a.	n.a.	n.a.	n.a.	n.a.	n.a.	n.a.	n.a.	n.a.	n.a.	n.a.	n.a.	n.a.	n.a.	n.a.	n.a.	n.a.	n.a.	n.a.	n.a.	n.a.	n.a.	n.a.	n.a.	n.a.	n.a.	n.a.
Glioma#257	4	Glioblastoma	others	No	No	No	No	No	2005-09-08	n.a.	2019-06-26	n.a.	n.a.	n.a.	Exp047500	n.a.	n.a.	n.a.	n.a.	n.a.	n.a.	n.a.	n.a.	n.a.	n.a.	n.a.	n.a.	n.a.	n.a.	n.a.	n.a.	n.a.	n.a.	n.a.	n.a.	n.a.	n.a.	n.a.	n.a.	n.a.	n.a.	n.a.	n.a.	n.a.
Glioma#258	4	Glioblastoma	left_parietal_lobe	No	No	No	No	No	2005-09-26	n.a.	2019-06-26	n.a.	n.a.	n.a.	Exp047505	n.a.	n.a.	n.a.	n.a.	n.a.	n.a.	n.a.	n.a.	n.a.	n.a.	n.a.	n.a.	n.a.	n.a.	n.a.	n.a.	n.a.	n.a.	n.a.	n.a.	n.a.	n.a.	n.a.	n.a.	n.a.	n.a.	n.a.	n.a.	n.a.
Glioma#259	4	Glioblastoma	left_parietal_lobe	No	No	No	No	No	2005-09-26	n.a.	2019-06-26	n.a.	n.a.	n.a.	Exp040813	n.a.	n.a.	n.a.	n.a.	n.a.	n.a.	n.a.	n.a.	n.a.	n.a.	n.a.	n.a.	n.a.	n.a.	n.a.	n.a.	n.a.	n.a.	n.a.	n.a.	n.a.	n.a.	n.a.	n.a.	n.a.	n.a.	n.a.	n.a.	n.a.
Glioma#26	4	Glioblastoma	right_parietal_lobe	No	No	No	No	No	2012-01-17	2012-03-23	2019-06-26	2	deceased	WES-exp031686	Exp031686	n.a.	n.a.	n.a.	n.a.	n.a.	S-Im	n.a.	immune-type-3	n.a.	n.a.	n.a.	n.a.	n.m.	n.m.	n.a.	n.m.	mutation	mutation	5	0.88	0.95	0.35	0.51	GBM_IDH_WT	mutation	n.m.	co-del	n.m.	7+/10-
Glioma#260	4	Glioblastoma	right_Frontal_lobe	No	No	No	No	No	2005-09-27	n.a.	2019-06-26	n.a.	n.a.	n.a.	Exp047461	n.a.	n.a.	n.a.	n.a.	n.a.	n.a.	n.a.	n.a.	n.a.	n.a.	n.a.	n.a.	n.a.	n.a.	n.a.	n.a.	n.a.	n.a.	n.a.	n.a.	n.a.	n.a.	n.a.	n.a.	n.a.	n.a.	n.a.	n.a.	n.a.
Glioma#261	4	Glioblastoma	left_Frontal_lobe	No	No	No	No	No	2005-11-08	n.a.	2019-06-26	n.a.	n.a.	n.a.	Exp047506	n.a.	n.a.	n.a.	n.a.	n.a.	n.a.	n.a.	n.a.	n.a.	n.a.	n.a.	n.a.	n.a.	n.a.	n.a.	n.a.	n.a.	n.a.	n.a.	n.a.	n.a.	n.a.	n.a.	n.a.	n.a.	n.a.	n.a.	n.a.	n.a.
Glioma#262	4	Glioblastoma	right_temporal_lobe	No	No	No	No	No	2008-01-02	n.a.	2019-06-26	n.a.	n.a.	n.a.	Exp046711	n.a.	n.a.	n.a.	n.a.	n.a.	n.a.	n.a.	n.a.	n.a.	n.a.	n.a.	n.a.	n.a.	n.a.	n.a.	n.a.	n.a.	n.a.	n.a.	n.a.	n.a.	n.a.	n.a.	n.a.	n.a.	n.a.	n.a.	n.a.	n.a.
Glioma#263	4	Glioblastoma	right_temporal_lobe	No	No	No	No	No	2008-03-17	n.a.	2019-06-26	n.a.	n.a.	n.a.	Exp046717	n.a.	n.a.	n.a.	n.a.	n.a.	n.a.	n.a.	n.a.	n.a.	n.a.	n.a.	n.a.	n.a.	n.a.	n.a.	n.a.	n.a.	n.a.	n.a.	n.a.	n.a.	n.a.	n.a.	n.a.	n.a.	n.a.	n.a.	n.a.	n.a.
Glioma#264	4	Glioblastoma	right_Frontal_lobe	No	No	No	No	No	2008-03-20	n.a.	2019-06-26	n.a.	n.a.	n.a.	Exp040789	n.a.	n.a.	n.a.	n.a.	n.a.	n.a.	n.a.	n.a.	n.a.	n.a.	n.a.	n.a.	n.a.	n.a.	n.a.	n.a.	n.a.	n.a.	n.a.	n.a.	n.a.	n.a.	n.a.	n.a.	n.a.	n.a.	n.a.	n.a.	n.a.
Glioma#265	4	Glioblastoma	left_Frontal_lobe	No	No	No	No	No	2008-05-06	n.a.	2019-06-26	n.a.	n.a.	n.a.	Exp122463	n.a.	n.a.	n.a.	n.a.	n.a.	n.a.	n.a.	n.a.	n.a.	n.a.	n.a.	n.a.	n.a.	n.a.	n.a.	n.a.	n.a.	n.a.	n.a.	n.a.	n.a.	n.a.	n.a.	n.a.	n.a.	n.a.	n.a.	n.a.	n.a.
Glioma#266	4	Glioblastoma	left_Frontal_lobe	No	No	No	No	No	2008-06-04	n.a.	2019-06-26	n.a.	n.a.	n.a.	Exp122464	n.a.	n.a.	n.a.	n.a.	n.a.	n.a.	n.a.	n.a.	n.a.	n.a.	n.a.	n.a.	n.a.	n.a.	n.a.	n.a.	n.a.	n.a.	n.a.	n.a.	n.a.	n.a.	n.a.	n.a.	n.a.	n.a.	n.a.	n.a.	n.a.
Glioma#267	4	Glioblastoma	left_Frontal_lobe	No	No	No	No	No	2011-06-13	n.a.	2019-06-26	n.a.	n.a.	n.a.	Exp122465	n.a.	n.a.	n.a.	n.a.	n.a.	n.a.	n.a.	n.a.	n.a.	n.a.	n.a.	n.a.	n.a.	n.a.	n.a.	n.a.	n.a.	n.a.	n.a.	n.a.	n.a.	n.a.	n.a.	n.a.	n.a.	n.a.	n.a.	n.a.	n.a.
Glioma#268	4	Glioblastoma	right_temporal_lobe	No	No	No	No	No	2011-06-28	n.a.	2019-06-26	n.a.	n.a.	n.a.	Exp122466	n.a.	n.a.	n.a.	n.a.	n.a.	n.a.	n.a.	n.a.	n.a.	n.a.	n.a.	n.a.	n.a.	n.a.	n.a.	n.a.	n.a.	n.a.	n.a.	n.a.	n.a.	n.a.	n.a.	n.a.	n.a.	n.a.	n.a.	n.a.	n.a.
Glioma#269	4	Glioblastoma	left_Frontal_lobe	No	No	No	No	No	2011-07-15	n.a.	2019-06-26	n.a.	n.a.	n.a.	Exp122467	n.a.	n.a.	n.a.	n.a.	n.a.	n.a.	n.a.	n.a.	n.a.	n.a.	n.a.	n.a.	n.a.	n.a.	n.a.	n.a.	n.a.	n.a.	n.a.	n.a.	n.a.	n.a.	n.a.	n.a.	n.a.	n.a.	n.a.	n.a.	n.a.
Glioma#27	4	Glioblastoma	right_temporal_lobe	No	No	No	No	No	2012-02-02	2013-05-14	2019-06-26	15	deceased	WES-exp031688	Exp031688	n.a.	n.a.	n.a.	T_Exp031688	n.a.	S-Im	n.a.	Immune-type-2	transcriptome-subtype-3	8	recurrent	n.a.	mutation	Amp	n.a.	n.m.	n.m.	n.m.	5	0.9	0.97	0.82	n.a.	GBM_IDH_WT	n.m.	n.m.	co-del	n.m.	7+/10-
Glioma#28	2	Astrocytoma	left_Frontal_lobe	Yes	No	No	No	No	2011-04-07 20:30:00	living	2018-06-25	60	living	WES-exp031690	Exp031690	n.a.	n.a.	n.a.	T_Exp031690	n.a.	S-Ne	n.a.	Immune-type-1	n.a.	20	No	n.a.	n.m.	n.m.	n.a.	mutation	n.m.	n.m.	5	0.83	0.92	0.3	0.25	WHO_Grade4_Astrocytoma	n.m.	mutation	co-del	n.m.	n.m.
Glioma#29	4	Glioblastoma	left_Frontal_lobe	No	No	No	No	No	2013-06-22	2014-02-24	2019-06-26	8	deceased	WES-exp031691	Exp031691	n.a.	n.a.	n.a.	T_Exp031691	n.a.	S-Pf	n.a.	Immune-type-1	transcriptome-subtype-1	6	recurrent	n.a.	n.m.	Amp	n.a.	n.m.	n.m.	n.m.	4.5	0.88	0.95	0.57	0.18	GBM_IDH_WT	mutation	n.m.	n.m.	n.m.	7+/10-
Glioma#3	4	Glioblastoma	right_parietal_lobe	No	No	No	No	No	3/15/2012	2012-10-11	2019-06-26	7	deceased	WES-exp030508	Exp030508	n.a.	n.a.	n.a.	n.a.	n.a.	S-Ne	n.a.	immune-type-3	n.a.	2	recurrent	n.a.	n.m.	Amp	n.a.	n.m.	n.m.	n.m.	5.5	0.77	0.87	0.49	n.a.	GBM_IDH_WT	n.m.	n.m.	co-del	n.m.	7+/10-
Glioma#31	4	Glioblastoma	right_Frontal_lobe	No	No	No	No	No	8/08/2016	living	2017-07-31	11	living	WES-exp031693	Exp031693	n.a.	P-exp031693	n.a.	T_Exp031693	n.a.	S-Ne	P-S-II	immune-type-3	transcriptome-subtype-2	10	recurrent	TMZ_treated	n.m.	Amp	Responder	n.m.	n.m.	n.m.	n.a.	0.9	0.96	n.a.	n.a.	GBM_IDH_WT	mutation	n.m.	n.m.	n.m.	n.m.
Glioma#32	3	Oligoastrocytoma	others	No	No	No	No	No	2005-09-22	living	2019-06-22	60	living	WES-exp031694	Exp031694	n.a.	n.a.	n.a.	n.a.	n.a.	S-Ne	n.a.	Immune-type-2	n.a.	n.a.	n.a.	n.a.	n.m.	Amp	n.a.	mutation	n.m.	n.m.	3	0.8	0.89	0.52	n.a.	WHO_Grade3_Astrocytoma	n.m.	mutation	n.m.	n.m.	n.m.
Glioma#33	2	Astrocytoma	right_Frontal_lobe	Yes	No	No	No	No	2018-03-16 18:10:00	living	2018-07-20	4	living	WES-exp031695	Exp031695	Exp046709	P-exp031695	P-exp046709	T_Exp031695	T_Exp046709	S-Ne	P-S-II	immune-type-3	n.a.	n.a.	n.a.	n.a.	n.m.	Amp	n.a.	mutation	n.m.	n.m.	3	0.87	0.95	0.47	n.a.	WHO_Grade2_Astrocytoma	mutation	mutation	n.m.	n.m.	n.m.
Glioma#34	4	Glioblastoma	others	No	No	No	No	No	2016-09-01	2019-04-15	2019-06-26	31	deceased	WES-exp031697	Exp031697	n.a.	P-exp031697	n.a.	T_Exp031697	n.a.	S-Im	P-S-III	immune-type-3	transcriptome-subtype-3	1	recurrent	n.a.	n.m.	Amp	n.a.	n.m.	n.m.	n.m.	5.5	0.8	0.89	0.44	n.a.	GBM_IDH_WT	n.m.	n.m.	n.m.	n.m.	n.m.
Glioma#35	4	Glioblastoma	right_temporal_lobe	No	No	No	No	No	2016-09-12	2017-07-17	2019-06-26	10	deceased	WES-exp031699	Exp031699	n.a.	P-exp031699	n.a.	T_Exp031699	n.a.	S-Pf	P-S-II	immune-type-3	transcriptome-subtype-1	8	recurrent	n.a.	n.m.	Amp	n.a.	n.m.	n.m.	n.m.	4.8	0.9	0.97	0.59	n.a.	GBM_IDH_WT	mutation	n.m.	n.m.	n.m.	7+/10-
Glioma#36	4	Glioblastoma	others	No	No	No	No	No	9/26/2016	2016-10-04	2019-06-26	0	deceased	WES-exp031700	Exp031700	n.a.	n.a.	n.a.	n.a.	n.a.	S-Im	n.a.	Immune-type-2	n.a.	n.a.	n.a.	n.a.	n.m.	n.m.	n.a.	n.m.	mutation	mutation	3.9	0.86	0.94	0.44	0.45	GBM_IDH_WT	n.m.	n.m.	n.m.	n.m.	n.m.
Glioma#37	4	Glioblastoma	left_Frontal_lobe	No	No	No	No	No	2017-09-04	living	2018-07-25	10	living	WES-exp031701	Exp031701	n.a.	P-exp031701	n.a.	T_Exp031701	n.a.	S-Pf	P-S-III	Immune-type-2	transcriptome-subtype-1	n.a.	n.a.	n.a.	n.m.	Amp	n.a.	n.m.	n.m.	n.m.	5	0.8	0.89	0.55	n.a.	GBM_IDH_WT	n.m.	n.m.	co-del	n.m.	n.m.
Glioma#38	4	Glioblastoma	left_temporal_lobe	Yes	No	No	No	No	2016-12-26	living	2018-06-20	18	living	WES-exp031702	Exp031702	n.a.	P-exp031702	n.a.	T_Exp031702	n.a.	S-Im	P-S-III	Immune-type-1	transcriptome-subtype-3	n.a.	n.a.	n.a.	n.m.	Amp	n.a.	n.m.	n.m.	n.m.	3.6	0.79	0.87	0.52	n.a.	GBM_IDH_WT	n.m.	n.m.	co-del	n.m.	7+/10-
Glioma#39	4	Glioblastoma	right_occipital_lobe	No	No	No	No	No	2014-02-13	2014-09-18	2019-06-26	7	deceased	WES-exp031703	Exp031703	Exp040799	P-exp031703	P-exp040799	T_Exp031703	T_Exp040799	S-Im	P-S-II	immune-type-3	transcriptome-subtype-3	7	recurrent	n.a.	n.m.	Amp	n.a.	n.m.	n.m.	n.m.	5	0.8	0.92	0.43	n.a.	GBM_IDH_WT	n.m.	n.m.	co-del	n.m.	7+/10-
Glioma#4	4	Glioblastoma	right_temporal_lobe	No	No	No	No	No	2018-04-16	living	2018-06-20	2	living	WES-exp030509	Exp030509	n.a.	n.a.	n.a.	T_Exp030509	n.a.	S-Im	n.a.	Immune-type-2	transcriptome-subtype-3	n.a.	n.a.	n.a.	n.m.	n.m.	n.a.	n.m.	n.m.	mutation	5	0.89	0.95	0.48	n.a.	GBM_IDH_WT	mutation	n.m.	n.m.	n.m.	n.m.
Glioma#40	4	Glioblastoma	right_Frontal_lobe	No	No	No	No	No	2016-04-21	2016-05-06	2019-06-26	0	deceased	WES-exp031704	Exp031704	Exp047460	P-exp031704	P-exp047460	T_Exp031704	T_Exp047460	S-Im	P-S-II	immune-type-3	transcriptome-subtype-3	n.a.	n.a.	n.a.	n.m.	n.m.	n.a.	n.m.	mutation	mutation	4.8	0.87	0.95	0.31	0.48	GBM_IDH_WT	n.m.	n.m.	co-del	n.m.	n.m.
Glioma#41	4	Glioblastoma	left_temporal_lobe	No	No	No	No	No	2015-04-21	2017-05-24	2019-06-26	25	deceased	WES-exp031705	Exp031705	n.a.	n.a.	n.a.	T_Exp031705	n.a.	S-Im	n.a.	Immune-type-1	transcriptome-subtype-3	12	recurrent	n.a.	n.m.	Amp	n.a.	n.m.	n.m.	n.m.	2.6	0.76	0.86	0.55	n.a.	GBM_IDH_WT	n.m.	n.m.	co-del	n.m.	7+/10-
Glioma#42	4	Glioblastoma	right_parietal_lobe	No	No	No	No	No	2011-03-02	2013-01-15	2019-06-26	22	deceased	WES-exp032138	Exp032138	n.a.	n.a.	n.a.	n.a.	n.a.	S-Im	n.a.	immune-type-3	n.a.	n.a.	n.a.	n.a.	n.m.	Amp	n.a.	n.m.	n.m.	mutation	n.a.	0.9	0.97	n.a.	n.a.	GBM_IDH_WT	n.m.	n.m.	co-del	n.m.	n.m.
Glioma#43	4	Glioblastoma	left_occipital _lobe	No	No	No	No	No	2015-06-12	2015-12-09	2019-06-26	6	deceased	WES-exp032139	Exp032139	n.a.	n.a.	n.a.	T_Exp032139	n.a.	S-Im	n.a.	immune-type-3	transcriptome-subtype-3	3	recurrent	n.a.	n.m.	Amp	n.a.	n.m.	n.m.	n.m.	2.9	0.9	0.97	0.53	n.a.	GBM_IDH_WT	mutation	n.m.	co-del	n.m.	n.m.
Glioma#44	4	Glioblastoma	right_temporal_lobe	No	No	No	No	No	2016-03-21	2016-09-15	2019-06-26	5	deceased	WES-exp032140	Exp032140	n.a.	n.a.	n.a.	T_Exp032140	n.a.	S-Pf	n.a.	immune-type-3	transcriptome-subtype-1	n.a.	n.a.	n.a.	n.m.	Amp	n.a.	n.m.	mutation	n.m.	6	0.86	0.94	0.56	n.a.	GBM_IDH_WT	mutation	n.m.	n.m.	n.m.	n.m.
Glioma#45	4	Glioblastoma	right_temporal_lobe	No	No	No	No	No	2013-03-28	2013-12-15	2019-06-26	8	deceased	WES-exp032143	Exp032143	n.a.	n.a.	n.a.	T_Exp032143	n.a.	S-Ne	n.a.	Immune-type-2	transcriptome-subtype-2	7	recurrent	n.a.	mutation	n.m.	n.a.	n.m.	n.m.	n.m.	4	0.9	0.97	0.68	n.a.	GBM_IDH_WT	mutation	n.m.	co-del	n.m.	n.m.
Glioma#46	4	Glioblastoma	right_occipital_lobe	No	No	No	No	No	2012-11-29	2013-05-15	2019-06-26	5	deceased	WES-exp032145	Exp032145	n.a.	n.a.	n.a.	T_Exp032145	n.a.	S-Pf	n.a.	immune-type-3	transcriptome-subtype-1	3	recurrent	n.a.	n.m.	Amp	n.a.	n.m.	n.m.	n.m.	4.1	0.81	0.91	0.55	n.a.	GBM_IDH_WT	mutation	n.m.	co-del	n.m.	n.m.
Glioma#47	4	Glioblastoma	right_temporal_lobe	No	No	No	No	No	2017-06-02	2018-07-22	2019-06-26	13	deceased	WES-exp032147	Exp032147	n.a.	P-exp032147	n.a.	T_Exp032147	n.a.	S-Im	P-S-II	immune-type-3	transcriptome-subtype-1	n.a.	n.a.	n.a.	n.m.	Amp	n.a.	n.m.	n.m.	n.m.	4.1	0.84	0.93	0.46	n.a.	GBM_IDH_WT	n.m.	n.m.	co-del	n.m.	7+/10-
Glioma#48	4	Glioblastoma	left_temporal_lobe	No	No	No	No	No	2014-05-05	2015-07-15	2019-06-26	14	deceased	WES-exp032149	Exp032149	n.a.	n.a.	n.a.	T_Exp032149	n.a.	S-Pf	n.a.	Immune-type-2	transcriptome-subtype-1	12	recurrent	n.a.	n.m.	Amp	n.a.	n.m.	n.m.	mutation	6.1	0.74	0.84	0.52	n.a.	GBM_IDH_WT	n.m.	mutation	co-del	n.m.	7+/10-
Glioma#49	4	Glioblastoma	right_Frontal_lobe	No	No	No	No	No	2018-02-27	2018-06-12	2019-06-26	3	deceased	WES-exp032150	Exp032150	n.a.	n.a.	n.a.	n.a.	n.a.	S-Pf	n.a.	Immune-type-2	n.a.	2	recurrent	n.a.	n.m.	Amp	n.a.	n.m.	n.m.	n.m.	3.5	0.88	0.95	0.55	n.a.	GBM_IDH_WT	mutation	n.m.	co-del	n.m.	7+/10-
Glioma#5	2	Astrocytoma	left_Frontal_lobe	Yes	No	No	No	Yes	2009-04-15	living	2018-06-20	60	living	WES-exp031193	Exp031193	n.a.	n.a.	n.a.	n.a.	n.a.	S-Im	n.a.	Immune-type-1	n.a.	n.a.	n.a.	n.a.	n.m.	Amp	n.a.	n.m.	n.m.	n.m.	5.5	0.8	0.88	0.48	n.a.	NEC	n.m.	mutation	n.m.	n.m.	n.m.
Glioma#50	4	Glioblastoma	right_parietal_lobe	No	No	No	No	No	2016-11-21	living	2018-07-05	19	living	WES-exp032151	Exp032151	n.a.	P-exp032151	n.a.	T_Exp032151	n.a.	S-Pf	P-S-II	immune-type-3	transcriptome-subtype-1	n.a.	n.a.	n.a.	n.m.	Amp	n.a.	n.m.	n.m.	mutation	5.5	0.82	0.91	0.51	n.a.	GBM_IDH_WT	n.m.	n.m.	co-del	n.m.	n.m.
Glioma#51	4	Glioblastoma	left_occipital _lobe	No	No	No	No	No	2017-11-17	living	2018-06-20	7	living	WES-exp032152	Exp032152	n.a.	n.a.	n.a.	n.a.	n.a.	S-Im	n.a.	immune-type-3	n.a.	3	recurrent	n.a.	n.m.	Amp	n.a.	n.m.	mutation	mutation	4.1	0.77	0.87	0.51	0.76	GBM_IDH_WT	mutation	n.m.	co-del	n.m.	7+/10-
Glioma#52	4	Glioblastoma	right_Frontal_lobe	No	No	No	No	No	8/29/2016	2017-11-15	2019-06-26	14	deceased	WES-exp032153	Exp032153	n.a.	n.a.	n.a.	n.a.	n.a.	S-Im	n.a.	immune-type-3	n.a.	12	recurrent	TMZ_treated	n.m.	n.m.	Responder	n.m.	n.m.	n.m.	1.4	0.9	0.96	0.45	n.a.	GBM_IDH_WT	n.m.	n.m.	n.m.	n.m.	n.m.
Glioma#53	4	Glioblastoma	left_occipital _lobe	No	No	No	No	No	2012-10-23	2014-08-15	2019-06-26	22	deceased	WES-exp032154	Exp032154	n.a.	n.a.	n.a.	n.a.	n.a.	S-Pf	n.a.	Immune-type-1	n.a.	12	recurrent	TMZ_treated	n.m.	n.m.	Responder	n.m.	n.m.	n.m.	5	0.81	0.91	0.35	0.13	GBM_IDH_WT	n.m.	n.m.	n.m.	n.m.	n.m.
Glioma#54	4	Glioblastoma	others	No	No	No	No	No	2016-07-12	2016-09-10	2019-06-26	2	deceased	WES-exp032155	Exp032155	n.a.	n.a.	n.a.	n.a.	n.a.	S-Im	n.a.	immune-type-3	n.a.	n.a.	n.a.	n.a.	n.m.	Amp	n.a.	n.m.	mutation	mutation	2	0.79	0.88	0.57	0.56	GBM_IDH_WT	n.m.	n.m.	co-del	n.m.	n.m.
Glioma#55	4	Glioblastoma	left_parietal_lobe	No	No	No	No	No	2014-12-01	2015-08-05	2019-06-26	8	deceased	WES-exp032156	Exp032156	Exp040800	P-exp032156	P-exp040800	T_Exp032156	T_Exp040800	S-Ne	P-S-II	Immune-type-1	transcriptome-subtype-2	n.a.	n.a.	n.a.	n.m.	n.m.	n.a.	n.m.	n.m.	n.m.	5.2	0.83	0.92	0.41	n.a.	GBM_IDH_WT	mutation	n.m.	co-del	n.m.	n.m.
Glioma#56	4	Glioblastoma	right_parietal_lobe	No	No	No	No	No	2011-03-08	2014-05-20	2019-06-26	38	deceased	WES-exp032158	Exp032158	n.a.	n.a.	n.a.	T_Exp032158	n.a.	S-Im	n.a.	Immune-type-2	transcriptome-subtype-1	18	recurrent	n.a.	n.m.	Amp	n.a.	n.m.	n.m.	n.m.	3.8	0.84	0.93	0.47	n.a.	GBM_IDH_WT	n.m.	n.m.	co-del	n.m.	7+/10-
Glioma#57	4	Glioblastoma	right_parietal_lobe	No	No	No	No	No	11/11/2016	living	2018-07-04	20	living	WES-exp032159	Exp032159	n.a.	P-exp032159	n.a.	n.a.	n.a.	S-Pf	P-S-II	Immune-type-2	n.a.	n.a.	n.a.	n.a.	n.m.	Amp	n.a.	n.m.	n.m.	n.m.	4	0.82	0.92	0.55	n.a.	GBM_IDH_WT	mutation	n.m.	n.m.	n.m.	n.m.
Glioma#58	4	Glioblastoma	left_temporal_lobe	No	No	No	No	No	2010-08-17	2011-11-24	2019-06-26	15	deceased	WES-exp032160	Exp032160	n.a.	n.a.	n.a.	T_Exp032160	n.a.	S-Pf	n.a.	immune-type-3	transcriptome-subtype-1	3	recurrent	n.a.	n.m.	Amp	n.a.	n.m.	n.m.	n.m.	4	0.8	0.89	0.45	n.a.	GBM_IDH_WT	n.m.	n.m.	co-del	n.m.	7+/10-
Glioma#59	3	Oligodendroglioma	left_Frontal_lobe	No	No	No	Yes	Yes	2009-01-13	2011-07-15	2019-06-26	30	deceased	WES-exp032161	Exp032161	n.a.	n.a.	n.a.	n.a.	n.a.	S-Pf	n.a.	Immune-type-2	n.a.	20	No	TMZ_treated	n.m.	n.m.	Responder	mutation	n.m.	n.m.	4.7	0.71	0.84	0.45	n.a.	WHO_Grade4_Astrocytoma	n.m.	mutation	co-del	n.m.	n.m.
Glioma#6	4	Glioblastoma	left_temporal_lobe	No	No	No	No	No	2013-03-11	2014-02-24	2019-06-26	11	deceased	WES-exp031273	Exp031273	n.a.	n.a.	n.a.	T_Exp031273	n.a.	S-Pf	n.a.	immune-type-3	transcriptome-subtype-1	6	recurrent	n.a.	n.m.	Amp	n.a.	n.m.	n.m.	n.m.	4.28	0.84	0.93	0.54	n.a.	GBM_IDH_WT	n.m.	mutation	co-del	n.m.	n.m.
Glioma#60	4	Glioblastoma	right_Frontal_lobe	No	No	No	No	No	2010-06-30	2011-10-02	2019-06-26	15	deceased	WES-exp032769	Exp032769	n.a.	n.a.	n.a.	n.a.	n.a.	S-Pf	n.a.	Immune-type-1	n.a.	10	recurrent	TMZ_treated	n.m.	Amp	Responder	n.m.	n.m.	n.m.	3.4	0.9	0.96	0.6	n.a.	GBM_IDH_WT	n.m.	n.m.	n.m.	n.m.	7+/10-
Glioma#61	4	Glioblastoma	others	No	No	No	No	No	2011-03-04	2011-05-20	2019-06-26	2	deceased	WES-exp032772	Exp032772	n.a.	n.a.	n.a.	T_Exp032772	n.a.	S-Im	n.a.	Immune-type-2	transcriptome-subtype-3	n.a.	n.a.	n.a.	n.m.	Amp	n.a.	n.m.	n.m.	mutation	2.3	0.8	0.89	0.52	n.a.	GBM_IDH_WT	n.m.	n.m.	co-del	n.m.	n.m.
Glioma#62	4	Glioblastoma	right_Frontal_lobe	No	No	No	No	No	2016-02-24	2017-10-08	2019-06-26	19	deceased	WES-exp032773	Exp032773	n.a.	n.a.	n.a.	n.a.	n.a.	S-Im	n.a.	Immune-type-2	n.a.	n.a.	n.a.	n.a.	n.m.	n.m.	n.a.	mutation	n.m.	n.m.	4	0.9	0.97	0.42	n.a.	GBM_IDH_MUT	mutation	n.m.	n.m.	n.m.	n.m.
Glioma#63	4	Glioblastoma	right_parietal_lobe	No	No	No	No	No	2010-09-21	living	2018-07-13	60	living	WES-exp032776	Exp032776	n.a.	n.a.	n.a.	n.a.	n.a.	S-Im	n.a.	Immune-type-1	n.a.	8	recurrent	n.a.	n.m.	Amp	n.a.	mutation	n.m.	n.m.	5.4	0.9	0.97	0.53	n.a.	GBM_IDH_MUT	mutation	n.m.	n.m.	n.m.	7+/10-
Glioma#64	2	Astrocytoma	right_Frontal_lobe	No	No	No	No	Yes	2011-02-16 09:17:00	living	2018-06-25	60	living	WES-exp032778	Exp032778	n.a.	n.a.	n.a.	n.a.	n.a.	S-Ne	n.a.	immune-type-3	n.a.	n.a.	n.a.	n.a.	n.m.	n.m.	n.a.	mutation	n.m.	n.m.	2.8	0.8	0.9	0.22	n.a.	WHO_Grade2_Astrocytoma	mutation	mutation	n.m.	n.m.	n.m.
Glioma#65	4	Glioblastoma	left_Frontal_lobe	No	No	No	No	No	2016-04-27	living	2019-06-27	38	living	WES-exp032782	Exp032782	n.a.	n.a.	n.a.	T_Exp032782	n.a.	S-Pf	n.a.	Immune-type-2	transcriptome-subtype-1	n.a.	n.a.	n.a.	n.m.	Amp	n.a.	n.m.	n.m.	n.m.	5	0.9	0.97	0.58	n.a.	GBM_IDH_WT	mutation	n.m.	n.m.	n.m.	n.m.
Glioma#66	4	Glioblastoma	left_parietal_lobe	No	No	No	No	No	2010-10-20	2011-04-18	2019-06-26	6	deceased	WES-exp032788	Exp032788	n.a.	n.a.	n.a.	T_Exp032788	n.a.	S-Ne	n.a.	Immune-type-1	transcriptome-subtype-2	2	recurrent	TMZ_treated	n.m.	n.m.	Non-responder	n.m.	n.m.	n.m.	2.8	0.81	0.91	0.31	n.a.	GBM_IDH_WT	n.m.	n.m.	co-del	n.m.	n.m.
Glioma#67	4	Glioblastoma	others	No	No	No	No	No	2017-09-21	2018-07-02	2019-06-26	9	deceased	WES-exp032791	Exp032791	n.a.	n.a.	n.a.	n.a.	n.a.	S-Ne	n.a.	Immune-type-1	n.a.	7	recurrent	TMZ_treated	n.m.	Amp	Non-responder	n.m.	n.m.	n.m.	3	0.77	0.87	0.48	n.a.	GBM_IDH_WT	n.m.	n.m.	n.m.	n.m.	7+/10-
Glioma#68	4	Glioblastoma	right_temporal_lobe	No	No	No	No	No	2011-11-07	2012-03-01	2019-06-26	3	deceased	WES-exp032792	Exp032792	n.a.	n.a.	n.a.	n.a.	n.a.	S-Pf	n.a.	Immune-type-2	n.a.	n.a.	n.a.	n.a.	n.m.	n.m.	n.a.	n.m.	n.m.	n.m.	5.5	0.9	0.97	0.5	n.a.	GBM_IDH_WT	n.m.	n.m.	co-del	n.m.	n.m.
Glioma#69	4	Glioblastoma	others	No	No	No	No	No	2011-03-17	2011-05-28	2019-06-26	2	deceased	WES-exp032793	Exp032793	n.a.	n.a.	n.a.	n.a.	n.a.	S-Pf	n.a.	Immune-type-1	n.a.	n.a.	n.a.	n.a.	n.m.	Amp	n.a.	n.m.	mutation	n.m.	4.8	0.9	0.97	0.44	n.a.	GBM_IDH_WT	mutation	mutation	n.m.	n.m.	n.m.
Glioma#7	4	Glioblastoma	right_parietal_lobe	No	No	No	No	No	2017-04-25	2018-08-15	2019-06-26	15	deceased	WES-exp031274	Exp031274	n.a.	P-exp031274	n.a.	n.a.	n.a.	S-Im	P-S-III	Immune-type-1	n.a.	n.a.	n.a.	n.a.	n.m.	Amp	n.a.	n.m.	n.m.	n.m.	4	0.9	0.97	0.52	n.a.	GBM_IDH_WT	n.m.	n.m.	co-del	n.m.	7+/10-
Glioma#71	4	Glioblastoma	left_Frontal_lobe	No	No	No	No	No	2017-08-23	living	2018-07-25	11	living	WES-exp032797	Exp032797	n.a.	P-exp032797	n.a.	T_Exp032797	n.a.	S-Pf	P-S-II	Immune-type-2	transcriptome-subtype-2	n.a.	n.a.	n.a.	n.m.	Amp	n.a.	n.m.	n.m.	n.m.	5.1	0.71	0.84	0.57	0.13	GBM_IDH_WT	n.m.	n.m.	co-del	n.m.	n.m.
Glioma#72	4	Glioblastoma	left_parietal_lobe	No	No	No	No	No	2016-12-13	2017-06-06	2019-06-26	5	deceased	WES-exp032798	Exp032798	n.a.	n.a.	n.a.	n.a.	n.a.	S-Im	n.a.	Immune-type-1	n.a.	1	recurrent	n.a.	n.m.	Amp	n.a.	n.m.	mutation	n.m.	5.1	0.9	0.97	0.4	n.a.	GBM_IDH_WT	mutation	n.m.	co-del	n.m.	7+/10-
Glioma#73	4	Glioblastoma	left_Frontal_lobe	Yes	No	No	No	No	2016-12-30	2018-04-10	2019-06-26	15	deceased	WES-exp032800	Exp032800	n.a.	P-exp032800	n.a.	T_Exp032800	n.a.	S-Im	P-S-III	Immune-type-2	transcriptome-subtype-1	n.a.	n.a.	n.a.	n.m.	Amp	n.a.	n.m.	n.m.	n.m.	n.a.	0.8	0.9	n.a.	n.a.	GBM_IDH_WT	n.m.	n.m.	co-del	n.m.	n.m.
Glioma#74	4	Glioblastoma	right_Frontal_lobe	No	No	No	No	No	2013-03-29	2014-03-15	2019-06-26	11	deceased	WES-exp032801	Exp032801	n.a.	n.a.	n.a.	T_Exp032801	n.a.	S-Im	n.a.	Immune-type-2	transcriptome-subtype-1	n.a.	n.a.	n.a.	n.m.	Amp	n.a.	n.m.	mutation	mutation	5.5	0.8	0.9	0.53	0.49	GBM_IDH_WT	mutation	n.m.	co-del	n.m.	7+/10-
Glioma#75	4	Glioblastoma	others	No	No	No	No	No	2015-08-04	2017-05-16	2019-06-26	21	deceased	WES-exp032803	Exp032803	n.a.	n.a.	n.a.	T_Exp032803	n.a.	S-Pf	n.a.	Immune-type-2	transcriptome-subtype-1	18	recurrent	TMZ_treated	n.m.	Amp	Responder	n.m.	n.m.	n.m.	4.9	0.8	0.89	0.54	n.a.	GBM_IDH_WT	mutation	n.m.	n.m.	n.m.	n.m.
Glioma#76	4	Glioblastoma	right_parietal_lobe	No	No	No	No	No	2016-01-28	2016-07-15	2019-06-26	5	deceased	WES-exp032806	Exp032806	n.a.	n.a.	n.a.	n.a.	n.a.	S-Im	n.a.	immune-type-3	n.a.	5	recurrent	n.a.	n.m.	Amp	n.a.	n.m.	n.m.	n.m.	1.5	0.8	0.9	0.47	n.a.	GBM_IDH_WT	n.m.	n.m.	n.m.	n.m.	n.m.
Glioma#77	4	Glioblastoma	right_Frontal_lobe	No	No	No	No	No	2009-03-16	2009-04-15	2019-06-26	1	deceased	WES-exp033924	Exp033924	n.a.	n.a.	n.a.	n.a.	n.a.	S-Pf	n.a.	immune-type-3	n.a.	n.a.	n.a.	n.a.	mutation	Amp	n.a.	n.m.	n.m.	n.m.	6.2	0.75	0.85	0.53	n.a.	GBM_IDH_WT	mutation	n.m.	n.m.	n.m.	7+/10-
Glioma#78	4	Glioblastoma	right_temporal_lobe	No	No	No	No	No	2017-12-14	living	2018-06-20	6	living	WES-exp033926	Exp033926	n.a.	P-exp033926	n.a.	T_Exp033926	n.a.	S-Pf	P-S-II	Immune-type-2	transcriptome-subtype-1	5	No	TMZ_treated	mutation	Amp	n.a.	n.m.	n.m.	n.m.	5	0.72	0.84	0.75	n.a.	GBM_IDH_WT	n.m.	n.m.	co-del	n.m.	7+/10-
Glioma#79	3	Oligodendroglioma	right_occipital_lobe	No	No	No	No	No	2008-06-16	2009-06-15	2019-06-26	12	deceased	WES-exp033927	Exp033927	n.a.	n.a.	n.a.	n.a.	n.a.	S-Pf	n.a.	immune-type-3	n.a.	6	recurrent	TMZ_treated	n.m.	Amp	Non-responder	n.m.	n.m.	n.m.	5.6	0.89	0.96	0.53	n.a.	NEC	n.m.	mutation	co-del	n.m.	7+/10-
Glioma#8	4	Glioblastoma	left_occipital _lobe	No	No	No	No	No	2005-05-14	2006-08-15	2019-06-26	15	deceased	WES-exp031275	Exp031275	n.a.	n.a.	n.a.	n.a.	n.a.	S-Pf	n.a.	immune-type-3	n.a.	13	No	TMZ_treated	mutation	Amp	Responder	n.m.	n.m.	n.m.	4.8	0.73	0.84	0.71	n.a.	GBM_IDH_WT	mutation	n.m.	co-del	n.m.	7+/10-
Glioma#80	4	Glioblastoma	right_Frontal_lobe	No	No	No	No	No	2010-02-02	2010-06-02	2019-06-26	4	deceased	WES-exp033929	Exp033929	Exp047459	P-exp033929	P-exp047459	T_Exp033929	T_Exp047459	S-Pf	P-S-II	Immune-type-2	transcriptome-subtype-1	n.a.	n.a.	n.a.	n.m.	Amp	n.a.	n.m.	n.m.	n.m.	6	0.86	0.95	0.49	n.a.	GBM_IDH_WT	mutation	mutation	co-del	n.m.	n.m.
Glioma#81	4	Glioblastoma	others	No	No	No	No	No	2011-05-16	2011-06-15	2019-06-26	1	deceased	WES-exp033931	Exp033931	Exp047462	P-exp033931	P-exp047462	T_Exp033931	T_Exp047462	S-Pf	P-S-III	immune-type-3	transcriptome-subtype-1	n.a.	n.a.	n.a.	n.m.	n.m.	n.a.	n.m.	mutation	n.m.	4	0.85	0.94	0.38	n.a.	GBM_IDH_WT	n.m.	n.m.	n.m.	n.m.	n.m.
Glioma#82	4	Glioblastoma	left_Frontal_lobe	No	No	No	No	No	2012-09-11	living	2018-06-14	60	living	WES-exp033932	Exp033932	n.a.	n.a.	n.a.	T_Exp033932	n.a.	S-Im	n.a.	Immune-type-2	transcriptome-subtype-2	20	No	n.a.	n.m.	Amp	n.a.	n.m.	n.m.	n.m.	2.5	0.76	0.86	0.4	n.a.	GBM_IDH_WT	n.m.	n.m.	co-del	n.m.	7+/10-
Glioma#83	4	Glioblastoma	right_Frontal_lobe	No	No	No	No	No	2013-03-04	2013-09-14	2019-06-26	6	deceased	WES-exp033933	Exp033933	Exp047471	n.a.	n.a.	T_Exp033933	T_Exp047471	S-Im	n.a.	immune-type-3	transcriptome-subtype-2	1	recurrent	n.a.	n.m.	n.m.	n.a.	n.m.	mutation	mutation	4.4	0.75	0.85	0.37	0.52	GBM_IDH_WT	n.m.	n.m.	co-del	n.m.	n.m.
Glioma#84	4	Glioblastoma	left_temporal_lobe	No	No	No	No	No	2012-11-06	2015-01-15	2019-06-26	26	deceased	WES-exp033934	Exp033934	n.a.	n.a.	n.a.	T_Exp033934	n.a.	S-Im	n.a.	immune-type-3	transcriptome-subtype-3	12	recurrent	n.a.	n.m.	n.m.	n.a.	n.m.	n.m.	n.m.	n.a.	0.78	0.87	0.45	n.a.	GBM_IDH_WT	n.m.	n.m.	co-del	n.m.	7+/10-
Glioma#85	2	Astrocytoma	others	No	No	No	No	No	2012-05-16	2017-09-01	2019-06-26	60	living	WES-exp033938	Exp033938	n.a.	n.a.	n.a.	n.a.	n.a.	S-Ne	n.a.	Immune-type-1	n.a.	20	No	n.a.	n.m.	Amp	n.a.	mutation	n.m.	n.m.	2.7	0.78	0.87	0.43	0.39	WHO_Grade2_Astrocytoma	mutation	mutation	n.m.	n.m.	n.m.
Glioma#86	4	Glioblastoma	right_Frontal_lobe	No	No	No	No	No	2013-03-27	living	2018-07-08	60	living	WES-exp033940	Exp033940	n.a.	n.a.	n.a.	n.a.	n.a.	S-Ne	n.a.	Immune-type-2	n.a.	20	No	n.a.	n.m.	Amp	n.a.	n.m.	n.m.	n.m.	3	0.8	0.9	n.a.	n.a.	GBM_IDH_WT	n.m.	n.m.	co-del	n.m.	n.m.
Glioma#87	4	Glioblastoma	left_Frontal_lobe	No	No	No	No	No	2006-12-15	2007-06-13	2019-06-26	6	deceased	WES-exp033941	Exp033941	Exp047452	P-exp033941	P-exp047452	T_Exp033941	n.a.	S-Pf	P-S-III	Immune-type-2	transcriptome-subtype-1	4	recurrent	TMZ_treated	n.m.	Amp	Non-responder	n.m.	n.m.	n.m.	7.5	0.9	0.97	0.59	n.a.	GBM_IDH_WT	mutation	n.m.	co-del	n.m.	7+/10-
Glioma#89	4	Glioblastoma	left_Frontal_lobe	No	No	No	No	No	2003-06-14	living	2018-07-14	60	living	WES-exp033946	Exp033946	n.a.	n.a.	n.a.	n.a.	n.a.	S-Pf	n.a.	Immune-type-2	n.a.	20	No	TMZ_treated	n.m.	Amp	Responder	n.m.	n.m.	n.m.	4.5	0.9	0.97	0.43	n.a.	GBM_IDH_WT	n.m.	n.m.	co-del	n.m.	7+/10-
Glioma#9	2	Oligodendroglioma	right_Frontal_lobe	No	No	No	No	No	2017-06-30	living	2018-07-15	12	living	WES-exp031495	Exp031495	n.a.	n.a.	n.a.	n.a.	n.a.	S-Ne	n.a.	Immune-type-1	n.a.	12	No	TMZ_treated	n.m.	Amp	Responder	mutation	n.m.	n.m.	2.2	0.74	0.85	0.45	n.a.	WHO_Grade2_Oligodendroglioma	n.m.	n.m.	n.m.	co-del	n.m.
Glioma#93	4	Glioblastoma	right_Frontal_lobe	No	No	No	No	No	2014-02-20	2014-11-20	2019-06-26	9	deceased	WES-exp033954	Exp033954	n.a.	n.a.	n.a.	T_Exp033954	n.a.	S-Pf	n.a.	Immune-type-1	transcriptome-subtype-1	n.a.	n.a.	n.a.	n.m.	Amp	n.a.	n.m.	n.m.	n.m.	4	0.8	0.9	0.58	n.a.	GBM_IDH_WT	n.m.	mutation	co-del	n.m.	7+/10-
Glioma#94	4	Glioblastoma	right_parietal_lobe	No	No	No	No	No	2014-11-27	2015-07-03	2019-06-26	7	deceased	WES-exp033956	Exp033956	n.a.	n.a.	n.a.	n.a.	n.a.	S-Im	n.a.	immune-type-3	n.a.	n.a.	n.a.	n.a.	n.m.	Amp	n.a.	n.m.	mutation	n.m.	n.a.	0.87	0.95	n.a.	n.a.	GBM_IDH_WT	mutation	n.m.	n.m.	n.m.	n.m.
Glioma#96	4	Glioblastoma	left_Frontal_lobe	No	No	No	No	No	2010-11-05	2012-04-28	2019-06-26	18	deceased	WES-exp033958	Exp033958	n.a.	n.a.	n.a.	T_Exp033958	n.a.	S-Pf	n.a.	Immune-type-2	transcriptome-subtype-2	6	recurrent	n.a.	n.m.	n.m.	n.a.	n.m.	n.m.	n.m.	3.8	0.9	0.97	0.43	n.a.	GBM_IDH_WT	mutation	mutation	n.m.	n.m.	n.m.
Glioma#97	4	Glioblastoma	right_parietal_lobe	No	No	No	No	No	2014-02-24	2014-08-23	2019-06-26	6	deceased	WES-exp033959	Exp033959	n.a.	n.a.	n.a.	n.a.	n.a.	S-Im	n.a.	immune-type-3	n.a.	3	recurrent	n.a.	n.m.	n.m.	n.a.	n.m.	n.m.	n.m.	5	0.9	0.97	0.23	n.a.	GBM_IDH_WT	n.m.	n.m.	co-del	n.m.	7+/10-

## Sheet: Supplementary Data 1b
Patient No.	WHO_grade	Histological_type	Tumor_location	Headache_history	Sensory_changes	Visual_changes	Mental_status_Changes	Seizure_history	Surgery_date (month/day/year)	WES exp. NO. fo tumor tissue	Proteomic exp. NO. fo tumor tissue	Phosphoproteomic exp. NO. fo tumor tissue	transcriptome-T	ProgFreeSurvTime_months	Cancer recurrence	TMZ_treatment	IDH1_mutation	PDGFRA_mutation	KIT_mutation	EGFR_mutation	EGFR_amplification
Glioma#30	2	Astrocytoma	right_Frontal_lobe	No	No	No	No	No	2009-06-25 14:00:00	WES-exp031692	Exp031692	P-exp031692	T_Exp031692	6	No	TMZ_treated	mutation	n.a.	n.a.	n.a.	n.a.
Glioma#70	4	Glioblastoma	others	No	No	No	No	No	2013-01-17	WES-exp032794	Exp032794	P-exp032794	T_Exp032794	25	No	TMZ_treated	n.a.	n.a.	n.a.	mutation	Amp
Glioma#88	2	Astrocytoma	left_Frontal_lobe	Yes	No	No	No	No	2011-07-26 16:14:00	WES-exp033942	Exp033942	n.a.	n.a.	25	No	TMZ_treated	mutation	n.a.	n.a.	n.a.	n.a.
Glioma#90	3	Astrocytoma	others	No	Yes	Yes	Yes	No	2009-08-11	WES-exp033947	Exp033947	n.a.	n.a.	17	recurrent	TMZ_treated	mutation	n.a.	n.a.	n.a.	n.a.
Glioma#91	4	Glioblastoma	left_parietal_lobe	No	No	No	No	No	2008-11-10	WES-exp033948	Exp033948	n.a.	n.a.	25	No	TMZ_treated	n.a.	n.a.	n.a.	mutation	Amp
Glioma#92	3	Oligodendroglioma	left_Frontal_lobe	Yes	No	No	No	No	2009-10-14	WES-exp033952	Exp033952	n.a.	n.a.	18	recurrent	TMZ_treated	mutation	n.a.	n.a.	n.a.	Amp
Glioma#95	3	Oligodendroglioma	others	No	No	No	No	No	2005-05-16	WES-exp033957	Exp033957	n.a.	n.a.	21	recurrent	TMZ_treated	n.a.	n.a.	n.a.	mutation	Amp
Glioma#98	4	Glioblastoma	left_parietal_lobe	No	No	No	No	No	2009-04-02	WES-exp033960	Exp033960	n.a.	n.a.	25	No	TMZ_treated	n.a.	n.a.	n.a.	mutation	Amp
Glioma#99	4	Glioblastoma	others	No	No	No	No	No	2003-09-23	WES-exp034607	Exp034607	n.a.	n.a.	16	recurrent	TMZ_treated	mutation	n.a.	n.a.	n.a.	n.a.
Glioma#100	3	Oligodendroglioma	right_Frontal_lobe	No	No	No	No	No	2004-01-14	WES-exp034611	Exp034611	n.a.	n.a.	24	No	TMZ_treated	mutation	n.a.	n.a.	n.a.	n.a.
Glioma#101	4	Glioblastoma	others	No	No	No	No	No	2009-03-23	WES-exp034612	Exp034612	n.a.	n.a.	25	No	TMZ_treated	n.a.	n.a.	n.a.	n.a.	Amp
Glioma#105	2	Astrocytoma	left_temporal_lobe	No	No	No	No	No	2010-10-26 12:28:00	WES-exp034625	Exp034625	n.a.	n.a.	25	No	TMZ_treated	mutation	n.a.	n.a.	n.a.	Amp
Glioma#106	4	Glioblastoma	right_occipital_lobe	No	No	No	No	No	2006-10-10	WES-exp034626	Exp034626	n.a.	n.a.	4	recurrent	TMZ_treated	n.a.	mutation	n.a.	n.a.	Amp
Glioma#107	3	Oligodendroglioma	right_temporal_lobe	No	No	Yes	No	No	2007-08-11	WES-exp034627	Exp034627	n.a.	n.a.	23	No	TMZ_treated	mutation	n.a.	n.a.	n.a.	Amp
Glioma#110	2	Oligodendroglioma	right_Frontal_lobe	Yes	No	No	No	No	2009-05-06	WES-exp034630	Exp034630	P-exp034630	T_Exp034630	13	No	TMZ_treated	mutation	n.a.	n.a.	n.a.	Amp
Glioma#111	4	Glioblastoma	right_Frontal_lobe	No	No	No	No	No	2007-04-18	WES-exp034631	Exp034631	n.a.	n.a.	25	No	TMZ_treated	n.a.	n.a.	n.a.	mutation	Amp
Glioma#112	3	Oligodendroglioma	left_Frontal_lobe	No	No	No	No	Yes	2014-02-18	WES-exp034632	Exp034632	n.a.	T_Exp034632	25	No	TMZ_treated	mutation	n.a.	n.a.	mutation	n.a.
Glioma#114	4	Glioblastoma	left_temporal_lobe	No	No	No	No	No	2008-10-20	WES-exp034634	Exp034634	n.a.	n.a.	25	No	TMZ_treated	n.a.	n.a.	n.a.	mutation	Amp
Glioma#115	4	Glioblastoma	right_temporal_lobe	No	No	No	No	Yes	2008-03-17	WES-exp034639	Exp034639	n.a.	n.a.	19	No	TMZ_treated	n.a.	n.a.	n.a.	n.a.	n.a.
Glioma#116	3	Oligodendroglioma	right_Frontal_lobe	No	No	No	No	No	6/25/2009	WES-exp034640	Exp034640	n.a.	n.a.	25	No	TMZ_treated	mutation	n.a.	n.a.	n.a.	Amp
Glioma#118	4	Glioblastoma	left_temporal_lobe	No	No	No	No	No	2009-07-01	WES-exp034653	Exp034653	n.a.	n.a.	25	No	TMZ_treated	n.a.	n.a.	n.a.	n.a.	Amp
Glioma#123	4	Glioblastoma	left_parietal_lobe	No	No	No	No	No	2009-04-01	WES-exp035650	Exp035650	n.a.	n.a.	16	recurrent	TMZ_treated	n.a.	n.a.	n.a.	n.a.	n.a.
Glioma#126	4	Glioblastoma	right_parietal_lobe	No	No	No	No	No	2002-07-17	WES-exp036292	Exp036292	n.a.	n.a.	18	recurrent	TMZ_treated	n.a.	n.a.	n.a.	mutation	Amp
Glioma#127	4	Glioblastoma	others	No	No	No	No	No	2008-10-21	WES-exp036293	Exp036293	n.a.	n.a.	16	recurrent	TMZ_treated	n.a.	mutation	mutation	n.a.	n.a.
Glioma#131	2	Oligoastrocytoma	right_parietal_lobe	No	No	No	No	No	2009-04-28	WES-exp036297	Exp036297	n.a.	n.a.	19	No	TMZ_treated	mutation	n.a.	n.a.	n.a.	n.a.
Glioma#132	4	Glioblastoma	right_Frontal_lobe	No	No	No	No	No	2006-04-12	WES-exp036298	Exp036298	n.a.	n.a.	25	No	TMZ_treated	n.a.	n.a.	n.a.	n.a.	n.a.
Glioma#133	2	Oligodendroglioma	right_Frontal_lobe	No	No	No	No	No	2004-07-01	WES-exp036300	Exp036300	P-exp036300	T_Exp036300	9	No	TMZ_treated	mutation	n.a.	n.a.	n.a.	Amp
Glioma#138	2	Astrocytoma	right_Frontal_lobe	Yes	No	No	No	No	2010-07-19 15:00:00	WES-exp036315	Exp036315	n.a.	T_Exp036315	25	No	TMZ_treated	mutation	n.a.	n.a.	mutation	Amp
Glioma#140	3	Astrocytoma	others	Yes	No	No	Yes	No	2008-01-30	WES-exp036939	Exp036939	n.a.	n.a.	14	recurrent	TMZ_treated	n.a.	n.a.	n.a.	n.a.	n.a.
Glioma#141	2	Astrocytoma	right_temporal_lobe	Yes	No	No	No	No	2013-01-10	WES-exp036941	Exp036941	n.a.	T_Exp036941	22	No	TMZ_treated	n.a.	n.a.	n.a.	n.a.	Amp
Glioma#142	2	Astrocytoma	right_Frontal_lobe	No	No	No	No	No	2010-10-29 15:00:00	WES-exp036943	Exp036943	n.a.	n.a.	6	recurrent	TMZ_treated	mutation	n.a.	mutation	mutation	n.a.
Glioma#152	4	Glioblastoma	left_parietal_lobe	No	No	No	No	No	2015-10-23	WES-exp040808	Exp040808	n.a.	T_Exp040808	5	recurrent	TMZ_treated	n.a.	n.a.	n.a.	mutation	n.a.
Glioma#156	2	Astrocytoma	right_Frontal_lobe	Yes	No	Yes	No	No	2016-04-05	WES-exp040822	Exp040822	P-exp040822	T_Exp040822	25	No	TMZ_treated	mutation	n.a.	n.a.	n.a.	Amp
Glioma#162	4	Glioblastoma	right_temporal_lobe	No	No	No	No	No	2010-08-30	WES-exp040829	Exp040829	n.a.	T_Exp040829	5	No	TMZ_treated	n.a.	n.a.	n.a.	mutation	Amp
Glioma#181	4	Glioblastoma	right_Frontal_lobe	No	No	No	No	No	2016-10-27	WES-exp040860	Exp040860	n.a.	n.a.	3	recurrent	TMZ_treated	mutation	n.a.	mutation	n.a.	n.a.
Glioma#184	4	Glioblastoma	right_Frontal_lobe	No	No	No	No	No	2006-05-25	WES-exp047431	Exp047431	n.a.	n.a.	25	No	TMZ_treated	n.a.	n.a.	n.a.	n.a.	Amp
Glioma#185	3	Oligodendroglioma	left_Frontal_lobe	No	No	No	No	No	2007-04-27	WES-exp047432	Exp047432	n.a.	n.a.	18	recurrent	TMZ_treated	mutation	n.a.	n.a.	mutation	Amp
Glioma#186	4	Glioblastoma	others	No	No	No	No	No	2005-09-26	WES-exp047433	Exp047433	n.a.	n.a.	25	recurrent	TMZ_treated	n.a.	n.a.	n.a.	mutation	Amp
Glioma#188	4	Glioblastoma	left_parietal_lobe	No	No	No	No	No	2007-12-05	WES-exp047435	Exp047435	n.a.	n.a.	12	No	TMZ_treated	n.a.	n.a.	n.a.	n.a.	Amp
Glioma#191	2	Astrocytoma	right_parietal_lobe	No	No	No	No	No	2008-05-27	WES-exp047438	Exp047438	P-exp047438	T_Exp047438	25	No	TMZ_treated	mutation	n.a.	n.a.	n.a.	Amp
Glioma#211	2	Oligoastrocytoma	left_Frontal_lobe	Yes	Yes	No	No	No	2011-01-12	WES-exp047482	Exp047482	P-exp047482	n.a.	25	No	TMZ_treated	mutation	n.a.	n.a.	mutation	Amp
Glioma#214	4	Glioblastoma	left_parietal_lobe	No	No	No	No	No	2003-02-18	WES-exp047488	Exp047488	P-exp047488	n.a.	14	recurrent	TMZ_treated	n.a.	n.a.	n.a.	n.a.	n.a.
Glioma#215	4	Glioblastoma	right_temporal_lobe	No	No	No	No	No	2007-01-14	WES-exp047489	Exp047489	n.a.	n.a.	9	recurrent	TMZ_treated	n.a.	n.a.	n.a.	n.a.	n.a.
Glioma#218	2	Oligodendroglioma	left_Frontal_lobe	No	No	No	No	No	2005-07-13	WES-exp047492	Exp047492	P-exp047492	n.a.	15	No	TMZ_treated	mutation	n.a.	n.a.	n.a.	Amp
Glioma#219	4	Glioblastoma	others	No	No	No	No	No	2013-01-29	WES-exp047493	Exp047493	P-exp047493	T_Exp047493	8	recurrent	TMZ_treated	n.a.	mutation	mutation	n.a.	n.a.
Glioma#220	2	Astrocytoma	right_temporal_lobe	No	No	No	No	No	2004-06-10	WES-exp047494	Exp047494	P-exp047494	n.a.	25	No	TMZ_treated	n.a.	n.a.	n.a.	mutation	n.a.
Glioma#221	4	Glioblastoma	left_parietal_lobe	No	No	No	No	No	2004-06-17	WES-exp047495	Exp047495	P-exp047495	n.a.	25	No	TMZ_treated	n.a.	n.a.	mutation	mutation	Amp
Glioma#223	2	Astrocytoma	right_Frontal_lobe	No	No	No	No	No	2009-04-08	WES-exp047497	Exp047497	P-exp047497	n.a.	25	No	TMZ_treated	n.a.	n.a.	n.a.	n.a.	n.a.
Glioma#224	4	Glioblastoma	left_Frontal_lobe	No	No	No	No	No	2003-07-18	WES-exp047499	Exp047499	P-exp047499	n.a.	14	recurrent	TMZ_treated	n.a.	n.a.	n.a.	n.a.	n.a.
Glioma#227	2	Oligoastrocytoma	right_Frontal_lobe	No	No	No	No	No	2002-03-02	WES-exp047504	Exp047504	P-exp047504	n.a.	1	recurrent	TMZ_treated	n.a.	n.a.	n.a.	n.a.	n.a.
Glioma#228	2	Astrocytoma	right_Frontal_lobe	Yes	No	No	No	No	2010-07-29	WES-exp047508	Exp047508	P-exp047508	T_Exp047508	6	No	TMZ_treated	mutation	n.a.	n.a.	n.a.	Amp
Glioma#229	4	Glioblastoma	left_occipital _lobe	No	No	No	No	No	2015-03-20	WES-exp047509	Exp047509	P-exp047509	T_Exp047509	6	No	TMZ_treated	n.a.	n.a.	n.a.	n.a.	Amp
Glioma#231	2	Astrocytoma	others	No	No	No	No	No	2005-07-16	WES-exp047511	Exp047511	P-exp047511	n.a.	25	No	TMZ_treated	mutation	n.a.	n.a.	mutation	Amp
Glioma#232	3	Astrocytoma	left_temporal_lobe	No	No	No	Yes	No	2010-10-30	WES-exp047512	Exp047512	P-exp047512	n.a.	16	recurrent	TMZ_treated	n.a.	mutation	n.a.	n.a.	Amp
Glioma#235	4	Glioblastoma	others	No	No	No	No	No	2010-04-27	WES-exp047515	Exp047515	P-exp047515	T_Exp047515	15	recurrent	TMZ_treated	n.a.	n.a.	n.a.	n.a.	n.a.
Glioma#237	4	Glioblastoma	right_temporal_lobe	No	No	No	No	No	2005-03-29	WES-exp047517	Exp047517	P-exp047517	n.a.	10	recurrent	TMZ_treated	n.a.	n.a.	mutation	n.a.	n.a.

## Sheet: Supplementary Data 1c
Case No.	Anatomical_regions	Proteome	Proteomic exp. NO. for normal brain tissues
Normal#1	temporal lobe	Yes	Exp043723
Normal#2	base of skull	Yes	Exp043730
Normal#3	frontal lobe	Yes	Exp043724
Normal#4	frontal lobe	Yes	Exp043729
Normal#5	brainstem	Yes	Exp043728
Normal#6	brain tissues	Yes	Exp043719
Normal#7	cingulate gyrus	Yes	Exp043720
Normal#8	cerebellopontine angle	Yes	Exp043725
Normal#9	hippocampus	Yes	Exp043722
Normal#10	temporal lobe	Yes	Exp043721
Normal#11	temporal lobe	Yes	Exp043726
Normal#12	temporal lobe	Yes	Exp043727

## Sheet: Supplementary Data 1d
Patient No.	Proteomic exp. NO.	Tissue_Type	Protein_number	Decoy_protein_number	Peptide_number	Decoy_peptide_number	Psm_number	Decoy_psm_number
Glioma#1	Exp030506	tumor	7404	67	29174	49	70901	81
Glioma#2	Exp030507	tumor	7565	74	29571	56	67916	80
Glioma#3	Exp030508	tumor	7322	61	28866	42	68082	76
Glioma#4	Exp030509	tumor	8143	71	32151	50	76591	86
Glioma#5	Exp031193	tumor	7378	62	29023	43	68652	76
Glioma#6	Exp031273	tumor	7647	61	30216	41	73447	80
Glioma#7	Exp031274	tumor	7757	61	30932	40	72451	79
Glioma#8	Exp031275	tumor	7379	72	28401	54	68548	81
Glioma#9	Exp031495	tumor	7516	68	29160	49	67569	77
Glioma#10	Exp031496	tumor	8474	75	32886	53	76780	87
Glioma#11	Exp031497	tumor	7785	64	30068	44	69227	77
Glioma#12	Exp031498	tumor	7516	60	29946	39	70537	77
Glioma#13	Exp031500	tumor	7453	59	29471	38	67834	74
Glioma#14	Exp031502	tumor	7264	70	28408	53	67131	79
Glioma#15	Exp031504	tumor	7248	71	28300	55	64653	77
Glioma#16	Exp031505	tumor	7464	68	28919	50	68025	78
Glioma#17	Exp031511	tumor	8206	72	31634	50	75739	85
Glioma#18	Exp031512	tumor	8657	70	34590	46	82645	91
Glioma#19	Exp031513	tumor	8393	73	33423	51	77705	87
Glioma#20	Exp031515	tumor	8166	68	31871	47	73782	82
Glioma#21	Exp031517	tumor	7334	66	28378	47	66317	75
Glioma#22	Exp031675	tumor	7997	63	31492	40	71834	78
Glioma#23	Exp031679	tumor	8031	68	31867	48	72652	81
Glioma#24	Exp031682	tumor	8665	74	34453	52	83348	93
Glioma#25	Exp031685	tumor	7542	64	29559	44	69058	77
Glioma#26	Exp031686	tumor	8689	85	33835	65	80286	95
Glioma#27	Exp031688	tumor	8589	70	33899	49	82382	91
Glioma#28	Exp031690	tumor	7306	60	29012	42	67288	74
Glioma#29	Exp031691	tumor	7736	76	30813	60	71350	85
Glioma#30	Exp031692	validatan_tumor	7260	58	28965	39	68447	75
Glioma#31	Exp031693	tumor	7421	72	28796	54	65911	77
Glioma#32	Exp031694	tumor	7389	72	29236	56	70333	83
Glioma#33	Exp031695	tumor	7311	64	28159	44	66483	75
Glioma#34	Exp031697	tumor	8399	69	32958	47	77845	86
Glioma#35	Exp031699	tumor	8476	72	32621	50	79126	89
Glioma#36	Exp031700	tumor	7564	65	29166	45	67848	76
Glioma#37	Exp031701	tumor	8432	68	32853	45	78723	86
Glioma#38	Exp031702	tumor	7772	67	30615	47	72116	81
Glioma#39	Exp031703	tumor	7344	72	28425	54	67669	80
Glioma#40	Exp031704	tumor	8120	73	31956	54	77323	89
Glioma#41	Exp031705	tumor	7944	71	31748	53	75724	86
Glioma#42	Exp032138	tumor	7254	64	27983	44	63730	72
Glioma#43	Exp032139	tumor	7305	60	29186	41	67504	74
Glioma#44	Exp032140	tumor	7405	65	28511	45	65148	74
Glioma#45	Exp032143	tumor	8583	71	33964	50	82563	92
Glioma#46	Exp032145	tumor	8634	85	33789	66	77476	92
Glioma#47	Exp032147	tumor	7325	62	28219	43	67651	76
Glioma#48	Exp032149	tumor	7496	68	29979	51	72049	83
Glioma#49	Exp032150	tumor	7387	73	29423	57	70494	84
Glioma#50	Exp032151	tumor	7458	70	29184	53	68813	80
Glioma#51	Exp032152	tumor	7302	61	28751	43	69363	77
Glioma#52	Exp032153	tumor	7507	62	28962	42	69112	77
Glioma#53	Exp032154	tumor	7813	77	31200	61	71049	85
Glioma#54	Exp032155	tumor	7489	65	29616	46	69351	78
Glioma#55	Exp032156	tumor	7353	60	28896	42	66216	73
Glioma#56	Exp032158	tumor	8640	84	34045	65	78842	93
Glioma#57	Exp032159	tumor	7775	74	30625	57	73286	86
Glioma#58	Exp032160	tumor	7500	59	29753	38	72289	78
Glioma#59	Exp032161	tumor	8568	69	34202	47	81100	89
Glioma#60	Exp032769	tumor	7373	61	28846	42	65567	72
Glioma#61	Exp032772	tumor	7287	71	28769	54	65881	77
Glioma#62	Exp032773	tumor	7428	64	29142	45	68539	77
Glioma#63	Exp032776	tumor	7350	58	29003	37	69341	75
Glioma#64	Exp032778	tumor	7958	76	31233	58	71972	84
Glioma#65	Exp032782	tumor	7218	64	28193	46	66768	76
Glioma#66	Exp032788	tumor	7485	69	29106	50	70492	81
Glioma#67	Exp032791	tumor	7267	67	28422	50	67456	78
Glioma#68	Exp032792	tumor	7496	71	29608	55	68191	79
Glioma#69	Exp032793	tumor	8227	72	32499	51	76652	87
Glioma#70	Exp032794	validatan_tumor	8407	73	32582	50	77063	87
Glioma#71	Exp032797	tumor	7259	59	28468	39	66297	73
Glioma#72	Exp032798	tumor	8427	79	33301	60	79575	93
Glioma#73	Exp032800	tumor	8185	81	32110	63	77580	93
Glioma#74	Exp032801	tumor	8575	83	33348	63	79535	94
Glioma#75	Exp032803	tumor	8523	67	33316	43	76884	83
Glioma#76	Exp032806	tumor	7705	70	30249	51	68882	79
Glioma#77	Exp033924	tumor	8677	86	34662	68	83931	100
Glioma#78	Exp033926	tumor	7335	69	28506	51	67520	78
Glioma#79	Exp033927	tumor	8528	71	33226	48	80220	89
Glioma#80	Exp033929	tumor	8517	69	33758	45	76998	84
Glioma#81	Exp033931	tumor	8333	81	33180	63	79467	94
Glioma#82	Exp033932	tumor	8221	72	32348	51	77379	87
Glioma#83	Exp033933	tumor	7276	72	28434	56	65612	78
Glioma#84	Exp033934	tumor	8312	74	32995	53	78595	89
Glioma#85	Exp033938	tumor	8105	70	32267	50	74132	83
Glioma#86	Exp033940	tumor	7203	58	28109	37	65644	72
Glioma#87	Exp033941	tumor	7699	70	29645	50	68374	78
Glioma#88	Exp033942	validatan_tumor	8217	71	32190	49	76998	86
Glioma#89	Exp033946	tumor	8080	76	31907	56	75304	87
Glioma#90	Exp033947	validatan_tumor	8439	69	32728	47	76049	84
Glioma#91	Exp033948	validatan_tumor	7366	73	28948	57	65892	79
Glioma#92	Exp033952	validatan_tumor	8573	71	33857	49	79820	88
Glioma#93	Exp033954	tumor	8480	82	33043	62	76890	90
Glioma#94	Exp033956	tumor	8573	79	34207	60	81110	94
Glioma#95	Exp033957	validatan_tumor	8578	69	34240	46	79072	87
Glioma#96	Exp033958	tumor	7503	65	29264	45	69234	78
Glioma#97	Exp033959	tumor	8283	82	32959	65	76831	92
Glioma#98	Exp033960	validatan_tumor	7470	60	29286	39	70945	77
Glioma#99	Exp034607	validatan_tumor	8554	73	33952	51	78787	88
Glioma#100	Exp034611	validatan_tumor	8522	78	32995	57	75726	87
Glioma#101	Exp034612	validatan_tumor	7398	60	29118	40	68134	75
Glioma#102	Exp034617	tumor	8532	73	33081	51	77057	86
Glioma#103	Exp034618	tumor	8209	72	31900	51	75972	86
Glioma#104	Exp034619	tumor	7844	68	31253	49	71441	80
Glioma#105	Exp034625	validatan_tumor	7439	73	29342	56	70241	83
Glioma#106	Exp034626	validatan_tumor	7975	63	31276	41	75969	83
Glioma#107	Exp034627	validatan_tumor	7340	72	28992	55	70513	83
Glioma#108	Exp034628	tumor	7336	59	28660	38	66844	73
Glioma#109	Exp034629	tumor	8399	69	33470	48	79037	87
Glioma#110	Exp034630	validatan_tumor	7319	69	28384	50	68687	80
Glioma#111	Exp034631	validatan_tumor	7491	65	28976	44	65941	74
Glioma#112	Exp034632	validatan_tumor	7322	69	28181	51	66510	77
Glioma#113	Exp034633	tumor	8658	82	34368	63	80734	94
Glioma#114	Exp034634	validatan_tumor	7458	66	28776	47	67701	77
Glioma#115	Exp034639	validatan_tumor	7416	66	29441	49	70261	80
Glioma#116	Exp034640	validatan_tumor	8265	74	31988	53	74426	85
Glioma#117	Exp034644	tumor	8207	77	32724	60	75904	88
Glioma#118	Exp034653	validatan_tumor	8067	70	31059	48	72736	82
Glioma#119	Exp034655	tumor	8476	82	33551	63	80329	94
Glioma#120	Exp035624	tumor	8419	83	33146	65	76284	91
Glioma#121	Exp035626	tumor	8592	73	33688	51	80519	90
Glioma#122	Exp035627	tumor	8308	77	32888	58	77064	89
Glioma#123	Exp035650	validatan_tumor	7332	66	28990	49	67605	77
Glioma#124	Exp035651	tumor	8026	74	31352	55	71935	83
Glioma#125	Exp035652	tumor	7215	68	28523	51	68305	79
Glioma#126	Exp036292	validatan_tumor	8305	79	32019	60	77948	91
Glioma#127	Exp036293	validatan_tumor	7791	62	30206	39	72316	79
Glioma#128	Exp036294	tumor	7591	72	29781	55	71841	84
Glioma#129	Exp036295	tumor	8357	77	32907	57	79359	92
Glioma#130	Exp036296	tumor	7215	69	27892	52	67925	79
Glioma#131	Exp036297	validatan_tumor	7707	74	29979	56	69593	82
Glioma#132	Exp036298	validatan_tumor	8087	76	31303	57	72341	84
Glioma#133	Exp036300	validatan_tumor	8576	75	33651	52	81656	92
Glioma#134	Exp036307	tumor	7265	67	28128	49	66356	77
Glioma#135	Exp036309	tumor	8061	71	31865	51	75178	85
Glioma#136	Exp036311	tumor	8311	81	32217	61	77822	92
Glioma#137	Exp036314	tumor	7474	67	28950	48	65844	75
Glioma#138	Exp036315	validatan_tumor	8193	78	32389	60	74615	87
Glioma#139	Exp036938	tumor	7218	68	28739	53	69913	81
Glioma#140	Exp036939	validatan_tumor	7493	68	29224	49	67292	77
Glioma#141	Exp036941	validatan_tumor	8381	82	32955	62	77161	91
Glioma#142	Exp036943	validatan_tumor	7434	65	29603	46	68944	78
Glioma#143	Exp036945	tumor	8630	75	33260	52	76002	85
Glioma#144	Exp036947	tumor	8439	75	32584	52	75940	86
Glioma#145	Exp036949	tumor	8271	74	32501	54	77500	88
Glioma#146	Exp036950	tumor	7399	60	29025	42	70382	78
Glioma#147	Exp037363	tumor	7392	64	28628	44	66543	75
Glioma#148	Exp037364	tumor	7314	60	28716	40	66253	73
Glioma#149	Exp037366	tumor	7314	58	28992	38	69529	76
Glioma#150	Exp037368	tumor	7915	70	30849	51	72280	82
Glioma#264	Exp040789	tumor	8616	78	33299	57	79779	92
Glioma#252	Exp040790	tumor	8238	82	32707	64	77231	92
Glioma#246	Exp040796	tumor	8003	70	31609	50	74458	84
Glioma#250	Exp040797	tumor	8068	66	32014	46	74084	82
Glioma#248	Exp040798	tumor	8023	80	31514	62	72239	86
Glioma#39	Exp040799	tumor_adjacent	7858	75	30243	56	71486	84
Glioma#55	Exp040800	tumor_adjacent	8346	79	33020	60	75196	88
Glioma#222	Exp040802	tumor_adjacent	7764	73	30383	54	72722	84
Glioma#180	Exp040803	tumor_adjacent	8378	82	33214	64	76474	91
Glioma#151	Exp040807	tumor	7480	70	29308	52	66849	78
Glioma#152	Exp040808	validatan_tumor	8273	80	31838	60	77082	90
Glioma#153	Exp040809	tumor	7860	73	31237	55	72048	83
Glioma#154	Exp040812	tumor	8436	68	33297	47	80579	89
Glioma#259	Exp040813	tumor	8138	65	31352	42	75273	82
Glioma#244	Exp040814	tumor	8412	67	32684	43	77134	84
Glioma#155	Exp040815	tumor	8204	67	31739	45	76437	84
Glioma#256	Exp040816	tumor	7921	69	31677	49	72194	81
Glioma#25	Exp040817	tumor_adjacent	8319	66	32748	43	75113	82
Glioma#178	Exp040819	tumor_adjacent	8592	72	34142	51	82714	92
Glioma#226	Exp040820	tumor_adjacent	8544	69	34161	46	82796	91
Glioma#156	Exp040822	validatan_tumor	8353	80	32666	60	76061	89
Glioma#157	Exp040823	tumor	7515	69	29376	52	71323	83
Glioma#217	Exp040824	tumor_adjacent	7937	70	31200	51	71743	81
Glioma#158	Exp040825	tumor	8626	79	34443	59	81170	94
Glioma#159	Exp040826	tumor	8643	84	34157	64	78302	92
Glioma#160	Exp040827	tumor	7445	69	28765	51	68987	80
Glioma#161	Exp040828	tumor	8298	70	32217	49	73758	82
Glioma#162	Exp040829	validatan_tumor	7259	57	28378	36	65030	70
Glioma#163	Exp040831	tumor	8508	78	32883	58	75567	87
Glioma#164	Exp040832	tumor	7431	71	28764	54	66955	78
Glioma#165	Exp040833	tumor	8010	71	31431	50	71847	81
Glioma#166	Exp040834	tumor	7595	62	30334	44	72596	80
Glioma#167	Exp040835	tumor	7784	76	30794	59	70779	83
Glioma#168	Exp040837	tumor	7485	65	29298	46	70609	79
Glioma#208	Exp040838	tumor_adjacent	8211	75	32819	56	74874	86
Glioma#169	Exp040841	tumor	8689	71	34557	49	83636	92
Glioma#169	Exp040842	tumor_adjacent	7700	68	30342	49	73742	84
Glioma#170	Exp040843	tumor	7275	68	28146	50	66132	77
Glioma#171	Exp040844	tumor	8407	74	33569	53	80891	91
Glioma#172	Exp040846	tumor	8596	84	33669	64	79583	94
Glioma#173	Exp040847	tumor	8021	77	31450	59	75854	89
Glioma#174	Exp040848	tumor	7469	74	29054	57	69092	82
Glioma#175	Exp040849	tumor	8381	75	32863	54	75551	86
Glioma#176	Exp040850	tumor	7726	73	30493	56	73583	86
Glioma#177	Exp040852	tumor	8251	70	32755	50	78358	88
Glioma#178	Exp040854	tumor	7414	62	29291	43	71157	79
Glioma#179	Exp040855	tumor	7686	70	30177	51	70895	81
Glioma#255	Exp040856	tumor	7978	75	31413	56	75854	88
Glioma#180	Exp040858	tumor	8244	73	32953	52	76940	87
Glioma#181	Exp040860	validatan_tumor	7861	72	30796	53	72556	83
Glioma#182	Exp040861	tumor	8259	74	32774	54	79323	90
Normal#6	Exp043719	normal	8162	65	32096	42	75784	82
Normal#7	Exp043720	normal	8560	78	33071	57	77596	89
Normal#10	Exp043721	normal	8631	83	33918	64	81675	96
Normal#9	Exp043722	normal	8028	67	30915	46	70836	79
Normal#1	Exp043723	normal	7871	72	31208	54	73809	85
Normal#3	Exp043724	normal	7778	69	30310	50	69342	79
Normal#8	Exp043725	normal	8125	66	31345	44	72741	80
Normal#11	Exp043726	normal	8530	83	33544	64	78501	92
Normal#12	Exp043727	normal	8193	74	32419	54	75043	85
Normal#5	Exp043728	normal	8130	67	31511	46	74673	83
Normal#4	Exp043729	normal	8443	75	33652	54	79940	90
Normal#2	Exp043730	normal	8012	78	32030	61	74167	88
Glioma#230	Exp046703	tumor_adjacent	8594	77	34120	56	78903	90
Glioma#167	Exp046707	tumor_adjacent	8272	73	32258	51	78290	89
Glioma#33	Exp046709	tumor_adjacent	8574	73	33750	52	82306	92
Glioma#262	Exp046711	tumor	8681	69	33663	44	80607	88
Glioma#233	Exp046713	tumor_adjacent	7337	64	29206	46	70974	80
Glioma#234	Exp046715	tumor_adjacent	7491	71	29049	53	67061	78
Glioma#263	Exp046717	tumor	7842	74	30454	54	70665	82
Glioma#183	Exp047430	tumor	8007	64	31600	42	72019	79
Glioma#184	Exp047431	validatan_tumor	7458	62	29005	43	67467	75
Glioma#185	Exp047432	validatan_tumor	7858	75	31019	57	74881	87
Glioma#186	Exp047433	validatan_tumor	7406	69	29381	52	71602	83
Glioma#187	Exp047434	tumor	8291	82	32538	64	77218	92
Glioma#188	Exp047435	validatan_tumor	7334	72	28980	56	67135	80
Glioma#189	Exp047436	tumor	8105	75	32092	56	73851	85
Glioma#190	Exp047437	tumor	8098	75	32240	57	76787	89
Glioma#191	Exp047438	validatan_tumor	8352	76	33105	56	76030	87
Glioma#192	Exp047440	tumor	8552	75	32956	52	79265	89
Glioma#193	Exp047441	tumor	8259	77	31949	57	73037	85
Glioma#194	Exp047442	tumor	8357	79	32466	60	77345	90
Glioma#195	Exp047443	tumor	7434	62	28712	42	67027	74
Glioma#196	Exp047444	tumor	8660	79	34080	58	80606	93
Glioma#197	Exp047445	tumor	7326	70	28722	54	70043	82
Glioma#198	Exp047446	tumor	7796	66	30799	46	74012	83
Glioma#199	Exp047448	tumor	7281	59	28872	39	68040	75
Glioma#200	Exp047449	tumor	7367	59	28921	39	68905	76
Glioma#201	Exp047450	tumor	8412	68	33536	46	77045	85
Glioma#202	Exp047451	tumor	8278	82	32937	64	77595	93
Glioma#87	Exp047452	tumor_adjacent	8001	72	31466	53	72821	83
Glioma#213	Exp047453	tumor_adjacent	8343	76	33105	57	77191	89
Glioma#203	Exp047454	tumor	7399	61	28617	42	69481	77
Glioma#204	Exp047455	tumor	8269	81	33014	63	77136	91
Glioma#249	Exp047456	tumor	8073	73	31837	53	75987	86
Glioma#254	Exp047457	tumor	8156	68	31965	47	76697	85
Glioma#154	Exp047458	tumor_adjacent	8250	67	32988	45	77962	86
Glioma#80	Exp047459	tumor_adjacent	8460	68	32870	43	79986	87
Glioma#40	Exp047460	tumor_adjacent	8317	78	32745	58	76844	89
Glioma#260	Exp047461	tumor	8089	65	31567	42	76701	84
Glioma#81	Exp047462	tumor_adjacent	8222	68	32801	48	79942	88
Glioma#13	Exp047463	tumor_adjacent	8168	70	31546	48	72794	81
Glioma#179	Exp047464	tumor_adjacent	8238	67	32269	44	74439	82
Glioma#205	Exp047465	tumor_adjacent	8157	73	32140	53	74262	84
Glioma#157	Exp047466	tumor_adjacent	7916	72	30945	53	75300	87
Glioma#205	Exp047467	tumor	8388	74	32466	53	78647	89
Glioma#206	Exp047468	tumor	7481	70	29670	53	71483	83
Glioma#207	Exp047469	tumor	8587	70	33643	48	77467	85
Glioma#253	Exp047470	tumor	7944	65	31301	45	71797	79
Glioma#83	Exp047471	tumor_adjacent	8311	75	33030	56	79114	91
Glioma#247	Exp047472	tumor	7522	65	29453	45	69767	78
Glioma#203	Exp047473	tumor_adjacent	7814	71	30800	53	72528	83
Glioma#208	Exp047474	tumor	8030	80	31798	63	75010	90
Glioma#176	Exp047475	tumor_adjacent	8099	76	31692	57	73372	85
Glioma#209	Exp047476	tumor	8127	75	32280	57	74239	86
Glioma#210	Exp047477	tumor	7307	60	29115	41	69099	76
Glioma#210	Exp047478	tumor_adjacent	7781	71	30417	52	69737	80
Glioma#245	Exp047479	tumor	8011	71	31122	51	71680	81
Glioma#212	Exp047480	tumor_adjacent	8267	67	31803	44	77474	85
Glioma#243	Exp047481	tumor_adjacent	8054	76	31411	58	75058	87
Glioma#211	Exp047482	validatan_tumor	8324	66	33059	43	80608	88
Glioma#212	Exp047483	tumor	7971	67	31795	48	74404	83
Glioma#213	Exp047485	tumor	7230	58	28030	38	67430	74
Glioma#151	Exp047486	tumor_adjacent	8603	69	34267	47	79815	88
Glioma#251	Exp047487	tumor	7851	72	30279	52	70613	81
Glioma#214	Exp047488	validatan_tumor	8205	70	32434	49	76902	86
Glioma#215	Exp047489	validatan_tumor	8059	67	31481	47	72015	80
Glioma#216	Exp047490	tumor	7447	74	28759	57	66363	79
Glioma#217	Exp047491	tumor	8435	70	33314	49	78881	87
Glioma#218	Exp047492	validatan_tumor	8689	79	33902	57	81059	93
Glioma#219	Exp047493	validatan_tumor	8400	69	32729	47	77030	85
Glioma#220	Exp047494	validatan_tumor	7828	62	30835	40	70613	77
Glioma#221	Exp047495	validatan_tumor	8309	80	32120	60	74430	87
Glioma#222	Exp047496	tumor	8446	74	33222	52	78875	89
Glioma#223	Exp047497	validatan_tumor	7718	76	30155	58	71679	85
Glioma#216	Exp047498	tumor_adjacent	8273	74	32117	53	75757	86
Glioma#224	Exp047499	validatan_tumor	8557	77	33822	57	78135	89
Glioma#257	Exp047500	tumor	8249	76	32742	57	74450	86
Glioma#225	Exp047501	tumor_adjacent	8078	68	32112	48	76689	85
Glioma#225	Exp047502	tumor	7780	75	30726	58	73373	86
Glioma#226	Exp047503	tumor	7523	71	29540	54	68864	80
Glioma#227	Exp047504	validatan_tumor	8131	77	32522	59	76669	89
Glioma#258	Exp047505	tumor	8060	70	31792	50	76299	86
Glioma#261	Exp047506	tumor	8082	71	31868	50	76854	87
Glioma#22	Exp047507	tumor_adjacent	8069	68	31446	47	73714	82
Glioma#228	Exp047508	validatan_tumor	7270	67	28627	50	68269	79
Glioma#229	Exp047509	validatan_tumor	8489	84	33350	65	75936	90
Glioma#230	Exp047510	tumor	7348	58	28572	36	66869	72
Glioma#231	Exp047511	validatan_tumor	8270	66	31948	42	77907	85
Glioma#232	Exp047512	validatan_tumor	8367	79	33346	59	80460	94
Glioma#233	Exp047513	tumor	7557	72	29588	55	70061	82
Glioma#234	Exp047514	tumor	7677	61	29845	39	71263	78
Glioma#235	Exp047515	validatan_tumor	7414	72	28541	54	69499	82
Glioma#236	Exp047516	tumor	7556	61	29504	41	69280	76
Glioma#237	Exp047517	validatan_tumor	8265	70	33019	50	78278	87
Glioma#238	Exp047518	tumor	8061	77	31525	58	76492	89
Glioma#239	Exp047519	tumor	8078	73	32291	55	74772	86
Glioma#240	Exp047520	tumor	7759	71	30782	53	70199	81
Glioma#241	Exp047618	tumor	8407	68	32570	46	77184	85
Glioma#242	Exp050158	tumor	8059	68	32134	48	74939	83
Glioma#243	Exp050159	tumor	8237	65	32947	43	80244	87
Glioma#265	Exp122463	tumor	8499	77	33973	62	80541	89
Glioma#266	Exp122464	tumor	8111	69	32422	59	76864	85
Glioma#267	Exp122465	tumor	8108	77	32410	59	76836	85
Glioma#268	Exp122466	tumor	8035	73	32119	59	76144	84
Glioma#269	Exp122467	tumor	8078	74	32291	59	76552	85
