# Supplementary material for: Proteogenomics of diffuse gliomas reveal molecular subtypes associated with specific therapeutic targets and immune-evasion mechanisms
Source: Nat Commun. 2023 Jan 31;14:505. doi: 10.1038/s41467-023-36005-1 (PMC9889805; doi:10.1038/s41467-023-36005-1)
Supplement: Supplementary file 4 — Supplementary Data 2 [file 41467_2023_36005_MOESM4_ESM.xlsx]

## Sheet: Data Legend
Supplementary Data 2. Matrix of 56 significantly mutated genes in diffuse glioma cohort.
Supplementary Data 2a	Matrix of 56 significantly mutated genes (SMGs) in diffuse glioma cohort.

## Sheet: Supplementary Data 2a
Hugo_Symbol	Frame_Shift_Del	Frame_Shift_Ins	In_Frame_Del	In_Frame_Ins	Missense_Mutation	Nonsense_Mutation	Nonstop_Mutation	total	MutatedSamples	AlteredSamples	p value (estimated by OncodriveCLUST)	FDR	Hugo_Symbol	Resource-1	Resource-2	Resource-3	Resource-4	Ssignificantly mutated in LGGs or GBMs
RB1	3	0	0	0	13	7	0	23	19	19	0.0489152	0.00981845	RB1	Ceccarelli et al., 2016	Humin Hu, et al., 2018	Cancer Genome Atlas Research et al., 2015	Cameron W. B., et al., 2013	Significantly mutated in GBMs
NF1	10	5	0	0	30	14	0	59	40	40	0.0488846	0.00989917	NF1	Ceccarelli et al., 2016	Humin Hu, et al., 2018	Cancer Genome Atlas Research et al., 2015	Cameron W. B., et al., 2013	Significantly mutated in both LGGs and GBMs
PIK3R1	2	1	3	0	12	1	0	19	16	16	0.0482746	0.00988804	PIK3R1	Ceccarelli et al., 2016		Cancer Genome Atlas Research et al., 2015	Cameron W. B., et al., 2013	Significantly mutated in both LGGs and GBMs
GABRQ	0	0	4	0	10	0	0	14	11	11	0.0481183	0.00987186	GABRQ					Significantly mutated in both LGGs and GBMs
PDGFRA	2	0	1	2	36	0	0	41	31	31	0.0477488	0.00987017	PDGFRA		Humin Hu, et al., 2018	Cancer Genome Atlas Research et al., 2015	Cameron W. B., et al., 2013	Significantly mutated in both LGGs and GBMs
BRAF	1	0	1	0	14	2	0	18	16	16	0.0472679	0.00985714	BRAF	Ceccarelli et al., 2016		Cancer Genome Atlas Research et al., 2015	Cameron W. B., et al., 2013	Significantly mutated in both LGGs and GBMs
EGF	2	0	0	0	29	1	0	32	30	30	0.0464	0.00985678	EGF					Significantly mutated in both LGGs and GBMs
PTEN	7	3	1	0	18	8	0	37	33	33	0.0463128	0.00985466	PTEN	Ceccarelli et al., 2016	Humin Hu, et al., 2018	Cancer Genome Atlas Research et al., 2015	Cameron W. B., et al., 2013	Significantly mutated in both LGGs and GBMs
CDK13	0	0	0	0	30	2	0	32	24	24	0.0460547	0.00985429	CDK13					Significantly mutated in both LGGs and GBMs
EGFR	0	0	0	0	21	2	0	23	20	20	0.0456152	0.00985287	EGFR	Ceccarelli et al., 2016	Humin Hu, et al., 2018	Cancer Genome Atlas Research et al., 2015	Cameron W. B., et al., 2013	Significantly mutated in both LGGs and GBMs
NOTCH1	2	1	3	0	30	1	0	37	32	32	0.0455277	0.00984561	NOTCH1	Ceccarelli et al., 2016		Cancer Genome Atlas Research et al., 2015		Significantly mutated in both LGGs and GBMs
KIT	0	0	1	0	29	2	0	32	26	26	0.0454228	0.00984218	KIT					Significantly mutated in both LGGs and GBMs
TP53	2	1	0	0	62	10	0	75	67	67	0.0452004	0.00983282	TP53	Ceccarelli et al., 2016	Humin Hu, et al., 2018	Cancer Genome Atlas Research et al., 2015	Cameron W. B., et al., 2013	Significantly mutated in both LGGs and GBMs
BRI3BP	0	1	3	6	0	0	0	10	8	8	0.0451964	0.00982985	BRI3BP					Significantly mutated in both LGGs and GBMs
MSH2	0	0	0	0	26	0	0	26	24	24	0.0445655	0.00982932	MSH2					Significantly mutated in LGGs
PIK3R2	0	0	1	0	13	0	0	14	12	12	0.0445655	0.00981672	PIK3R2					Significantly mutated in LGGs
RSPO1	0	1	0	0	7	0	0	8	8	8	0.0445655	0.00981564	RSPO1					Significantly mutated in both LGGs and GBMs
NOTCH2	3	0	1	0	43	2	0	49	38	38	0.0376615	0.00981314	NOTCH2					Significantly mutated in both LGGs and GBMs
GABRP	1	0	1	0	8	0	0	10	10	10	0.0302581	0.0924297	GABRP					Significantly mutated in both LGGs and GBMs
IDH2	0	0	0	0	11	0	0	11	11	11	0.0201993	0.0648956	IDH2	Ceccarelli et al., 2016		Cancer Genome Atlas Research et al., 2015		Significantly mutated in LGGs
IRS2	0	2	4	1	16	0	0	23	22	22	0.0177017	0.0582227	IRS2					Significantly mutated in GBMs
HIF3A	1	0	0	0	21	0	1	23	21	21	0.0138442	0.0472425	HIF3A					Significantly mutated in GBMs
RASSF5	0	0	0	0	10	0	0	10	9	9	0.00677019	0.0256011	RASSF5					Significantly mutated in both LGGs and GBMs
SFRP5	0	0	1	0	4	0	0	5	5	5	0.00677019	0.0329351	SFRP5					Significantly mutated in both LGGs and GBMs
DMBT1	1	0	0	0	76	2	0	79	63	63	0.00465194	0.018869	DMBT1					Significantly mutated in both LGGs and GBMs
RET	1	0	0	0	32	1	0	34	32	32	0.00441326	0.0180219	RET			Cancer Genome Atlas Research et al., 2015		Significantly mutated in LGGs
BCR	1	3	0	0	16	2	0	22	19	19	0.00406598	0.0167479	BCR					Significantly mutated in GBMs
MCC	0	1	1	28	20	0	0	50	40	40	0.00360698	0.0152642	MCC					Significantly mutated in GBMs
NOTCH4	2	0	1	8	41	0	0	52	45	45	0.00321453	0.0137346	NOTCH4					Significantly mutated in GBMs
ATRX	7	1	3	0	37	9	0	56	39	39	0.00298932	0.0167136	ATRX	Ceccarelli et al., 2016	Humin Hu, et al., 2018	Cancer Genome Atlas Research et al., 2015	Cameron W. B., et al., 2013	Significantly mutated in LGGs
LGR5	0	0	0	0	17	0	0	17	17	17	0.00231853	0.0103593	LGR5					Significantly mutated in GBMs
LGR6	19	0	0	0	4	0	0	23	22	22	0.00204867	0.00927205	LGR6					Significantly mutated in LGGs
SPECC1	1	1	21	1	9	2	0	35	32	32	0.00181415	0.00832402	SPECC1					Significantly mutated in GBMs
GNAS	0	1	0	0	29	0	0	30	21	21	0.00143162	0.0066376	GNAS					Significantly mutated in GBMs
HES5	1	0	4	0	1	0	0	6	6	6	0.00143162	0.0066376	HES5					Significantly mutated in both LGGs and GBMs
DLEC1	1	0	0	0	55	2	0	58	51	51	0.001238	0.00622653	DLEC1					Significantly mutated in both LGGs and GBMs
GLI1	3	1	0	0	18	0	0	22	21	21	0.000972182	0.00498009	GLI1					Significantly mutated in GBMs
LEF1	0	0	0	0	25	1	0	26	25	25	0.000738182	0.00390795	LEF1					Significantly mutated in GBMs
UFL1	0	0	0	0	23	0	0	23	21	21	0.000675273	0.00363281	UFL1					Significantly mutated in both LGGs and GBMs
MTUS1	0	0	1	0	31	1	0	33	30	30	0.000651878	0.00352407	MTUS1					Significantly mutated in GBMs
MEN1	0	0	0	0	17	0	0	17	15	15	0.000512251	0.00289404	MEN1					Significantly mutated in both LGGs and GBMs
AXIN2	0	0	0	1	37	0	0	38	26	26	0.000490486	0.00280205	AXIN2					Significantly mutated in both LGGs and GBMs
CSF1R	0	0	0	0	18	0	0	18	17	17	0.000325528	0.0019897	CSF1R					Significantly mutated in LGGs
ASXL1	4	0	0	0	42	2	0	48	42	42	0.00019784	0.00130531	ASXL1					Significantly mutated in GBMs
MUTYH	0	0	0	0	8	0	0	8	7	7	0.00014556	0.000981825	MUTYH					Significantly mutated in both LGGs and GBMs
RASSF4	0	0	0	0	8	1	0	9	9	9	6.23361e-05	0.000487822	RASSF4					Significantly mutated in both LGGs and GBMs
FGF3	0	0	0	0	5	0	0	5	5	5	3.07e-05	0.000382656	FGF3					Significantly mutated in both LGGs and GBMs
RARA	0	0	0	0	5	0	0	5	5	5	3.06575e-05	0.00027231	RARA					Significantly mutated in both LGGs and GBMs
GRIN2C	0	0	0	0	10	0	0	10	10	10	2.66e-05	0.00035826	GRIN2C					Significantly mutated in both LGGs and GBMs
MAP3K8	0	0	0	0	7	0	0	7	0	7	1.22e-05	0.000198723	MAP3K8					Significantly mutated in both LGGs and GBMs
TNFRSF17	0	0	0	0	6	0	0	6	6	6	1e-05	0.000168557	TNFRSF17					Significantly mutated in both LGGs and GBMs
RNF43	1	0	0	0	22	2	0	25	25	25	7.96626e-06	0.000101784	RNF43					Significantly mutated in GBMs
IDH1	0	1	0	0	46	1	0	48	43	43	6.00459e-06	8.31136e-05	IDH1	Ceccarelli et al., 2016	Humin Hu, et al., 2018	Cancer Genome Atlas Research et al., 2015	Cameron W. B., et al., 2013	Significantly mutated in both LGGs and GBMs
FCGR2B	0	0	0	0	7	0	0	7	7	7	4.34877e-06	6.40649e-05	FCGR2B					Significantly mutated in both LGGs and GBMs
TLR6	2	1	0	0	48	0	0	51	33	33	1.19914e-06	2.8556e-05	TLR6	Ceccarelli et al., 2016				Significantly mutated in both LGGs and GBMs
BIN1	0	0	0	0	13	0	0	13	13	13	3.62698e-07	1.36145e-05	BIN1					Significantly mutated in both LGGs and GBMs
