# Supplementary material for: Proteogenomics of diffuse gliomas reveal molecular subtypes associated with specific therapeutic targets and immune-evasion mechanisms
Source: Nat Commun. 2023 Jan 31;14:505. doi: 10.1038/s41467-023-36005-1 (PMC9889805; doi:10.1038/s41467-023-36005-1)
Supplement: Supplementary file 5 — Supplementary Data 3 [file 41467_2023_36005_MOESM5_ESM.xlsx]

## Sheet: Data Legend
Supplementary Data 3. The matrix of proteins altered in IDH1- and TP53- mutant samples.
Supplementary Data 3a	The matrix of proteins altered in IDH1- and TP53- mutant samples.

## Sheet: Supplementary Data 3a
Type	IDH1/TP53_co-mutation	IDH1/TP53_co-mutation	IDH1/TP53_co-mutation	IDH1/TP53_co-mutation	IDH1/TP53_co-mutation	IDH1/TP53_co-mutation	IDH1/TP53_co-mutation	IDH1/TP53_co-mutation	IDH1/TP53_co-mutation	IDH1/TP53_co-mutation	IDH1/TP53_co-mutation	IDH1/TP53_co-mutation	IDH1/TP53_co-mutation	IDH1/TP53_co-mutation	IDH1/TP53_co-mutation	IDH1_mutation	IDH1_mutation	IDH1_mutation	IDH1_mutation	IDH1_mutation	IDH1_mutation	IDH1_mutation	IDH1_mutation	IDH1_mutation	IDH1_mutation	IDH1_mutation	IDH1_mutation	IDH1_mutation	IDH1_mutation	IDH1_mutation	IDH1_mutation	IDH1_mutation	IDH1_mutation	IDH1_mutation	IDH1_mutation	IDH1_mutation	IDH1_mutation	IDH1_mutation	IDH1_mutation	IDH1_mutation	IDH1_mutation	IDH1_mutation	IDH1_mutation	TP53_mutation	TP53_mutation	TP53_mutation	TP53_mutation	TP53_mutation	TP53_mutation
Proteomic exp. NO. fo tumor tissue	Exp030506	Exp031511	Exp031515	Exp031695	Exp032773	Exp032776	Exp032778	Exp033938	Exp040843	Exp040844	Exp040848	Exp047446	Exp047468	Exp047491	Exp047496	Exp031495	Exp031513	Exp031690	Exp031694	Exp032161	Exp034628	Exp034633	Exp034644	Exp035651	Exp036311	Exp036947	Exp040809	Exp040823	Exp040837	Exp040841	Exp040846	Exp040849	Exp040850	Exp040861	Exp047436	Exp047442	Exp047469	Exp047476	Exp047477	Exp047483	Exp047485	Exp047510	Exp050159	Exp030507	Exp030509	Exp031275	Exp031497	Exp031504	Exp031685
ATM	0.0055	1e-05	1e-05	0.0106	0.0165	0.0228	1e-05	0.0024	0.0177	0.0031	1e-05	1e-05	0.0552	0.0046	0.0097	0.0143	0.0056	1e-05	0.0088	0.0591	0.0259	0.0334	0.0202	1e-05	0.0011	1e-05	0.0345	0.0238	0.044	0.0063	1e-05	0.0178	1e-05	1e-05	0.0011	0.4819	0.0023	0.0017	0.0072	0.0006	0.0083	0.0118	1e-05	0.0143	0.0954	0.0331	0.0888	0.0082	0.0066
CCNB1	1e-05	1e-05	1e-05	1e-05	0.009	1e-05	1e-05	1e-05	0.1164	1e-05	1e-05	1e-05	1e-05	1e-05	1e-05	1e-05	1e-05	1e-05	1e-05	1e-05	1e-05	1e-05	1e-05	1e-05	1e-05	1e-05	0.0218	1e-05	1e-05	1e-05	1e-05	1e-05	1e-05	1e-05	1e-05	1e-05	1e-05	1e-05	1e-05	1e-05	1e-05	1e-05	1e-05	0.0112	0.0746	1e-05	1e-05	1e-05	1e-05
CDK2	1e-05	1e-05	1e-05	0.0298	0.2642	0.2214	1e-05	0.0105	0.1712	1e-05	1e-05	0.0094	0.1679	1e-05	0.0625	0.1968	1e-05	1e-05	0.2448	0.056	0.0151	1e-05	1e-05	0.0045	1e-05	0.0315	0.0066	0.0208	0.0472	1e-05	1e-05	1e-05	1e-05	1e-05	0.1117	0.0265	1e-05	0.7638	0.003	1e-05	1e-05	0.0061	1e-05	0.292	0.3643	0.5237	0.1331	0.1371	0.2725
CDKN2A	11.2738	1e-05	0.2471	1.8997	2.249	5.8357	0.8176	0.008	1e-05	0.228	1e-05	1.0721	0.109	2.3035	0.6413	1.5756	0.0221	0.6179	1.1665	1e-05	0.5465	0.6326	0.3192	0.0851	0.1362	1e-05	0.0754	0.0487	0.3098	1.2859	0.0435	0.8214	1e-05	0.3189	0.0217	4.4227	0.6715	1e-05	2.9055	2.6032	1e-05	1.373	0.26	3.4931	1.6607	1e-05	1e-05	1e-05	3.351
GINS3	1e-05	1e-05	1e-05	1e-05	0.014	0.5009	1e-05	1e-05	0.0172	1e-05	1e-05	1e-05	1e-05	1e-05	0.1096	1e-05	1e-05	1e-05	1e-05	1e-05	1e-05	1e-05	1e-05	1e-05	1e-05	1e-05	1e-05	1e-05	0.0061	1e-05	1e-05	1e-05	1e-05	1e-05	1e-05	1e-05	1e-05	1e-05	1e-05	1e-05	1e-05	1e-05	1e-05	0.0224	1e-05	0.6341	0.0573	1e-05	0.0436
HDAC2	0.2411	0.1486	0.0838	0.3919	0.8336	0.2878	0.1591	0.0796	0.4964	0.0938	0.103	0.068	0.7331	0.1121	0.173	0.6201	0.2295	0.4869	0.3288	0.5428	0.3258	0.2913	0.4407	0.0402	0.024	0.093	0.8697	0.416	0.7746	0.0872	0.076	0.4064	0.0366	0.0882	0.1163	0.1086	0.2903	0.0429	0.1692	0.1537	0.0819	0.1436	0.1258	0.4205	1.4814	0.5679	0.5424	0.0859	0.6812
KIF23	1e-05	1e-05	1e-05	1e-05	0.0125	1e-05	1e-05	1e-05	0.0022	1e-05	1e-05	1e-05	1e-05	1e-05	1e-05	1e-05	1e-05	1e-05	1e-05	1e-05	1e-05	1e-05	1e-05	1e-05	1e-05	1e-05	1e-05	1e-05	1e-05	1e-05	1e-05	1e-05	1e-05	1e-05	1e-05	1e-05	1e-05	1e-05	1e-05	1e-05	1e-05	1e-05	1e-05	1e-05	0.1103	0.0084	1e-05	1e-05	0.007
MCM2	0.0957	0.0138	0.0296	0.3894	1.581	1.4193	1e-05	1e-05	1.2425	1e-05	0.0334	1e-05	1e-05	1e-05	0.2122	1e-05	1e-05	0.004	0.7391	0.3904	0.1964	0.0135	0.0523	1e-05	1e-05	0.0583	0.2735	0.1479	0.3052	1e-05	1e-05	0.1018	1e-05	0.0123	0.3142	0.3078	1e-05	0.1042	0.0894	1e-05	0.0656	1e-05	1e-05	1.4382	3.0574	1.6306	0.8292	0.2474	0.7611
MCM3	1.1228	0.0099	1.3972	0.5095	1.1511	2.0931	1e-05	0.003	4.077	0.0036	1.6448	1e-05	0.0257	1e-05	0.0105	0.0076	0.0049	0.009	1.0392	0.5581	0.311	1e-05	0.0131	1e-05	1e-05	0.132	0.609	0.0365	0.525	0.0011	0.0072	0.2055	0.0035	0.0165	0.3835	1.5229	0.0066	0.0949	0.2543	0.0021	0.4781	0.0088	0.0055	1.8006	4.4792	2.8002	2.6619	0.3618	1.6208
MCM4	0.0522	1e-05	0.0064	0.2068	1.311	2.1288	1e-05	1e-05	2.1266	1e-05	1e-05	1e-05	0.2597	1e-05	0.0573	1e-05	1e-05	0.0556	0.469	0.216	0.151	1e-05	0.0145	1e-05	1e-05	0.0658	0.2578	0.0782	0.2495	1e-05	0.04	0.26	1e-05	0.1071	0.4738	0.13	1e-05	0.0464	1e-05	1e-05	0.0292	0.0087	1e-05	1.3796	2.9568	1.375	0.5123	0.1542	0.4808
MCM5	0.0199	0.0066	1e-05	0.1601	0.9831	1.4919	1e-05	1e-05	1.9016	0.0024	1e-05	1e-05	0.1695	1e-05	0.1015	1e-05	1e-05	0.0109	0.1783	1.5473	0.4894	0.0082	0.0649	1e-05	1e-05	0.0598	0.4657	0.1232	0.2411	1e-05	0.0048	0.1178	1e-05	0.0033	0.2925	0.2196	0.0045	0.0216	0.0345	1e-05	1e-05	1e-05	0.0121	0.9999	1.6424	1.0205	0.5015	0.1345	1.1803
MCM7	0.0376	0.0384	0.0067	0.1151	1.712	1.7712	1e-05	0.0386	2.6377	1e-05	1e-05	1e-05	0.0991	1e-05	0.2227	1e-05	1e-05	0.0171	0.4663	0.5111	0.3553	1e-05	0.0776	1e-05	1e-05	0.0908	1.1307	0.6863	0.4589	1e-05	0.0083	0.6558	1e-05	0.0269	0.6055	0.3262	1e-05	0.1825	0.0143	1e-05	0.0125	0.0081	1e-05	2.2031	2.7463	1.1863	0.8345	0.4333	0.3639
MSH2	0.067	1e-05	0.0119	0.0696	0.3458	0.3278	0.0748	1e-05	0.2379	0.0167	1e-05	1e-05	0.1598	0.0056	0.2017	0.1042	1e-05	0.0348	0.1029	0.0895	0.0163	1e-05	0.0121	1e-05	1e-05	1e-05	0.1137	0.1059	0.0324	0.0092	0.0202	0.1218	0.4735	0.0082	0.0402	0.1958	0.0225	0.0793	0.0736	0.098	0.0114	1e-05	0.0091	0.9311	2.839	0.8536	0.1708	0.1024	0.1928
NCAPD2	1e-05	1e-05	1e-05	0.0385	0.0607	0.0303	1e-05	1e-05	0.1978	1e-05	1e-05	1e-05	1e-05	1e-05	1e-05	1e-05	1e-05	1e-05	1e-05	1e-05	1e-05	1e-05	1e-05	1e-05	1e-05	1e-05	0.0317	0.0051	0.0308	1e-05	1e-05	1e-05	1e-05	1e-05	0.01	1e-05	1e-05	1e-05	0.0643	1e-05	1e-05	1e-05	1e-05	0.0093	0.0875	0.0145	0.112	1e-05	0.0448
NCAPD3	1e-05	1e-05	1e-05	0.0035	0.0049	1e-05	1e-05	1e-05	0.0022	1e-05	1e-05	1e-05	1e-05	1e-05	1e-05	1e-05	1e-05	1e-05	1e-05	1e-05	1e-05	1e-05	1e-05	1e-05	1e-05	1e-05	0.0113	1e-05	1e-05	0.0043	1e-05	1e-05	1e-05	1e-05	1e-05	1e-05	1e-05	1e-05	1e-05	1e-05	1e-05	1e-05	1e-05	1e-05	1e-05	1e-05	0.0051	1e-05	1e-05
NCAPG2	1e-05	1e-05	1e-05	1e-05	0.0065	1e-05	1e-05	1e-05	0.0109	1e-05	1e-05	1e-05	1e-05	1e-05	1e-05	1e-05	1e-05	1e-05	1e-05	1e-05	1e-05	1e-05	1e-05	1e-05	1e-05	1e-05	1e-05	1e-05	0.0029	1e-05	1e-05	1e-05	1e-05	1e-05	1e-05	1e-05	1e-05	1e-05	1e-05	1e-05	1e-05	1e-05	1e-05	1e-05	0.0144	1e-05	0.0037	1e-05	0.0295
NDC80	1e-05	1e-05	1e-05	1e-05	0.0077	1e-05	1e-05	1e-05	0.0155	1e-05	1e-05	1e-05	1e-05	1e-05	1e-05	1e-05	1e-05	1e-05	1e-05	1e-05	1e-05	1e-05	1e-05	1e-05	1e-05	1e-05	0.0017	1e-05	1e-05	1e-05	1e-05	1e-05	1e-05	1e-05	1e-05	1e-05	1e-05	1e-05	1e-05	1e-05	1e-05	1e-05	1e-05	0.0169	0.101	0.0821	0.0044	1e-05	1e-05
NPM1	5.5772	1.547	2.4306	3.4612	12.4478	8.0528	1.4479	1.9266	2.0574	7.3948	16.7233	0.7852	15.4676	2.1931	6.7815	5.2979	3.2881	8.196	2.6956	10.209	8.9927	9.2667	1.4384	1.5677	2.5779	3.8126	7.092	2.6865	19.1297	1.7826	1.2773	2.3325	3.0076	1.472	1.6808	1.7822	9.5174	0.9351	4.8618	1.2858	2.7236	4.5191	2.5885	6.4584	17.262	32.9448	8.744	16.7189	3.7657
PCNA	0.9483	0.0792	1e-05	0.3847	1.6754	2.7775	0.0914	1e-05	0.4887	1e-05	1e-05	0.1632	0.129	1e-05	0.1717	0.3577	0.019	0.2483	0.7501	3.6337	0.0982	0.6825	0.1168	0.0913	1e-05	0.0876	0.3481	0.4243	0.1699	0.1518	0.0637	0.3713	0.3272	0.1591	1.6721	0.2624	0.0245	0.3687	1.7518	0.0953	0.383	0.0211	1e-05	11.465	4.9556	11.7573	2.2354	0.3526	2.9582
RFC4	0.4037	0.0195	0.0372	0.1257	0.6131	1.0515	0.058	1e-05	0.4702	0.0239	0.3576	0.1672	0.3423	0.025	0.3612	0.1293	0.0257	0.0232	0.1825	0.1108	0.1139	0.1002	0.1353	1e-05	1e-05	0.0573	0.3617	0.3916	0.2245	0.0045	0.0335	0.2242	0.0435	0.3552	0.0534	0.3545	0.2289	0.0472	0.1601	0.0501	0.0857	0.123	1e-05	2.0971	3.3247	1.1879	0.5077	0.3078	0.3977
RFC5	0.0341	1e-05	1e-05	0.1052	0.2444	0.4	1e-05	0.0434	0.0399	0.0333	1e-05	0.0413	0.2383	1e-05	1e-05	0.075	0.015	0.0156	0.0303	0.062	0.0328	0.0592	0.0036	0.0227	0.009	0.0328	0.101	0.3547	0.0696	0.0097	0.0122	1e-05	1e-05	0.2299	0.1485	0.0387	0.0479	1e-05	1e-05	0.0184	1e-05	0.0266	1e-05	0.5329	0.6921	0.6042	0.1434	0.0461	0.1292
RHOA	6.1142	5.8231	18.5315	4.168	25.6436	7.7202	4.441	3.101	1.0107	1.4845	2.131	0.3648	2.6032	1.6371	0.9807	3.1658	7.2726	12.223	9.993	1.5085	4.0899	1.2278	0.91	2.9171	1.3951	4.315	2.8474	0.2598	0.2943	3.3689	2.3585	4.9183	0.9111	14.1306	1.101	3.4457	1.9973	1.4713	0.8683	1.3472	4.6596	4.0145	0.1246	2.4629	14.8026	44.0378	20.9568	5.9105	7.0655
SMC1A	0.0075	0.0944	0.0121	0.244	1.3029	0.2014	0.8961	0.0108	0.3102	0.0393	0.0263	0.0575	0.4378	0.0025	1.0388	0.3889	0.1732	0.2715	0.0315	0.3371	0.8987	1.526	1.0128	0.0112	0.0101	0.0202	0.5382	0.359	0.4556	0.0216	0.0219	0.1114	0.0774	0.181	0.0546	0.1715	0.0404	0.0494	0.2359	1e-05	0.0082	0.0054	0.0135	0.027	2.0533	0.1978	1.4233	0.6164	0.8778
SMC2	1e-05	1e-05	1e-05	1e-05	0.3077	2.9162	1e-05	1e-05	0.4748	1e-05	1e-05	1e-05	1e-05	1e-05	1e-05	1e-05	1e-05	1e-05	0.007	1e-05	0.0822	1e-05	1e-05	1e-05	1e-05	1e-05	0.0531	0.0223	0.0893	1e-05	1e-05	1e-05	1e-05	1e-05	0.0613	1e-05	0.0455	0.0024	1e-05	1e-05	0.0095	1e-05	1e-05	0.0578	0.68	0.0239	0.5737	1e-05	0.2355
TMPO	4.0333	0.6895	2.091	1.869	4.5779	2.2581	1.2334	0.3986	4.6802	1.1025	0.2629	1.6892	6.634	0.9218	2.6103	2.6842	0.9859	1.7821	4.544	1.5387	1.769	2.2993	1.9502	1.4648	0.4199	1.2595	2.8359	9.3229	1.4065	0.6247	0.7211	2.68	1.1314	1.0697	2.4475	1.2367	1.7928	0.4233	2.7162	1.0641	2.3171	0.5467	0.5817	3.0273	9.7812	2.476	2.5123	1.9031	2.4601
TOP2A	0.0054	0.01	0.0056	0.0572	0.2222	0.0821	0.0079	0.0047	1.4698	0.0034	0.0716	0.0022	0.0252	0.002	0.0581	0.0227	0.028	0.0307	0.0372	0.0195	0.0534	0.0218	0.0134	0.0049	1e-05	0.003	0.1465	0.0255	0.1513	0.0014	0.0038	0.0127	0.0065	0.0094	0.0076	0.0149	0.0105	0.0066	0.0037	0.0179	0.0069	0.0046	1e-05	0.0804	1.5648	0.0391	0.0847	0.0112	0.8339
TPX2	1e-05	1e-05	1e-05	1e-05	0.012	1e-05	1e-05	1e-05	0.0104	1e-05	1e-05	1e-05	1e-05	1e-05	1e-05	1e-05	1e-05	1e-05	1e-05	1e-05	1e-05	1e-05	1e-05	1e-05	1e-05	1e-05	1e-05	1e-05	1e-05	1e-05	1e-05	1e-05	1e-05	1e-05	1e-05	1e-05	1e-05	1e-05	1e-05	1e-05	1e-05	1e-05	1e-05	0.0563	0.4209	1e-05	1e-05	1e-05	0.0125
UBE2C	1e-05	1e-05	1e-05	1e-05	0.2392	0.0304	1e-05	1e-05	0.8896	1e-05	1e-05	1e-05	1e-05	1e-05	1e-05	1e-05	1e-05	1e-05	0.035	0.0177	1e-05	1e-05	1e-05	1e-05	1e-05	1e-05	1e-05	1e-05	1e-05	1e-05	1e-05	1e-05	1e-05	1e-05	1e-05	1e-05	1e-05	1e-05	1e-05	1e-05	1e-05	1e-05	1e-05	0.5706	0.3428	0.4568	0.0261	1e-05	0.3245
ZW10	0.0142	0.0898	0.0422	0.0494	0.0693	0.1615	0.0149	0.3697	0.0284	0.0535	0.1822	0.185	0.8718	0.2991	0.0858	0.1805	0.0489	0.0311	0.0902	0.0491	0.0643	1e-05	0.0354	0.0398	0.3218	0.0602	0.4537	0.0593	0.1775	1e-05	0.0469	1e-05	0.0571	0.0387	0.042	0.159	0.0659	1e-05	0.0511	0.0088	0.06	0.2873	1e-05	0.357	0.5092	0.0295	0.0917	0.1473	0.0783
[truncated: 138 more columns]
