# Supplementary material for: Proteogenomics of diffuse gliomas reveal molecular subtypes associated with specific therapeutic targets and immune-evasion mechanisms
Source: Nat Commun. 2023 Jan 31;14:505. doi: 10.1038/s41467-023-36005-1 (PMC9889805; doi:10.1038/s41467-023-36005-1)
Supplement: Supplementary file 6 — Supplementary Data 4 [file 41467_2023_36005_MOESM6_ESM.xlsx]

## Sheet: Data Legend
Supplementary Data 4. Comparative analysis of multi-omics data detected in LGGs and GBMs.
Supplementary Data 4a	The matrix of amplification events of genes located on chromosome 19q13.2.
Supplementary Data 4b	The matrix described the cis effects of genes located on chromosome 19q13.2.
Supplementary Data 4c	Matrix of GSVA scores of pathways significantly altered in LGGs or GBMs, proteome level
Supplementary Data 4d	Matrix of GSVA scores of pathways significantly altered in LGGs or GBMs, transcriptome level.
Supplementary Data 4e	Matrix of GSVA scores of pathways significantly altered in LGGs or GBMs, phosphoproteome level.

## Sheet: Supplementary Data 4a
WES exp. NO. fo tumor tissue	Cytoband	WES_Exp030506	WES_Exp030507	WES_Exp030508	WES_Exp030509	WES_Exp031193	WES_Exp031273	WES_Exp031274	WES_Exp031275	WES_Exp031495	WES_Exp031496	WES_Exp031497	WES_Exp031498	WES_Exp031500	WES_Exp031502	WES_Exp031504	WES_Exp031505	WES_Exp031511	WES_Exp031512	WES_Exp031513	WES_Exp031515	WES_Exp031517	WES_Exp031675	WES_Exp031679	WES_Exp031682	WES_Exp031685	WES_Exp031686	WES_Exp031688	WES_Exp031690	WES_Exp031691	WES_Exp031693	WES_Exp031694	WES_Exp031695	WES_Exp031697	WES_Exp031699	WES_Exp031700	WES_Exp031701	WES_Exp031702	WES_Exp031703	WES_Exp031704	WES_Exp031705	WES_Exp032138	WES_Exp032139	WES_Exp032140	WES_Exp032143	WES_Exp032145	WES_Exp032147	WES_Exp032149	WES_Exp032150
Histological grade		LGG	GBM	GBM	GBM	LGG	GBM	GBM	GBM	LGG	GBM	GBM	GBM	GBM	GBM	GBM	GBM	LGG	GBM	LGG	LGG	GBM	GBM	GBM	GBM	GBM	GBM	GBM	LGG	GBM	GBM	LGG	LGG	GBM	GBM	GBM	GBM	GBM	GBM	GBM	GBM	GBM	GBM	GBM	GBM	GBM	GBM	GBM	GBM
PAK4	19q13.2	Amplification		Amplification			Amplification								Amplification	Amplification	Amplification		Amplification		Amplification	Amplification	Amplification				Amplification	Amplification		Amplification					Amplification		Amplification		Amplification		Amplification	Amplification			Amplification		Amplification	Amplification
AKT2	19q13.2	Amplification		Amplification		Amplification	Amplification								Amplification	Amplification	Amplification		Amplification		Amplification	Amplification	Amplification				Amplification	Amplification		Amplification		Amplification	Amplification		Amplification		Amplification		Amplification		Amplification	Amplification			Amplification		Amplification	Amplification
AXL	19q13.2	Amplification		Amplification		Amplification	Amplification								Amplification	Amplification	Amplification		Amplification		Amplification	Amplification	Amplification				Amplification	Amplification		Amplification		Amplification			Amplification			Amplification	Amplification		Amplification	Amplification			Amplification		Amplification	Amplification
TGFB1	19q13.2	Amplification		Amplification		Amplification	Amplification								Amplification	Amplification	Amplification		Amplification		Amplification	Amplification	Amplification					Amplification		Amplification		Amplification			Amplification			Amplification	Amplification		Amplification	Amplification			Amplification		Amplification	Amplification
ERF	19q13.2	Amplification		Amplification		Amplification	Amplification								Amplification	Amplification	Amplification		Amplification			Amplification	Amplification					Amplification		Amplification		Amplification			Amplification		Amplification		Amplification		Amplification	Amplification					Amplification	Amplification
[truncated: 139 more columns]

## Sheet: Supplementary Data 4b
Patient No.	Glioma#1	Glioma#10	Glioma#11	Glioma#117	Glioma#13	Glioma#134	Glioma#136	Glioma#143	Glioma#144	Glioma#146	Glioma#147	Glioma#148	Glioma#149	Glioma#150	Glioma#151	Glioma#153	Glioma#154	Glioma#157	Glioma#159	Glioma#163	Glioma#164	Glioma#167	Glioma#168	Glioma#169	Glioma#17	Glioma#173	Glioma#174	Glioma#176	Glioma#178	Glioma#179	Glioma#180	Glioma#183	Glioma#19	Glioma#190	Glioma#192	Glioma#195	Glioma#197	Glioma#198	Glioma#200	Glioma#201	Glioma#202	Glioma#206	Glioma#207	Glioma#208	Glioma#213	Glioma#22	Glioma#226	Glioma#23	Glioma#230
Histological grade	LGG	GBM	GBM	LGG	GBM	GBM	LGG	GBM	LGG	GBM	GBM	GBM	GBM	GBM	GBM	LGG	LGG	LGG	GBM	GBM	GBM	GBM	LGG	LGG	LGG	GBM	LGG	LGG	GBM	GBM	LGG	GBM	LGG	GBM	GBM	GBM	GBM	LGG	GBM	GBM	GBM	LGG	LGG	GBM	LGG	GBM	GBM	GBM	LGG
CNV_ERF	0.316	0.053	0.084	-0.326	-0.137	-0.938	1.143	0.121	-0.526	0.289	0.314	-0.641	0.166	-0.012	-0.148	-0.578	0.002	-0.333	0.06	0.236	0.555	0.171	-0.402	-0.366	-0.019	0.557	0.598	-0.697	-0.015	0.189	-0.11	0.055	-0.485	0.066	-0.182	0.282	-0.703	0.305	0.223	0.174	0.297	-0.593	-0.256	-0.401	-0.392	0.198	0.689	0.018	-0.487
RNA_ERF	25.3285	25.2281	27.1513	16.4775	39.7646	10.2766	30.2267	20.7101	0	34.272	89.7651	13.9463	35.1249	0	23.7427	15.7682	4.58696	16.3845	54.0043	47.976	26.9088	30.5577	10.5388	37.9848	36.2644	47.0076	12.3729	4.68542	27.5726	6.93285	8.99708	19.3366	8.51218	17.1161	39.4098	21.7957	17.8746	22.6799	6.40861	22.8423	22.088	20.7569	36.2386	50.2309	49.4914	8.03958	29.7339	11.7616	20.4215
Pro_ERF	1e-05	1e-05	1e-05	1e-05	1e-05	1e-05	1e-05	1e-05	1e-05	1e-05	0.0851	1e-05	0.0231	1e-05	0.0273	1e-05	0.0113	1e-05	1e-05	0.0065	0.0092	0.005	0.0058	1e-05	1e-05	0.1182	0.0048	1e-05	0.0098	1e-05	0.0026	1e-05	1e-05	1e-05	0.0034	0.125	1e-05	0.0104	1e-05	0.0121	1e-05	1e-05	1e-05	1e-05	1e-05	1e-05	1e-05	1e-05	1e-05
CNV_PAK4	0.316	0.004	0.084	-0.326	-0.19	-0.987	2.901	0.121	-0.526	-0.137	0.293	-0.608	0.166	-0.134	-0.1	-0.578	0.002	-0.263	0.06	0.216	0.555	0.071	-0.402	-0.366	-0.493	0.557	0.649	-0.403	-0.015	0.189	-0.11	0.068	-0.485	0.066	-0.214	-0.104	-0.703	1.091	0.223	0.174	0.055	-0.544	-0.387	-0.419	-0.375	0.198	0.588	0.018	-0.487
RNA_PAK4	0	0	2.88627	1.98676	2.58788	2.94863	6.51614	5.1551	0	1.33532	11.3913	3.38553	4.6793	0	5.05712	2.41255	2.57062	8.49167	0	0	4.02103	0	3.63741	3.77402	0	1.82247	1.83305	1.14386	1.31284	2.34862	2.0885	0	1.64148	1.20143	0	0	3.10514	0.973277	3.45678	2.52341	5.59216	1.92766	0	2.54963	4.84332	2.14736	2.69063	0.734722	0
Pro_PAK4	0.4314	0.0123	0.0351	1e-05	0.0047	0.0344	0.021	0.3538	0.047	0.1725	0.0087	0.0052	0.0867	0.0308	0.0263	0.3099	0.2887	1e-05	0.0049	0.0117	0.0321	0.0082	0.0055	0.0358	1e-05	0.0312	1e-05	1e-05	0.5401	0.0813	0.0192	0.0023	0.0763	0.1242	0.0824	0.0458	0.0439	0.063	0.1716	0.0918	0.16	1e-05	0.0683	0.0085	1e-05	0.0024	0.0993	0.0183	1e-05
CNV_AKT2	0.316	0.053	0.084	-0.326	-0.137	-0.448	1.143	0.121	-0.526	-0.137	0.373	-0.641	0.166	-0.5	-0.148	-0.578	0.002	-0.263	0.06	0.236	0.555	0.013	-0.402	-0.366	-0.128	0.557	0.598	-0.403	-0.015	0.189	-0.11	0.055	-0.485	0.066	-0.078	-0.511	-0.703	2.796	0.223	0.174	0.084	-0.593	-0.106	-0.096	-0.392	0.198	1.024	0.018	-0.487
RNA_AKT2	17.2084	17.4764	28.8989	18.1407	38.8874	19.6653	22.2617	21.6386	28.7509	31.1565	61.3363	16.2971	49.7411	21.9579	20.0558	24.7978	18.661	15.9596	9.27836	23.7921	16.4876	25.5586	15.3942	21.5993	32.2562	56.0536	7.07514	5.39279	18.8602	9.44188	13.8485	0	14.9819	11.1203	15.4485	33.223	17.019	12.6966	6.83231	48.0357	15.6508	20.2129	11.4872	25.3272	62.7951	10.3642	24.4806	6.12138	30.2958
Pro_AKT2	0.1764	0.3196	0.2289	1e-05	0.1635	0.002	0.0517	0.1074	0.0375	0.5516	0.2996	0.0999	0.1949	0.0014	0.1824	0.0841	0.0173	0.019	0.031	0.0233	0.6657	0.0026	0.0124	0.0052	1e-05	0.503	1e-05	1e-05	0.0465	0.226	1e-05	1e-05	1e-05	0.0136	0.1448	0.3037	0.0263	0.0037	0.5423	0.1066	0.1428	0.0865	0.0773	0.0416	0.0249	0.021	0.1799	0.0595	0.0492
CNV_AXL	0.316	0.053	0.084	-0.326	-0.137	-0.131	1.143	0.121	-0.526	-0.137	0.373	-0.641	0.166	0.059	-0.148	-0.578	0.002	-0.263	0.06	0.236	0.555	0.296	-0.402	-0.366	-0.507	0.557	0.598	-0.403	-0.015	0.189	-0.11	0.055	-0.485	0.066	-0.182	-0.47	-0.703	3.657	0.223	0.174	0.297	-0.593	-0.256	0.312	-0.392	0.198	1.024	0.018	-0.487
RNA_AXL	9.60791	32.2611	5.96112	3.7081	13.4819	4.80394	7.55774	27.9604	0	6.35157	0	8.02929	8.21704	0	11.0033	5.33865	2.62161	2.21937	7.11783	0.210246	9.1959	10.3002	3.29542	3.99578	0	7.9348	7.87224	6.4509	7.61685	4.44167	3.57777	3.24299	4.56374	8.28383	0	0	0	6.79577	3.59228	7.1986	8.55511	5.27269	0	9.92767	7.89701	1.47321	16.7209	8.68066	4.87212
Pro_AXL	1e-05	0.0096	0.002	1e-05	1e-05	1e-05	1e-05	0.0205	1e-05	1e-05	0.0339	0.0073	1e-05	1e-05	0.0078	0.1088	1e-05	0.0027	0.0048	0.0015	1e-05	1e-05	1e-05	1e-05	0.0081	0.0093	1e-05	1e-05	1e-05	0.0248	0.0105	1e-05	0.0132	1e-05	0.0174	0.0102	1e-05	1e-05	1e-05	1e-05	0.662	0.0032	0.005	1e-05	1e-05	1e-05	0.0135	1e-05	1e-05
CNV_TGFB1	0.316	0.053	0.084	-0.326	-0.137	-0.131	1.143	0.121	-0.526	-0.137	0.373	-0.641	0.166	0.059	-0.148	-0.578	0.002	-0.263	0.06	0.236	0.555	0.296	-0.402	-0.366	-0.019	0.557	0.598	-0.403	-0.015	0.189	-0.11	0.055	-0.485	0.066	-0.182	-0.47	-0.703	3.657	0.223	0.174	0.297	-0.593	-0.256	0.312	-0.392	0.198	0.689	0.018	-0.487
RNA_TGFB1	0	24.2176	9.63884	6.20603	11.6862	0	19.3578	35.9107	0	10.381	16.6967	6.46444	13.3538	0	11.1312	4.70312	3.67829	4.76257	12.8935	7.6488	8.30629	7.55945	1.36675	14.655	0	9.13767	15.4387	3.3973	6.87373	7.37354	5.06205	15.6651	3.32907	12.9548	50.946	0	2.17536	6.29872	12.838	0	10.2271	8.46689	0	21.7329	9.17845	5.82312	12.1534	14.7721	9.47315
Pro_TGFB1	1e-05	1e-05	0.002	1e-05	1e-05	1e-05	1e-05	0.0519	0.0171	1e-05	0.0046	1e-05	1e-05	1e-05	1e-05	1e-05	1e-05	0.0034	0.045	1e-05	1e-05	1e-05	1e-05	1e-05	1e-05	0.0473	1e-05	1e-05	1e-05	1e-05	1e-05	1e-05	1e-05	0.0334	0.009	1e-05	1e-05	1e-05	0.0369	1e-05	1e-05	1e-05	1e-05	0.0096	1e-05	1e-05	0.0309	0.0765	1e-05
[truncated: 42 more columns]

## Sheet: Supplementary Data 4c
Patient No.	Glioma#1	Glioma#10	Glioma#102	Glioma#103	Glioma#104	Glioma#108	Glioma#109	Glioma#11	Glioma#113	Glioma#117	Glioma#119	Glioma#12	Glioma#120	Glioma#121	Glioma#122	Glioma#124	Glioma#125	Glioma#128	Glioma#129	Glioma#13	Glioma#130	Glioma#134	Glioma#135	Glioma#136	Glioma#137	Glioma#139	Glioma#14	Glioma#143	Glioma#144	Glioma#145	Glioma#146	Glioma#147	Glioma#148	Glioma#149	Glioma#15	Glioma#150	Glioma#151	Glioma#153	Glioma#154	Glioma#155	Glioma#157	Glioma#158	Glioma#159	Glioma#16	Glioma#160	Glioma#161	Glioma#163	Glioma#164	Glioma#165
Histological grade	LGG	GBM	GBM	GBM	GBM	LGG	GBM	GBM	LGG	LGG	GBM	GBM	GBM	GBM	GBM	LGG	GBM	GBM	GBM	GBM	GBM	GBM	GBM	LGG	GBM	LGG	GBM	GBM	LGG	GBM	GBM	GBM	GBM	GBM	GBM	GBM	GBM	LGG	LGG	GBM	LGG	GBM	GBM	GBM	GBM	GBM	GBM	GBM	GBM
GO_LIPID_OXIDATION	0.298833	0.278395	0.294096	-0.297396	-0.324973	-0.192353	-0.312882	-0.375566	0.249823	-0.203237	-0.26186	-0.259626	0.28489	-0.300227	-0.336515	0.231188	-0.217083	0.247788	0.234997	0.349132	-0.502411	-0.349739	0.284516	-0.338213	-0.3767	0.374678	0.245663	0.274456	-0.24104	0.2971	0.273964	0.265661	-0.239737	-0.231932	-0.213934	-0.374492	0.272826	0.23787	-0.207752	-0.274201	0.332564	0.425666	-0.308397	0.396257	0.247063	-0.340093	-0.386936	-0.217897	-0.302596
GO_GLUTAMINE_METABOLIC_PROCESS	0.314684	-0.375547	0.397853	-0.315393	0.259826	0.270441	-0.34054	-0.298465	-0.32297	0.488378	-0.381284	-0.540077	-0.421947	0.330938	0.237075	-0.345645	-0.435202	0.37985	-0.318298	0.468043	0.263174	0.311521	-0.407562	-0.38267	0.281785	0.263191	0.366095	0.273803	-0.31719	0.320096	0.250341	-0.29349	0.25156	0.298362	0.278536	-0.4337	0.338969	-0.260687	-0.308699	0.376449	-0.477689	0.204332	0.285374	0.298621	0.333009	-0.223718	-0.396227	-0.353688	-0.613832
GO_GLUTAMINE_TRANSPORT	-0.25653	-0.394938	-0.328161	-0.296921	-0.217593	0.350101	-0.467386	-0.484088	-0.429119	0.545045	-0.317506	-0.334037	0.216472	-0.197714	-0.200184	0.352562	0.388317	0.257507	-0.414238	-0.329396	-0.371975	-0.210775	0.337474	0.411817	0.340833	-0.287355	-0.255497	-0.492848	0.402784	-0.224515	0.250866	0.334949	-0.487498	0.323032	-0.183049	-0.206652	0.752067	0.482306	0.368458	0.220915	0.206418	-0.396393	0.291082	-0.392253	-0.405625	-0.494367	-0.238789	-0.32549	0.253276
GO_GLYCERALDEHYDE_3_PHOSPHATE_METABOLIC_PROCESS	0.434784	0.373695	-0.692105	-0.419526	-0.737094	-0.560128	-0.676813	-0.394137	0.402972	0.393615	-0.573874	-0.592738	-0.502508	-0.56372	-0.622892	0.675644	-0.256803	-0.547215	-0.396021	-0.657945	-0.658019	0.481899	-0.410226	-0.284531	-0.41104	0.375772	-0.302589	0.313759	0.414056	0.439935	-0.247515	-0.294232	-0.275347	-0.326279	-0.439877	-0.412441	-0.41041	0.227011	0.381727	-0.631811	0.603316	0.460461	-0.350362	0.683635	-0.303715	0.303343	0.387783	-0.317096	-0.595001
GO_DNA_REPAIR	-0.264302	-0.361581	0.404635	0.256229	0.263014	0.295447	-0.241161	0.414178	0.331824	0.287263	-0.362324	-0.307688	0.248123	0.444931	-0.203152	-0.37223	0.324774	0.525448	0.232242	0.329529	0.497327	0.287788	-0.383658	-0.356104	0.367924	-0.283021	-0.255736	-0.236393	-0.3227	-0.30793	0.445026	-0.253064	0.344784	0.247472	-0.254569	-0.181983	0.2036	0.430313	-0.5844	0.239442	0.411514	0.30836	0.371998	-0.324099	0.243181	0.467959	0.450194	0.239246	-0.214939
GO_CELL_CYCLE	-0.221139	0.155333	0.233307	-0.192811	-0.202308	0.165111	-0.196593	0.243916	0.152012	-0.200237	0.171627	-0.164015	0.160782	0.228067	-0.164717	-0.197176	0.233259	0.252047	-0.212014	0.161067	0.216867	0.200299	-0.195201	-0.200616	0.268913	0.162951	0.210759	0.194332	-0.182641	-0.192533	0.289412	0.155601	0.170966	0.229413	0.153695	-0.202255	0.207856	0.203916	-0.178997	-0.194922	-0.164779	-0.153316	0.180734	0.179554	0.212856	0.196247	-0.197445	0.193736	-0.220134
GO_INNATE_IMMUNE_RESPONSE	0.190352	0.381948	0.176713	0.271859	0.228218	-0.232965	0.227165	-0.2077	-0.248111	-0.253162	0.197203	0.185139	0.380925	0.242767	0.335327	-0.297295	-0.242762	-0.207472	0.203873	0.236741	0.205098	0.179018	-0.295493	-0.193366	-0.188371	-0.26526	0.290028	0.377762	0.167977	-0.291364	-0.152125	0.27194	0.1828	-0.181849	0.344995	0.18057	0.154865	-0.306846	-0.231971	0.254001	-0.274177	-0.183322	0.148815	0.345779	0.200591	-0.186526	-0.221116	-0.163258	0.19872
GO_STEM_CELL_PROLIFERATION	-0.466415	0.334186	-0.30659	0.268352	0.195407	0.223313	-0.361429	0.460613	0.263691	0.570008	0.279681	0.503175	-0.48394	0.394896	-0.285914	-0.364298	-0.296593	0.45793	-0.302689	-0.273558	0.6002	-0.189271	0.297339	-0.22115	0.280935	-0.308449	0.501236	-0.652985	0.442354	0.32506	-0.289706	-0.433384	0.431229	0.320121	-0.459083	0.660522	-0.376067	0.581943	-0.508027	-0.250228	-0.266456	-0.557626	-0.328045	-0.477602	-0.537759	0.295672	0.462708	0.284127	0.191949
GO_MAPK_CASCADE	0.249704	0.345631	0.191199	0.185725	0.217215	0.354231	0.45152	0.173302	-0.350898	-0.221738	-0.314049	0.197477	0.290542	0.164567	0.290325	-0.226882	-0.316478	-0.29764	0.165663	0.333711	-0.247014	-0.206699	-0.262133	0.24654	0.157139	-0.282377	-0.216491	-0.219931	-0.176705	-0.189278	-0.193732	0.246273	0.264508	-0.222861	0.174708	0.154011	0.179355	-0.24561	0.193639	0.389768	-0.229274	0.215582	0.221315	-0.198833	-0.270498	-0.262847	0.222237	-0.196141	0.152712
[truncated: 138 more columns]

## Sheet: Supplementary Data 4d
Patient No.	Glioma#1	Glioma#117	Glioma#136	Glioma#144	Glioma#153	Glioma#154	Glioma#157	Glioma#168	Glioma#169	Glioma#17	Glioma#174	Glioma#176	Glioma#180	Glioma#19	Glioma#198	Glioma#206	Glioma#207	Glioma#213	Glioma#230	Glioma#28	Glioma#33	Glioma#10	Glioma#11	Glioma#13	Glioma#134	Glioma#143	Glioma#146	Glioma#147	Glioma#148	Glioma#149	Glioma#150	Glioma#151	Glioma#159	Glioma#163	Glioma#164	Glioma#167	Glioma#173	Glioma#178	Glioma#179	Glioma#183	Glioma#190	Glioma#192	Glioma#195	Glioma#197	Glioma#200	Glioma#201	Glioma#202	Glioma#208	Glioma#22
Histological grade	LGG	LGG	LGG	LGG	LGG	LGG	LGG	LGG	LGG	LGG	LGG	LGG	LGG	LGG	LGG	LGG	LGG	LGG	LGG	LGG	LGG	GBM	GBM	GBM	GBM	GBM	GBM	GBM	GBM	GBM	GBM	GBM	GBM	GBM	GBM	GBM	GBM	GBM	GBM	GBM	GBM	GBM	GBM	GBM	GBM	GBM	GBM	GBM	GBM
RGO_CELL_CYCLE_G1_S_PHASE_TRANSITION	0.152947	0.207079	0.196507	0.134035	0.226601	0.197365	0.273742	0.231688	0.253093	0.123096	0.225415	0.208399	0.222714	0.222491	0.172821	0.210592	0.169425	0.242859	0.165613	0.201649	0.169725	0.14327	0.270767	0.206523	0.200262	0.25948	0.238025	0.148552	0.248635	0.260437	0.10853	0.255854	0.189188	0.213724	0.230509	0.217263	0.230494	0.188658	0.259585	0.152384	0.234883	0.117961	0.10363	0.242246	0.265438	0.181941	0.254459	0.254767	0.237454
RGO_GLUTAMATE_CATABOLIC_PROCESS	0.307424	0.332991	0.371971	0.339631	0.307508	0.287404	0.252144	0.289626	0.23083	0.340128	0.336046	0.332771	0.312061	0.381753	0.374967	0.354423	0.349751	0.33953	0.278563	0.30088	0.33411	0.286374	0.29762	0.226418	0.304961	0.201735	0.313605	0.33013	0.339422	0.262583	0.314085	0.358826	0.281165	0.369527	0.265732	0.294992	0.224582	0.379891	0.319194	0.256941	0.241884	0.335489	0.358482	0.294164	0.227463	0.334603	0.317429	0.259827	0.236538
RGO_INNATE_IMMUNE_RESPONSE	0.106189	0.111801	0.162953	0.0601636	0.11243	0.177725	0.163799	0.112806	0.173048	0.0886144	0.163546	0.1154	0.119881	0.124874	0.141193	0.134135	0.0891414	0.151782	0.110272	0.146391	0.0974139	0.12024	0.139977	0.151026	0.122912	0.242156	0.150858	0.118821	0.158346	0.167465	0.0606192	0.154221	0.131621	0.118218	0.166318	0.152313	0.128763	0.123963	0.166499	0.114487	0.178906	0.103982	0.0896437	0.101466	0.224594	0.0910575	0.192275	0.202355	0.111775
RGO_TRANSFORMING_GROWTH_FACTOR_BETA2_PRODUCTION	0.216196	0.146347	0.229322	0.0981994	0.176353	0.152437	0.274626	0.14588	0.216897	0.133537	0.219511	0.186715	0.171191	0.15819	0.126117	0.136916	0.148242	0.197659	0.0880815	0.0981276	0.15055	0.0600067	0.195888	0.260988	0.241859	0.238567	0.220752	0.0396955	0.155946	0.215611	0.0763902	0.225304	0.115458	0.15904	0.22306	0.244749	0.176888	0.201421	0.219317	0.149153	0.206947	-0.0478247	0.135323	0.153297	0.239853	0.212403	0.230648	0.211159	0.225427
[truncated: 42 more columns]

## Sheet: Supplementary Data 4e
Patient No.	Glioma#11	Glioma#12	Glioma#13	Glioma#14	Glioma#143	Glioma#148	Glioma#149	Glioma#151	Glioma#154	Glioma#157	Glioma#167	Glioma#169	Glioma#176	Glioma#178	Glioma#179	Glioma#180	Glioma#197	Glioma#202	Glioma#203	Glioma#205	Glioma#208	Glioma#21	Glioma#210	Glioma#212	Glioma#213	Glioma#216	Glioma#217	Glioma#222	Glioma#225	Glioma#226	Glioma#230	Glioma#233	Glioma#243	Glioma#25	Glioma#31	Glioma#33	Glioma#34	Glioma#35	Glioma#37	Glioma#38	Glioma#39	Glioma#40	Glioma#47	Glioma#50	Glioma#55	Glioma#57	Glioma#7	Glioma#71	Glioma#73
Histological grade	GBM	GBM	GBM	GBM	GBM	GBM	GBM	GBM	LGG	LGG	GBM	LGG	LGG	GBM	GBM	LGG	GBM	GBM	LGG	GBM	GBM	GBM	LGG	LGG	LGG	GBM	LGG	LGG	GBM	GBM	LGG	GBM	LGG	GBM	GBM	LGG	GBM	GBM	GBM	GBM	GBM	GBM	GBM	GBM	GBM	GBM	GBM	GBM	GBM
GO_DNA_DAMAGE_RESPONSE_SIGNAL_TRANSDUCTION_BY_P53_CLASS_MEDIATOR	0.107738	0.106853	0.0729909	0.135583	0.0893081	0.0587673	0.136738	0.0350664	0.0950505	0.0123692	0.0619332	0.082721	-0.0250306	-0.0581424	-0.00059343	0.05192	-0.00312837	0.116014	0.0285351	0.102829	-0.000241171	0.108244	0.0403394	0.0954337	0.0575117	0.00877731	0.058318	0.0488212	0.0723984	0.0992412	0.0324392	-0.0460613	0.0527124	0.138411	0.105108	0.101282	0.0405876	0.108854	0.0622438	0.0570882	0.0918169	0.050739	0.102641	0.0911688	0.0211584	0.0351317	0.117206	0.0874394	0.0774939
GO_GLUTAMATE_RECEPTOR_SIGNALING_PATHWAY	0.0487706	0.196849	0.119848	0.131169	0.206257	0.217216	0.127444	0.199775	0.354734	0.163782	0.287035	0.0284025	0.279822	0.272782	0.180411	0.0894997	0.22234	0.150643	0.303545	0.0827556	0.146666	0.076565	0.281131	0.229727	0.108704	0.255556	0.211985	0.167385	0.327285	0.138582	0.271917	0.200871	0.261059	0.0763862	-0.0395702	0.234797	0.155723	0.14567	0.210922	0.177173	0.113488	0.155528	0.0625688	0.0968227	0.21971	0.131946	0.0738104	-0.0539124	0.0767609
GO_CELL_CYCLE_G1_S_PHASE_TRANSITION	0.0873593	-0.00563591	0.0118785	-0.00458069	0.0399963	-0.0524672	0.063371	-0.0590999	0.0471974	-0.0431114	-0.0483929	0.066851	0.0144162	-0.0966346	-0.0354414	-0.0389382	-0.0609399	0.0198518	-0.0268624	0.0462667	-0.00464054	0.0874151	-0.0199171	0.00589133	-0.0483389	-0.0511219	0.0137062	-0.0111299	-0.0397172	0.0224278	-0.0106849	-0.0914456	-0.0454045	-0.0430079	0.0605099	-0.0615925	0.0351072	0.0777137	-0.047654	-0.01028	-0.027388	0.0751577	0.0702054	0.0522362	-0.0762447	0.00702898	0.0117147	0.0620066	0.0349398
GO_TRANSFORMING_GROWTH_FACTOR_BETA1_PRODUCTION	0.109424	0.0707023	0.0418617	-0.109727	-0.00977086	0.0243803	0.0889758	0.0193232	-0.0178872	-0.0549104	0.0351189	-0.019158	-0.0602431	-0.152744	-0.0037148	0.0143285	-0.002591	0.0149529	-0.0557844	0.00945869	-0.000481012	0.0269996	0.0292502	-0.00658675	-0.037866	0.000156084	-0.136261	0.0823187	0.0749516	0.0577199	-0.0432353	-0.114842	-0.053412	0.00471374	0.11744	-0.00833489	0.0721421	0.145757	0.023319	0.090997	-0.182899	0.269187	0.0818256	0.117954	-0.126085	0.100726	0.00215396	0.0203505	0.00502591
[truncated: 4 more columns]
