# Supplementary material for: Proteogenomics of diffuse gliomas reveal molecular subtypes associated with specific therapeutic targets and immune-evasion mechanisms
Source: Nat Commun. 2023 Jan 31;14:505. doi: 10.1038/s41467-023-36005-1 (PMC9889805; doi:10.1038/s41467-023-36005-1)
Supplement: Supplementary file 7 — Supplementary Data 5 [file 41467_2023_36005_MOESM7_ESM.xlsx]

## Sheet: Data Legend
Supplementary Data 5. The matrix of ERK5-interacing proteins.
Supplementary Data 5a	The matrix of ERK5-interacing proteins detected by tandem affinity purification.
Supplementary Data 5b	The matrix of ERK5-interacting proteins detected by IP-MS, using PDCs.
Supplementary Data 5c	The GO pathways enriched by the ERK5-interacting proteins detected by IP-MS, using PDCs.
Supplementary Data 5d	The matrix of proteins that altered across the PDCs with various treatments.
Supplementary Data 5e	The matrix of phosphosites that altered across the PDCs with various treatments.

## Sheet: Supplementary Data 5a
Accession	Description	Score	Coverage	# Proteins	# Unique Peptides	# Peptides	# PSMs	Area	# AAs	MW [kDa]	calc. pI
O14744	Protein arginine N-methyltransferase 5 OS=Homo sapiens GN=PRMT5 PE=1 SV=4 - [ANM5_HUMAN]	2811.03	81.63	12	37	48	119	1.01952e+11	637	72.6376	6.29053
Q9BQA1	Methylosome protein 50 OS=Homo sapiens GN=WDR77 PE=1 SV=1 - [MEP50_HUMAN]	2443.82	81.58	1	8	18	71	82660021520	342	36.7011	5.17334
E9PK91	Bcl-2-associated transcription factor 1 OS=Homo sapiens GN=BCLAF1 PE=1 SV=1 - [E9PK91_HUMAN]	1529.7	48.56	9	1	47	68	9269049574	871	100.346	9.94971
P04264	Keratin, type II cytoskeletal 1 OS=Homo sapiens GN=KRT1 PE=1 SV=6 - [K2C1_HUMAN]	1447.95	58.39	5	30	36	41	8680433780	644	65.999	8.11865
Q13885	Tubulin beta-2A chain OS=Homo sapiens GN=TUBB2A PE=1 SV=1 - [TBB2A_HUMAN]	1116.57	65.39	10	1	24	43	6320728256	445	49.875	4.89404
Q15459	Splicing factor 3A subunit 1 OS=Homo sapiens GN=SF3A1 PE=1 SV=1 - [SF3A1_HUMAN]	764.027	39.09	7	28	28	33	1.04155e+09	793	88.8305	5.22412
S4R3H4	Apoptotic chromatin condensation inducer in the nucleus OS=Homo sapiens GN=ACIN1 PE=1 SV=1 - [S4R3H4_HUMAN]	743.55	27.83	10	29	29	32	6.04714e+08	1283	145.355	5.99854
O15042	U2 snRNP-associated SURP motif-containing protein OS=Homo sapiens GN=U2SURP PE=1 SV=2 - [SR140_HUMAN]	732.583	34.6	10	32	34	41	1.20745e+09	1029	118.219	8.47021
P38646	Stress-70 protein, mitochondrial OS=Homo sapiens GN=HSPA9 PE=1 SV=2 - [GRP75_HUMAN]	665.119	38.29	5	20	21	22	5.88015e+08	679	73.6348	6.16357
J3QLE5	Small nuclear ribonucleoprotein-associated protein N (Fragment) OS=Homo sapiens GN=SNRPN PE=1 SV=1 - [J3QLE5_HUMAN]	656.766	35.5	5	8	8	17	4.00237e+09	169	17.5353	9.99365
P52272	Heterogeneous nuclear ribonucleoprotein M OS=Homo sapiens GN=HNRNPM PE=1 SV=3 - [HNRPM_HUMAN]	644.861	32.6	11	19	19	21	580655803	730	77.4643	8.70459
P61978	Heterogeneous nuclear ribonucleoprotein K OS=Homo sapiens GN=HNRNPK PE=1 SV=1 - [HNRPK_HUMAN]	637.647	55.08	4	20	20	28	2370085614	463	50.9444	5.5415
Q14498	RNA-binding protein 39 OS=Homo sapiens GN=RBM39 PE=1 SV=2 - [RBM39_HUMAN]	623.596	44.53	18	19	19	26	1.27976e+09	530	59.3427	10.0962
G3V4W0	Heterogeneous nuclear ribonucleoproteins C1/C2 (Fragment) OS=Homo sapiens GN=HNRNPC PE=1 SV=1 - [G3V4W0_HUMAN]	604.946	41.98	22	12	12	16	6.48264e+08	262	28.8985	8.39697
Q92841	Probable ATP-dependent RNA helicase DDX17 OS=Homo sapiens GN=DDX17 PE=1 SV=2 - [DDX17_HUMAN]	586.262	38.82	5	18	26	31	5.18058e+08	729	80.222	8.26514
Q9Y383	Putative RNA-binding protein Luc7-like 2 OS=Homo sapiens GN=LUC7L2 PE=1 SV=2 - [LC7L2_HUMAN]	544.519	45.92	5	13	18	31	2462981281	392	46.4856	10.0083
A0A0D9SFB3	ATP-dependent RNA helicase DDX3X OS=Homo sapiens GN=DDX3X PE=1 SV=1 - [A0A0D9SFB3_HUMAN]	543.299	34.84	13	17	18	20	346401913	640	70.7961	7.35693
Q07955	Serine/arginine-rich splicing factor 1 OS=Homo sapiens GN=SRSF1 PE=1 SV=2 - [SRSF1_HUMAN]	505.179	47.18	5	14	14	27	5338160132	248	27.7278	10.3599
P60891	Ribose-phosphate pyrophosphokinase 1 OS=Homo sapiens GN=PRPS1 PE=1 SV=2 - [PRPS1_HUMAN]	501.515	50.31	8	8	15	16	624742723	318	34.8119	6.97607
O95218	Zinc finger Ran-binding domain-containing protein 2 OS=Homo sapiens GN=ZRANB2 PE=1 SV=2 - [ZRAB2_HUMAN]	497.721	36.97	1	12	12	12	2.06691e+09	330	37.382	10.0083
A0A087X1W2	Protein arginine N-methyltransferase 1 OS=Homo sapiens GN=PRMT1 PE=1 SV=1 - [A0A087X1W2_HUMAN]	495.811	57.89	3	1	12	13	1354347508	285	32.672	5.68115
Q9UJV9	Probable ATP-dependent RNA helicase DDX41 OS=Homo sapiens GN=DDX41 PE=1 SV=2 - [DDX41_HUMAN]	484.092	42.12	5	26	26	29	5.55557e+08	622	69.793	6.84424
A0A087X1H5	Arf-GAP with coiled-coil, ANK repeat and PH domain-containing protein 2 OS=Homo sapiens GN=ACAP2 PE=1 SV=1 - [A0A087X1H5_HUMAN]	448.399	22.78	6	13	13	13	243685759	777	87.9652	6.90283
Q96AV8	Transcription factor E2F7 OS=Homo sapiens GN=E2F7 PE=1 SV=3 - [E2F7_HUMAN]	434.618	20.97	5	16	16	19	327079750	911	99.8265	8.1626
P36578	60S ribosomal protein L4 OS=Homo sapiens GN=RPL4 PE=1 SV=5 - [RL4_HUMAN]	430.223	51.52	4	22	22	25	1.3351e+09	427	47.6674	11.063
X1WI28	60S ribosomal protein L10 (Fragment) OS=Homo sapiens GN=RPL10 PE=1 SV=7 - [X1WI28_HUMAN]	415.502	59	8	3	13	18	8.37665e+08	200	22.96	10.0083
Q9UPQ9	Trinucleotide repeat-containing gene 6B protein OS=Homo sapiens GN=TNRC6B PE=1 SV=4 - [TNR6B_HUMAN]	414.047	9.71	2	11	11	13	114554527	1833	193.883	6.75635
Q12874	Splicing factor 3A subunit 3 OS=Homo sapiens GN=SF3A3 PE=1 SV=1 - [SF3A3_HUMAN]	399.105	41.92	1	16	16	21	6.86358e+08	501	58.8123	5.37646
Q8NHQ1	Centrosomal protein of 70 kDa OS=Homo sapiens GN=CEP70 PE=1 SV=2 - [CEP70_HUMAN]	398.211	35.85	6	20	20	21	7.06184e+08	597	69.7079	5.70654
Q96I25	Splicing factor 45 OS=Homo sapiens GN=RBM17 PE=1 SV=1 - [SPF45_HUMAN]	396.446	34.16	7	12	12	15	679442110	401	44.9339	5.97314
P06899	Histone H2B type 1-J OS=Homo sapiens GN=HIST1H2BJ PE=1 SV=3 - [H2B1J_HUMAN]	387.127	40.48	8	1	5	10	2.0551e+09	126	13.8956	10.3159
Q8IYB3	Serine/arginine repetitive matrix protein 1 OS=Homo sapiens GN=SRRM1 PE=1 SV=2 - [SRRM1_HUMAN]	369.516	18.03	6	11	11	12	4.00972e+08	904	102.274	11.8394
Q9H307	Pinin OS=Homo sapiens GN=PNN PE=1 SV=4 - [PININ_HUMAN]	360.827	26.36	3	19	19	21	5.13489e+08	717	81.565	7.13721
O94832	Unconventional myosin-Id OS=Homo sapiens GN=MYO1D PE=1 SV=2 - [MYO1D_HUMAN]	323.939	24.55	4	22	22	24	3.92898e+08	1006	116.129	9.39307
P61158	Actin-related protein 3 OS=Homo sapiens GN=ACTR3 PE=1 SV=3 - [ARP3_HUMAN]	322.491	43.3	6	12	12	15	3.69389e+08	418	47.341	5.88428
Q9NQ92	Coordinator of PRMT5 and differentiation stimulator OS=Homo sapiens GN=COPRS PE=1 SV=3 - [COPRS_HUMAN]	315.062	36.41	5	5	5	7	2663303590	184	20.0539	4.18311
P08238	Heat shock protein HSP 90-beta OS=Homo sapiens GN=HSP90AB1 PE=1 SV=4 - [HS90B_HUMAN]	311.751	19.06	12	5	13	13	2.55614e+08	724	83.2121	5.03369
Q562R1	Beta-actin-like protein 2 OS=Homo sapiens GN=ACTBL2 PE=1 SV=2 - [ACTBL_HUMAN]	309.148	21.81	1	2	9	14	1.42116e+10	376	41.976	5.59229
H3BV80	RNA-binding protein with serine-rich domain 1 OS=Homo sapiens GN=RNPS1 PE=1 SV=2 - [H3BV80_HUMAN]	305.29	33.65	6	5	5	14	2.51245e+09	211	24.5461	11.8979
Q8IWI9	MAX gene-associated protein OS=Homo sapiens GN=MGA PE=1 SV=3 - [MGAP_HUMAN]	304.964	5.06	3	9	13	14	159445649	3026	331.631	6.78564
J3KTA4	Probable ATP-dependent RNA helicase DDX5 OS=Homo sapiens GN=DDX5 PE=1 SV=1 - [J3KTA4_HUMAN]	299.255	22.96	7	5	13	16	4.33128e+08	614	69.0438	8.85107
P23396	40S ribosomal protein S3 OS=Homo sapiens GN=RPS3 PE=1 SV=2 - [RS3_HUMAN]	291.637	54.73	14	12	12	12	3.09713e+08	243	26.6714	9.65674
Q9UJZ1	Stomatin-like protein 2, mitochondrial OS=Homo sapiens GN=STOML2 PE=1 SV=1 - [STML2_HUMAN]	289.72	23.03	3	7	7	8	3.06875e+08	356	38.5102	7.38623
A0A087WTU9	Alstrom syndrome protein 1 OS=Homo sapiens GN=ALMS1 PE=1 SV=1 - [A0A087WTU9_HUMAN]	288.221	4.8	5	17	17	17	1.03647e+08	4126	456.139	6.29053
P62701	40S ribosomal protein S4, X isoform OS=Homo sapiens GN=RPS4X PE=1 SV=2 - [RS4X_HUMAN]	280.798	57.03	4	17	17	19	9.1243e+08	263	29.5791	10.1548
Q08378	Golgin subfamily A member 3 OS=Homo sapiens GN=GOLGA3 PE=1 SV=2 - [GOGA3_HUMAN]	277.691	12.75	3	16	16	16	1.38157e+08	1498	167.252	5.43994
E9PG73	Peptidyl-prolyl cis-trans isomerase G OS=Homo sapiens GN=PPIG PE=1 SV=1 - [E9PG73_HUMAN]	274.688	15.43	6	11	11	12	926911766	739	87.0365	10.3013
Q5T0I0	Gelsolin (Fragment) OS=Homo sapiens GN=GSN PE=1 SV=1 - [Q5T0I0_HUMAN]	269.345	35.77	3	1	10	12	6.41224e+08	260	28.9357	7.89893
P52907	F-actin-capping protein subunit alpha-1 OS=Homo sapiens GN=CAPZA1 PE=1 SV=3 - [CAZA1_HUMAN]	265.494	44.06	5	8	8	10	2.46592e+08	286	32.9023	5.69385
O60256	Phosphoribosyl pyrophosphate synthase-associated protein 2 OS=Homo sapiens GN=PRPSAP2 PE=1 SV=1 - [KPRB_HUMAN]	257.167	37.67	12	8	10	13	3.08621e+08	369	40.8994	7.44482
H3BU53	MAX gene-associated protein (Fragment) OS=Homo sapiens GN=MGA PE=1 SV=1 - [H3BU53_HUMAN]	244.93	6.81	1	2	6	7	132239824	1174	127.169	7.15186
Q15365	Poly(rC)-binding protein 1 OS=Homo sapiens GN=PCBP1 PE=1 SV=2 - [PCBP1_HUMAN]	243.516	25.56	14	4	7	7	4.27542e+08	356	37.4739	7.09326
A0A0D9SEM4	Serine/arginine-rich-splicing factor 4 (Fragment) OS=Homo sapiens GN=SRSF4 PE=1 SV=1 - [A0A0D9SEM4_HUMAN]	241.38	17.46	6	3	8	10	3224720601	378	43.6217	11.0776
P11908	Ribose-phosphate pyrophosphokinase 2 OS=Homo sapiens GN=PRPS2 PE=1 SV=2 - [PRPS2_HUMAN]	238.586	29.25	4	1	8	9	578132939	318	34.747	6.60986
P26373	60S ribosomal protein L13 OS=Homo sapiens GN=RPL13 PE=1 SV=4 - [RL13_HUMAN]	237.853	36.97	4	9	9	10	1.38393e+09	211	24.2465	11.6489
P32119	Peroxiredoxin-2 OS=Homo sapiens GN=PRDX2 PE=1 SV=5 - [PRDX2_HUMAN]	237.403	70.71	2	11	12	13	1283913456	198	21.8782	5.97314
Q00839	Heterogeneous nuclear ribonucleoprotein U OS=Homo sapiens GN=HNRNPU PE=1 SV=6 - [HNRPU_HUMAN]	227.329	15.03	2	12	12	12	215168672	825	90.528	5.99854
E7ENZ3	T-complex protein 1 subunit epsilon OS=Homo sapiens GN=CCT5 PE=1 SV=1 - [E7ENZ3_HUMAN]	224.611	32.92	4	13	13	15	1.70111e+08	486	53.814	6.41748
P62314	Small nuclear ribonucleoprotein Sm D1 OS=Homo sapiens GN=SNRPD1 PE=1 SV=1 - [SMD1_HUMAN]	221.369	37.82	3	4	4	7	3096553543	119	13.2734	11.561
E7EPB3	60S ribosomal protein L14 OS=Homo sapiens GN=RPL14 PE=1 SV=1 - [E7EPB3_HUMAN]	211.151	45.97	2	6	6	8	644240117	124	14.5486	10.2134
P46781	40S ribosomal protein S9 OS=Homo sapiens GN=RPS9 PE=1 SV=3 - [RS9_HUMAN]	204.791	47.42	5	14	14	14	6.99916e+08	194	22.5776	10.6528
M0R210	40S ribosomal protein S16 OS=Homo sapiens GN=RPS16 PE=1 SV=1 - [M0R210_HUMAN]	201.981	46.51	7	6	6	6	4.33162e+08	129	14.41	10.228
F8W6I7	Heterogeneous nuclear ribonucleoprotein A1 OS=Homo sapiens GN=HNRNPA1 PE=1 SV=2 - [F8W6I7_HUMAN]	201.936	14.66	5	3	3	4	106046549	307	33.1348	9.12939
Q9UMS4	Pre-mRNA-processing factor 19 OS=Homo sapiens GN=PRPF19 PE=1 SV=1 - [PRP19_HUMAN]	201.606	24.8	3	7	7	8	2.5605e+08	504	55.1463	6.60986
Q5JRI1	Serine/arginine-rich-splicing factor 10 OS=Homo sapiens GN=SRSF10 PE=1 SV=1 - [Q5JRI1_HUMAN]	199.534	44.19	3	8	11	11	8.04263e+08	172	20.9005	10.4771
P63173	60S ribosomal protein L38 OS=Homo sapiens GN=RPL38 PE=1 SV=2 - [RL38_HUMAN]	197.495	50	10	5	6	7	2.14479e+09	70	8.21273	10.0962
P04792	Heat shock protein beta-1 OS=Homo sapiens GN=HSPB1 PE=1 SV=2 - [HSPB1_HUMAN]	195.799	35.12	3	6	6	6	2.97231e+08	205	22.7685	6.40479
P16989	Y-box-binding protein 3 OS=Homo sapiens GN=YBX3 PE=1 SV=4 - [YBOX3_HUMAN]	194.514	19.62	3	2	4	4	1.78377e+08	372	40.066	9.77393
K7ENG2	Splicing factor U2AF 65 kDa subunit OS=Homo sapiens GN=U2AF2 PE=1 SV=1 - [K7ENG2_HUMAN]	193.41	17.59	2	4	4	5	1.25978e+08	307	33.8799	5.03369
Q9UBB9	Tuftelin-interacting protein 11 OS=Homo sapiens GN=TFIP11 PE=1 SV=1 - [TFP11_HUMAN]	191.214	13.14	5	9	9	10	140306751	837	96.7584	5.66846
E5RI99	60S ribosomal protein L30 (Fragment) OS=Homo sapiens GN=RPL30 PE=1 SV=1 - [E5RI99_HUMAN]	187.4	51.75	5	5	5	7	461138961	114	12.6476	9.5542
P22061	Protein-L-isoaspartate(D-aspartate) O-methyltransferase OS=Homo sapiens GN=PCMT1 PE=1 SV=4 - [PIMT_HUMAN]	186.924	34.36	9	6	6	6	3.99454e+08	227	24.6206	7.21045
Q9Y5B6	PAX3- and PAX7-binding protein 1 OS=Homo sapiens GN=PAXBP1 PE=1 SV=2 - [PAXB1_HUMAN]	182.623	16.79	1	11	11	11	126472514	917	104.739	5.68115
Q99417	C-Myc-binding protein OS=Homo sapiens GN=MYCBP PE=1 SV=3 - [MYCBP_HUMAN]	182.553	73.79	3	9	9	11	5.91009e+09	103	11.9593	5.90967
P04259	Keratin, type II cytoskeletal 6B OS=Homo sapiens GN=KRT6B PE=1 SV=5 - [K2C6B_HUMAN]	178.887	16.31	13	1	11	11	1.30407e+09	564	60.0303	8.00146
P62851	40S ribosomal protein S25 OS=Homo sapiens GN=RPS25 PE=1 SV=1 - [RS25_HUMAN]	178.594	29.6	1	5	5	5	405602573	125	13.7337	10.1108
Q08211	ATP-dependent RNA helicase A OS=Homo sapiens GN=DHX9 PE=1 SV=4 - [DHX9_HUMAN]	178.335	8.9	1	9	9	9	2.9646e+08	1270	140.869	6.84424
Q5VT06	Centrosome-associated protein 350 OS=Homo sapiens GN=CEP350 PE=1 SV=1 - [CE350_HUMAN]	178.217	3.27	3	7	7	7	79128926	3117	350.716	6.32861
P62913	60S ribosomal protein L11 OS=Homo sapiens GN=RPL11 PE=1 SV=2 - [RL11_HUMAN]	175.926	30.9	3	6	6	6	4.95417e+08	178	20.2396	9.59814
P22102	Trifunctional purine biosynthetic protein adenosine-3 OS=Homo sapiens GN=GART PE=1 SV=1 - [PUR2_HUMAN]	174.91	8.02	7	7	7	7	4.53211e+07	1010	107.699	6.69775
P25205	DNA replication licensing factor MCM3 OS=Homo sapiens GN=MCM3 PE=1 SV=3 - [MCM3_HUMAN]	174.82	15.59	3	11	11	11	1.32725e+08	808	90.924	5.77002
O43809	Cleavage and polyadenylation specificity factor subunit 5 OS=Homo sapiens GN=NUDT21 PE=1 SV=1 - [CPSF5_HUMAN]	174.246	38.77	3	9	9	10	2.09576e+08	227	26.2107	8.82178
P62917	60S ribosomal protein L8 OS=Homo sapiens GN=RPL8 PE=1 SV=2 - [RL8_HUMAN]	173.571	46.3	5	9	9	10	1.20538e+09	257	28.0073	11.0337
P21964	Catechol O-methyltransferase OS=Homo sapiens GN=COMT PE=1 SV=2 - [COMT_HUMAN]	172.638	51.66	5	10	10	11	157716199	271	30.0176	5.46533
Q13464	Rho-associated protein kinase 1 OS=Homo sapiens GN=ROCK1 PE=1 SV=1 - [ROCK1_HUMAN]	171.656	10.71	2	13	13	13	1.24584e+08	1354	158.076	5.89697
Q14558	Phosphoribosyl pyrophosphate synthase-associated protein 1 OS=Homo sapiens GN=PRPSAP1 PE=1 SV=2 - [KPRA_HUMAN]	168.212	19.1	4	3	5	7	173472234	356	39.3686	7.1958
P62280	40S ribosomal protein S11 OS=Homo sapiens GN=RPS11 PE=1 SV=3 - [RS11_HUMAN]	165.545	57.59	4	12	12	12	1.05801e+09	158	18.419	10.3013
J3KTJ8	60S ribosomal protein L26 (Fragment) OS=Homo sapiens GN=RPL26 PE=4 SV=8 - [J3KTJ8_HUMAN]	162.56	51.04	13	8	8	9	523261640	96	11.4912	10.9019
P27348	14-3-3 protein theta OS=Homo sapiens GN=YWHAQ PE=1 SV=1 - [1433T_HUMAN]	160.327	41.63	6	5	9	9	2.32292e+08	245	27.7468	4.77979
P10644	cAMP-dependent protein kinase type I-alpha regulatory subunit OS=Homo sapiens GN=PRKAR1A PE=1 SV=1 - [KAP0_HUMAN]	160.306	32.02	16	11	11	12	2.54479e+08	381	42.955	5.35107
Q9NYL9	Tropomodulin-3 OS=Homo sapiens GN=TMOD3 PE=1 SV=1 - [TMOD3_HUMAN]	156.859	29.83	3	8	8	9	3.32677e+08	352	39.5703	5.18604
Q13164	Mitogen-activated protein kinase 7 OS=Homo sapiens GN=MAPK7 PE=1 SV=2 - [MK07_HUMAN]	156.419	14.95	5	11	11	11	128219212	816	88.3311	5.88428
E9PP50	Cofilin-1 (Fragment) OS=Homo sapiens GN=CFL1 PE=1 SV=8 - [E9PP50_HUMAN]	155.991	49.69	8	8	8	8	2.52037e+08	159	17.7662	8.08936
Q9Y3U8	60S ribosomal protein L36 OS=Homo sapiens GN=RPL36 PE=1 SV=3 - [RL36_HUMAN]	152.204	36.19	5	5	5	7	411532764	105	12.2459	11.5903
Q9NZI8	Insulin-like growth factor 2 mRNA-binding protein 1 OS=Homo sapiens GN=IGF2BP1 PE=1 SV=2 - [IF2B1_HUMAN]	152.197	11.61	1	6	6	6	1.09935e+08	577	63.4412	9.20264
A0A0J9YYL3	Poly(U)-binding-splicing factor PUF60 (Fragment) OS=Homo sapiens GN=PUF60 PE=1 SV=1 - [A0A0J9YYL3_HUMAN]	151.895	12.87	12	4	4	4	112006617	505	54.592	5.33838
P39019	40S ribosomal protein S19 OS=Homo sapiens GN=RPS19 PE=1 SV=2 - [RS19_HUMAN]	151.082	37.24	6	7	7	7	1.14467e+08	145	16.0505	10.3159
A0A0G2JRY5	Transcription initiation factor TFIID subunit 4 (Fragment) OS=Homo sapiens GN=TAF4 PE=1 SV=1 - [A0A0G2JRY5_HUMAN]	141.659	11.38	5	3	3	3	53188566	457	50.2635	9.62744
Q5JTZ9	Alanine--tRNA ligase, mitochondrial OS=Homo sapiens GN=AARS2 PE=1 SV=1 - [SYAM_HUMAN]	141.631	9.95	1	8	8	8	1.15126e+08	985	107.273	6.26514
Q96KK5	Histone H2A type 1-H OS=Homo sapiens GN=HIST1H2AH PE=1 SV=3 - [H2A1H_HUMAN]	139.358	55.47	16	3	5	6	2.04808e+09	128	13.8978	10.8872
A0A087WTP3	Far upstream element-binding protein 2 OS=Homo sapiens GN=KHSRP PE=1 SV=1 - [A0A087WTP3_HUMAN]	138.276	15.05	7	7	7	8	148925229	711	72.9823	7.7085
P61353	60S ribosomal protein L27 OS=Homo sapiens GN=RPL27 PE=1 SV=2 - [RL27_HUMAN]	136.532	51.47	4	7	7	8	6.62551e+08	136	15.7877	10.5649
Q9BU76	Multiple myeloma tumor-associated protein 2 OS=Homo sapiens GN=MMTAG2 PE=1 SV=1 - [MMTA2_HUMAN]	135.049	20.91	1	5	5	5	240238339	263	29.3939	10.0229
Q9H773	dCTP pyrophosphatase 1 OS=Homo sapiens GN=DCTPP1 PE=1 SV=1 - [DCTP1_HUMAN]	131.854	34.71	2	6	6	7	169115456	170	18.6694	5.03369
Q92598	Heat shock protein 105 kDa OS=Homo sapiens GN=HSPH1 PE=1 SV=1 - [HS105_HUMAN]	130.454	9.56	3	6	6	6	2.55638e+08	858	96.8037	5.38916
F8W1R7	Myosin light polypeptide 6 OS=Homo sapiens GN=MYL6 PE=1 SV=1 - [F8W1R7_HUMAN]	128.745	42.07	13	1	5	5	2.40433e+08	145	16.2798	4.65283
C9JFK9	BAG family molecular chaperone regulator 3 (Fragment) OS=Homo sapiens GN=BAG3 PE=1 SV=1 - [C9JFK9_HUMAN]	128.56	10.15	2	2	2	2	2.4499e+07	325	34.7385	9.39307
A0A0C4DGL3	DUTP pyrophosphatase, isoform CRA_c OS=Homo sapiens GN=DUT PE=1 SV=1 - [A0A0C4DGL3_HUMAN]	128.375	37.59	8	5	5	5	7.17208e+07	141	15.3858	6.56592
P26641	Elongation factor 1-gamma OS=Homo sapiens GN=EEF1G PE=1 SV=3 - [EF1G_HUMAN]	127.191	16.7	1	8	8	8	1.14954e+09	437	50.0871	6.66846
P49368	T-complex protein 1 subunit gamma OS=Homo sapiens GN=CCT3 PE=1 SV=4 - [TCPG_HUMAN]	126.184	17.25	8	8	8	8	99932836	545	60.4953	6.49365
P09012	U1 small nuclear ribonucleoprotein A OS=Homo sapiens GN=SNRPA PE=1 SV=3 - [SNRPA_HUMAN]	124.964	26.6	7	4	6	6	4.84781e+08	282	31.2592	9.83252
P62306	Small nuclear ribonucleoprotein F OS=Homo sapiens GN=SNRPF PE=1 SV=1 - [RUXF_HUMAN]	124.674	31.4	1	3	3	4	554473178	86	9.71878	4.66553
Q9BY77	Polymerase delta-interacting protein 3 OS=Homo sapiens GN=POLDIP3 PE=1 SV=2 - [PDIP3_HUMAN]	124.143	10.45	4	3	3	3	49310403	421	46.0605	9.99365
O00442	RNA 3'-terminal phosphate cyclase OS=Homo sapiens GN=RTCA PE=1 SV=1 - [RTCA_HUMAN]	123.562	13.11	2	4	4	4	44535347	366	39.3114	7.85498
H0Y5F5	Polyadenylate-binding protein (Fragment) OS=Homo sapiens GN=PABPC4 PE=1 SV=1 - [H0Y5F5_HUMAN]	122.962	16.55	19	1	8	8	3.3677e+08	550	60.2058	9.40771
Q9Y265	RuvB-like 1 OS=Homo sapiens GN=RUVBL1 PE=1 SV=1 - [RUVB1_HUMAN]	121.294	17.54	4	5	5	5	133289686	456	50.1963	6.41748
Q8NC51	Plasminogen activator inhibitor 1 RNA-binding protein OS=Homo sapiens GN=SERBP1 PE=1 SV=2 - [PAIRB_HUMAN]	120.608	33.58	1	10	10	10	2.81678e+08	408	44.9385	8.646
P02751	Fibronectin OS=Homo sapiens GN=FN1 PE=1 SV=4 - [FINC_HUMAN]	119.695	2.43	3	5	5	5	7.25126e+07	2386	262.46	5.70654
A0A0C4DGB6	Serum albumin OS=Homo sapiens GN=ALB PE=1 SV=1 - [A0A0C4DGB6_HUMAN]	119.612	7.28	8	5	5	5	1.07444e+09	604	69.1814	6.3667
E9PC52	Histone-binding protein RBBP7 OS=Homo sapiens GN=RBBP7 PE=1 SV=1 - [E9PC52_HUMAN]	116.345	14.42	5	2	4	4	2.37206e+08	416	46.9088	5.07178
Q8WXF0	Serine/arginine-rich splicing factor 12 OS=Homo sapiens GN=SRSF12 PE=2 SV=1 - [SRS12_HUMAN]	115.476	13.79	1	2	5	5	492106626	261	30.4936	11.6929
Q92747	Actin-related protein 2/3 complex subunit 1A OS=Homo sapiens GN=ARPC1A PE=1 SV=2 - [ARC1A_HUMAN]	114.239	33.24	3	9	10	10	2.36934e+08	370	41.5427	8.17725
H0YDT6	Eukaryotic translation initiation factor 3 subunit F (Fragment) OS=Homo sapiens GN=EIF3F PE=1 SV=1 - [H0YDT6_HUMAN]	113.03	17	2	1	1	1	117565974	100	10.8007	5.80811
P62158	Calmodulin OS=Homo sapiens GN=CALM1 PE=1 SV=2 - [CALM_HUMAN]	110.791	42.95	10	6	6	7	230837900	149	16.8268	4.22119
P62266	40S ribosomal protein S23 OS=Homo sapiens GN=RPS23 PE=1 SV=3 - [RS23_HUMAN]	109.216	48.25	5	6	6	6	5.98157e+08	143	15.7977	10.4917
Q5T760	Serine/arginine-rich-splicing factor 11 (Fragment) OS=Homo sapiens GN=SRSF11 PE=1 SV=1 - [Q5T760_HUMAN]	108.435	9.77	3	2	2	2	1.04523e+08	389	42.2908	11.6489
B0QY63	SUN domain-containing protein 2 (Fragment) OS=Homo sapiens GN=SUN2 PE=1 SV=1 - [B0QY63_HUMAN]	107.623	21.43	3	1	3	3	4.45601e+08	224	25.3837	9.65674
A0A0D9SFS2	Thyroid receptor-interacting protein 6 OS=Homo sapiens GN=TRIP6 PE=1 SV=1 - [A0A0D9SFS2_HUMAN]	107.34	18.29	2	2	2	2	89536863	339	35.3993	7.94287
P21266	Glutathione S-transferase Mu 3 OS=Homo sapiens GN=GSTM3 PE=1 SV=3 - [GSTM3_HUMAN]	105.188	17.33	16	4	4	4	1.16615e+08	225	26.5421	5.5415
Q56A73	Spindlin-4 OS=Homo sapiens GN=SPIN4 PE=1 SV=1 - [SPIN4_HUMAN]	104.822	16.87	1	2	6	19	7.68166e+08	249	28.6418	7.66455
O15397	Importin-8 OS=Homo sapiens GN=IPO8 PE=1 SV=2 - [IPO8_HUMAN]	104.765	2.89	1	2	2	2	44321696	1037	119.861	5.16064
O15234	Protein CASC3 OS=Homo sapiens GN=CASC3 PE=1 SV=2 - [CASC3_HUMAN]	104.089	6.69	2	3	3	3	9.81329e+07	703	76.2315	6.48096
P06748	Nucleophosmin OS=Homo sapiens GN=NPM1 PE=1 SV=2 - [NPM_HUMAN]	103.792	19.73	2	5	5	5	222395909	294	32.5548	4.77979
H0Y9V9	60S ribosomal protein L9 (Fragment) OS=Homo sapiens GN=RPL9 PE=1 SV=1 - [H0Y9V9_HUMAN]	102.771	20.63	5	4	4	4	7.39646e+07	189	21.5557	10.1548
Q15029	116 kDa U5 small nuclear ribonucleoprotein component OS=Homo sapiens GN=EFTUD2 PE=1 SV=1 - [U5S1_HUMAN]	101.494	13.37	3	8	9	9	4.1495e+08	972	109.366	4.99561
Q69YN4	Protein virilizer homolog OS=Homo sapiens GN=KIAA1429 PE=1 SV=2 - [VIR_HUMAN]	99.62	2.59	1	4	4	4	3.67117e+07	1812	201.898	5.0083
Q7L9L4	MOB kinase activator 1B OS=Homo sapiens GN=MOB1B PE=1 SV=3 - [MOB1B_HUMAN]	97.3778	20.37	3	4	4	4	119633947	216	25.0746	6.72705
E7EQZ4	Survival motor neuron protein OS=Homo sapiens GN=SMN1 PE=1 SV=1 - [E7EQZ4_HUMAN]	97.23	3.74	5	2	2	2	72746230	294	31.6694	5.70654
Q96J01	THO complex subunit 3 OS=Homo sapiens GN=THOC3 PE=1 SV=1 - [THOC3_HUMAN]	97.1387	17.66	3	5	5	5	1.05381e+08	351	38.7468	6.0874
P46779	60S ribosomal protein L28 OS=Homo sapiens GN=RPL28 PE=1 SV=3 - [RL28_HUMAN]	95.335	40.15	4	7	7	8	8.3678e+08	137	15.7377	12.0151
P46778	60S ribosomal protein L21 OS=Homo sapiens GN=RPL21 PE=1 SV=2 - [RL21_HUMAN]	94.6847	33.13	5	6	6	13	6.48572e+08	160	18.5531	10.4917
Q7Z2W4	Zinc finger CCCH-type antiviral protein 1 OS=Homo sapiens GN=ZC3HAV1 PE=1 SV=3 - [ZCCHV_HUMAN]	94.26	2	1	1	1	1	24645202	902	101.367	8.39697
F8WF65	Elongation factor 1-beta OS=Homo sapiens GN=EEF1B2 PE=1 SV=1 - [F8WF65_HUMAN]	90.98	51.72	4	1	1	1	99105604	29	3.1025	4.4624
Q10570	Cleavage and polyadenylation specificity factor subunit 1 OS=Homo sapiens GN=CPSF1 PE=1 SV=2 - [CPSF1_HUMAN]	90.3942	4.02	2	5	5	5	3.93809e+07	1443	160.782	6.40479
Q9BRL6	Serine/arginine-rich splicing factor 8 OS=Homo sapiens GN=SRSF8 PE=1 SV=1 - [SRSF8_HUMAN]	89.3031	10.99	1	1	3	3	2500863514	282	32.2682	11.7222
E9PJD9	60S ribosomal protein L27a OS=Homo sapiens GN=RPL27A PE=1 SV=1 - [E9PJD9_HUMAN]	87.9212	36.26	4	3	3	4	5.56517e+08	91	10.1206	10.2134
X6R2L4	RuvB-like helicase OS=Homo sapiens GN=RUVBL2 PE=1 SV=1 - [X6R2L4_HUMAN]	87.83	9.27	3	2	2	2		259	27.9128	9.90576
H0YJY6	Protein arginine N-methyltransferase 5 (Fragment) OS=Homo sapiens GN=PRMT5 PE=1 SV=1 - [H0YJY6_HUMAN]	87.583	59.02	1	1	3	3	34079472222	61	6.96848	10.9458
G3V1Y7	Myosin light polypeptide 6 OS=Homo sapiens GN=MYL6 PE=1 SV=1 - [G3V1Y7_HUMAN]	87.3548	46.96	5	1	5	5	1.19361e+08	115	13.1502	4.55127
P04183	Thymidine kinase, cytosolic OS=Homo sapiens GN=TK1 PE=1 SV=2 - [KITH_HUMAN]	82.7026	19.66	5	4	4	4	64633910	234	25.452	8.51416
Q86XN7	Proline and serine-rich protein 1 OS=Homo sapiens GN=PROSER1 PE=1 SV=2 - [PRSR1_HUMAN]	81.9577	7.2	2	6	6	6	114273176	944	95.639	8.88037
P0C0S5	Histone H2A.Z OS=Homo sapiens GN=H2AFZ PE=1 SV=2 - [H2AZ_HUMAN]	81.225	31.25	4	2	4	4	1.84495e+09	128	13.5446	10.5796
H7C2W9	60S ribosomal protein L31 (Fragment) OS=Homo sapiens GN=RPL31 PE=1 SV=1 - [H7C2W9_HUMAN]	80.988	35.19	6	4	4	4	612530906	108	12.8031	11.0044
P83881	60S ribosomal protein L36a OS=Homo sapiens GN=RPL36A PE=1 SV=2 - [RL36A_HUMAN]	80.6262	26.42	8	4	4	4	287644944	106	12.4328	10.5796
Q15007	Pre-mRNA-splicing regulator WTAP OS=Homo sapiens GN=WTAP PE=1 SV=2 - [FL2D_HUMAN]	77.0835	6.57	2	2	2	2	1.10471e+08	396	44.2167	5.18604
E7EQG2	Eukaryotic initiation factor 4A-II OS=Homo sapiens GN=EIF4A2 PE=1 SV=1 - [E7EQG2_HUMAN]	76.1862	12.71	18	3	4	4	1.83171e+08	362	41.2642	5.64307
F8WCJ1	Eukaryotic translation initiation factor 5A OS=Homo sapiens GN=EIF5A2 PE=1 SV=1 - [F8WCJ1_HUMAN]	75.9835	36.19	8	2	3	3	169732530	105	11.6799	9.14404
A0A087WWP4	Putative RNA-binding protein 15 OS=Homo sapiens GN=RBM15 PE=1 SV=1 - [A0A087WWP4_HUMAN]	75.9812	5.68	2	3	3	3	6.25989e+07	933	102.073	9.93506
P54136	Arginine--tRNA ligase, cytoplasmic OS=Homo sapiens GN=RARS PE=1 SV=2 - [SYRC_HUMAN]	75.88	2.42	1	1	1	1		660	75.3309	6.68311
A0A0C4DGW6	UPF0600 protein C5orf51 OS=Homo sapiens GN=C5orf51 PE=1 SV=1 - [A0A0C4DGW6_HUMAN]	73.04	19.08	2	1	1	1		152	16.9505	4.56396
E7EU85	Fragile X mental retardation syndrome-related protein 1 OS=Homo sapiens GN=FXR1 PE=1 SV=1 - [E7EU85_HUMAN]	72.2413	3.52	5	1	2	2	125219396	454	50.9595	7.26904
Q5H909	Melanoma-associated antigen D2 OS=Homo sapiens GN=MAGED2 PE=1 SV=2 - [Q5H909_HUMAN]	70.44	9.86	2	2	2	2	69659768	588	63.1004	9.34912
J3QT28	Mitotic checkpoint protein BUB3 (Fragment) OS=Homo sapiens GN=BUB3 PE=1 SV=1 - [J3QT28_HUMAN]	70.39	14.39	3	3	3	3	79154860	278	31.6837	8.1626
Q8WWA0	Intelectin-1 OS=Homo sapiens GN=ITLN1 PE=1 SV=1 - [ITLN1_HUMAN]	68.89	3.83	2	1	1	1	41380936	313	34.9393	6.01123
Q96MU7	YTH domain-containing protein 1 OS=Homo sapiens GN=YTHDC1 PE=1 SV=3 - [YTDC1_HUMAN]	68.73	3.16	2	2	2	2	62520344	727	84.6493	6.22705
D6RF62	Multifunctional protein ADE2 OS=Homo sapiens GN=PAICS PE=1 SV=1 - [D6RF62_HUMAN]	68.5527	10.51	3	3	3	3	62191536	333	37.0879	6.26514
Q02543	60S ribosomal protein L18a OS=Homo sapiens GN=RPL18A PE=1 SV=2 - [RL18A_HUMAN]	68.1779	27.27	5	6	6	6	430531606	176	20.7489	10.7114
C9J2C4	DnaJ homolog subfamily B member 6 (Fragment) OS=Homo sapiens GN=DNAJB6 PE=1 SV=1 - [C9J2C4_HUMAN]	67.2621	10.09	14	2	2	2	119131819	228	25.3613	6.96143
A6NLN1	Polypyrimidine tract binding protein 1, isoform CRA_b OS=Homo sapiens GN=PTBP1 PE=1 SV=4 - [A6NLN1_HUMAN]	67.1256	8.92	10	4	4	4	148041824	527	56.4753	9.37842
U3KQ62	TGF-beta-activated kinase 1 and MAP3K7-binding protein 2 (Fragment) OS=Homo sapiens GN=TAB2 PE=1 SV=1 - [U3KQ62_HUMAN]	65.15	48.48	2	1	1	1	87100290	33	3.81391	6.50732
P23381	Tryptophan--tRNA ligase, cytoplasmic OS=Homo sapiens GN=WARS PE=1 SV=2 - [SYWC_HUMAN]	64.9877	9.13	7	3	3	3	55893761	471	53.1316	6.22705
Q7L014	Probable ATP-dependent RNA helicase DDX46 OS=Homo sapiens GN=DDX46 PE=1 SV=2 - [DDX46_HUMAN]	64.7597	6.98	4	6	6	6	7.51492e+07	1031	117.29	9.29053
A8MXL6	Protein SEC13 homolog OS=Homo sapiens GN=SEC13 PE=1 SV=1 - [A8MXL6_HUMAN]	62.5892	9.86	3	2	2	2		284	31.5753	5.8208
Q92522	Histone H1x OS=Homo sapiens GN=H1FX PE=1 SV=1 - [H1X_HUMAN]	61.4531	11.74	1	2	2	2	7.47915e+07	213	22.4735	10.7554
P35637	RNA-binding protein FUS OS=Homo sapiens GN=FUS PE=1 SV=1 - [FUS_HUMAN]	59.9425	9.32	4	3	3	4	97312910	526	53.3938	9.36377
H0YL43	Reticulocalbin-2 (Fragment) OS=Homo sapiens GN=RCN2 PE=1 SV=1 - [H0YL43_HUMAN]	59.15	9.68	2	1	1	1		155	17.7084	4.58936
A2RQR6	Transcription elongation factor A (SII)-like 4 variant 1 OS=Homo sapiens GN=TCEAL4 PE=1 SV=1 - [A2RQR6_HUMAN]	58.9778	9.68	3	2	2	3	9.65234e+07	186	21.5265	5.85889
C9JLU1	DNA-directed RNA polymerases I, II, and III subunit RPABC3 (Fragment) OS=Homo sapiens GN=POLR2H PE=1 SV=8 - [C9JLU1_HUMAN]	58.75	8.78	2	1	1	1	69220913	148	16.9143	4.67822
Q03393	6-pyruvoyl tetrahydrobiopterin synthase OS=Homo sapiens GN=PTS PE=1 SV=1 - [PTPS_HUMAN]	58.6745	42.76	4	5	5	5	2.49499e+08	145	16.3752	6.68311
A0A024QZ42	HCG1985580, isoform CRA_c OS=Homo sapiens GN=PDCD6 PE=1 SV=1 - [A0A024QZ42_HUMAN]	57.6	8.26	2	1	1	1	37479604	121	14.4411	5.2876
A0A0A0MS14	Immunoglobulin heavy variable 1-45 OS=Homo sapiens GN=IGHV1-45 PE=3 SV=1 - [HV145_HUMAN]	57.41	9.4	1	1	1	1		117	13.4995	9.1001
H3BTN5	Pyruvate kinase (Fragment) OS=Homo sapiens GN=PKM PE=1 SV=1 - [H3BTN5_HUMAN]	57.2775	10.72	8	4	4	4	108135693	485	53.0112	6.84424
P48634	Protein PRRC2A OS=Homo sapiens GN=PRRC2A PE=1 SV=3 - [PRC2A_HUMAN]	56.28	0.6	1	1	1	1	92444380	2157	228.724	9.45166
A0A087X1B7	Chromatin target of PRMT1 protein OS=Homo sapiens GN=CHTOP PE=1 SV=1 - [A0A087X1B7_HUMAN]	56.23	48.68	3	3	3	3	9.12652e+07	76	8.51457	12.0151
Q14008	Cytoskeleton-associated protein 5 OS=Homo sapiens GN=CKAP5 PE=1 SV=3 - [CKAP5_HUMAN]	55.6483	1.77	3	3	3	3	6.08387e+07	2032	225.352	7.79639
Q9NWU2	Glucose-induced degradation protein 8 homolog OS=Homo sapiens GN=GID8 PE=1 SV=1 - [GID8_HUMAN]	55.17	19.3	1	3	3	3	6.85793e+07	228	26.7317	4.97021
A0A087WY00	Unconventional myosin-Va OS=Homo sapiens GN=MYO5A PE=1 SV=1 - [A0A087WY00_HUMAN]	54.3233	1.81	8	3	3	3	6.54046e+07	1828	212.067	8.63135
B7Z9I1	Medium-chain-specific acyl-CoA dehydrogenase, mitochondrial OS=Homo sapiens GN=ACADM PE=1 SV=1 - [B7Z9I1_HUMAN]	54.1333	10.65	4	3	3	3	49358992	385	42.3995	6.43018
P30048	Thioredoxin-dependent peroxide reductase, mitochondrial OS=Homo sapiens GN=PRDX3 PE=1 SV=3 - [PRDX3_HUMAN]	53.8297	14.45	1	3	3	3	1.2323e+08	256	27.6752	7.78174
P42766	60S ribosomal protein L35 OS=Homo sapiens GN=RPL35 PE=1 SV=2 - [RL35_HUMAN]	53.7882	15.45	2	2	2	2	664320108	123	14.5426	11.0483
A0A087WVM4	Monofunctional C1-tetrahydrofolate synthase, mitochondrial OS=Homo sapiens GN=MTHFD1L PE=1 SV=1 - [A0A087WVM4_HUMAN]	53.4774	5.48	4	3	4	4	112245005	913	99.2493	7.26904
Q15181	Inorganic pyrophosphatase OS=Homo sapiens GN=PPA1 PE=1 SV=2 - [IPYR_HUMAN]	52.85	11.42	1	3	3	3		289	32.6392	5.85889
F8WEI7	Galectin-1 OS=Homo sapiens GN=LGALS1 PE=1 SV=1 - [F8WEI7_HUMAN]	51.85	47.37	2	1	1	1	29214070	38	4.03796	6.3667
H0YFC6	GTP-binding nuclear protein Ran (Fragment) OS=Homo sapiens GN=RAN PE=1 SV=1 - [H0YFC6_HUMAN]	51.61	10.68	4	1	1	1	125965068	103	11.6712	10.3306
Q09161	Nuclear cap-binding protein subunit 1 OS=Homo sapiens GN=NCBP1 PE=1 SV=1 - [NCBP1_HUMAN]	50.84	2.15	1	2	2	2		790	91.7805	6.43018
A5YKK6	CCR4-NOT transcription complex subunit 1 OS=Homo sapiens GN=CNOT1 PE=1 SV=2 - [CNOT1_HUMAN]	50.0225	0.93	2	2	2	2		2376	266.768	7.10791
Q9UKV8	Protein argonaute-2 OS=Homo sapiens GN=AGO2 PE=1 SV=3 - [AGO2_HUMAN]	47.686	5.94	3	4	4	4	6.03239e+07	859	97.1459	9.18799
Q5T8U5	Surfeit 4 OS=Homo sapiens GN=SURF4 PE=1 SV=1 - [Q5T8U5_HUMAN]	47.63	6.99	2	1	1	1	5.68231e+06	186	21.1137	6.52197
Q6PKG0	La-related protein 1 OS=Homo sapiens GN=LARP1 PE=1 SV=2 - [LARP1_HUMAN]	47.05	6.11	5	6	6	7	1.11839e+08	1096	123.434	8.82178
P0DN76	Splicing factor U2AF 35 kDa subunit-like protein OS=Homo sapiens GN=U2AF1L5 PE=1 SV=1 - [U2AF5_HUMAN]	46.68	8.75	1	2	2	2	229653564	240	27.8545	8.80713
Q5TFK1	Eukaryotic translation initiation factor 3 subunit I (Fragment) OS=Homo sapiens GN=EIF3I PE=1 SV=1 - [Q5TFK1_HUMAN]	46.56	9.6	2	1	1	1		125	14.0728	6.7417
Q99459	Cell division cycle 5-like protein OS=Homo sapiens GN=CDC5L PE=1 SV=2 - [CDC5L_HUMAN]	46.2828	3.99	1	2	2	3	20260187	802	92.1937	8.17725
F5H6N1	Protein mago nashi homolog 2 OS=Homo sapiens GN=MAGOHB PE=1 SV=1 - [F5H6N1_HUMAN]	46.22	37.78	5	3	3	3	252313388	90	10.7083	7.50342
A0A1B0GV93	Very-long-chain 3-oxoacyl-CoA reductase OS=Homo sapiens GN=HSD17B12 PE=1 SV=1 - [A0A1B0GV93_HUMAN]	46.05	7.97	2	2	2	2		276	30.342	9.46631
F8VZY9	Keratin, type I cytoskeletal 18 OS=Homo sapiens GN=KRT18 PE=1 SV=1 - [F8VZY9_HUMAN]	45.8	3.32	11	1	2	2	1876296096	391	43.7474	5.35107
H7C3U4	E3 ubiquitin-protein ligase MYCBP2 (Fragment) OS=Homo sapiens GN=MYCBP2 PE=1 SV=1 - [H7C3U4_HUMAN]	45.78	1.13	2	1	1	1		1061	117.825	6.82959
P06312	Immunoglobulin kappa variable 4-1 OS=Homo sapiens GN=IGKV4-1 PE=1 SV=1 - [KV401_HUMAN]	45.25	7.44	1	1	1	1	166783172	121	13.3716	5.24951
U3KQI3	Plastin-3 (Fragment) OS=Homo sapiens GN=PLS3 PE=1 SV=1 - [U3KQI3_HUMAN]	44.05	7.93	5	1	1	1		164	18.9825	4.98291
H0YCR7	Ribonuclease inhibitor (Fragment) OS=Homo sapiens GN=RNH1 PE=1 SV=1 - [H0YCR7_HUMAN]	43.68	4.91	2	1	1	1	31230796	285	30.43	6.3667
O00483	Cytochrome c oxidase subunit NDUFA4 OS=Homo sapiens GN=NDUFA4 PE=1 SV=1 - [NDUA4_HUMAN]	43.64	30.86	1	3	3	3	6.12478e+07	81	9.36391	9.37842
H3BR35	Eukaryotic peptide chain release factor GTP-binding subunit ERF3A (Fragment) OS=Homo sapiens GN=GSPT1 PE=1 SV=1 - [H3BR35_HUMAN]	43.3998	5.47	3	3	3	3	66439112	475	52.9087	5.63037
L0R8F8	Alternative protein SMCR7L OS=Homo sapiens GN=SMCR7L PE=3 SV=1 - [L0R8F8_HUMAN]	43.34	17.14	1	1	1	1		70	8.43958	10.5796
B1AHB1	DNA helicase OS=Homo sapiens GN=MCM5 PE=1 SV=1 - [B1AHB1_HUMAN]	43.11	4.05	2	2	2	2		691	77.5437	8.60205
B4DQI4	Protein ABHD14B OS=Homo sapiens GN=ABHD14B PE=1 SV=1 - [B4DQI4_HUMAN]	43.07	5.32	3	1	1	1		188	19.7433	7.84033
Q96D46	60S ribosomal export protein NMD3 OS=Homo sapiens GN=NMD3 PE=1 SV=1 - [NMD3_HUMAN]	43.05	3.38	2	1	1	1		503	57.5659	7.13721
A0A0C4DGG8	Cell division cycle and apoptosis regulator protein 1 (Fragment) OS=Homo sapiens GN=CCAR1 PE=1 SV=1 - [A0A0C4DGG8_HUMAN]	42.8961	4.6	5	5	5	5	7.40356e+07	1043	120.351	5.92236
E9PMD4	FACT complex subunit SSRP1 (Fragment) OS=Homo sapiens GN=SSRP1 PE=1 SV=2 - [E9PMD4_HUMAN]	42.55	8.67	2	1	1	1		173	19.835	5.56689
P25440	Bromodomain-containing protein 2 OS=Homo sapiens GN=BRD2 PE=1 SV=2 - [BRD2_HUMAN]	42.3871	3.25	13	2	2	2	68079002	801	88.0063	9.08545
O94906	Pre-mRNA-processing factor 6 OS=Homo sapiens GN=PRPF6 PE=1 SV=1 - [PRP6_HUMAN]	42.32	0.85	1	1	1	1		941	106.858	8.25049
P01023	Alpha-2-macroglobulin OS=Homo sapiens GN=A2M PE=1 SV=3 - [A2MG_HUMAN]	42.2982	1.02	2	2	2	2	302572696	1474	163.188	6.45557
Q9BXP5	Serrate RNA effector molecule homolog OS=Homo sapiens GN=SRRT PE=1 SV=1 - [SRRT_HUMAN]	42.2501	6.51	3	5	5	5	3.21581e+07	876	100.604	5.96045
H0YJH9	Polyadenylate-binding protein 2 (Fragment) OS=Homo sapiens GN=PABPN1 PE=1 SV=1 - [H0YJH9_HUMAN]	41.9359	18.75	5	2	2	2		96	11.0747	11.2681
O60832	H/ACA ribonucleoprotein complex subunit 4 OS=Homo sapiens GN=DKC1 PE=1 SV=3 - [DKC1_HUMAN]	41.53	1.95	1	1	1	1		514	57.6378	9.42236
P22392	Nucleoside diphosphate kinase B OS=Homo sapiens GN=NME2 PE=1 SV=1 - [NDKB_HUMAN]	41.51	38.16	9	5	5	6	331645880	152	17.2869	8.41162
C9J974	Tetratricopeptide repeat protein 14 (Fragment) OS=Homo sapiens GN=TTC14 PE=1 SV=1 - [C9J974_HUMAN]	41.16	7.57	2	1	1	1		185	20.8466	5.22412
H0YB22	40S ribosomal protein S14 (Fragment) OS=Homo sapiens GN=RPS14 PE=1 SV=1 - [H0YB22_HUMAN]	40.54	17.5	3	2	2	2	291459334	120	12.9336	9.84717
Q13200	26S proteasome non-ATPase regulatory subunit 2 OS=Homo sapiens GN=PSMD2 PE=1 SV=3 - [PSMD2_HUMAN]	40.38	2.97	1	2	2	2	71663670	908	100.136	5.19873
Q8N9G1	Protein transport protein Sec16A OS=Homo sapiens GN=SEC16A PE=1 SV=1 - [Q8N9G1_HUMAN]	40.27	3.12	6	1	1	1	56605804	385	40.7898	7.63525
O00505	Importin subunit alpha-4 OS=Homo sapiens GN=KPNA3 PE=1 SV=2 - [IMA4_HUMAN]	39.83	2.69	2	1	1	1		521	57.7748	4.94482
Q07021	Complement component 1 Q subcomponent-binding protein, mitochondrial OS=Homo sapiens GN=C1QBP PE=1 SV=1 - [C1QBP_HUMAN]	39.8	12.06	3	2	2	2	99461349	282	31.3426	4.84326
E9PNW0	Nucleosome assembly protein 1-like 4 (Fragment) OS=Homo sapiens GN=NAP1L4 PE=1 SV=1 - [E9PNW0_HUMAN]	39.6853	18.69	12	1	2	2	287672044	107	12.2423	8.1626
H0Y653	Nucleolar protein 56 (Fragment) OS=Homo sapiens GN=NOP56 PE=1 SV=1 - [H0Y653_HUMAN]	39.67	5.94	3	1	1	1		219	24.2397	9.43701
K7ELZ8	Protein FAM32A (Fragment) OS=Homo sapiens GN=FAM32A PE=1 SV=1 - [K7ELZ8_HUMAN]	39.55	10.98	4	1	1	1		82	9.39822	10.2866
A0A087WV25	FGFR1 oncogene partner OS=Homo sapiens GN=FGFR1OP PE=1 SV=1 - [A0A087WV25_HUMAN]	39.46	8.26	2	3	3	3	4.18726e+07	351	38.0764	4.71631
Q9NX58	Cell growth-regulating nucleolar protein OS=Homo sapiens GN=LYAR PE=1 SV=2 - [LYAR_HUMAN]	38.86	5.28	1	1	1	1	60763836	379	43.5879	9.53955
E9PN91	Elongation factor 1-delta OS=Homo sapiens GN=EEF1D PE=1 SV=1 - [E9PN91_HUMAN]	38.81	11.32	13	1	1	1	35963272	106	11.6088	6.80029
P12004	Proliferating cell nuclear antigen OS=Homo sapiens GN=PCNA PE=1 SV=1 - [PCNA_HUMAN]	38.58	3.07	1	1	1	1	66761860	261	28.7503	4.69092
Q8IX09	Erythropoietin induced cDNA-1 transcript variant 2 OS=Homo sapiens GN=ERIC-1s PE=1 SV=1 - [Q8IX09_HUMAN]	38.58	15.86	5	1	1	1	35290101	145	15.929	7.92822
P00492	Hypoxanthine-guanine phosphoribosyltransferase OS=Homo sapiens GN=HPRT1 PE=1 SV=2 - [HPRT_HUMAN]	38.26	5.96	1	1	1	1	45869048	218	24.5636	6.68311
H7BY36	RNA-binding protein EWS (Fragment) OS=Homo sapiens GN=EWSR1 PE=1 SV=1 - [H7BY36_HUMAN]	38.258	7.47	5	2	2	2	135446780	308	32.1604	9.81787
A0A087WVC4	cAMP-dependent protein kinase catalytic subunit beta OS=Homo sapiens GN=PRKACB PE=1 SV=1 - [A0A087WVC4_HUMAN]	37.3	5.33	14	2	2	2	1.16974e+08	338	39.2113	8.82178
F5GXG4	Serine/threonine-protein phosphatase PGAM5, mitochondrial OS=Homo sapiens GN=PGAM5 PE=1 SV=1 - [F5GXG4_HUMAN]	36.38	7.14	2	1	1	1	59762436	140	15.9011	7.02002
Q5TAL2	U1 small nuclear ribonucleoprotein C OS=Homo sapiens GN=SNRPC PE=1 SV=1 - [Q5TAL2_HUMAN]	36.36	7.63	3	1	1	1	158268142	118	12.3429	11.6196
E5RHX8	Transcription and mRNA export factor ENY2 OS=Homo sapiens GN=ENY2 PE=1 SV=1 - [E5RHX8_HUMAN]	36.26	24	6	2	2	3	33782621	100	11.3082	9.20264
Q5THR1	Probable ATP-dependent RNA helicase DHX35 OS=Homo sapiens GN=DHX35 PE=1 SV=1 - [Q5THR1_HUMAN]	36.13	2.8	2	1	1	1	29243807	679	75.9986	8.67529
G3V570	Protein max (Fragment) OS=Homo sapiens GN=MAX PE=1 SV=8 - [G3V570_HUMAN]	35.7	23.26	3	1	1	1		43	5.12766	9.979
A0A0A0MRA3	Titin OS=Homo sapiens GN=TTN PE=1 SV=1 - [A0A0A0MRA3_HUMAN]	35.27	0.03	3	1	1	1	90128000	27118	3012.11	6.7124
R9WNI0	Fragile X mental retardation 1 OS=Homo sapiens GN=FMR1 PE=1 SV=1 - [R9WNI0_HUMAN]	34.87	2.94	4	1	2	2		544	61.4781	8.00146
Q5XKP0	MICOS complex subunit MIC13 OS=Homo sapiens GN=MIC13 PE=1 SV=1 - [MIC13_HUMAN]	34.7	5.93	2	1	1	1	44018937	118	13.0788	9.42236
C9JXG8	Ran-specific GTPase-activating protein (Fragment) OS=Homo sapiens GN=RANBP1 PE=1 SV=2 - [C9JXG8_HUMAN]	33.93	6.21	4	1	1	1	5.4565e+07	145	16.8897	8.52881
A0A0A0MSV6	Complement C1q subcomponent subunit B (Fragment) OS=Homo sapiens GN=C1QB PE=1 SV=6 - [A0A0A0MSV6_HUMAN]	33.91	6.14	3	1	1	1	154886164	228	24.0153	9.15869
P18583	Protein SON OS=Homo sapiens GN=SON PE=1 SV=4 - [SON_HUMAN]	33.8976	2.8	2	5	5	5	1.89636e+08	2426	263.664	5.64307
F8W1H8	Coronin (Fragment) OS=Homo sapiens GN=CORO1C PE=1 SV=1 - [F8W1H8_HUMAN]	33.46	5.96	7	1	1	1		151	16.5825	7.81104
J3QS00	Fatty aldehyde dehydrogenase (Fragment) OS=Homo sapiens GN=ALDH3A2 PE=1 SV=1 - [J3QS00_HUMAN]	33.37	8.96	4	1	1	1		134	15.2086	5.56689
M0QYZ0	Heterogeneous nuclear ribonucleoprotein U-like protein 1 (Fragment) OS=Homo sapiens GN=HNRNPUL1 PE=1 SV=1 - [M0QYZ0_HUMAN]	33.29	9.43	5	2	2	2	127391968	371	42.2697	7.38623
E7EUT5	Glyceraldehyde-3-phosphate dehydrogenase OS=Homo sapiens GN=GAPDH PE=1 SV=1 - [E7EUT5_HUMAN]	33.1	11.15	2	2	2	2	72837684	260	27.8531	6.94678
B8ZZR0	Dual-specificity protein kinase CLK1 OS=Homo sapiens GN=CLK1 PE=1 SV=1 - [B8ZZR0_HUMAN]	33.04	2.28	3	1	1	1		307	36.2425	8.01611
P22314	Ubiquitin-like modifier-activating enzyme 1 OS=Homo sapiens GN=UBA1 PE=1 SV=3 - [UBA1_HUMAN]	32.81	1.13	1	1	1	1	42278448	1058	117.774	5.75732
Q9UKA4	A-kinase anchor protein 11 OS=Homo sapiens GN=AKAP11 PE=1 SV=1 - [AKA11_HUMAN]	32.36	2.26	1	3	3	3	8.7121e+07	1901	210.38	5.38916
H3BPN5	Serine/threonine-protein phosphatase 4 catalytic subunit OS=Homo sapiens GN=PPP4C PE=1 SV=1 - [H3BPN5_HUMAN]	32.32	12	13	1	1	1	3.30262e+07	50	5.57765	5.31299
P46109	Crk-like protein OS=Homo sapiens GN=CRKL PE=1 SV=1 - [CRKL_HUMAN]	32.3	3.63	1	1	1	1		303	33.7559	6.7417
C9J5W5	Ubiquitin-like modifier-activating enzyme 5 (Fragment) OS=Homo sapiens GN=UBA5 PE=1 SV=1 - [C9J5W5_HUMAN]	32.28	8.33	5	1	1	1	45738386	108	12.1783	7.51807
Q9NSS8	Putative uncharacterized protein DKFZp434D199 OS=Homo sapiens GN=DKFZp434D199 PE=1 SV=1 - [Q9NSS8_HUMAN]	31.96	7.87	2	1	1	1		127	14.2534	8.49951
G5E9W3	Cleavage and polyadenylation specific factor 3, 73kDa, isoform CRA_b OS=Homo sapiens GN=CPSF3 PE=1 SV=1 - [G5E9W3_HUMAN]	31.68	5.26	2	3	3	3	7.51051e+07	647	73.43	5.57959
H0YEN2	Serine/threonine-protein phosphatase 6 regulatory subunit 3 (Fragment) OS=Homo sapiens GN=PPP6R3 PE=1 SV=1 - [H0YEN2_HUMAN]	31.65	1.21	4	1	1	1	54022566	580	63.7394	4.51318
P01024	Complement C3 OS=Homo sapiens GN=C3 PE=1 SV=2 - [CO3_HUMAN]	31.35	1.14	1	2	2	2	10089176720	1663	187.03	6.40479
M0QYW1	tRNA modification GTPase GTPBP3, mitochondrial OS=Homo sapiens GN=GTPBP3 PE=4 SV=1 - [M0QYW1_HUMAN]	31.22	6.93	2	1	1	1		101	11.6553	12.396
A0A096LNY6	Adenylosuccinate lyase (Fragment) OS=Homo sapiens GN=ADSL PE=1 SV=1 - [A0A096LNY6_HUMAN]	31.18	3.06	5	1	1	1	36022825	360	40.91	7.6792
P08243	Asparagine synthetase [glutamine-hydrolyzing] OS=Homo sapiens GN=ASNS PE=1 SV=4 - [ASNS_HUMAN]	30.86	1.78	1	1	1	1		561	64.3286	6.85889
A0A0A0MRE9	A-kinase anchor protein 9 OS=Homo sapiens GN=AKAP9 PE=1 SV=1 - [A0A0A0MRE9_HUMAN]	30.77	0.77	18	2	4	5	54349980	3126	362.354	4.89404
B9EGQ5	Protein Wiz OS=Homo sapiens GN=WIZ PE=1 SV=1 - [B9EGQ5_HUMAN]	30.72	1.56	3	1	1	1	38129193	832	88.9994	9.48096
P60981	Destrin OS=Homo sapiens GN=DSTN PE=1 SV=3 - [DEST_HUMAN]	30.64	7.88	1	1	1	1		165	18.4935	7.85498
H3BQU1	Fanconi anemia group A protein OS=Homo sapiens GN=FANCA PE=4 SV=1 - [H3BQU1_HUMAN]	30.57	5.7	1	1	1	1	265851768	158	16.5443	12.8501
Q16658	Fascin OS=Homo sapiens GN=FSCN1 PE=1 SV=3 - [FSCN1_HUMAN]	30.38	3.25	1	1	1	1	27315250	493	54.4961	7.23975
A0A0D9SG51	Cytochrome P450 2C8 OS=Homo sapiens GN=CYP2C8 PE=1 SV=1 - [A0A0D9SG51_HUMAN]	30.32	1.95	4	1	1	1	46782003	307	35.3	8.22119
P24928	DNA-directed RNA polymerase II subunit RPB1 OS=Homo sapiens GN=POLR2A PE=1 SV=2 - [RPB1_HUMAN]	30.25	0.51	2	1	1	1	200435628	1970	217.039	7.37158
P02787	Serotransferrin OS=Homo sapiens GN=TF PE=1 SV=3 - [TRFE_HUMAN]	29.9	4.15	2	2	2	2	2.0073e+08	698	77.0136	7.12256
H0YF12	Tyrosine-protein phosphatase non-receptor type 11 (Fragment) OS=Homo sapiens GN=PTPN11 PE=1 SV=1 - [H0YF12_HUMAN]	29.9	8.33	2	1	1	1	451749230	108	12.3292	5.5415
P50542	Peroxisomal targeting signal 1 receptor OS=Homo sapiens GN=PEX5 PE=1 SV=3 - [PEX5_HUMAN]	29.84	3.91	2	1	1	1		639	70.8207	4.53857
P40616	ADP-ribosylation factor-like protein 1 OS=Homo sapiens GN=ARL1 PE=1 SV=1 - [ARL1_HUMAN]	29.517	11.05	5	2	2	2	45361348	181	20.4044	5.71924
U3KQF2	ADP-ribosylation factor 4 OS=Homo sapiens GN=ARF4 PE=1 SV=1 - [U3KQF2_HUMAN]	29.34	14.08	4	1	1	1		71	8.02609	4.95752
I3L2K8	Ketosamine-3-kinase (Fragment) OS=Homo sapiens GN=FN3KRP PE=1 SV=1 - [I3L2K8_HUMAN]	28.88	16	2	1	1	1	67581915	50	5.71284	9.20264
B7ZBM3	Forkhead box protein P4 OS=Homo sapiens GN=FOXP4 PE=1 SV=1 - [B7ZBM3_HUMAN]	28.85	1.65	2	1	1	1		668	72.242	6.32861
Q9Y266	Nuclear migration protein nudC OS=Homo sapiens GN=NUDC PE=1 SV=1 - [NUDC_HUMAN]	28.69	7.85	1	2	2	2	70722552	331	38.2191	5.37646

## Sheet: Supplementary Data 5b
Symbol	PDCs_EGFRamp & Mut_repeat-1	PDCs_EGFRamp & Mut_repeat-2	PDCs_EGFRamp & Mut_repeat-3	PDCs_WT_repeat-1	PDCs_WT_repeat-2	PDCs_WT_repeat-3	average (PDCs_EGFRamp & Mut)	average (PDCs_WT)	fold change (PDCs_EGFRamp & Mut vs PDCs_WT)	p value (PDCs_EGFRamp & Mut vs PDCs_WT) (p values were estimated by Two-sided student t test)
PRPS2	8.5324	8.70438	8.85814	1.39409	1.54338	1.63507	8.69831	1.52418	5.70687	1.07131e-06
PRPS1	14.7287	14.9982	15.0895	0.228818	0.319971	0.260059	14.9388	0.269616	55.4077	2.09026e-05
PPAT	5.03403	5.6362	5.66583	0.940456	0.3956	0.484815	5.44536	0.606957	8.97156	7.07321e-05
PRPSAP1	12.4837	12.0353	12.8102	1.25019	2.58909	1.64356	12.4431	1.82761	6.80837	0.000121917
PFKFB3	0.591819	0.563012	0.637644	0.137065	0.178249	0.156327	0.597492	0.157213	3.80051	0.000319024
EXOSC1	0.726874	0.680894	0.688345	1e-05	1e-05	1e-05	0.698704	1e-05	69870.4	0.000415608
RPL22	56.3592	63.2476	55.3113	7.85875	18.5449	13.431	58.306	13.2782	4.3911	0.000434592
PFKFB1	2.14499	2.14355	2.16152	0.14653	1e-05	1e-05	2.15002	0.04885	44.0127	0.000460748
THG1L	0.787027	0.649216	0.672091	1e-05	1e-05	0.137015	0.702778	0.0456782	15.3854	0.000473603
ACBD5	2.28193	2.01039	1.91536	0.447677	0.391526	1e-05	2.06923	0.279738	7.39703	0.00074089
NAA35	20.9318	18.7776	18.8549	0.594022	0.364875	1e-05	19.5214	0.319636	61.074	0.000768537
TKT	41.9793	46.3328	45.2505	2.38708	2.60095	2.98068	44.5209	2.65624	16.7609	0.000815687
EGFR	5.15819	5.48729	5.72602	0.001001	0.00401	0.005001	5.45717	0.00333733	1635.19	0.000909216
AFF4	9.00506	8.04488	8.46294	0.0581549	0.0658029	1e-05	8.50429	0.0413226	205.802	0.00101821
MAP2K5	3.32891	3.63693	3.67069	0.372952	0.377089	0.357913	3.54551	0.369318	9.60014	0.00113726
ISYNA1	0.199342	0.212103	0.224776	1e-05	1e-05	1e-05	0.212074	1e-05	21207.4	0.00119654
AAMP	0.963455	0.826665	0.733607	0.178766	0.131669	1e-05	0.841243	0.103482	8.12939	0.00121946
NDUFB11	4.45113	5.81131	5.2682	1.38376	0.843853	0.26426	5.17688	0.830625	6.23251	0.00123794
DBN1	26.1677	27.3028	21.5255	6.20929	5.84401	0.181665	24.9987	4.07832	6.12965	0.00141378
CACNB3	0.137654	0.125599	0.146076	1e-05	1e-05	1e-05	0.136443	1e-05	13644.3	0.00189156
CACNB1	0.132186	0.12061	0.140274	1e-05	1e-05	1e-05	0.131024	1e-05	13102.4	0.00189158
CACNB4	0.129171	0.117859	0.137074	1e-05	1e-05	1e-05	0.128035	1e-05	12803.5	0.00189158
PTGS1	3.62339	4.58741	4.26514	1.60115	0.580672	0.657717	4.15865	0.946511	4.39366	0.00192072
PFKFB2	1.69272	1.5262	1.71754	0.563197	0.68432	0.328933	1.64548	0.525483	3.13138	0.00202625
TAF9	0.597106	0.750793	0.626129	0.227666	0.263724	0.126375	0.658009	0.205921	3.19544	0.00208507
RFC2	1.12573	1.06947	1.29353	0.356116	0.354878	0.066074	1.16291	0.259023	4.4896	0.00240616
SOGA1	0.150519	0.168877	0.177714	0.0830675	0.0747286	0.0478534	0.165703	0.0685499	2.41726	0.00247045
PRPS1L1	11.1968	11.3592	10.697	0.615498	0.191872	2.48487	11.0843	1.09741	10.1004	0.00289404
PCDHAC2	0.166794	0.147694	0.139073	1e-05	1e-05	1e-05	0.151187	1e-05	15118.7	0.00292257
PRPSAP2	9.00183	9.67905	7.64387	0.0626089	0.0505726	0.0416997	8.77492	0.0516271	169.967	0.0046687
ARL4C	0.334209	0.285742	0.265463	1e-05	1e-05	1e-05	0.295138	1e-05	29513.8	0.00474106
SLC25A51	0.0433216	0.0364267	0.0345658	1e-05	1e-05	1e-05	0.0381047	1e-05	3810.47	0.00485186
SLC25A52	0.0433216	0.0364267	0.0345658	1e-05	1e-05	1e-05	0.0381047	1e-05	3810.47	0.00485186
PWP2	1.03134	1.28758	0.936532	0.358931	0.35576	0.031513	1.08515	0.248735	4.36268	0.00520792
MKI67	0.424467	0.579444	0.619911	0.0793405	1e-05	1e-05	0.541274	0.0264535	20.4613	0.00567468
KIAA0430	0.555211	0.465122	0.40373	0.037352	1e-05	1e-05	0.474688	0.0124573	38.1051	0.00574143
ZMIZ2	0.224059	0.18379	0.273525	0.0697429	0.0600368	1e-05	0.227125	0.0432632	5.24983	0.00608879
PTPN11	4.50469	5.29936	4.1205	1.89795	2.76564	1.92133	4.64152	2.19497	2.11461	0.00614029
ADRBK1	0.46257	0.61973	0.430505	0.0423191	0.19424	0.054877	0.504268	0.0971453	5.19086	0.00644066
CARS2	2.17958	2.2745	2.64054	1.41146	0.844583	0.814045	2.36487	1.02336	2.31088	0.00657891
AMACR	0.42043	0.368423	0.316308	1e-05	1e-05	1e-05	0.368387	1e-05	36838.7	0.00659186
RFX3	0.121053	0.120388	0.176906	1e-05	1e-05	0.0411427	0.139449	0.0137209	10.1632	0.00720637
LOXHD1	0.0135103	0.0146531	0.0180895	0.00441639	0.0060553	1e-05	0.0154177	0.0034939	4.41274	0.00756616
EXOSC5	1.1094	0.94641	1.31595	0.180305	0.128187	0.221361	1.12392	0.176617	6.3636	0.00912579
ARFRP1	0.651756	0.727522	0.517043	1e-05	1e-05	1e-05	0.632107	1e-05	63210.7	0.00934875
ITPKB	1.89715	1.8655	2.25166	0.654653	1.01583	0.289376	2.00477	0.653285	3.06875	0.00935723
MT1A	0.0177559	0.0158086	0.0125329	1e-05	1e-05	1e-05	0.0153658	1e-05	1536.58	0.00970528
MT1H	0.0177559	0.0158086	0.0125329	1e-05	1e-05	1e-05	0.0153658	1e-05	1536.58	0.00970528
NDC80	1.90411	2.47927	2.68796	1e-05	1e-05	1e-05	2.35711	1e-05	235711	0.00974289
TRIT1	0.390022	0.408445	0.533776	1e-05	1e-05	1e-05	0.444081	1e-05	44408.1	0.010185
SMARCAL1	0.131822	0.219774	0.169305	0.0440862	1e-05	1e-05	0.173634	0.0147021	11.8102	0.0105208
RABL2A	0.422916	0.313118	0.314335	1e-05	1e-05	1e-05	0.350123	1e-05	35012.3	0.0106358
RPS27L	0.111713	0.162534	0.105358	1e-05	1e-05	0.0484411	0.126535	0.0161537	7.83317	0.0107153
SEPHS1	16.4185	17.9927	14.0404	6.6045	7.49618	1.70561	16.1505	5.26876	3.06534	0.010722
SLC4A8	0.368175	0.338334	0.471377	0.0519129	0.178749	1e-05	0.392628	0.0768906	5.10632	0.0107292
HCCS	0.528118	0.556095	0.333193	1e-05	1e-05	0.118651	0.472469	0.0395571	11.944	0.0110372
EXOSC9	1.5443	1.09815	1.33427	0.205799	0.300046	0.246096	1.32557	0.250647	5.28861	0.011341
ATP11C	0.345013	0.393687	0.328817	0.0927165	0.187899	0.0580511	0.355839	0.112889	3.15211	0.0118219
CDK2	1.65691	1.63698	1.19689	0.509719	0.365201	0.365769	1.49693	0.413563	3.61959	0.0123539
CLASP2	3.67289	2.92618	3.59815	1.56781	0.74881	0.0619093	3.39907	0.792845	4.28718	0.0124139
C14orf119	2.64984	2.38112	3.62053	1.3165	0.240204	1e-05	2.88383	0.518905	5.55753	0.0130103
ACTR8	0.109244	0.108697	0.0751761	1e-05	1e-05	1e-05	0.0977056	1e-05	9770.56	0.0130383
PDK3	4.6432	4.07252	3.07649	1e-05	0.169942	0.1161	3.93074	0.0953507	41.224	0.0131447
NEK3	0.299418	0.442552	0.400513	0.180785	1e-05	0.07883	0.380828	0.0865417	4.40051	0.013148
GSG2	0.0405251	0.0272645	0.0322567	1e-05	1e-05	1e-05	0.0333488	1e-05	3334.88	0.0131867
TLR1	0.0822536	0.0551798	0.0507697	0.015479	1e-05	1e-05	0.0627344	0.00516632	12.143	0.0137196
NCBP2	3.04396	3.31933	2.19464	1e-05	1e-05	1e-05	2.85264	1e-05	285264	0.0137876
CRTAP	1.28979	1.3761	0.913821	1e-05	1e-05	1e-05	1.19324	1e-05	119324	0.0138516
KRT12	0.0045628	0.00560451	0.00690784	1e-05	1e-05	1e-05	0.00569171	1e-05	569.171	0.013957
RPS19	99.0528	116.512	82.334	48.1773	29.9782	2.77512	99.2996	26.9769	3.68092	0.0139608
MRPS22	6.11549	5.98757	5.0569	2.37236	2.24669	0.242634	5.71999	1.62056	3.52963	0.0140885
PSMB5	1.93501	2.46662	1.84048	0.713426	1.22019	0.397784	2.0807	0.777132	2.67741	0.0146641
KRT9	0.184816	0.280476	0.189585	1e-05	0.0991276	1e-05	0.218292	0.0330492	6.60508	0.0151924
DLG3	0.310348	0.27862	0.171676	0.0733725	1e-05	1e-05	0.253548	0.0244642	10.3641	0.0153718
VTA1	10.2376	8.71727	6.71133	4.56495	2.57007	2.33286	8.55541	3.15596	2.71087	0.0156992
ZYX	4.11857	6.08556	4.86733	2.03802	2.34899	0.30882	5.02382	1.56528	3.20954	0.0158688
C12orf10	3.94081	5.20126	4.92046	3.07457	2.31943	1.54519	4.68751	2.31307	2.02653	0.0159028
LTN1	1.46896	2.25252	2.44162	0.267006	0.947859	1e-05	2.05437	0.404958	5.07304	0.0159448
CEP104	0.314477	0.250652	0.179388	0.0968326	0.0476215	1e-05	0.248172	0.0481547	5.15365	0.0172267
C1orf35	0.308703	0.250116	0.185959	0.118956	1e-05	1e-05	0.248259	0.0396586	6.25992	0.0176264
KALRN	0.0356746	0.0466398	0.0588023	1e-05	1e-05	0.00389974	0.0470389	0.00130658	36.0015	0.0177127
CDK6	5.58623	4.38926	3.76476	0.903751	0.796191	0.661948	4.58008	0.787297	5.81747	0.017907
MAN2C1	1.38291	1.35558	1.94788	0.401914	0.535123	0.821703	1.56212	0.586247	2.66462	0.0183614
ATP6V0C	48.1812	46.119	28.4328	7.53579	4.00394	1e-05	40.911	3.84658	10.6357	0.0185355
ZFYVE26	0.155473	0.182113	0.226256	0.0745957	0.0529167	0.060392	0.187947	0.0626348	3.00068	0.0188111
PPA2	15.4114	15.2952	9.43533	6.47189	2.80114	1.17689	13.3806	3.48331	3.84136	0.0188425
LOC730268	0.133359	0.0980266	0.0822491	0.0440382	0.0375611	1e-05	0.104545	0.0272031	3.84313	0.0196113
KIAA1429	0.451431	0.502073	0.486348	0.21972	0.10671	0.267419	0.479951	0.19795	2.42461	0.0197066
TLR6	0.0677767	0.039163	0.0430134	0.0178603	1e-05	1e-05	0.0499844	0.00596011	8.38649	0.0198261
CD300LF	1.38499	1.14802	1.2546	0.571421	1e-05	1e-05	1.26254	0.19048	6.62817	0.0203315
SCAPER	0.0287427	0.0204312	0.0178993	1e-05	1e-05	1e-05	0.0223578	1e-05	2235.78	0.0208091
UXT	1.19659	1.06329	0.750494	0.530568	1e-05	0.204064	1.00346	0.244881	4.09774	0.0211648
PPT2	0.96731	1.66353	1.46549	0.658709	0.326295	1e-05	1.36544	0.328338	4.15865	0.021314
ASRGL1	0.490212	0.667171	0.632841	0.133312	0.318564	1e-05	0.596742	0.150629	3.96168	0.0217493
RBM8A	7.00318	7.04192	4.42717	0.52546	0.489664	0.347078	6.15743	0.454067	13.5606	0.0218895
LOC101060541	5.83599	5.86827	3.68931	0.437883	0.408053	0.289232	5.13119	0.378389	13.5606	0.0218895
WDR59	0.221929	0.170449	0.26243	0.123903	0.0813847	0.0267307	0.21827	0.0773394	2.82223	0.0220876
COQ10A	0.112256	0.111764	0.0677444	1e-05	1e-05	1e-05	0.0972548	1e-05	9725.48	0.022259
PARP10	1.08547	1.36215	1.22832	0.454542	0.387787	0.840037	1.22531	0.560789	2.18498	0.0236521
ZC3H18	0.760042	0.579897	0.921739	0.274832	0.198889	0.420568	0.753893	0.298096	2.52903	0.0238224
ADAP1	0.426724	0.445461	0.340071	0.16651	0.192336	1e-05	0.404085	0.119619	3.37811	0.024213
GGPS1	1.0192	0.721262	0.727405	0.279407	0.462398	0.343824	0.822623	0.361876	2.27322	0.0245198
TIFAB	0.241267	0.272594	0.153532	1e-05	1e-05	1e-05	0.222464	1e-05	22246.4	0.0247109
CDKN2AIPNL	0.266298	0.3543	0.489788	0.121483	0.0860651	1e-05	0.370129	0.0691859	5.34977	0.0251176
KIF11	0.193781	0.154271	0.103978	0.0565485	0.0435591	1e-05	0.150677	0.0333725	4.51499	0.0254374
CYLD	0.183023	0.319307	0.283042	0.0703738	0.134256	0.00979666	0.261791	0.0714755	3.66267	0.0254672
ADPRM	0.183086	0.243362	0.137468	1e-05	1e-05	1e-05	0.187972	1e-05	18797.2	0.0256009
SLC48A1	0.408304	0.612954	0.736951	1e-05	1e-05	1e-05	0.586069	1e-05	58606.9	0.0257055
ZDHHC13	0.649126	0.346892	0.489456	0.121783	0.0172072	0.0298662	0.495158	0.0562854	8.79727	0.0257204
DDX4	0.588888	0.528375	0.378739	0.0793928	0.301827	0.0568153	0.498667	0.146012	3.41525	0.0263346
CC2D1B	7.51102	6.95011	4.82455	3.51011	3.24058	1.20625	6.42856	2.65231	2.42376	0.0266342
NACAD	12.3351	19.2205	21.2227	9.62527	0.983819	1e-05	17.5928	3.53637	4.97481	0.0267097
CWC22	0.0360348	0.0212354	0.0240279	1e-05	1e-05	1e-05	0.0270993	1e-05	2709.93	0.0269554
CSNK1E	1.58169	2.02962	1.33362	0.916614	0.504462	1e-05	1.64831	0.473695	3.47968	0.0272965
IVL	0.430795	0.327167	0.413557	0.177546	0.18243	1e-05	0.390506	0.119995	3.25435	0.0275018
EMP3	0.391665	0.263517	0.226917	1e-05	1e-05	1e-05	0.294033	1e-05	29403.3	0.0276646
DRAM2	0.246177	0.141081	0.167811	1e-05	1e-05	1e-05	0.185023	1e-05	18502.3	0.0278458
ANTXR1	0.1823	0.215695	0.239258	1e-05	1e-05	0.112302	0.212418	0.0374405	5.67347	0.0278933
APLP2	1.26713	0.811111	1.265	0.267392	0.213813	0.256617	1.11441	0.24594	4.53123	0.0279816
DDX54	0.416009	0.480133	0.262554	0.109939	0.13878	0.0348817	0.386232	0.0945335	4.08566	0.0289388
ARL6IP4	1.41403	1.46511	1.13982	0.749038	0.34919	1e-05	1.33965	0.366079	3.65947	0.0297085
ANAPC5	0.279982	0.237454	0.196149	0.0894194	0.152549	0.034349	0.237862	0.0921058	2.58248	0.0299058
FOLH1	0.593878	0.592075	0.654126	0.343467	0.0916233	0.0809098	0.61336	0.172	3.56604	0.0301613
SLC23A2	0.479697	0.716188	0.554056	0.265001	0.295987	1e-05	0.583314	0.186999	3.11934	0.0312401
TARS2	0.846591	1.34266	0.916875	0.485005	0.512525	0.0964736	1.03537	0.364668	2.83923	0.0316948
L2HGDH	2.86106	2.92224	2.04565	1.74678	1.37031	0.729246	2.60965	1.28211	2.03543	0.0318407
TTC39B	0.193507	0.220077	0.268855	0.0672879	0.13257	1e-05	0.22748	0.0666228	3.41445	0.0321107
AVL9	0.08395	0.0632655	0.0807149	0.039241	0.0332654	1e-05	0.0759768	0.0241721	3.14316	0.0324232
NAT6	0.602244	0.70991	0.697931	0.256588	0.335603	1e-05	0.670028	0.197401	3.39426	0.0324511
LIF	0.227326	0.357812	0.200716	1e-05	1e-05	1e-05	0.261951	1e-05	26195.1	0.0326686
NEMF	2.14074	3.25829	2.07144	1.47469	0.347666	0.0638823	2.49016	0.628748	3.9605	0.0327759
SYNE3	0.799413	1.15138	0.680835	0.362222	0.415449	1e-05	0.877209	0.259227	3.38394	0.032793
TM9SF3	8.04333	6.97195	4.90929	2.78603	4.1064	1.39915	6.64152	2.76386	2.40299	0.0337137
RFC5	3.171	3.01659	1.96578	0.691727	1.77413	0.599434	2.71779	1.02176	2.6599	0.0337399
WWP1	0.444412	0.244817	0.473576	0.0189121	0.0276598	1e-05	0.387602	0.0155273	24.9626	0.0339329
LOC101060527	0.0700308	0.0738983	0.0376678	1e-05	1e-05	1e-05	0.0605323	1e-05	6053.23	0.0341845
MAP3K7	1.45468	2.12452	2.35425	0.992662	0.57412	1.05558	1.97782	0.874121	2.26264	0.0348755
PPM1L	0.460287	0.544585	0.310914	0.14432	0.0992778	0.211188	0.438595	0.151595	2.8932	0.0348992
NAE1	3.02779	4.76089	2.69287	1.30377	0.654366	0.34357	3.49385	0.767237	4.55381	0.0350986
MTHFD1L	0.985054	1.63693	1.92744	0.749957	0.407043	1e-05	1.51647	0.38567	3.93205	0.0356471
TTYH3	0.0923926	0.0523511	0.0548268	1e-05	1e-05	1e-05	0.0665235	1e-05	6652.35	0.0359017
CENPB	2.94376	3.02805	1.82444	1.2638	1.24708	1e-05	2.59875	0.836964	3.10497	0.0369485
PCK1	1.57443	1.51307	1.03651	0.840803	0.400758	1e-05	1.37467	0.413857	3.32161	0.0371041
SYT11	0.935355	1.12247	1.66584	0.631794	0.343484	0.151288	1.24122	0.375522	3.30533	0.0371609
PARD3	0.0742457	0.0705138	0.0385495	0.0335784	0.0110567	1e-05	0.061103	0.0148817	4.10592	0.0380163
MINK1	1.25106	1.07556	0.803624	0.54179	0.563097	0.0539021	1.04341	0.386263	2.70131	0.0386354
EMR2	0.740465	0.395319	0.700617	1e-05	0.343757	0.149118	0.612134	0.164295	3.72582	0.0390474
STAT6	0.0798789	0.0494357	0.0665508	0.0372306	0.0340551	0.0214084	0.0652885	0.030898	2.11303	0.0396627
EHD4	10.9135	7.22771	8.03623	5.12566	5.12453	1.8605	8.72582	4.0369	2.16152	0.0397933
TMPRSS11E	0.393591	0.392021	0.430164	1e-05	0.217107	1e-05	0.405259	0.0723756	5.59939	0.0407068
KIAA0319L	0.269826	0.318754	0.28775	0.1745	0.183436	0.0694488	0.29211	0.142462	2.05044	0.0408172
BCKDHA	1.73775	1.768	1.14939	1.06947	0.460105	0.253182	1.55172	0.594253	2.6112	0.0411032
LMBRD2	1.36239	1.08428	0.690314	0.615983	0.0619449	1e-05	1.04566	0.225979	4.62724	0.0412963
ADAM17	0.161716	0.146772	0.0837361	0.0711158	0.0192807	0.0296834	0.130741	0.0400267	3.26635	0.0414263
UBE2V2	27.4108	26.033	20.8028	13.2843	12.7847	0.740707	24.7489	8.93655	2.7694	0.0425278
TMEM189-UBE2V1	14.2345	14.1528	11.0154	7.45988	6.23458	0.370354	13.1342	4.68827	2.8015	0.0426294
ATP13A2	0.123594	0.144666	0.0794096	0.0746573	0.0165749	0.0215013	0.11589	0.0375779	3.08399	0.0429678
SPG20	1.19687	1.36384	0.741242	0.286257	0.478723	0.277632	1.10065	0.347537	3.167	0.0435749
WWP2	0.569039	0.275884	0.609969	1e-05	1e-05	1e-05	0.484964	1e-05	48496.4	0.043981
BRD1	0.0521366	0.0723222	0.0560991	0.0283865	0.0342	1e-05	0.060186	0.0208655	2.88447	0.0441061
DYM	0.452339	0.478948	0.502317	0.230634	0.219898	1e-05	0.477868	0.150181	3.18195	0.0444125
SGTA	8.68041	9.99214	5.9406	3.45563	4.94791	0.273315	8.20438	2.89228	2.83665	0.0446232
DCBLD2	0.13723	0.199431	0.253147	0.112927	0.0710602	1e-05	0.196603	0.0613324	3.20553	0.0450813
TIMM10B	2.75181	2.54806	1.8801	1e-05	1.51976	1e-05	2.39332	0.506593	4.72435	0.0454182
APEX1	49.2793	75.6518	69.9092	37.4825	40.7162	12.1159	64.9468	30.1049	2.15735	0.0455897
UBE2V1	29.8121	30.3021	23.6419	16.0343	13.4177	0.787001	27.9187	10.0797	2.76981	0.0456654
SCARB1	5.34529	5.97481	3.18052	2.47209	2.16116	1e-05	4.83354	1.54442	3.12968	0.0462125
DCAKD	10.1935	10.0654	11.4192	7.09316	3.39477	1.72297	10.5594	4.0703	2.59426	0.0466227
COQ9	2.36222	3.12509	1.58635	1.27107	0.810068	1e-05	2.35789	0.693716	3.39892	0.0469833
TIMM8B	6.57137	6.05093	3.9303	3.41438	1e-05	2.06907	5.51753	1.82782	3.01864	0.0471329
YME1L1	2.173	2.42317	2.75356	1.34743	1.51096	0.321464	2.44991	1.05995	2.31134	0.0474333
MAP7	0.243609	0.207666	0.10395	1e-05	1e-05	1e-05	0.185075	1e-05	18507.5	0.0475615
USP40	0.0301519	0.0548214	0.0419124	0.0181488	0.0234698	1e-05	0.0422952	0.0138762	3.04805	0.0475721
HIST1H2BA	4.29524	4.91438	2.59554	2.19455	1.28066	0.824575	3.93505	1.43326	2.74553	0.0478297
CLMP	0.391254	0.382369	0.162435	0.122218	1e-05	1e-05	0.312019	0.0407461	7.65765	0.047955
CDR2	0.471852	0.812392	1.10352	1e-05	1e-05	1e-05	0.79592	1e-05	79592	0.0487795
RAB3IP	0.707598	0.780093	0.416806	0.0295578	0.410498	1e-05	0.634832	0.146689	4.32775	0.0490832
GIMAP7	8.16745	5.43557	3.49678	0.223211	1e-05	2.17537	5.69993	0.799529	7.12911	0.0490858
POFUT1	11.948	16.6005	13.7492	10.7688	5.77245	3.94192	14.0993	6.82773	2.065	0.0491151
FANCI	0.279336	0.323529	0.293216	0.12724	0.178507	0.0154268	0.298694	0.107058	2.79002	0.0493564
TPD52	4.71484	4.65479	6.9605	1e-05	3.58958	1e-05	5.44338	1.19653	4.54929	0.0495597
XPO6	0.16052	0.226656	0.139678	0.117276	0.0360403	1e-05	0.175618	0.0511088	3.43616	0.0498021

## Sheet: Supplementary Data 5c
p-value	q-value	pathway	source	external_id	members_input_overlap	members_input_overlap_geneids	size	effective_size
1.71041e-05	0.00615746	Pentose phosphate pathway	Reactome	R-HSA-71336	PRPS1L1; PRPS2; TKT; RPE	7086; 6120; 221823; 5634	15	15
3.71299e-05	0.00891118	EGFR signaling pathway	NetPath	Pathway_EGFR1	DCBLD2; DLG3; PARD3; ANTXR1; ATP1A1; RPS27L; MINK1; PTPN11; EGFR; TKT; CDK2; CYLD; MAPK7; MAP2K5; ADAM17; APLP2	334; 6868; 5607; 1017; 5598; 1540; 51065; 1741; 131566; 56288; 84168; 1956; 50488; 7086; 476; 5781	455	454
0.00011893	0.0177588	Signalling to ERK5	Reactome	R-HSA-198765	MAPK7; MAP2K5	5598; 5607	2	2
0.000123325	0.0177588	Pentose phosphate cycle	INOH	None	PRPS1L1; TKT; PPAT; PRPS2	7086; 5471; 5634; 221823	24	24
0.000262692	0.0177993	Regulation of glycolysis by fructose 2,6-bisphosphate metabolism	Reactome	R-HSA-9634600	PFKFB1; PFKFB3; PFKFB2	5208; 5209; 5207	12	12
0.000354223	0.0177993	PRPP biosynthesis	HumanCyc	PWY0-662	PRPS1L1; PRPS2	5634; 221823	3	3
0.000427705	0.0177993	Pentose Phosphate Pathway	SMPDB	SMP00031	PRPS1L1; TKT; RPE	221823; 6120; 7086	14	14
P value was evaluated by hypergeometric test and q values were p values adjusted by BH correction

## Sheet: Supplementary Data 5d
PDCs	PDCs_EGFRamp & Mut_repeat 1	PDCs_EGFRamp & Mut_repeat 2	PDCs_EGFRamp & Mut +XMD8-92_repeat 1	PDCs_EGFRamp & Mut +XMD8-92_repeat 2	PDCs_WT_repeat 1	PDCs_WT_repeat 2	PDCs_WT +XMD8-92_repeat 1	PDCs_WT +XMD8-92_repeat 2
APC	0.158824	0.169408	1e-05	1e-05	1e-05	1e-05	1e-05	1e-05
CCND1	0.291078	0.31217	1e-05	1e-05	0.0190011	0.02019	1e-05	1e-05
CDK2	4.10579	4.68989	1e-05	1e-05	0.00908803	0.0197927	1e-05	1e-05
CENPE	1e-05	1e-05	1e-05	1e-05	1e-05	1e-05	1e-05	1e-05
CENPF	0.347804	0.195576	1e-05	1e-05	0.00195053	0.00202062	1e-05	1e-05
MAPK7	4.8791	4.7901	1e-05	1e-05	0.0542252	0.0585869	1e-05	1e-05
MCM2	0.594137	0.580205	0.0791029	0.110412	0.1284	0.134901	1e-05	1e-05
MCM3	3.922	2.90136	0.255338	0.312933	0.873577	0.399471	0.0553865	0.0554527
MCM4	1.65913	1.01959	0.337552	0.309006	0.653353	0.0603307	1e-05	1e-05
MKI67	0.737904	0.803755	1e-05	1e-05	0.0254292	0.0672615	1e-05	1e-05
PPAT	17.7271	17.1813	15.1042	16.1161	0.0842554	0.0574873	1e-05	1e-05
EGFR	19.3959	19.8912	12.9666	12.5828	2.19796	1.25897	0.149367	0.122311
EPHB1	0.271184	0.310352	0.293052	0.30158	0.0969669	0.0836924	1e-05	1e-05
EPHB2	0.0945806	0.0888481	0.078452	0.085694	0.0193627	0.037699	0.0159065	0.0136835
ERBB2	2.04539	2.04845	1.43023	1.87216	0.00580291	1e-05	1e-05	1e-05
ERBB4	0.0657134	0.0781205	0.045879	0.068549	0.0098269	0.0106164	1e-05	1e-05
MAP2K1	3.7966	4.60472	3.41828	4.52217	2.73206	2.89485	0.191684	0.184461
MAP2K2	1.55072	1.10629	1.00343	1.2233	1.02945	1.72357	1.94907	2.2902
MAP2K3	0.446269	0.604383	0.310092	0.561836	0.0810921	0.0557238	1e-05	1e-05
MAP2K5	0.870873	0.883075	0.921789	0.89341	0.18149	0.200669	0.000588597	1e-05
PRPS1L1	1.55971	1.67934	0.63515	1.12809	0.80091	1.59853	1.93588	0.698329
PRPSAP1	22.119	22.6676	1.50065	1.0022	4.49444	3.98569	1.86798	1.16097
PRPSAP2	14.0138	12.6852	1.2692	1.33444	6.14663	6.59593	1.8694	1.48103
RBKS	0.333974	0.357885	1e-05	1e-05	0.0240038	0.0634321	0.00414762	0.00226383
RPIA	0.389528	0.321393	0.109337	0.104502	0.118497	0.119615	0.02001	0.0389294
ADCY1	0.0571092	0.0742418	1e-05	1e-05	1e-05	0.0335549	1e-05	1e-05
ADCY2	2.38085	2.56066	0.140248	0.155794	1.04176	1.31544	1e-05	1e-05
ADCY4	0.17328	0.158429	1e-05	1e-05	0.028034	0.0225227	1e-05	1e-05
ADCY6	0.00605993	0.0704686	1e-05	1e-05	0.0392535	0.0889774	1e-05	1e-05
TKT	117.422	117.059	36.7462	35.18	24.1076	24.0678	2.27645	2.37322
PDK1	12.4195	12.2145	3.28762	3.83633	5.23729	6.7865	0.490903	0.164345
PDK2	3.67139	3.06568	0.549831	0.580556	0.348763	0.623403	1e-05	1e-05
PDK3	1.60772	1.41628	0.334279	0.389379	0.493009	0.586131	0.168871	0.167221
PFKFB1	2.34999	2.00479	1e-05	1e-05	0.227284	0.156679	1e-05	1e-05
PFKFB2	1.93391	1.62986	0.0925569	0.0497242	0.528986	0.641078	0.00125635	0.000942188
PFKFB3	0.854339	0.872751	0.0367388	0.0313524	0.0773525	0.0740875	1e-05	1e-05
PRPS1	20.076	23.0833	1.09757	1.16128	2.74834	2.9181	0.162198	0.848188
PRPS2	15.3876	16.1078	4.5737	4.50013	4.95646	4.18029	2.35606	2.11469
SLC2A6	0.496426	0.511718	1e-05	1e-05	1e-05	1e-05	1e-05	1e-05
SLC4A1	67.8448	70.2791	4.49603	4.56494	12.4191	12.0108	1e-05	1e-05
SLC4A4	5.30485	7.00171	1.11521	1.83116	3.53257	3.43265	1e-05	1e-05

## Sheet: Supplementary Data 5e
PDCs	PDCs_EGFRamp & Mut_repeat 1	PDCs_EGFRamp & Mut_repeat 2	PDCs_EGFRamp & Mut +XMD8-92_repeat 1	PDCs_EGFRamp & Mut +XMD8-92_repeat 2	PDCs_WT_repeat 1	PDCs_WT_repeat 2	PDCs_WT +XMD8-92_repeat 1	PDCs_WT +XMD8-92_repeat 2
MCM2/S139	48646626	826433	19312.8	621844	715119	674567	1e-05	1e-05
APC/S2129	2595877	4385475	892843	2.43388e+06	317191	1e-05	1e-05	1e-05
MCM2/S27	0.263083	0.46279	1e-05	1e-05	1e-05	1e-05	1e-05	1e-05
MAP2K1/T386	259139759	5228621356	2.21157e+08	9.43315e+06	3.99688e+08	7595184	1e-05	0.135
MAP2K1/S385	18399252	2745198368	1.28913e+06	7.13966e+07	3.58832e+08	886148	1e-05	0.487
MAP2K1/S222	4196546	1739273	2.59716e+06	1e-05	2.34755e+06	1e-05	1e-05	1e-05
MAP2K2/S226	4196546	1739273	2.59716e+06	1e-05	2.34755e+06	1e-05	1e-05	1e-05
EPHB2/S587	2.51768e+06	147560	1e-05	1e-05	456624	1e-05	1e-05	1e-05
MAP2K1/S212	457326	36547.2	1e-05	1e-05	1e-05	1e-05	1e-05	1e-05
MAP2K2/S216	457326	36547.2	1e-05	1e-05	1e-05	1e-05	1e-05	1e-05
PRPSAP2/S227	659851765	633624427	2.17466	3.18464	81.5842	75.596	1.93182	1.57457
SLC4A4/S245	8759919	65331174	9782148	14291626	2.48249e+06	2112698	1e-05	0.21994
PRPSAP1/S244	299514192	365696232	8.38188	6.48965	189212	122195	1e-05	1e-05
SLC4A1/S261	42432.1	1.12262e+06	1e-05	1e-05	573397	1e-05	1e-05	0.3456
SLC4A4/S144	6.59293e+06	3.2367e+06	1e-05	545678	3.39274e+06	227461	1e-05	1e-05
ADCY1/S551	1.48835e+06	143442	1e-05	1e-05	2.23244e+06	197274	1e-05	1e-05
PFKFB2/T468	1e-05	4.22247e+06	1e-05	2449298	1e-05	1e-05	1e-05	1e-05
SLC4A1/S35	13379389	1e-05	1e-05	1e-05	1e-05	1e-05	1e-05	0.6643
SLC4A1/T197	416848	218392	1e-05	1e-05	1e-05	1e-05	1e-05	0.47
PFKFB3/S461	1e-05	3.19391e+06	1e-05	176322	1e-05	1e-05	1e-05	1e-05
PRPS1/T225	47233766	475224	1e-05	1e-05	5.08178	6.1783	1e-05	1e-05
PRPSAP2/S219	47914751	4.54665e+06	7.7813	7.2941	0.9931	0.8971	1e-05	1e-05
SLC4A1/S193	416848	218392	1e-05	1e-05	1e-05	1e-05	1e-05	1e-05
SLC4A1/S194	416848	218392	1e-05	1e-05	1e-05	1e-05	1e-05	1e-05
PRPS2/T228	37293.8	26308278	1e-05	1e-05	0.114208	0.1227	1e-05	1e-05
PRPSAP1/T234	1.57183e+06	1e-05	1e-05	1e-05	0.135227	0.129839	1e-05	1e-05
