# Supplementary material for: Proteogenomics of diffuse gliomas reveal molecular subtypes associated with specific therapeutic targets and immune-evasion mechanisms
Source: Nat Commun. 2023 Jan 31;14:505. doi: 10.1038/s41467-023-36005-1 (PMC9889805; doi:10.1038/s41467-023-36005-1)
Supplement: Supplementary file 9 — Supplementary Data 7 [file 41467_2023_36005_MOESM9_ESM.xlsx]

## Sheet: Table Legend
Supplementary Data 7. The matrix of proteins that altered between PDC_CDKN2A/Bdel and PDC_CDKN2A/Bdel treated with Palbociclib.
Supplementary Data 7a.	The matrix of proteins that altered between PDC_CDKN2A/Bdel and PDC_CDKN2A/Bdel treated with Palbociclib.

## Sheet: Supplementary Data 7a
Gene.Symbol	PDCs_CDKN2A/Bdel_repeat 1	PDCs_CDKN2A/Bdel_repeat 2	PDCs_CDKN2A/Bdel_repeat 3	PDCs_CDKN2A/Bdel_Palbociclib_repeat 1	PDCs_CDKN2A/Bdel_Palbociclib_repeat 2	PDCs_CDKN2A/Bdel_Palbociclib_repeat 3	PDCs_WT_repeat_1	PDCs_WT_repeat_2	PDCs_WT_repeat_3	PDCs_WT_Palbociclib_repeat_1	PDCs_WT_Palbociclib_repeat_2	PDCs_WT_Palbociclib_repeat_3
CDK4	3.62213	3.46218	2.63491	0.675701	0.781219	0.750543	1.10654	0.854804	1.09118	0.816184	0.789734	0.804614
CDK6	3.62213	3.46218	2.63491	0.675701	0.781219	0.750543	1.10654	0.854804	1.09118	0.816184	0.789734	0.804614
APC	1.85876	2.1758	2.26269	0.264087	0.425037	0.288517	0.665048	0.642211	0.563777	0.423549	0.465608	0.397326
AURKB	0.0963203	0.0920024	0.0823257	0.0125164	0.0217865	0.0211366	0.0269278	0.028818	0.0306013	0.0223276	0.0223793	0.021022
BABAM1	0.161388	0.148499	0.110993	0.0208616	0.0156807	0.0330672	0.0437261	0.040168	0.0365949	0.0307657	0.0275626	0.0270611
BAX	0.155493	0.108424	0.135079	0.020901	0.032965	0.0176981	0.0389999	0.0420872	0.0424049	0.0281476	0.030868	0.0303227
BRCC3	0.108131	0.117256	0.125547	0.0164424	0.0227491	0.0228815	0.0336143	0.0303675	0.0282373	0.0216975	0.0206629	0.0221298
EIF2AK4	0.104364	0.0879587	0.125309	0.0139228	0.0175218	0.0173457	0.0325631	0.0328888	0.0253119	0.0249526	0.0230405	0.0209445
MAD1L1	0.467712	0.462963	0.455561	0.0888447	0.10085	0.090905	0.135358	0.127864	0.141766	0.0934856	0.0928083	0.111029
MAD2L1	0.406929	0.423989	0.364105	0.0545808	0.0775297	0.0942805	0.121302	0.145854	0.150758	0.0897414	0.105726	0.0946961
MAD2L2	3.34217	2.38612	2.41978	0.370697	0.428894	0.385816	1.05378	1.03677	1.06416	0.69299	0.698578	0.667273
MCM2	20.9839	19.2522	25.7081	4.82027	2.55765	4.93374	7.02479	7.50767	7.59477	5.38072	5.17601	4.79614
MCM4	23.893	22.4765	23.2295	4.16845	2.91289	4.64521	6.82667	7.51959	7.77517	5.19734	5.39058	4.62778
MCM5	23.9665	20.6112	20.0931	4.72379	5.12786	4.10897	6.64903	7.67164	5.69473	4.52012	4.67352	5.39423
MCM6	22.7806	25.554	19.9848	4.92117	2.96944	4.23194	6.13808	7.73059	7.49064	4.85433	4.51954	5.21228
MCM7	23.1335	28.1224	23.5525	4.26905	4.03174	3.57656	5.91337	6.98637	6.09374	5.16204	4.976	4.88154
MDC1	0.656454	0.73051	0.701746	0.153745	0.142128	0.153964	0.224316	0.220275	0.168827	0.157066	0.141179	0.152753
MSH2	0.647026	0.626614	0.684183	0.153574	0.157165	0.119839	0.229719	0.194171	0.185077	0.165948	0.143924	0.160582
PCNA	1.73599	1.81758	2.42964	0.499955	0.276385	0.50464	0.644105	0.549357	0.646763	0.500628	0.480511	0.483527
PML	1.89132	2.05144	1.74368	0.293361	0.278909	0.46259	0.52864	0.589739	0.574376	0.423553	0.513186	0.498496
TOP2A	1.03428	1.40349	1.38713	0.194169	0.266306	0.316583	0.412532	0.337008	0.42127	0.324988	0.287557	0.312635
TOP2B	1.58478	1.13434	1.45759	0.213426	0.333327	0.22796	0.377822	0.354405	0.466344	0.285808	0.30971	0.313279
TP53BP1	4.04837	4.69212	5.07048	0.974195	1.04008	0.69439	1.28875	1.19161	1.53815	1.05079	1.09608	0.918267
XPC	5.06917	3.91363	4.82013	1.02157	0.822019	0.694479	1.27069	1.23805	1.21751	0.999808	0.900263	0.946778
CNOT1	4.4341	5.35441	4.05569	0.671798	0.819481	0.635788	1.22228	1.30711	1.30326	0.91743	0.961653	1.01959
CNOT2	48.5392	42.8618	30.8408	7.68097	8.42506	6.45695	12.5871	13.756	11.1919	8.0401	8.99675	9.08939
CDKN2A	0.00202665	0.00197511	0.00193694	0.00207887	0.00194651	0.0018212	3.33337	4.35658	6.38384	1.11773	2.45741	2.0269
CDKN2B	0.00200209	0.0019089	0.00189596	0.00204283	0.00186213	0.00201708	4.51089	4.60262	4.91277	5.29269	4.40918	3.4598
MKI67	26.7625	23.1504	23.7217	0.242371	0.151969	0.160325	1.57814	1.28027	1.43296	0.0841488	0.073534	0.0311631
