# Supplementary material for: Proteogenomics of diffuse gliomas reveal molecular subtypes associated with specific therapeutic targets and immune-evasion mechanisms
Source: Nat Commun. 2023 Jan 31;14:505. doi: 10.1038/s41467-023-36005-1 (PMC9889805; doi:10.1038/s41467-023-36005-1)
Supplement: Supplementary file 10 — Supplementary Data 8 [file 41467_2023_36005_MOESM10_ESM.xlsx]

## Sheet: Data Legend
Supplementary Data 8. The matrix of mRNAs and proteins that altered between MES-like high and low tumor samples.
Supplementary Data 8a.	The matrix of the expression of TGs that altered between MES-like high and low tumor samples, at both mRNA and protein level
Supplementary Data 8b.	The matrix of inflammatory related proteins that altered between MES-like high and low tumor samples.

## Sheet: Supplementary Data 8a
Proteomic exp. NO. fo tumor tissue	Exp030509	Exp031496	Exp031497	Exp031500	Exp031675	Exp031688	Exp031691	Exp031697	Exp031703	Exp031704	Exp031705	Exp032139	Exp032158	Exp032782	Exp033958	Exp036950	Exp040837	Exp040848	Exp031685	Exp032140	Exp032145	Exp032149	Exp032151	Exp032160	Exp032797	Exp033926	Exp033931	Exp033933	Exp033941	Exp033954	Exp036307	Exp037363	Exp037366	Exp040826	Exp040854	Exp047430	Exp047437	Exp047440	Exp047445	Exp047449	Exp047451	Exp047468	Exp031511	Exp031513	Exp031679	Exp031690	Exp031693	Exp031695	Exp031701
MES-like-like cell enrichment	MES-like_low	MES-like_low	MES-like_low	MES-like_low	MES-like_low	MES-like_low	MES-like_low	MES-like_low	MES-like_low	MES-like_low	MES-like_low	MES-like_low	MES-like_low	MES-like_low	MES-like_low	MES-like_low	MES-like_low	MES-like_low	MES-like_low	MES-like_low	MES-like_low	MES-like_low	MES-like_low	MES-like_low	MES-like_low	MES-like_low	MES-like_low	MES-like_low	MES-like_low	MES-like_low	MES-like_low	MES-like_low	MES-like_low	MES-like_low	MES-like_low	MES-like_low	MES-like_low	MES-like_low	MES-like_low	MES-like_low	MES-like_low	MES-like_low	MES-like_high	MES-like_high	MES-like_high	MES-like_high	MES-like_high	MES-like_high	MES-like_high
HIF1A_protein	1e-05	0.485	0.0118	0.0359	0.0226	0.002	0.0851	0.0016	0.0062	1e-05	0.0098	0.0983	1e-05	0.1412	0.0812	1e-05	0.026	0.0805	0.505	0.965	1e-05	0.1999	0.2414	0.4429	0.383	0.0244	0.2969	0.0679	1e-05	0.0665	0.1111	1e-05	0.0701	0.0713	0.1723	0.0457	0.0133	0.2061	0.175	0.141	0.0165	0.2231	0.3366	0.8714	0.3296	0.769	0.5779	1.2278	0.0202
LDHA_RNA	96.0666	21.3632	26.1243	29.6375	13.8924	17.9088	4.39463	32.2744	35.8606	9.19863	59.8673	5.09119	35.5696	0	8.80276	31.7721	4.36638	107.925	34.1572	42.8177	4.0094	0	30.5283	0	18.7938	33.1261	16.2222	8.65863	23.8863	39.0303	8.07308	44.9314	0	35.5605	25.2391	8.7813	40.4471	46.6256	45.7355	0	24.0155	11.6323	102.195	109.243	18.3762	89.1986	82.0449	32.7754	36.7057
LDHA_protein	13.0331	57.9342	13.0782	25.8301	22.965	25.3443	12.284	22.167	55.7614	92.8714	57.8131	561.019	26.3247	20.2374	6.5012	14.469	1.1782	1.0728	20.2069	118.797	203.287	52.9019	67.9556	85.1127	11.6599	56.0787	60.9589	22.778	18.2166	45.7404	31.2021	46.4224	14.3906	52.0542	67.6394	10.0022	18.9891	6.0061	111.221	345.209	11.5938	6.6276	19.1031	19.6013	50.8327	10.5918	21.2935	13.5337	66.0244
CALY_RNA	0	0	0	0	0	0.039163	0	0	0	0.288157	0	0	0	0	0	0	0	1.0449	0	0	0	0	1.87647	0	0.514509	2.85849	0.715018	0	0.727389	0	0	0	0	0	10.6792	0	0	0	0	0.023092	0	0.991572	0	5.4508	0	0	0	0	1.65838
CALY_protein	0.00203895	0.00295344	0.00191274	0.00283756	0.00108352	0.00264865	0.000979566	0.00167761	0.00201683	0.00143753	0.00278294	0.00229529	0.00112728	0.00195245	0.00111577	0.00252516	0.00156678	0.00254657	0.00153852	0.00104483	0.00161139	0.00244631	0.00232471	0.00223181	0.00164998	0.00289815	0.00207552	0.00112736	0.00244144	0.00307261	0.00141051	0.00235722	0.00275383	0.00245049	0.00229459	0.00173889	0.00152953	0.00298963	0.00277936	0.00218328	0.0015906	0.0011217	0.0417946	0.0508053	0.00240948	0.0234748	0.0245007	0.0842508	0.00131712
ENO1_RNA	3.54519	0	0	0	0	0	0	0	0	0	0	0	0	0	0	0	0	0	0	0	0	0	2.30023	0	0	0	0	0	2.26893	0	0	0	0.708238	0	1.4141	0	0.03341	0	0	0	0	0	5.40779	5.78766	2.09267	5.56102	5.94854	5.57605	0.778338
ENO1_protein	0.0012673	0.00171701	0.0018551	0.00123534	0.00281012	0.00172908	0.00119878	0.00281028	0.00228532	0.00206023	0.00219731	0.00290557	0.00189447	0.00267649	0.00193224	0.0014448	0.00242045	0.00244211	0.00179341	0.00109917	0.00243235	0.0027372	0.00272301	0.00141509	0.00244802	0.00109893	0.00258717	0.00186191	0.00221297	0.00123169	0.00264165	0.00164776	0.00193516	0.00282033	0.00304251	0.00140571	0.0027551	0.000978838	0.00176276	0.00253392	0.00177177	0.00153044	0.0458754	0.0204454	0.00203985	0.0212289	0.0297185	0.0306426	0.000965394
HK1_RNA	18.0167	4.29495	0	0	16.2415	10.8526	17.8506	8.86704	10.172	6.93175	12.0473	13.9541	11.5685	17.3568	0	0	19.7016	13.3327	9.35069	9.31869	7.38045	13.7862	7.80237	0.621901	4.86449	13.6933	17.7222	12.6885	7.26845	11.298	4.30031	9.42693	10.191	25.9745	14.0167	3.70521	1.75944	6.29862	0	9.65624	14.247	0	20.7959	14.3965	6.6305	12.5426	23.534	22.2584	16.3842
HK1_protein	1.6151	4.8452	2.2471	3.646	2.451	2.157	3.4147	2.58	4.4286	7.7272	2.9935	4.1774	1.5838	1.0398	1.9901	3.8825	0.954	18.4157	2.8275	9.5258	5.1641	4.9809	10.3588	8.19	1.6767	1.7119	5.8451	2.8622	1.2889	2.0533	1.3698	2.3963	4.8928	0.7768	10.1602	0.8531	0.857	4.4168	5.4971	11.1725	1.5164	6.7059	10.8494	19.2443	3.5705	19.986	4.5976	10.2603	5.0735
PDK3_RNA	0	0	0	0.48411	0.103679	2.11784	0	0	0	0	0	0	0	0	0.384659	0	0.731032	71.8337	0	0	0	1.88151	1.00673	0	0	0	0	0	0.973701	0	0	0	0	0	5.94359	0	0	0	0.267532	0.016125	0	2.32326	71.8969	84.9057	0	86.7528	0	71.8337	0.385782
PDK3_protein	1e-05	1e-05	1e-05	1e-05	1e-05	1e-05	1e-05	1e-05	0.0493	1e-05	1e-05	1e-05	1e-05	1e-05	0.0221	1e-05	1e-05	0.0431	0.0055	1e-05	1e-05	0.5237	0.1273	0.3379	1e-05	1e-05	1e-05	1e-05	1e-05	1e-05	1e-05	1e-05	0.0089	1e-05	1e-05	1e-05	1e-05	1e-05	1e-05	1e-05	0.0326	0.1281	0.0782	0.4042	1e-05	0.3388	1e-05	0.1106	0.0076
PDK1_RNA	0.811458	0	10.2154	3.13972	10.4294	2.59789	45.9037	2.5302	11.9343	0	3.27196	0	131.042	15.9539	7.27627	6.46453	2.89633	71.0755	4.71422	0	0	6.76852	8.75779	0	6.83047	3.48511	6.76114	6.34457	1.92612	4.5389	26.8988	0	1.99691	0	28.7129	0	0	0	42.4306	0.379309	10.3189	47.9169	88.0908	84.0008	0.925949	90.8081	35.4191	90.2908	17.141
PDK1_protein	1e-05	1e-05	1e-05	1e-05	1e-05	1e-05	1e-05	1e-05	0.0406	1e-05	1e-05	1e-05	1e-05	1e-05	1e-05	1e-05	1e-05	0.2284	1e-05	1e-05	1e-05	0.068	0.0079	0.2148	1e-05	1e-05	1e-05	1e-05	1e-05	1e-05	1e-05	1e-05	1e-05	1e-05	1e-05	1e-05	1e-05	1e-05	0.0116	1e-05	1e-05	1e-05	0.0423	0.1421	1e-05	0.3584	0.0836	0.1626	1e-05
TH_RNA	2.4058	2.44541	2.58905	2.53559	1.64133	2.67247	1.86012	2.44788	1.2599	2.26383	1.35388	1.40078	2.43331	1.3177	1.37654	2.31781	1.99225	22.7285	2.30579	2.7377	2.46019	1.86146	2.6875	2.33152	2.16639	2.39628	1.34714	2.43991	1.86278	2.17828	1.39369	2.06237	0	1.93423	0.817096	0.178271	0	0.266379	0	0.155311	0.252575	0	30.5856	27.1514	1.45438	25.0898	5.6283	25.9328	1.76477
TH_protein	0.0147	0.0272685	0.030209	0.0163441	0.0302078	0.0284592	0.0157149	0.0202304	0.0186156	0.0288515	0.013855	0.0258797	0.0228855	0.0242837	0.0126764	0.0305025	0.0130727	0.0243099	0.0301535	0.0154455	0.0135374	0.0268667	0.0258119	0.0203218	0.0146535	0.0101048	0.0241308	0.00939863	0.0135294	0.0213696	0.0296347	0.0146768	0.0297389	0.0208885	0.012082	0.029579	0.0156587	0.0132167	0.0109936	0.0110298	0.0123122	0.0187537	0.708675	0.926302	0.0221793	0.84352	0.0708	0.625616	0.0172377
MAOA_RNA	7.7678	0	0.656838	4.52846	2.24459	5.92631	0	0.901562	1.05271	0.415346	2.19847	2.51058	7.89626	2.14995	7.69438	0	5.48663	12.7266	6.37779	0	2.9315	4.13919	2.31395	0	2.50239	3.54402	4.1538	0	8.6264	6.38629	0	0	2.92476	9.16187	9.28089	2.06004	3.03585	4.82575	0	0.772085	3.37212	12.2675	12.0033	10.3995	3.81574	11.1125	4.93	12.4995	2.57866
MAOA_protein	0.0502	1e-05	1e-05	0.0073	1e-05	1e-05	0.0208	1e-05	0.0021	1e-05	0.0143	0.0084	0.0232	1e-05	1e-05	0.0629	1e-05	1e-05	0.0016	1e-05	1e-05	0.0393	1e-05	0.0122	1e-05	1e-05	1e-05	1e-05	0.004	0.041	0.0025	0.0223	0.0236	1e-05	0.0057	0.002	1e-05	0.0125	1e-05	1e-05	0.0868	0.1488	0.0493	0.0513	0.0038	0.0975	0.2232	0.0746	1e-05
MAOB_RNA	1.20107	0	1.6323	2.81152	4.55214	0	0	4.22895	5.00518	2.90632	2.52059	2.30244	0	7.19401	4.22533	0.648846	7.51938	12.2302	4.52934	1.31812	4.50521	1.80813	3.73387	0	2.97126	8.2099	0	2.84596	3.82398	2.34291	5.21671	0	0.493551	2.57948	13.8765	1.94906	0.704015	0	7.01025	1.34454	3.13333	6.22511	13.0603	12.4521	1.20214	12.1089	2.11079	11.0839	5.75899
MAOB_protein	0.00189246	0.00293306	0.00208162	0.00239539	0.00133671	0.00281974	0.00308375	0.00212918	0.00294179	0.00267566	0.00298002	0.001889	0.00260032	0.00222195	0.00260826	0.00294618	0.00196846	0.00196583	0.0014621	0.00124739	0.00146086	0.00188043	0.0016509	0.00260679	0.00204644	0.00172762	0.00252066	0.00194499	0.00283686	0.000983575	0.00280464	0.0015091	0.00190093	0.00132341	0.0027945	0.00295123	0.000969773	0.00251533	0.00293862	0.00224537	0.00243557	0.00306644	0.034238	0.0268792	0.00299986	0.0250773	0.0278053	0.0619358	0.00131351
DRD1_RNA	248.221	75.1389	68.2173	49.1682	45.0352	42.78	15.194	53.0862	71.0954	118.098	164.4	180.373	43.8034	84.9425	56.4001	53.5402	197.514	152.308	44.6312	39.9304	127.588	107.688	38.167	117.771	68.4312	63.9972	33.7017	28.5884	94.4348	56.9067	10.6526	61.0046	105.812	198.979	45.5447	32.1942	64.9771	29.0252	81.029	150.667	87.1555	81.6246	14.4224	43.0854	31.9397	47.967	38.8163	27.6616	55.9297
DRD1_protein	655.338	340.132	180.677	157.196	109.297	247.174	218.746	447.945	514.522	445.137	402.36	935.647	286.04	363.361	225.579	1034.92	1850.35	1181.7	145.889	372.643	636.36	545.751	539.138	547.537	366.139	250.274	538.438	121.234	792.034	910.526	137.258	149.127	191.831	1746.68	347.037	153.683	77.1253	262.63	380.189	1163.06	871.981	1122.34	371.098	201.638	24.5963	487.134	1e-05	69.7556	248.393
DRD3_RNA	29.7281	40.4638	41.2717	37.8294	3.9657	40.9711	1.87885	30.0886	13.7815	2.44659	23.9208	4.51673	29.5442	18.0644	31.1593	7.4857	11.5718	31.2604	14.2692	2.04318	13.1854	34.2988	8.8444	35.2286	21.1898	14.3229	39.9342	22.9344	41.0806	20.8087	10.3946	24.6577	2.89134	22.5018	33.1123	16.8582	2.53197	10.4712	8.9656	3.60082	0	39.8389	6.48675	18.4563	4.16203	2.08333	5.95394	3.12186	11.2116
DRD3_protein	0.0893231	0.0623654	0.0798072	0.0251907	0.0419452	0.0558407	0.0711391	0.0569648	0.0554855	0.0775246	0.0504977	0.0377488	0.0713212	0.0411988	0.0327198	0.04647	0.0664664	0.0533734	0.0625327	0.0773221	0.0558555	0.0716935	0.0380829	0.0749145	0.0281412	0.0646557	0.0190919	0.0744655	0.07318	0.0726117	0.0542312	0.0763707	0.0663072	0.0617847	0.0403025	0.0555707	0.0331242	0.0210471	0.01134	0.0754109	1e-05	0.0416277	0.00234844	0.01218	0.0192374	0.00991825	0.0102057	0.0185645	0.0121272
[truncated: 42 more columns]

## Sheet: Supplementary Data 8b
Proteomic exp. NO. fo tumor tissue	Exp030509	Exp031274	Exp031495	Exp031496	Exp031497	Exp031498	Exp031500	Exp031504	Exp031505	Exp031675	Exp031686	Exp031688	Exp031691	Exp031697	Exp031700	Exp031703	Exp031704	Exp031705	Exp032139	Exp032152	Exp032153	Exp032158	Exp032773	Exp032782	Exp033958	Exp036950	Exp040837	Exp040848	Exp040861	Exp047496	Exp047502	Exp047513	Exp050159	Exp031275	Exp031502	Exp031512	Exp031682	Exp031685	Exp032140	Exp032145	Exp032149	Exp032150	Exp032151	Exp032154	Exp032159	Exp032160	Exp032161	Exp032769	Exp032776
MES-like cell enrichment	MES-like_low	MES-like_low	MES-like_low	MES-like_low	MES-like_low	MES-like_low	MES-like_low	MES-like_low	MES-like_low	MES-like_low	MES-like_low	MES-like_low	MES-like_low	MES-like_low	MES-like_low	MES-like_low	MES-like_low	MES-like_low	MES-like_low	MES-like_low	MES-like_low	MES-like_low	MES-like_low	MES-like_low	MES-like_low	MES-like_low	MES-like_low	MES-like_low	MES-like_low	MES-like_low	MES-like_low	MES-like_low	MES-like_low	MES-like_low	MES-like_low	MES-like_low	MES-like_low	MES-like_low	MES-like_low	MES-like_low	MES-like_low	MES-like_low	MES-like_low	MES-like_low	MES-like_low	MES-like_low	MES-like_low	MES-like_low	MES-like_low
APP	0.1683	0.2899	0.9184	0.128907	0.4174	0.2005	0.198507	0.175774	0.2941	0.103673	0.157394	0.1572	0.4544	0.168337	0.3928	0.0652182	0.148824	0.2268	0.0567758	0.170859	0.0410791	0.6766	0.2869	0.2601	0.0441	0.6263	0.2782	2.3684	6.7325	0.2145	0.0781	0.1464	0.1069	1.0876	0.3985	0.0412	0.3045	0.3785	0.368	0.033	0.6567	0.0602	0.1594	0.5891	0.1842	0.0921	0.3479	0.1695	0.0863
CARD8	1e-05	0.0334	1e-05	0.0977572	0.0073	1e-05	0.0711339	0.0341032	1e-05	0.0354309	0.150196	0.0523	1e-05	0.0165568	0.0124	0.169357	0.0135164	1e-05	0.120397	0.0297128	0.14866	0.0095	1e-05	1e-05	1e-05	1e-05	1e-05	1e-05	1e-05	1e-05	0.038	0.1811	1e-05	1e-05	1e-05	0.0156	0.0176	1e-05	0.0115	1e-05	1e-05	1e-05	0.0323	0.0047	1e-05	1e-05	1e-05	1e-05	1e-05
CASP1	8.4683	0.6578	1e-05	0.140116	0.3599	0.6191	0.1283	0.0978935	4.7663	0.0410762	0.112707	2.9599	1.7646	0.18317	0.0176	0.154416	0.0841191	0.0146	0.136924	0.171266	0.0958564	0.9962	0.1872	0.0728	0.2885	0.4924	0.0289	0.1404	1e-05	0.1205	1e-05	30.8998	1e-05	5.312	0.6797	0.0136	5.5638	0.4787	1.6722	0.1243	0.0618	1e-05	2.4197	0.459	0.4698	1.9552	1e-05	0.0801	3.6205
CD36	2.4111	0.0605	1e-05	0.0227139	0.1004	0.0145	0.0199806	0.140468	0.044	0.0786938	0.147707	0.0355	1e-05	0.138107	1e-05	0.0105004	0.0615546	1e-05	0.0864575	0.0460414	0.0547732	0.045	1e-05	1e-05	1e-05	1.4231	0.4968	1e-05	1e-05	1e-05	1e-05	1e-05	0.0665	1e-05	1e-05	1e-05	1e-05	1e-05	0.0785	0.0276	1e-05	1e-05	1e-05	1e-05	0.0142	1e-05	1e-05	1e-05	0.0908
DHX33	1e-05	1e-05	1e-05	0.0111194	1e-05	1e-05	0.133772	0.0799032	1e-05	0.192958	0.187833	1e-05	1e-05	0.0246762	1e-05	0.185221	0.185733	1e-05	0.0558401	0.137978	0.118486	1e-05	1e-05	1e-05	1e-05	1e-05	1e-05	1e-05	1e-05	1e-05	0.0553	1e-05	1e-05	1e-05	1e-05	1e-05	1e-05	1e-05	1e-05	1e-05	1e-05	1e-05	1e-05	1e-05	1e-05	1e-05	1e-05	1e-05	1e-05
GSDMD	0.825	0.1544	1e-05	0.182243	1e-05	1e-05	0.172717	0.0861896	0.7743	0.160392	0.0978183	0.156	0.0638	0.0717012	0.0491	0.0531167	0.115483	0.3727	0.193639	0.11966	0.147819	0.0462	1e-05	1e-05	1e-05	0.3656	1e-05	1e-05	1e-05	1e-05	0.02	0.5871	1e-05	2.0786	0.0801	1e-05	0.2094	1e-05	0.1109	0.4473	0.2402	1e-05	0.0479	1e-05	1e-05	0.0609	1e-05	1e-05	0.119
NFKB1	0.0437	0.0165	0.0213	0.0463035	2.3787	0.0324	0.10651	0.19701	0.0109	0.0126437	0.195112	0.0491	1e-05	0.0650438	0.1146	0.145653	0.169974	0.0099	0.0551975	0.0380984	0.0729217	0.0263	0.1656	0.4217	0.0165	0.1386	0.0074	0.015	0.9668	0.1334	1.4756	0.0089	1e-05	0.0699	1e-05	0.1609	0.0061	0.1102	0.0574	1.1202	0.0962	0.0847	0.8428	1e-05	0.0767	0.4266	0.0092	0.0172	1e-05
NFKB2	0.0208	1e-05	1e-05	0.158945	0.0077	0.016	0.0435734	0.172179	1e-05	0.0276453	0.0218413	0.0274	1e-05	0.19484	0.1076	0.172659	0.198619	1e-05	0.0170847	0.195636	0.0483142	0.064	1e-05	0.1567	0.0245	1e-05	1e-05	0.0053	0.0123	0.1685	0.0863	1e-05	1e-05	0.1167	1e-05	0.0226	0.0643	0.0555	1e-05	1e-05	0.0865	0.0829	1e-05	0.0066	0.0611	0.0274	1e-05	0.0602	1e-05
NLRP3	0.0079	1e-05	1e-05	0.182392	0.0058	1e-05	0.118365	0.186203	1e-05	0.0501505	0.179014	1e-05	1e-05	0.0977109	1e-05	0.13799	0.0579043	1e-05	0.0870231	0.0504378	0.0464704	0.0183	1e-05	1e-05	1e-05	1e-05	1e-05	1e-05	1e-05	1e-05	0.0435	0.14	1e-05	0.5931	1e-05	1e-05	1e-05	1e-05	0.0622	0.0615	1e-05	1e-05	1e-05	1e-05	1e-05	1e-05	1e-05	0.0149	1e-05
PYCARD	0.4162	0.5858	0.0391	0.186911	0.1159	0.5347	0.12829	0.0907962	2.2863	0.0957805	0.0239724	0.3372	0.3518	0.140192	0.1071	0.103382	0.127742	0.2736	0.101961	0.189942	0.12093	0.6019	0.1425	0.4224	0.5614	0.1294	0.1098	0.3221	0.4022	0.167	0.2149	7.614	0.1846	5.349	1.686	0.6686	1.327	0.0645	1.7625	1.7597	0.37	0.0397	3.4648	0.2831	0.2382	1.46	0.0833	0.0789	0.7592
TLR4	1e-05	1e-05	1e-05	0.150462	1e-05	1e-05	0.12753	0.0977502	1e-05	0.140983	0.0168191	1e-05	1e-05	0.0144359	1e-05	0.056342	0.171304	1e-05	0.156927	0.0253765	0.0437725	1e-05	1e-05	0.0021	1e-05	1e-05	0.0078	1e-05	1e-05	1e-05	1e-05	0.1466	1e-05	1e-05	1e-05	1e-05	1e-05	1e-05	1e-05	1e-05	1e-05	1e-05	1e-05	1e-05	1e-05	1e-05	1e-05	0.0073	1e-05
TLR6	1e-05	1e-05	1e-05	0.0203723	1e-05	1e-05	0.0410279	0.0306145	1e-05	0.184817	0.175867	1e-05	1e-05	0.0805379	1e-05	0.145278	0.0543577	1e-05	0.109506	0.13206	0.0927607	1e-05	1e-05	1e-05	1e-05	1e-05	1e-05	1e-05	1e-05	1e-05	1e-05	1e-05	1e-05	1e-05	1e-05	1e-05	1e-05	1e-05	1e-05	1e-05	1e-05	1e-05	1e-05	0.0074	1e-05	1e-05	1e-05	1e-05	1e-05
[truncated: 138 more columns]
