# Supplementary material for: Proteogenomics of diffuse gliomas reveal molecular subtypes associated with specific therapeutic targets and immune-evasion mechanisms
Source: Nat Commun. 2023 Jan 31;14:505. doi: 10.1038/s41467-023-36005-1 (PMC9889805; doi:10.1038/s41467-023-36005-1)
Supplement: Supplementary file 11 — Supplementary Data 9 [file 41467_2023_36005_MOESM11_ESM.xlsx]

## Sheet: Data legend
Supplementary Data 9. Matrix of phosphosubstrates affected by KIT and PDGFRA mutations
Supplementary Data 9a	Matrix of phosphosubstrates affected by KIT and PDGFRA

## Sheet: Supplementary Data 9a
Patient No.	Glioma#7	Glioma#11	Glioma#12	Glioma#13	Glioma#14	Glioma#21	Glioma#25	Glioma#31	Glioma#33	Glioma#34	Glioma#35	Glioma#37	Glioma#38	Glioma#39	Glioma#40	Glioma#47	Glioma#50	Glioma#55	Glioma#57	Glioma#71	Glioma#73	Glioma#78	Glioma#80	Glioma#81	Glioma#87	Glioma#143	Glioma#148	Glioma#149	Glioma#151	Glioma#154	Glioma#157	Glioma#167	Glioma#169	Glioma#176	Glioma#178	Glioma#179	Glioma#180	Glioma#197	Glioma#202	Glioma#203	Glioma#205	Glioma#208	Glioma#210	Glioma#212	Glioma#213	Glioma#216	Glioma#217	Glioma#222	Glioma#225
Proteomic exp. NO. fo tumor tissue	Exp031274	Exp031497	Exp031498	Exp031500	Exp031502	Exp031517	Exp031685	Exp031693	Exp031695	Exp031697	Exp031699	Exp031701	Exp031702	Exp031703	Exp031704	Exp032147	Exp032151	Exp032156	Exp032159	Exp032797	Exp032800	Exp033926	Exp033929	Exp033931	Exp033941	Exp036945	Exp037364	Exp037366	Exp040807	Exp040812	Exp040823	Exp040835	Exp040841	Exp040850	Exp040854	Exp040855	Exp040858	Exp047445	Exp047451	Exp047454	Exp047467	Exp047474	Exp047477	Exp047483	Exp047485	Exp047490	Exp047491	Exp047496	Exp047502
Proteomic_subtype	S-Im	S-Im	S-Im	S-Im	S-Pf	S-Im	S-Pf	S-Ne	S-Ne	S-Im	S-Pf	S-Pf	S-Im	S-Im	S-Im	S-Im	S-Pf	S-Ne	S-Pf	S-Pf	S-Im	S-Pf	S-Pf	S-Pf	S-Pf	S-Pf	S-Im	S-Im	S-Ne	S-Ne	S-Ne	S-Im	S-Ne	S-Ne	S-Pf	S-Ne	S-Ne	S-Pf	S-Pf	S-Ne	S-Ne	S-Im	S-Ne	S-Ne	S-Ne	S-Ne	S-Ne	S-Ne	S-Pf
PDGFRA_mutational_status	n.m.	Misssence_muatation	Misssence_muatation	n.m.	Misssence_muatation	n.m.	Misssence_muatation	n.m.	n.m.	n.m.	n.m.	n.m.	n.m.	n.m.	Misssence_muatation	n.m.	n.m.	n.m.	n.m.	n.m.	n.m.	n.m.	n.m.	Misssence_muatation	n.m.	n.m.	Misssence_muatation	n.m.	n.m.	n.m.	n.m.	n.m.	Misssence_muatation	n.m.	n.m.	n.m.	Misssence_muatation	n.m.	n.m.	n.m.	n.m.	n.m.	n.m.	n.m.	Misssence_muatation	n.m.	n.m.	n.m.	n.m.
KIT_mutational_status	n.m.	Misssence_muatation	Misssence_muatation	n.m.	Misssence_muatation	n.m.	n.m.	n.m.	n.m.	n.m.	n.m.	n.m.	n.m.	n.m.	Misssence_muatation	n.m.	Misssence_muatation43	n.m.	n.m.	n.m.	n.m.	n.m.	n.m.	n.m.	n.m.	n.m.	Misssence_muatation	n.m.	n.m.	n.m.	Misssence_muatation	n.m.	n.m.	Misssence_muatation	n.m.	n.m.	n.m.	n.m.	n.m.	n.m.	n.m.	n.m.	n.m.	n.m.	n.m.	n.m.	n.m.	n.m.	Misssence_muatation
PDGFRA	1e-05	0.9037	2.88663	1e-05	0.0651052	1e-05	1e-05	0.1177	1e-05	1e-05	0.02451	0.2135	1e-05	1e-05	2.77207	1e-05	1e-05	0.2692	1e-05	0.7296	1e-05	1e-05	0.00817	0.4271	0.007	0.0603	2.8582	1e-05	0.0663	1e-05	1e-05	1e-05	0.0102	1e-05	0.0402	0.0054	0.0406417	0.6224	0.00513	0.654	0.0101	1e-05	0.5642	1e-05	0.521094	0.00912	1e-05	0.0022	1e-05
KIT	0.587489	0.835426	1.8135	0.76189	0.109445	0.50303	1e-05	1e-05	1e-05	1e-05	1e-05	1e-05	1e-05	0.334022	2.18655	0.447862	0.186553	1e-05	1e-05	1e-05	0.562945	1e-05	1e-05	1e-05	1e-05	1e-05	0.637384	0.83585	1e-05	1e-05	0.0462987	1e-05	1e-05	0.0903333	1e-05	1e-05	1e-05	0.1449	1e-05	1e-05	1e-05	0.235001	0.0019	1e-05	0.0483	1e-05	1e-05	0.0711	0.158675
FGA/S549	586321	577441	768391	493627	214536	690992	1e-05	202150	1e-05	1e-05	1e-05	1e-05	1e-05	794268	786351	786266	233061	1e-05	1e-05	532103	785885	1e-05	1e-05	1e-05	1e-05	1e-05	687321	790594	1e-05	1e-05	233218	1e-05	1e-05	309877	1e-05	1e-05	1e-05	280084	1e-05	1e-05	1e-05	704870	287549	1e-05	262861	1e-05	377443	315539	209877
FOXO3/S294	61054847	61130968	62616603	61169183	13313783	68295771	16610934	14349934	2.44097e+07	7.24502e+06	17923336	14340295	4.7251e+06	61313146	62588776	53363271	1.20378e+07	15007221	22402034	10943841	64673308	6.02489e+08	12744697	19556695	14644882	12982240	52396967	63959036	21676829	3491607	59610955	1e-05	20094324	17544202	11046564	18107867	21152560	15199096	11047993	13590411	13766697	65085385	15250554	45765052	12198527	20926100	5.25444e+06	17860261	13476864
IL1RAP/S557	79019012	4.29452e+07	51336072	70685190	8.74904e+07	70040326	3.73356e+06	3.33415e+06	1e-05	1e-05	1.50228e+07	145955776	9692844	86829244	109503270	78360224	6.68033e+06	9205301	1.4933e+06	3.24914e+07	78207636	406644324	1.21831e+07	1.92128e+06	10872899	1.90899e+06	34632108	74698701	9.52152e+06	1e-05	11337243	2.32189e+06	1e-05	1e-05	5.57628e+06	1.26428e+06	388247	17264188	1e-05	10195763	2.70825e+06	76136583	3336690	1.77965e+06	680729	140316	913419	1e-05	89035996
IRS2/S577	159310964	22325856	24363536	165152485	19134728	168606187	30416716	1e-05	21834208	12171451	19760962	5.21075e+06	1e-05	165254431	168898256	164533120	5.37339e+07	13399714	30557636	65327040	164397035	5.60895e+08	16625028	8.04371e+06	22374392	58691648	157078240	159080409	29252556	1e-05	25133334	4.59264e+06	1e-05	5.9e+06	7420467	1e-05	3.43315e+06	8997964	1e-05	4793871	1e-05	2.3344e+06	10739393	7291016	10180166	6478002	1e-05	1.66517e+06	222225696
LMNA/S392	357203989	353288232	36925872	358051437	39658904	357183981	33387947	8627128	1e-05	1e-05	1e-05	35685032	1e-05	353498289	231682704	354878929	1e-05	23957594	1e-05	57264556	359639158	1393180240	1e-05	65623508	70326214	133744216	112129952	360339924	1e-05	6465848	1e-05	29403576	4.71116e+06	1e-05	1e-05	1e-05	12738104	359025672	1e-05	71991224	23548898	1e-05	1e-05	1e-05	1e-05	1e-05	16450157	1e-05	38011648
NES/S578	74385799	6.40757e+07	3.26893e+07	74492306	2.43327e+07	84774132	7.73362e+06	35748996	1063295	1e-05	54729696	1.01473e+08	1e-05	64803259	206388004	64774321	48466336	2.71724e+07	2.29349e+06	31712556	65008554	364225752	11649972	22884066	30786703	2.45095e+07	22072436	64759225	8528593	1e-05	7.13381e+06	5.17201e+06	1e-05	1e-05	5937105	3.89292e+06	1e-05	1e-05	1e-05	1.05239e+07	156089264	64248348	1.24886e+07	1e-05	447600	1e-05	2930893	1e-05	33410720
SPTB/S2114	2816485946	4.71477e+08	302969976	2904832231	4.39257e+06	2862144357	185475108	285524424	8.90693e+06	233735472	181654140	97376508	94447560	3123911518	1810887206	3246657625	1.57289e+06	3.00326e+06	193327820	896038160	3202911722	10689460460	85325392	17634358	1e-05	258571300	2380101920	954680560	268888352	66371516	55928688	420747360	3933750	17675082	40289960	12955554	1e-05	407498136	43705184	4.46082e+06	155441724	87620800	1e-05	365982440	1.37143e+08	1e-05	703552368	148796810	1875046772
BIN2/S462	1064121	5050597	2.67638e+06	1072832	2.23648e+06	1116205	547929	3041112	293485	1.89886e+06	3.52388e+06	1e-05	761327	1114180	95329848	1057287	1819125	992098	1559338	2.86611e+06	1073788	117994912	2451757	7994123	1.49827e+06	2591558	16633639	1101479	1e-05	1.09187e+06	1e-05	5.81935e+06	190749	1e-05	1.21431e+06	1e-05	609449	1e-05	1e-05	4.48724e+06	1.33805e+06	1083165	1e-05	1.39519e+06	519820	1e-05	1.02996e+06	1e-05	1507976
EIF4G3/S494	6022264	1.47917e+07	5.70939e+06	7.64843e+06	2.57305e+06	4973268	1.77347e+06	8.3432e+06	1e-05	2.34335e+06	17545552	1e-05	1.48169e+06	8447493	94924664	12350976	21594767	4.59779e+06	7.89675e+06	26547272	4.1671e+06	181946440	3.25947e+06	7399134	3.98058e+06	3.91118e+06	1.80798e+06	1.52187e+07	1.26517e+07	1e-05	6.76147e+06	4.88732e+06	1e-05	718216	1.99754e+06	1.15252e+06	1.01056e+06	8.04634e+06	3.79687e+06	3.88055e+06	5.01633e+06	1e-05	4.61937e+06	9.48132e+06	4.85973e+06	1e-05	1.2684e+06	1e-05	146163184
FERMT3/S484	2169385	1.22341e+06	6514456	1987977	2.28353e+06	1933025	1e-05	860235	1e-05	630484	2.3216e+06	1e-05	1e-05	1964827	26408376	1945288	353878	1e-05	3.01593e+06	6371242	1907955	80181744	450350	1e-05	781756	1e-05	1e-05	1913771	1e-05	1e-05	1e-05	1e-05	1e-05	1e-05	1e-05	1e-05	1e-05	1e-05	1e-05	1.51928e+06	1e-05	1992323	1e-05	1e-05	1188115	1e-05	1e-05	1e-05	1e-05
PML/S8	25182564	2.99092e+07	10662870	29866844	1.7751e+07	25170260	4.04724e+06	5893815	787278	7.4107e+06	5.22398e+07	7.23508e+06	1e-05	28789779	328572208	25646306	16681850	8951781	2.66295e+06	4.95391e+06	25940279	159302268	1e-05	47710194	4237385	1.94081e+07	1e-05	28743321	9.8414e+06	1e-05	2112054	1e-05	1e-05	1e-05	1937511	916631	1e-05	8.25244e+06	1e-05	3.54901e+06	2.34027e+06	1e-05	4.04271e+06	4.69964e+06	1e-05	1e-05	2.41589e+06	1e-05	16323640
GP1BB/S191	74348607	1354741056	991950720	72629247	8.45393e+08	72917141	240147096	660385056	4.0292e+06	705501120	296137296	125242680	1e-05	73891253	1576480368	73749496	266030128	219572592	156210176	2010560512	73153794	17277856872	230589172	1.18121e+07	322161504	619628480	4253182286	77140656	158666277	8.10555e+07	49747621	165664708	1.14472e+06	7.26644e+07	3.13728e+07	6.24653e+06	147828912	261136766	1e-05	543864772	193106400	74276384	1e-05	242168272	30099290	1.33209e+06	1612768128	69957312	238011805
NES/S1016	7.34992e+07	4.42946e+08	2.07953e+08	1e-05	1e-05	1e-05	1e-05	3.25997e+08	1e-05	1e-05	130061925	2.66944e+08	1e-05	1.06176e+06	1213263621	1e-05	1.34643e+08	1.33702e+08	1e-05	154819464	2.36182e+07	179771103	2.43544e+06	1e-05	7.15899e+06	8.05957e+06	4.53197e+07	3.26375e+06	1.06749e+06	1e-05	1.83956e+06	1e-05	1e-05	1e-05	300477	151069	894640	1e-05	1e-05	2.81872e+06	6.48056e+07	1e-05	1e-05	1.53799e+08	1.22451e+06	1e-05	500151708	1e-05	1e-05
LMNA/S390	139215396	4.84969e+08	318159616	1e-05	1.16639e+08	5.23048e+08	1e-05	60482120	2.71742e+06	1e-05	281563705	1e-05	1e-05	4.18601e+07	1895715840	1.18861e+08	1.01231e+08	6.38858e+07	30039168	185240407	127548082	3129110096	20417484	214390992	204357478	6.77686e+07	170985600	105732744	81706104	1e-05	1e-05	1e-05	9513309	1e-05	16376255	25614854	55697772	5.69156e+08	1e-05	6043468	88435539	1e-05	1e-05	1e-05	84195376	16739799	48314604	4871527	1.00218e+08
RPS6KA3/S715	1.38815e+06	4120597	2.43204e+06	1e-05	1.85096e+06	1e-05	1e-05	1e-05	1e-05	1e-05	1.52235e+06	1.13338e+06	1e-05	2.08049e+06	26502730	2.25952e+06	1.75804e+06	1.60011e+06	1.0748e+06	1e-05	675444	1e-05	1.50116e+06	2320566	2.02603e+06	1e-05	7.16935e+06	879671	4303757	1e-05	2.53342e+06	1e-05	552790	274184	1e-05	1e-05	1e-05	1e-05	1e-05	728835	1e-05	1e-05	1e-05	1e-05	1.03316e+06	1e-05	716684	1e-05	1e-05
APBB1IP/S526	9296374	3.12022e+06	31001478	2477904	731298	17745736	1e-05	6.27899e+06	529656	1e-05	49308199	1e-05	1e-05	708091	293134368	2.34014e+06	57980894	2319210	17246463	9.85918e+06	1e-05	500908032	13488689	10730660	1e-05	4288424	31443077	6.3921e+06	15448193	2431975	1e-05	7847679	1e-05	3.15725e+06	1e-05	1.36347e+06	605402	360738	1e-05	6.04922e+06	2.16553e+07	539582	1e-05	16208756	8717772	727968	2.08594e+06	1.25375e+06	49267976
VIM/S42	1e-05	47098960	1e-05	1e-05	1e-05	31598544	1e-05	58071216	1e-05	1e-05	1.17029e+06	1e-05	1e-05	1e-05	19334088	22326622	2.03792e+06	4.19394e+06	1e-05	130707792	6852779	2026474624	1e-05	1e-05	1e-05	32271182	57996668	19158572	23152282	1e-05	1e-05	9672630	1e-05	1e-05	1e-05	1e-05	1e-05	2.69572e+06	1e-05	11713005	1e-05	3.74425e+06	1e-05	18056474	1.92597e+06	1e-05	1e-05	1e-05	1e-05
MAP3K2/S164	31074055	2.62973e+07	19212242	25130561	29831260	26453722	25636008	23093029	1.72748e+06	13307398	3.25219e+06	21534050	7.54797e+06	23341421	686500570	24471239	507964	1.9974e+07	6.72035e+06	3.5755e+07	22418653	2.5624e+08	13148697	4.92041e+06	7.98662e+06	12930632	43479392	1.5577e+07	34692987	1e-05	1e-05	1e-05	463005	5.5635e+06	1.3283e+07	8.23731e+06	2.89773e+06	1.28607e+07	12714351	8.99105e+06	21861180	1.20578e+06	16863138	1e-05	3944621	495277	11222680	762333	90725260
[truncated: 4 more columns]
