# Supplementary material for: Proteogenomics of diffuse gliomas reveal molecular subtypes associated with specific therapeutic targets and immune-evasion mechanisms
Source: Nat Commun. 2023 Jan 31;14:505. doi: 10.1038/s41467-023-36005-1 (PMC9889805; doi:10.1038/s41467-023-36005-1)
Supplement: Supplementary file 12 — Supplementary Data 10 [file 41467_2023_36005_MOESM12_ESM.xlsx]

## Sheet: Data Legend
Supplementary Data 10. Matrix of immune subtypes
Supplementary Data 10a	Matrix of xCell scores of immune subtypes, transcriptomic level
Supplementary Data 10b	Matrix of xCell scores of immune subtypes, proteomic level
Supplementary Data 10c	Matrix of GSVA score of pathways significantly altered among immune subtypes, proteomic level
Supplementary Data 10d	Matrix of proteins significantly altered among immune subtypes, proteomic level

## Sheet: Supplementary Data 10a
Patient No.	Glioma#1	Glioma#10	Glioma#11	Glioma#117	Glioma#13	Glioma#134	Glioma#136	Glioma#143	Glioma#144	Glioma#146	Glioma#147	Glioma#148	Glioma#149	Glioma#150	Glioma#151	Glioma#153	Glioma#154	Glioma#157	Glioma#159	Glioma#163	Glioma#164	Glioma#167	Glioma#168	Glioma#169	Glioma#17	Glioma#173	Glioma#174	Glioma#176	Glioma#178	Glioma#179	Glioma#180	Glioma#183	Glioma#19	Glioma#190	Glioma#192	Glioma#195	Glioma#197	Glioma#198	Glioma#200	Glioma#201	Glioma#202	Glioma#206	Glioma#207	Glioma#208	Glioma#213	Glioma#22	Glioma#226	Glioma#23	Glioma#230
transcriptome-T	T_Exp030506	T_Exp031496	T_Exp031497	T_Exp034644	T_Exp031500	T_Exp036307	T_Exp036311	T_Exp036945	T_Exp036947	T_Exp036950	T_Exp037363	T_Exp037364	T_Exp037366	T_Exp037368	T_Exp040807	T_Exp040809	T_Exp040812	T_Exp040823	T_Exp040826	T_Exp040831	T_Exp040832	T_Exp040835	T_Exp040837	T_Exp040841	T_Exp031511	T_Exp040847	T_Exp040848	T_Exp040850	T_Exp040854	T_Exp040855	T_Exp040858	T_Exp047430	T_Exp031513	T_Exp047437	T_Exp047440	T_Exp047443	T_Exp047445	T_Exp047446	T_Exp047449	T_Exp047450	T_Exp047451	T_Exp047468	T_Exp047469	T_Exp047474	T_Exp047485	T_Exp031675	T_Exp047503	T_Exp031679	T_Exp047510
imune-subtype	immune-type-3	immune-type-3	Immune-type-2	Immune-type-1	immune-type-3	Immune-type-2	immune-type-3	immune-type-3	Immune-type-1	Immune-type-1	Immune-type-2	immune-type-3	Immune-type-1	Immune-type-1	Immune-type-1	Immune-type-2	immune-type-3	Immune-type-2	Immune-type-2	Immune-type-2	Immune-type-2	Immune-type-1	Immune-type-2	Immune-type-1	Immune-type-2	Immune-type-2	immune-type-3	Immune-type-1	Immune-type-1	Immune-type-2	Immune-type-1	immune-type-3	Immune-type-1	immune-type-3	immune-type-3	Immune-type-2	Immune-type-2	Immune-type-1	immune-type-3	Immune-type-2	Immune-type-1	Immune-type-1	Immune-type-1	immune-type-3	Immune-type-1	immune-type-3	Immune-type-2	immune-type-3	Immune-type-1
Th1 cells	0	0	0.3379	0.3444	0.2702	0.066	0.2921	0.2282	0	0.2312	0.1533	0.3806	0.3811	0.006	0.4542	0.4562	0.2618	0.4118	0.1589	0.3495	0.3078	0.1808	0.3434	0.2773	0	0.1106	0.3864	0.282	0.1998	0.4754	0.4545	0.3146	0.2386	0.4556	0	0	0.4018	0.0923	0.4057	0.0211	0.5347	0.244	0	0.1588	0.293	0.5142	0.0239	0.1457	0
Th2 cells	0.3881	0.1152	0	0	0	0.0081	0	0	0.256	0.0488	0.2335	0	0	0.4892	0	0	0	0.0237	0.1267	0.2031	0	0	0	0	0.1496	0.0794	0	0	0	0	0	0.0752	0	0	0.1566	0.3151	0	0.029	0.0811	0.2428	0	0	0.1287	0	0	0	0	0	0.0402
Macrophages	0.011	0.0123	0.0009	0	0.0052	0	0.0061	0.1862	0	0	0.0011	0.03	0.0416	0	0.0149	0	0.0091	0.002	0	0	0.0398	0.0067	0	0.0245	0	0	0.0493	0	0.0171	0.0273	0	0.007	0.0036	0.0306	0	0	0	0.0072	0.1767	0	0.0255	0.0121	0	0.1151	0.006	0	0.0295	0.0826	0
Macrophages M2	0.002	0.0008	0.0094	0	0	0.0031	0	0.0448	0	0	0	0.0152	0.0131	0	0.0261	0	0.0004	0.006	0.0165	0.007	0.0363	0.0002	0	0.0025	0	0.0032	0.0106	0	0.0254	0.0082	0	0	0	0.0272	0	0	0	0.0015	0.07	0.0086	0.0277	0	0	0.1149	0	0	0.0159	0.0354	0.0039
Neurons	0.0488	0.028	0.0474	0.1568	0.0126	0.0753	0.0976	0.0037	0.0997	0.0316	0.0164	0.099	0.0236	0.0465	0.1114	0.0982	0.1978	0.0002	0.0369	0.0246	0.0733	0.0597	0.1413	0.0181	0.0279	0.0512	0.1049	0.1235	0.3002	0.0595	0.1103	0.0533	0.2585	0.0186	0.0338	0.1221	0.0935	0.0252	0.0008	0.1757	0.0358	0.1008	0.0854	0.0185	0.0892	0.0982	0.0899	0.0068	0.1057
[truncated: 42 more columns]

## Sheet: Supplementary Data 10b
Patient No.	Glioma#1	Glioma#10	Glioma#102	Glioma#103	Glioma#104	Glioma#108	Glioma#109	Glioma#11	Glioma#113	Glioma#117	Glioma#119	Glioma#12	Glioma#120	Glioma#121	Glioma#122	Glioma#124	Glioma#125	Glioma#128	Glioma#129	Glioma#13	Glioma#130	Glioma#134	Glioma#135	Glioma#136	Glioma#137	Glioma#139	Glioma#14	Glioma#143	Glioma#144	Glioma#145	Glioma#146	Glioma#147	Glioma#148	Glioma#149	Glioma#15	Glioma#150	Glioma#151	Glioma#153	Glioma#154	Glioma#155	Glioma#157	Glioma#158	Glioma#159	Glioma#16	Glioma#160	Glioma#161	Glioma#163	Glioma#164	Glioma#165
Proteomic exp. NO. fo tumor tissue	Exp030506	Exp031496	Exp034617	Exp034618	Exp034619	Exp034628	Exp034629	Exp031497	Exp034633	Exp034644	Exp034655	Exp031498	Exp035624	Exp035626	Exp035627	Exp035651	Exp035652	Exp036294	Exp036295	Exp031500	Exp036296	Exp036307	Exp036309	Exp036311	Exp036314	Exp036938	Exp031502	Exp036945	Exp036947	Exp036949	Exp036950	Exp037363	Exp037364	Exp037366	Exp031504	Exp037368	Exp040807	Exp040809	Exp040812	Exp040815	Exp040823	Exp040825	Exp040826	Exp031505	Exp040827	Exp040828	Exp040831	Exp040832	Exp040833
imune-subtype	immune-type-3	immune-type-3	Immune-type-1	immune-type-3	immune-type-3	Immune-type-2	immune-type-3	Immune-type-2	Immune-type-1	Immune-type-1	Immune-type-1	Immune-type-1	immune-type-3	Immune-type-1	immune-type-3	Immune-type-1	Immune-type-2	Immune-type-2	immune-type-3	immune-type-3	Immune-type-2	Immune-type-2	Immune-type-1	immune-type-3	Immune-type-2	Immune-type-1	Immune-type-1	immune-type-3	Immune-type-1	Immune-type-1	Immune-type-1	Immune-type-2	immune-type-3	Immune-type-1	immune-type-3	Immune-type-1	Immune-type-1	Immune-type-2	immune-type-3	immune-type-3	Immune-type-2	Immune-type-1	Immune-type-2	immune-type-3	Immune-type-1	Immune-type-2	Immune-type-2	Immune-type-2	immune-type-3
CD4+ T-cells	0.1624	0.1157	0.1088	0.1024	0.0911	0.1367	0.1342	0.0358	0.1116	0.0816	0	0	0.0546	0	0.1567	0.0311	0.076	0.0742	0.0343	0.1981	0.188	0.0969	0.0867	0.1646	0.0809	0.1556	0.0773	0.1184	0	0.0956	0.1588	0.0275	0.1638	0.123	0.0094	0.0766	0.1266	0.2388	0.1286	0.0791	0.1076	0.1522	0.1213	0.1974	0.1573	0.1465	0.1115	0.182	0
CD4+ Tcm	0.0667	0.0496	0.0363	0.0403	0	0.0315	0.0103	0.0201	0.0094	0.0156	0.0179	0.0303	0	0	0.0014	0	0.1553	0	0.0003	0	0	0	0	0.1229	0	0.0471	0	0	0.0237	0.0093	0.0493	0.0046	0.0494	0	0	0	0.024	0	0.084	0.021	0.03	0	0	0	0.0677	0.0894	0.0337	0.0004	0
CD4+ memory T-cells	0.195	0.4308	0.2771	0.2129	0.1574	0.187	0.2221	0.3388	0.141	0.1824	0.0393	0.3362	0.2605	0.1727	0.278	0.1692	0.2352	0.2027	0.0053	0.3002	0.3593	0.25	0.1051	0.2126	0.3396	0.2764	0.3187	0.2931	0.0211	0.1608	0.3118	0.266	0.3707	0.3623	0.2722	0.2464	0.0402	0.3128	0.1342	0.2674	0.26	0.2592	0.2044	0.3119	0.1482	0.1859	0.2854	0.1484	0.2087
CD4+ naive T-cells	0.0115	0	0	0	0	0.0781	0.0445	0.0184	0.0101	0	0.0405	0	0.0018	0.0016	0.0464	0	0	0.0845	0.0037	0.0924	0.0556	0.0333	0	0.037	0.0144	0.0877	0.0252	0	0.0589	0.0578	0	0	0	0	0.0343	0	0.1318	0.0326	0.0411	0	0	0.0089	0.0082	0.1014	0.0603	0	0	0.0579	0
CD8+ naive T-cells	0.1812	0.117	0.1262	0.1263	0.1203	0.1963	0.0786	0.2346	0.1934	0.2359	0.163	0.1645	0.1132	0.0911	0.1213	0.2174	0.1477	0.1977	0.2181	0.0985	0.1695	0.2755	0.2269	0.1585	0.2062	0.2462	0.1926	0.1245	0.1117	0.1781	0.2137	0.0647	0	0.06	0.1271	0.19	0	0.1222	0.1425	0.2993	0.1513	0.1256	0.1892	0.0794	0.192	0.1758	0.247	0.1045	0.1898
Th1 cells	0.1835	0.0477	0.2231	0.2456	0.0222	0.1994	0.0409	0.3679	0.2758	0.2478	0.1961	0.2696	0.086	0.1229	0.1142	0.2272	0.2934	0.3871	0.0583	0.2339	0.2366	0.2443	0.1383	0	0.2564	0.3192	0.2529	0.202	0.2021	0.2272	0.3428	0.2052	0.2091	0.3258	0.1197	0.1735	0.3256	0.3282	0.023	0.2368	0.2675	0.1201	0.3285	0.0808	0.3434	0.126	0.2565	0.2058	0.1846
Th2 cells	0.0135	0.1233	0.1328	0.0703	0.0829	0.0692	0.1457	0	0.1005	0	0.0167	0.0348	0.0845	0.1096	0.1101	0.0869	0.1062	0.0835	0.1322	0.0164	0.1231	0.1159	0.0531	0.1132	0.1366	0.101	0.0769	0.1102	0.1148	0.0594	0.1482	0.0682	0.0257	0.1436	0.0546	0.1227	0.0325	0.1116	0.0518	0.0148	0.0946	0	0.0632	0.1778	0.0585	0.151	0.0926	0.0963	0.0325
CD4+ Tem	0	0.2472	0.1516	0.1155	0.1262	0.0889	0	0.2463	0.1038	0	0.0904	0.0228	0.1182	0.0605	0.0808	0.1179	0.1934	0	0.1646	0.032	0.0618	0.0837	0	0.0497	0.0594	0.0029	0.1299	0.2025	0.1132	0.0346	0.0622	0.1008	0.1873	0.115	0.2148	0.1575	0.0099	0	0	0.1535	0.0737	0	0.0687	0.0907	0.03	0.0285	0.0882	0.0978	0.1073
CD8+ T-cells	0	0	0	0	0.0013	0.0957	0	0.0458	0.0248	0	0	0	0	0.0757	0	0	0.0336	0	0.0439	0	0.0786	0.0324	0.027	0	0.0515	0.0077	0	0.0385	0	0.0059	0	0.0076	0	0.0022	0	0	0	0.0059	0	0.0263	0	0	0.0181	0.1061	0	0.0941	0.0604	0	0
CD8+ Tcm	0	0.0958	0	0	0	0	0	0.0458	0	0	0	0	0	0	0	0	0	0	0	0	0	0	0	0	0	0.0053	0	0	0	0	0	0	0	0.079	0	0	0	0	0.0084	0	0	0	0	0.1208	0.005	0.0329	0.0789	0.0021	0
CD8+ Tem	0	0.1083	0.0209	0	0.0703	0	0	0.20463	0	0	0	0	0.0734	0	0	0	0	0	0.0538	0.1166	0.0587	0	0	0	0	0	0.0378	0.1334	0	0	0	0.0505	0.0535	0.0785	0.0971	0.0179	0	0	0	0	0.0108	0.0135	0.0771	0.1447	0	0.1004	0.0392	0.0334	0.0492
DC	0.0498	0.0325	0.0492	0.0545	0.0488	0	0.0363	0.0222	0.0055	0.0039	0.0991	0.0338	0	0.0362	0.0454	0.0285	0	0	0.0468	0.0388	0.0145	0.0535	0.0198	0.0997	0	0.0125	0.0305	0.0431	0.0592	0.017	0.1056	0.013	0	0.0169	0.0247	0.0544	0.001	0	0.0742	0.0016	0.0468	0.0415	0.0384	0.0352	0	0.0086	0.0097	0.083	0.0861
Fibroblasts	0.1066	0.0171	0.1029	0.032	0.0458	0.0233	0	0	0	0	0	0.0438	0	0.0567	0.1407	0	0	0	0.0084	0	0	0	0	0	0.0441	0.1271	0.0484	0.0488	0	0	0	0.1634	0	0	0.0387	0.0622	0.0046	0	0	0	0.0964	0.1759	0.0855	0	0	0.0533	0	0	0.0316
Macrophages	0.1388	0.1648	0.0094	0.1891	0.0747	0.0505	0.0943	0.0411	0.0786	0	0.0706	0.0531	0.1332	0.083	0.0941	0.0206	0	0	0.1087	0.0689	0.137	0.1219	0.0324	0.0181	0.0343	0.0253	0.1067	0.2412	0.0437	0.0571	0.0164	0.0694	0.1595	0.1456	0.1536	0.1676	0.0954	0.0366	0.065	0.0763	0.0626	0.0469	0.1483	0.1739	0.1015	0.002	0.1169	0.0812	0
Macrophages M1	0	0	0	0	0	0	0	0	0	0	0	0	0	0	0.0006	0	0	0	0	0	0	0	0	0	0	0	0.0091	0.0206	0	0	0	0	0	0	0	0	0	0	0	0	0	0	0.0081	0	0	0	0	0	0
Macrophages M2	0.2805	0.2483	0.073	0.2814	0.2035	0.2036	0.2973	0.1432	0.1186	0.1973	0.23	0.2045	0.2628	0.2093	0.142	0.0984	0.1743	0.0387	0.3197	0.2637	0.1588	0.2864	0.1954	0.1812	0.2107	0.0944	0.1759	0.3514	0.234	0.0763	0.1407	0.3021	0.26	0.2806	0.2698	0.2802	0.2014	0.1681	0.2256	0.266	0.2052	0.2837	0.2365	0.3648	0.2182	0.2484	0.2764	0.2654	0.1192
Monocytes	0	0.0485	0	0	0.0822	0	0	0.002	0	0	0	0.0716	0.2274	0	0.1778	0	0	0	0	0.0578	0	0	0	0	0	0	0	0.0384	0.0168	0	0.0119	0.0216	0.092	0.0203	0.1124	0.031	0	0	0	0.1739	0	0	0	0.0281	0	0	0.007	0	0.0316
Neutrophils	0	0.1603	0.0043	0.0618	0.0837	0	0.0061	0	0	0.0237	0.042	0	0.2097	0.0641	0.1104	0.0432	0	0	0.0396	0.072	0.0246	0	0.0205	0.0688	0.0106	0	0	0	0.0821	0.013	0.0529	0.0387	0.1406	0.0517	0.1521	0.0335	0.011	0.0442	0.0474	0.1175	0.05	0.0111	0.0079	0.1281	0	0.0116	0.0445	0	0.0293
Astrocytes	0	0	0	0	0	0	0	0	0	0	0.0103	0	0	0	0	0	0	0	0	0	0	0	0	0	0	0	0	0	0.0092	0	0	0	0	0	0	0.0565	0	0	0	0	0	0	0	0	0.0119	0	0	0	0
Endothelial cells	0	0	0.0191	0	0	0.0411	0.013	0.0501	0	0	0.0252	0	0	0.0458	0	0	0.0145	0.0177	0	0.015	0.0106	0.0346	0	0	0.036	0.0773	0.0843	0.0122	0	0	0	0	0.0022	0	0	0.0253	0	0.0394	0	0	0.0732	0.0916	0.092	0	0.0605	0.0287	0	0.0191	0.0072
Myocytes	0.0812	0	0.0128	0	0	0.0475	0	0.022	0.0145	0	0	0	0	0	0	0.0372	0	0	0	0.0086	0	0.002	0.011	0.0222	0.0087	0.0512	0.1214	0.0147	0.0394	0.0308	0.024	0	0.0189	0.0318	0.0373	0.0337	0.0173	0	0	0	0.0113	0.0075	0	0.016	0.0018	0.0277	0	0.0321	0.0156
Neurons	0.1192	0.0258	0.0508	0.0513	0.0521	0.0812	0.0463	0.068	0.0814	0.1316	0.1123	0.0361	0.0606	0.0697	0.0125	0.1444	0.0661	0.0423	0.0926	0.0185	0.0488	0.0769	0.1653	0.1426	0.0352	0.082	0.0301	0.0307	0.1186	0.0999	0	0.0475	0.0674	0.0633	0.0322	0.0363	0.1028	0.108	0.1667	0.0731	0.104	0.1027	0.0453	0.0071	0.1021	0.0792	0.0811	0.0831	0.0525
Plasma cells	0.0499	0.0111	0.1079	0	0.0174	0.0191	0.0364	0.0838	0.0699	0.0827	0.151	0.0371	0	0.092	0	0.142	0.1413	0.0538	0.0564	0.0188	0	0.0129	0.0322	0.0819	0.0081	0.094	0.0855	0.0244	0.0626	0.1474	0.1504	0.0716	0.0855	0.1396	0	0.0902	0.1833	0.0473	0.1212	0	0.0585	0	0.0056	0.0475	0.1771	0	0	0.1333	0.0604
[truncated: 138 more columns]

## Sheet: Supplementary Data 10c
Proteomic exp. NO. fo tumor tissue	Exp030506	Exp031496	Exp034617	Exp034618	Exp034619	Exp034628	Exp034629	Exp031497	Exp034633	Exp034644	Exp034655	Exp031498	Exp035624	Exp035626	Exp035627	Exp035651	Exp035652	Exp036294	Exp036295	Exp031500	Exp036296	Exp036307	Exp036309	Exp036311	Exp036314	Exp036938	Exp031502	Exp036945	Exp036947	Exp036949	Exp036950	Exp037363	Exp037364	Exp037366	Exp031504	Exp037368	Exp040807	Exp040809	Exp040812	Exp040815	Exp040823	Exp040825	Exp040826	Exp031505	Exp040827	Exp040828	Exp040831	Exp040832	Exp040833
Patient No.	Glioma#1	Glioma#10	Glioma#102	Glioma#103	Glioma#104	Glioma#108	Glioma#109	Glioma#11	Glioma#113	Glioma#117	Glioma#119	Glioma#12	Glioma#120	Glioma#121	Glioma#122	Glioma#124	Glioma#125	Glioma#128	Glioma#129	Glioma#13	Glioma#130	Glioma#134	Glioma#135	Glioma#136	Glioma#137	Glioma#139	Glioma#14	Glioma#143	Glioma#144	Glioma#145	Glioma#146	Glioma#147	Glioma#148	Glioma#149	Glioma#15	Glioma#150	Glioma#151	Glioma#153	Glioma#154	Glioma#155	Glioma#157	Glioma#158	Glioma#159	Glioma#16	Glioma#160	Glioma#161	Glioma#163	Glioma#164	Glioma#165
imune-subtype	immune-type-3	immune-type-3	Immune-type-1	immune-type-3	immune-type-3	Immune-type-2	immune-type-3	Immune-type-2	Immune-type-1	Immune-type-1	Immune-type-1	Immune-type-1	immune-type-3	Immune-type-1	immune-type-3	Immune-type-1	Immune-type-2	Immune-type-2	immune-type-3	immune-type-3	Immune-type-2	Immune-type-2	Immune-type-1	immune-type-3	Immune-type-2	Immune-type-1	Immune-type-1	immune-type-3	Immune-type-1	Immune-type-1	Immune-type-1	Immune-type-2	immune-type-3	Immune-type-1	immune-type-3	Immune-type-1	Immune-type-1	Immune-type-2	immune-type-3	immune-type-3	Immune-type-2	Immune-type-1	Immune-type-2	immune-type-3	Immune-type-1	Immune-type-2	Immune-type-2	Immune-type-2	immune-type-3
Regulation of b cell differentiation	-0.583791	-0.556879	-0.528255	-0.841718	-0.394358	0.372199	-0.614622	0.89416	-0.685935	-0.748545	-0.801724	-0.731159	0.783207	0.744683	-0.466287	-0.817432	0.510553	0.704016	-0.626033	-0.534041	0.799641	0.703093	-0.774045	-0.465299	0.554911	0.413802	-0.643347	0.360348	0.520709	-0.716627	-0.603353	-0.596568	0.656653	0.837697	-0.750467	0.572187	-0.606691	0.494629	-0.732917	0.453923	0.812758	-0.55978	0.715087	0.335905	0.367632	0.634854	-0.435282	0.708397	0.717251
Regulation of type i interferon mediated signaling pathway	0.203797	0.444769	0.429237	-0.386562	-0.355229	-0.367882	0.268894	0.539335	0.417018	0.324473	0.424735	0.289912	0.277825	0.46668	-0.299934	-0.4606	0.232281	0.320324	0.667698	0.491794	0.310306	0.427515	-0.417229	-0.496604	0.274936	-0.298664	0.397043	0.614491	-0.470176	0.350677	0.387785	0.384918	0.526306	0.491153	-0.199413	0.367689	0.282708	0.459408	-0.474227	0.249821	0.430144	0.339599	0.299054	0.298401	0.414207	0.332336	-0.298271	0.254131	-0.353891
T cell activation	-0.494528	-0.434496	0.218451	-0.428952	-0.298769	0.329611	0.324153	0.476782	-0.314035	0.443596	-0.398109	-0.227028	0.37196	-0.276711	0.535547	-0.307559	0.362935	0.615334	-0.501813	0.492635	0.363003	0.383031	-0.341491	-0.525581	0.359077	-0.473566	0.226401	-0.309429	-0.625112	-0.375023	0.458206	-0.581188	0.391091	-0.45921	-0.257876	-0.297458	-0.343821	0.411202	-0.548449	-0.471908	0.237961	0.308182	-0.25048	0.351644	-0.229175	0.527437	-0.364218	0.424524	0.453289
T cell receptor signaling pathway	-0.607857	0.320794	0.650104	-0.3186	0.555802	-0.258542	0.284012	0.367207	0.291967	0.413281	-0.231804	0.358609	0.639649	0.395266	0.643373	-0.355499	0.281825	0.657697	-0.202737	0.635831	0.37732	0.296532	-0.387638	-0.278465	0.635952	-0.470307	0.301652	0.607186	-0.348594	-0.332119	0.659855	-0.270584	0.638686	0.374265	0.613585	0.310313	0.666789	0.31672	-0.465815	0.337319	0.700758	0.646351	0.270696	0.530503	0.626255	0.371546	0.207999	0.620551	0.484265
Macrophage colony stimulating factor production	0.366381	0.568685	0.258861	0.540351	0.589044	-0.374434	0.547485	-0.359723	-0.380476	-0.240753	0.406459	0.469613	0.424214	0.174527	0.599674	-0.368199	-0.259464	-0.300188	0.437414	-0.253867	0.517317	0.145914	-0.378936	0.25521	0.220912	-0.264335	0.311864	0.42575	0.212758	-0.216647	0.307947	-0.382021	0.346747	0.546244	0.515368	0.502731	0.38901	-0.420494	-0.31234	0.450758	0.18101	-0.225683	0.403452	0.501173	-0.205444	0.409372	0.433539	0.231712	0.476197
Interleukin 1 alpha production	0.539644	0.63633	0.622627	0.697528	0.380996	0.22589	0.504658	-0.652384	-0.440376	-0.562014	0.445082	0.480472	0.674707	0.537836	0.370227	0.378433	0.37473	-0.366471	0.351652	0.356916	-0.402789	-0.31227	0.453341	-0.370593	-0.523221	-0.744119	0.620476	0.443127	0.691478	-0.365663	-0.67921	0.499178	-0.314227	0.339535	0.684298	0.246188	0.221926	-0.585024	0.376915	0.408577	-0.692391	-0.435348	-0.430654	0.441757	-0.240262	-0.389618	-0.46419	-0.361588	0.167394
Onterleukin 18 production	-0.557303	0.490406	0.213536	0.642565	0.442074	-0.375761	0.237157	0.21672	-0.279003	0.244567	-0.224473	0.564725	0.57424	-0.25234	0.581357	-0.387135	-0.267877	-0.307297	0.200329	0.391817	0.310624	0.369252	-0.456566	-0.280912	-0.248503	-0.323061	0.408524	0.644442	-0.250289	-0.233823	0.384418	0.58293	0.500153	0.347993	0.409921	0.407976	-0.210299	0.321519	-0.486144	0.496957	-0.236366	-0.339103	0.263028	0.500388	0.305506	0.207953	-0.204557	-0.258311	0.379991
Macrophage activation	-0.185574	0.308243	-0.168724	0.352027	0.344922	-0.312959	0.2069	-0.284216	-0.256237	-0.256281	-0.182868	0.208826	0.39492	-0.267456	0.373654	-0.266246	-0.378547	-0.381198	0.246584	0.354366	0.179571	0.237002	-0.22139	0.129725	-0.351796	-0.299725	0.17085	0.313699	0.169519	-0.263322	-0.205066	0.184317	0.221141	-0.166676	0.336298	0.365328	-0.232611	-0.31227	-0.286809	0.346498	-0.194136	-0.244286	0.232792	0.238755	-0.244731	-0.308519	0.285033	-0.229022	0.191678
Macrophage cytokine production	0.246276	-0.322836	-0.255986	0.378278	0.363027	0.161971	0.371157	-0.351309	-0.373505	-0.298769	-0.419483	-0.318893	0.254351	0.293957	0.552561	0.382355	0.259637	-0.502569	0.525534	-0.195833	-0.291321	0.263413	-0.232534	-0.404769	-0.342224	-0.329928	0.223316	0.306715	0.315888	-0.503494	-0.363721	-0.413554	-0.409887	-0.476931	0.387117	0.170383	-0.340154	-0.439344	-0.356593	0.322245	0.251164	-0.285598	0.518322	0.182037	-0.302533	-0.274269	-0.417866	-0.252037	0.489172
Macrophage migration	0.27033	0.309139	-0.16059	0.31462	0.443163	-0.340928	0.255375	-0.271349	-0.202432	-0.182515	0.240958	-0.182973	0.408996	-0.157359	0.400523	0.261257	-0.357923	-0.359781	0.325864	0.236536	0.299442	0.263763	0.294711	0.181648	-0.321543	-0.283373	0.225365	0.200459	0.299632	0.178386	-0.361874	-0.169952	-0.256707	-0.23929	0.27529	0.210156	-0.246444	-0.427299	0.190156	0.305743	-0.299988	0.262696	0.166344	0.143984	-0.227447	-0.158865	0.177134	-0.272249	0.263178
Neurotrophic factor receptor signaling pathway	-0.251343	-0.479461	-0.505965	-0.656003	-0.590887	0.488029	-0.392088	-0.50243	0.387922	0.682131	0.36015	-0.230995	-0.246741	-0.535028	-0.612302	0.419484	-0.515679	-0.381798	-0.261149	-0.618707	-0.513964	-0.585528	0.48725	-0.171328	-0.597099	-0.403455	-0.441618	-0.603046	-0.418181	0.238201	-0.603824	-0.583385	-0.407007	-0.598154	-0.468584	-0.485759	0.547613	0.45272	0.655265	-0.552406	-0.451455	-0.355905	-0.642219	-0.642829	-0.403257	-0.412105	-0.496643	0.321291	-0.577321
Calcium ion regulated exocytosis of neurotransmitter	-0.548859	-0.532561	-0.481621	-0.610796	-0.44072	-0.453977	-0.400797	-0.60479	-0.54515	0.301346	0.277552	-0.445867	-0.443435	-0.510318	-0.517175	-0.494795	-0.502923	-0.630628	-0.365609	-0.583537	-0.50818	-0.546111	0.378189	0.509585	-0.631973	-0.650557	-0.492249	-0.643747	-0.440829	-0.374179	-0.58334	-0.591028	-0.359111	-0.281784	-0.555023	-0.425228	0.356603	0.258914	0.574718	-0.411769	-0.547358	-0.488939	-0.494997	-0.623367	-0.33644	-0.504312	-0.433981	-0.261304	-0.384675
Positive regulation of synaptic transmission gabaergic	-0.215939	0.169019	-0.326954	-0.507149	0.275772	0.349595	0.36065	0.214049	0.200536	0.346304	0.263585	-0.359967	-0.461672	-0.239584	-0.30422	0.431306	-0.24574	0.293136	-0.341342	-0.294867	0.255053	-0.380706	0.270795	0.44428	0.219034	0.239728	-0.130558	-0.348999	-0.303619	0.211002	-0.62081	-0.317971	0.211549	-0.335379	-0.400759	0.379863	0.202066	0.332416	0.258113	-0.371662	0.357248	0.21234	0.291682	-0.360315	0.272967	0.296309	-0.263984	-0.391075	0.308331
Regulation of synaptic transmission gabaergic	-0.251349	-0.268544	-0.212691	-0.555285	-0.311198	-0.216974	-0.452788	-0.386493	-0.266911	0.264762	-0.162539	-0.357538	-0.444875	-0.405194	-0.390142	0.254018	-0.423351	-0.206122	-0.226183	-0.36024	-0.365108	-0.341216	0.263355	0.47445	-0.444139	-0.220062	-0.342159	-0.416139	0.258938	0.278105	-0.403415	-0.384462	-0.220382	-0.343766	-0.473206	-0.328934	0.351941	0.263571	0.468669	-0.318135	-0.257885	-0.282735	-0.353191	-0.4547	0.290679	-0.173416	-0.41625	-0.338113	-0.381814
[truncated: 138 more columns]

## Sheet: Supplementary Data 10d
Patient No.	Glioma#1	Glioma#2	Glioma#3	Glioma#4	Glioma#5	Glioma#6	Glioma#7	Glioma#8	Glioma#9	Glioma#10	Glioma#11	Glioma#12	Glioma#13	Glioma#14	Glioma#15	Glioma#16	Glioma#17	Glioma#18	Glioma#19	Glioma#20	Glioma#21	Glioma#22	Glioma#23	Glioma#24	Glioma#25	Glioma#26	Glioma#27	Glioma#28	Glioma#29	Glioma#31	Glioma#32	Glioma#33	Glioma#34	Glioma#35	Glioma#36	Glioma#37	Glioma#38	Glioma#39	Glioma#40	Glioma#41	Glioma#42	Glioma#43	Glioma#44	Glioma#45	Glioma#46	Glioma#47	Glioma#48	Glioma#49	Glioma#50
imune-subtype	immune-type-3	Immune-type-2	immune-type-3	Immune-type-2	Immune-type-1	immune-type-3	Immune-type-1	immune-type-3	Immune-type-1	immune-type-3	Immune-type-2	Immune-type-1	immune-type-3	Immune-type-1	immune-type-3	immune-type-3	Immune-type-2	Immune-type-2	Immune-type-1	immune-type-3	immune-type-3	immune-type-3	immune-type-3	immune-type-3	Immune-type-2	immune-type-3	Immune-type-2	Immune-type-1	Immune-type-1	immune-type-3	Immune-type-2	immune-type-3	immune-type-3	immune-type-3	Immune-type-2	Immune-type-2	Immune-type-1	immune-type-3	immune-type-3	Immune-type-1	immune-type-3	immune-type-3	immune-type-3	Immune-type-2	immune-type-3	immune-type-3	Immune-type-2	Immune-type-2	immune-type-3
NFKB1	0.5106	1.67271	8.987	0.0437	1.85877	0.598916	0.0165	0.0699	0.0213	0.0463035	2.3787	0.0324	0.10651	1e-05	0.19701	0.0109	0.093	0.1609	0.0198	1e-05	7.7667	0.0126437	9.54371	0.0061	0.1102	0.195112	0.0491	0.0159	1e-05	9.6928	1e-05	0.2242	0.0650438	5.57831	0.1146	0.0283	0.967052	0.145653	0.169974	0.0099	6.12564	0.0551975	0.0574	1.2353	1.1202	4.82891	0.0962	0.0847	0.8428
ACTR2	15.0349	16.9837	17.0949	10.1155	8.084	22.6561	7.2595	23.9167	17.9799	36.0063	6.9992	9.1439	10.2697	18.4323	21.296	61.5496	16.9131	23.751	15.6993	12.8034	5.8886	2.8443	48.7034	17.7479	2.402	15.4191	10.3988	8.4197	14.8678	10.0846	11.5609	11.0026	8.6699	16.9906	11.3896	12.5556	11.3708	16.3242	13.2796	11.7368	10.8135	12.006	54.4092	18.2513	42.0324	6.8483	21.9525	11.3206	37.1745
AKT3	0.0774	0.0414	0.0755	0.0445	0.0714	0.2	1e-05	0.1317	0.1979	0.0349	0.0928	0.217	1e-05	0.0899	0.0181	0.0526	0.1742	0.064	0.5783	0.0793	0.0793	0.0855	0.122	1.2676	0.6486	0.0993	0.0353	0.0584	1.3199	1.4944	0.125	0.1282	0.0132	0.3001	0.7031	0.547	0.0159	0.8493	0.0162	0.0705	0.0267	0.3048	0.035	0.1426	0.0755	0.0944	0.1954	0.2859	0.2813
CACNA2D2	1e-05	1e-05	1e-05	1e-05	1e-05	1e-05	1e-05	1e-05	1e-05	1e-05	1e-05	1e-05	1e-05	1e-05	1e-05	1e-05	1e-05	1e-05	1e-05	1e-05	1e-05	1e-05	1e-05	1e-05	1e-05	1e-05	1e-05	1e-05	1e-05	1e-05	1e-05	1e-05	1e-05	1e-05	1e-05	1e-05	1e-05	1e-05	1e-05	1e-05	1e-05	1e-05	1e-05	1e-05	1e-05	1e-05	1e-05	1e-05	1e-05
CAMK2B	3.4705	0.1625	3.1355	1.6082	1.5054	4.4699	1.0942	1.2037	4.9709	1.5206	1.2034	1.2065	1.4332	0.3824	0.3926	0.4869	6.9099	3.8458	28.6332	1.7647	3.0488	1.0522	0.4824	0.4939	0.8336	1.3166	0.4047	2.8946	0.4762	1.8863	1.6798	2.7189	0.2055	2.9941	1.4596	2.3749	2.0496	1.4154	0.3111	1.6741	2.5563	3.7602	0.5752	2.775	0.4092	0.5069	2.4938	1.209	6.1171
CD163	0.0081	0.2428	0.165	0.1782	0.1081	0.1921	0.1668	0.4909	1e-05	0.7896	0.0547	0.0208	0.0991	0.0675	0.2466	0.2999	1e-05	1e-05	1e-05	1e-05	0.0424	0.0387	0.152	0.2441	0.0021	1.0697	0.1102	0.0071	1e-05	1e-05	0.0115	1e-05	0.0934	0.4655	0.0121	0.0535	0.2036	0.1426	0.272	0.0071	0.0637	1e-05	1.5521	1e-05	0.421	0.0652	0.0176	0.0273	0.6335
CD274	1e-05	0.0183	0.00615208	0.000745808	0.00734101	0.00792078	0.00750743	0.00167106	0.0394	0.00526921	0.50671	1e-05	0.0126	0.0187	0.00495474	0.00614221	1.01768	0.0266	0.00615011	1e-05	0.00762259	1e-05	0.00534949	0.2601	1.0418	1e-05	1.44634	1e-05	0.00507626	0.0194	1e-05	0.00526289	0.0319	0.00618692	0.000742425	0.979249	0.00597666	0.00593454	1e-05	0.00743047	0.00709867	0.00687903	0.0501	1.14	0.00697086	0.0068622	1.08272	0.0561181	0.00534454
CD33	1e-05	1e-05	1e-05	1e-05	1e-05	1e-05	1e-05	1e-05	1e-05	1e-05	1e-05	1e-05	1e-05	1e-05	1e-05	1e-05	1e-05	1e-05	1e-05	1e-05	1e-05	1e-05	1e-05	1e-05	1e-05	0.0103	1e-05	1e-05	1e-05	1e-05	1e-05	1e-05	1e-05	1e-05	1e-05	1e-05	1e-05	1e-05	3.0731	1e-05	1e-05	1e-05	0.1287	1e-05	1e-05	1e-05	1e-05	1e-05	1e-05
CD70	1e-05	1e-05	1e-05	1e-05	1e-05	1e-05	1e-05	15.7073	1e-05	1e-05	1e-05	1e-05	1e-05	1e-05	1e-05	1e-05	1e-05	1e-05	1e-05	1e-05	1e-05	1e-05	1e-05	1e-05	1e-05	1e-05	1e-05	1e-05	1e-05	1e-05	1e-05	1e-05	1e-05	1e-05	1e-05	1e-05	1e-05	1e-05	1e-05	1e-05	1e-05	1e-05	1e-05	1e-05	0.3503	1e-05	1e-05	1e-05	1e-05
CDK9	0.0436	0.1236	0.0178	0.1737	0.0741	0.0296	0.0518	0.1801	0.039	1e-05	0.0087	0.0145	0.048	0.0827	0.0197	0.205	0.038	0.0799	0.0265	0.0221	1e-05	1e-05	1e-05	0.1058	0.0533	0.0981	0.0792	0.1097	0.0941	0.0113	0.0387	0.0058	0.0111	0.1017	0.0314	0.1203	0.0545	0.1455	0.0213	0.014	0.0203	0.1759	0.2093	1e-05	0.1283	0.0205	0.0275	0.0599	0.0252
CSF1	1e-05	1e-05	1e-05	1e-05	1e-05	1e-05	1e-05	1e-05	1e-05	1e-05	1e-05	1e-05	1e-05	1e-05	1e-05	1e-05	1e-05	1e-05	1e-05	1e-05	1e-05	1e-05	1e-05	1e-05	1e-05	1e-05	1e-05	1e-05	1e-05	1e-05	1e-05	1e-05	1e-05	1e-05	1e-05	1e-05	1e-05	1e-05	1e-05	1e-05	1e-05	1e-05	1e-05	1e-05	1e-05	0.0104	1e-05	1e-05	1e-05
CSF1R	0.0134	1e-05	1e-05	1e-05	1e-05	0.0058	1e-05	1e-05	1e-05	1e-05	1e-05	1e-05	0.0029	1e-05	0.0068	1e-05	1e-05	1e-05	1e-05	1e-05	1e-05	1e-05	0.0052	0.0092	1e-05	0.0079	1e-05	1e-05	1e-05	1e-05	1e-05	1e-05	0.0011	1e-05	1e-05	0.0043	1e-05	1e-05	1e-05	1e-05	1e-05	1e-05	1e-05	0.0267	1e-05	1e-05	1e-05	1e-05	0.2026
FCAR	1e-05	1e-05	1e-05	1e-05	1e-05	1e-05	1e-05	1e-05	1e-05	1e-05	1e-05	1e-05	1e-05	1e-05	0.0568	1e-05	1e-05	1e-05	1e-05	1e-05	1e-05	1e-05	1e-05	1e-05	1e-05	1e-05	1e-05	1e-05	1e-05	1e-05	1e-05	1e-05	1e-05	1e-05	1e-05	1e-05	1e-05	1e-05	1e-05	1e-05	1e-05	1e-05	0.1241	1e-05	1e-05	1e-05	1e-05	1e-05	1e-05
GABARAPL2	1.1453	0.0612	2.4489	0.1333	0.8266	0.4095	0.4646	0.8164	4.4917	0.8574	0.7302	0.4618	0.4383	0.1554	0.3352	0.4281	4.6671	1.4842	8.5452	10.0866	0.7589	0.2549	0.642	2.2946	1.3426	0.4709	0.5252	5.3174	1.259	1.7414	2.4763	2.189	0.1283	1.6923	0.709	0.7292	0.7211	0.6245	1e-05	0.5993	1.3231	0.4088	0.5782	0.5486	0.6761	0.3423	0.6586	0.4899	1.2892
GABBR1	0.2315	1e-05	0.3623	1e-05	1e-05	0.5432	1e-05	1e-05	0.4443	1e-05	0.02	0.021	1e-05	1e-05	1e-05	1e-05	0.6936	1e-05	0.6561	0.0827	0.1374	1e-05	1e-05	1e-05	0.0181	1e-05	1e-05	0.2557	0.0149	0.0782	0.0829	0.0911	1e-05	1e-05	0.358	0.1559	1e-05	1e-05	1e-05	1e-05	0.0024	1e-05	1e-05	0.2162	1e-05	1e-05	0.0081	0.0037	0.1189
GABBR2	1e-05	1e-05	0.0302	1e-05	1e-05	1e-05	1e-05	1e-05	0.0755	1e-05	1e-05	1e-05	1e-05	1e-05	1e-05	1e-05	0.0377	1e-05	0.984	0.0435	0.0628	1e-05	1e-05	1e-05	1e-05	1e-05	1e-05	0.1793	1e-05	0.0081	0.0756	0.0538	1e-05	1e-05	0.0823	1e-05	1e-05	1e-05	1e-05	1e-05	0.03	1e-05	1e-05	0.0432	1e-05	1e-05	0.0505	1e-05	0.0382
GABRA1	0.950946	1e-05	1.7926	1e-05	1e-05	1e-05	1e-05	1e-05	1.11626	1e-05	1e-05	1e-05	1e-05	1e-05	1e-05	1e-05	1.01299	1e-05	1.68906	1.10382	1e-05	1e-05	1e-05	1e-05	1e-05	1e-05	1e-05	0.412424	1e-05	0.0733	1.26014	0.234786	1e-05	1e-05	0.0198	1e-05	1e-05	1e-05	1e-05	1e-05	1e-05	1e-05	1e-05	0.0208751	1e-05	1e-05	1e-05	1e-05	1e-05
GABRB2	0.0682	1e-05	0.0062	1e-05	1e-05	1e-05	1e-05	1e-05	0.3546	1e-05	1e-05	1e-05	1e-05	1e-05	1e-05	1e-05	0.1087	1e-05	3.0982	0.002	0.0337	0.0281	1e-05	1e-05	1e-05	1e-05	1e-05	0.1658	1e-05	0.0248	0.6918	0.0701	1e-05	1e-05	0.0019	1e-05	1e-05	1e-05	1e-05	1e-05	1e-05	1e-05	1e-05	0.7817	1e-05	1e-05	1e-05	1e-05	0.0355
GABRB3	1e-05	1e-05	0.0073	1e-05	1e-05	1e-05	1e-05	1e-05	0.3013	1e-05	1e-05	1e-05	1e-05	1e-05	1e-05	1e-05	0.1347	0.0166	0.3943	0.0522	0.0331	1e-05	1e-05	1e-05	1e-05	1e-05	1e-05	0.2211	0.0203	0.0336	0.0596	0.0829	1e-05	1e-05	0.0175	1e-05	1e-05	1e-05	1e-05	1e-05	1e-05	1e-05	1e-05	0.1416	1e-05	1e-05	1e-05	1e-05	0.0311
GABRG2	1e-05	1e-05	1e-05	1e-05	1e-05	1e-05	1e-05	1e-05	0.08	1e-05	1e-05	1e-05	1e-05	1e-05	1e-05	1e-05	0.1342	1e-05	0.3828	1e-05	0.0152	1e-05	1e-05	1e-05	1e-05	1e-05	1e-05	0.0259	1e-05	0.048	0.0319	0.051	1e-05	0.0059	1e-05	1e-05	1e-05	1e-05	1e-05	1e-05	1e-05	1e-05	1e-05	0.0148	1e-05	1e-05	0.0071	1e-05	0.0287
HLA-A	10.611	7.6235	0.1677	15.7649	5.9338	3.2146	2.542	74.0449	6.4884	0.9495	2.7597	1.3504	13.7847	54.3805	9.6458	2.4543	1.4747	1.9779	4.242	3.2468	42.9453	12.938	14.8773	29.4057	6.8839	16.5405	32.3413	16.4185	7.7352	14.4456	9.9609	3.6987	19.5467	1.0936	2.5601	7.7717	7.3999	5.4516	0.8306	6.0562	5.0607	4.1418	9.5662	107.259	15.0676	1.8075	3.9069	16.4776	9.945
HLA-B	0.7009	4.5598	0.082	0.863	0.3062	0.8447	0.8049	9.9872	2.8167	0.1666	3.4385	0.443	2.0029	6.8245	2.4229	1.386	0.4091	0.7927	1.2622	2.3184	8.0326	5.2971	7.7389	3.7881	3.3379	1.8608	6.6423	2.0883	0.7353	1.7213	1.9353	3.3374	2.4447	0.2943	1.0864	6.0668	3.5043	2.8167	5.0368	1.0071	1.0228	1.368	1.2445	1.2856	1.8144	1.1825	1.7038	2.3669	3.2714
HLA-C	0.1998	3.9363	0.0674	2.255	0.0864	0.8182	0.5519	4.3123	2.5843	0.6287	0.4645	0.268	2.3486	3.3147	1.4683	1.4101	0.6195	0.661	0.3711	1.3846	3.0236	2.8047	6.9869	2.1918	0.1719	1.1327	4.7239	1.6972	1.1621	0.3257	0.9203	1.3657	1.7351	0.4638	0.6402	0.5067	3.076	3.0097	3.252	0.6058	0.6182	0.7914	0.5838	6.225	1.0374	0.8549	0.6137	3.5094	2.7574
HLA-E	0.4055	1.1665	0.0157	0.5801	4.0614	0.3895	0.3988	3.5592	1.5364	1e-05	1.8777	0.1489	1.288	0.0882	1.4687	0.2357	0.2463	0.3272	0.4328	0.7731	1.6809	2.2068	4.5308	1.961	1.8269	0.9292	4.079	0.5583	0.2953	0.5254	0.4832	1.1743	0.4966	0.0666	1.0838	1.8973	2.4198	0.4198	1.154	0.4189	0.5237	0.4097	0.5596	3.9305	0.6806	0.6686	0.3883	0.9736	2.6813
ITGAX	0.1094	0.0054	0.1232	0.0266	0.0627	0.1316	0.1617	0.1059	0.0049	0.2232	0.0029	0.0659	0.1317	0.0743	0.203	0.3257	1e-05	0.0719	1e-05	0.0742	0.0653	0.0744	0.4972	0.0066	0.0018	0.3361	0.0954	0.0042	0.0186	0.1105	0.0347	0.0396	0.1058	0.1165	0.0165	1e-05	0.0482	0.1029	0.0906	0.0337	0.3396	0.0533	0.5027	0.0429	0.2339	0.0363	0.0195	0.006	0.0713
MMP8	1e-05	0.3296	0.0485	0.5563	1e-05	1e-05	1e-05	1e-05	1e-05	0.8295	1e-05	0.0248	0.3757	1e-05	0.4348	0.7293	1e-05	1e-05	1e-05	1e-05	0.0476	1e-05	0.0322	1e-05	0.0202	0.0471	0.3909	1e-05	1e-05	0.0108	0.2516	0.0026	0.0517	0.0334	1e-05	1e-05	0.323	0.4325	4.0133	1e-05	0.0124	0.0135	0.4829	1e-05	1e-05	1e-05	1e-05	0.0369	1e-05
PPP1CA	5.1639	1.3065	3.67	1.0423	4.4655	0.4259	3.0361	2.7865	3.011	0.4052	0.8464	1.0038	2.5798	0.8747	0.9521	1.3004	0.6497	1.0705	2.4051	1.6498	1.7302	1.3114	3.5222	1.8181	1.9659	1.9099	2.3498	2.9972	3.4936	2.7486	0.9227	2.9272	3.7551	0.4062	1.6051	3.3807	3.0932	2.8151	2.6197	3.3159	2.8465	3.4225	4.6244	5.7035	1.0624	0.5508	0.5005	1.2357	1.7113
PPP1CB	6.8354	5.6659	6.0785	3.9846	9.5792	2.4412	4.2406	3.7352	6.6953	1.4092	2.6167	3.6548	3.2084	7.6577	4.3163	7.5261	7.8674	2.36	2.1401	4.7453	3.8774	1.425	3.9699	3.7553	2.1604	3.9756	5.0343	6.2745	5.3434	1.1813	1.7832	4.7364	5.2384	0.6432	3.7708	6.0595	4.6674	1.069	4.8683	5.5072	3.2595	5.6314	0.9123	9.8078	1.8918	1.7264	0.724	1.5962	1.7184
PPP1CC	0.7705	1.0427	3.7864	3.9051	0.3141	1.3118	3.1461	2.6804	1.6622	1.5516	0.6976	1.1484	1.915	4.2241	1.1769	1.2814	0.6077	1.1316	2.1183	1.9109	2.0921	1.2445	2.8213	1.5797	1.6824	1.0613	2.3473	2.7513	3.2278	2.8445	0.9142	2.971	3.7834	1.0955	2.1933	1.5354	2.3261	2.555	1.9685	3.2384	2.3747	3.1218	0.6154	0.6812	0.919	0.4367	0.4544	1.4906	1.3288
SMAD2	0.0922	0.0757	0.0643	0.2097	0.1558	0.1868	0.0245	0.3624	0.1653	0.087	0.0376	0.1004	0.0244	0.1029	0.0278	0.772	0.0497	0.0565	0.0396	0.0561	0.027	0.011	0.1557	0.1478	0.0327	0.0319	0.0124	0.0846	0.0902	0.0842	0.0652	0.0338	0.0611	0.0484	0.0597	0.7155	0.046	0.1298	0.2077	0.1354	0.0344	0.0691	0.0541	0.0908	0.1221	0.1759	0.0728	0.083	0.0497
SOS1	0.0073	1e-05	1e-05	0.0037	1e-05	0.0157	0.0333	0.0019	0.0836	0.0229	0.0267	0.006	0.0089	0.0273	0.0777	0.0084	0.0198	0.0074	0.0048	1e-05	0.004	1e-05	0.0028	0.0105	0.0155	0.0293	0.0659	0.0082	0.177	0.0272	0.0052	0.115	1e-05	0.0431	0.0774	0.0453	0.0358	0.0312	0.045	0.1087	0.013	0.1192	0.1068	1e-05	0.1527	0.0039	0.0401	0.0098	0.1147
TLR8	1e-05	1e-05	1e-05	1e-05	1e-05	1e-05	1e-05	1e-05	1e-05	0.0047	1e-05	1e-05	1e-05	1e-05	1e-05	0.0023	1e-05	1e-05	1e-05	1e-05	1e-05	1e-05	1e-05	1e-05	1e-05	0.0181	1e-05	1e-05	1e-05	1e-05	1e-05	1e-05	1e-05	1e-05	1e-05	1e-05	0.0697	0.0008	0.0027	1e-05	1e-05	1e-05	0.245	1e-05	1e-05	1e-05	1e-05	1e-05	1e-05
[truncated: 138 more columns]
