# Supplementary material for: Proteogenomics of diffuse gliomas reveal molecular subtypes associated with specific therapeutic targets and immune-evasion mechanisms
Source: Nat Commun. 2023 Jan 31;14:505. doi: 10.1038/s41467-023-36005-1 (PMC9889805; doi:10.1038/s41467-023-36005-1)
Supplement: Supplementary file 15 — Source Data [file 41467_2023_36005_MOESM15_ESM.zip]

Archive with 53 entries (52 files):
- Resource data/
- Resource data/Supplementary Figure3.xlsx
- __MACOSX/Resource data/._Supplementary Figure3.xlsx
- Resource data/Supplementary Figure13.xlsx
- __MACOSX/Resource data/._Supplementary Figure13.xlsx
- Resource data/Figure1.xlsx
- __MACOSX/Resource data/._Figure1.xlsx
- Resource data/Figure3-2023-01-06.xlsx
- __MACOSX/Resource data/._Figure3-2023-01-06.xlsx
- Resource data/Supplementary Figure12.xlsx
- __MACOSX/Resource data/._Supplementary Figure12.xlsx
- Resource data/Figure 4B-D.xlsx
- __MACOSX/Resource data/._Figure 4B-D.xlsx
- Resource data/Supplementary Figure2.xlsx
- __MACOSX/Resource data/._Supplementary Figure2.xlsx
- Resource data/Supplementary Figure9.xlsx
- __MACOSX/Resource data/._Supplementary Figure9.xlsx
- Resource data/Supplementary Figure15.xlsx
- __MACOSX/Resource data/._Supplementary Figure15.xlsx
- Resource data/Figure6.xlsx
- __MACOSX/Resource data/._Figure6.xlsx
- Resource data/Supplementary Figure5.xlsx
- __MACOSX/Resource data/._Supplementary Figure5.xlsx
- Resource data/Supplementary Figure4.xlsx
- __MACOSX/Resource data/._Supplementary Figure4.xlsx
- Resource data/Supplementary Figure18.xlsx
- __MACOSX/Resource data/._Supplementary Figure18.xlsx
- Resource data/Figure7.xlsx
- __MACOSX/Resource data/._Figure7.xlsx
- Resource data/Supplementary Figure8.xlsx
- __MACOSX/Resource data/._Supplementary Figure8.xlsx
- Resource data/Supplementary Figure14.xlsx
- __MACOSX/Resource data/._Supplementary Figure14.xlsx
- Resource data/Figure4.xlsx
- __MACOSX/Resource data/._Figure4.xlsx
- Resource data/Supplementary Figure17.xlsx
- __MACOSX/Resource data/._Supplementary Figure17.xlsx
- Resource data/Supplementary Figure7.xlsx
- __MACOSX/Resource data/._Supplementary Figure7.xlsx
- Resource data/Supplementary Figure6.xlsx
- __MACOSX/Resource data/._Supplementary Figure6.xlsx
- Resource data/Supplementary Figure20.xlsx
- __MACOSX/Resource data/._Supplementary Figure20.xlsx
- Resource data/Supplementary Figure16.xlsx
- __MACOSX/Resource data/._Supplementary Figure16.xlsx
- Resource data/Figure5.xlsx
- __MACOSX/Resource data/._Figure5.xlsx
- Resource data/Figure2.xlsx
- __MACOSX/Resource data/._Figure2.xlsx
- Resource data/Supplementary Figure11.xlsx
- __MACOSX/Resource data/._Supplementary Figure11.xlsx
- Resource data/Supplementary Figure10.xlsx
- __MACOSX/Resource data/._Supplementary Figure10.xlsx
