# Supplementary material for: Proteogenomics of diffuse gliomas reveal molecular subtypes associated with specific therapeutic targets and immune-evasion mechanisms
Source: Nat Commun. 2023 Jan 31;14:505. doi: 10.1038/s41467-023-36005-1 (PMC9889805; doi:10.1038/s41467-023-36005-1)
Supplement: Supplementary file 15 — Source Data [file 41467_2023_36005_MOESM15_ESM.zip › Resource data/Supplementary Figure3.xlsx]

## Sheet: Supplementary Figure3A
Proteomic exp. NO. fo tumor tissue	protein	FDR		peptide	peptide		psm	psm
Exp030506	7404	0.00904916		29174	0.00167958		70901	0.00114244
Exp030507	7565	0.00978189		29571	0.00189375		67916	0.00117793
Exp030508	7322	0.00833106		28866	0.001455		68082	0.0011163
Exp030509	8143	0.00871915		32151	0.00155516		76591	0.00112285
Exp031193	7378	0.00840336		29023	0.00148158		68652	0.00110703
Exp031273	7647	0.00797698		30216	0.0013569		73447	0.00108922
Exp031274	7757	0.00786386		30932	0.00129316		72451	0.00109039
Exp031275	7379	0.00975742		28401	0.00190134		68548	0.00118165
Exp031495	7516	0.00904737		29160	0.00168038		67569	0.00113958
Exp031496	8474	0.0088506		32886	0.00161163		76780	0.00113311
Exp031497	7785	0.00822094		30068	0.00146335		69227	0.00111228
Exp031498	7516	0.00798297		29946	0.00130234		70537	0.00109163
Exp031500	7453	0.00791628		29471	0.0012894		67834	0.0010909
Exp031502	7264	0.00963656		28408	0.00186567		67131	0.0011768
Exp031504	7248	0.00979581		28300	0.00194346		64653	0.00119097
Exp031505	7464	0.0091104		28919	0.00172897		68025	0.00114664
Exp031511	8206	0.00877407		31634	0.00158058		75739	0.00112228
Exp031512	8657	0.00808594		34590	0.00132986		82645	0.0011011
Exp031513	8393	0.00869772		33423	0.0015259		77705	0.00111962
Exp031515	8166	0.00832721		31871	0.00147469		73782	0.00111138
Exp031517	7334	0.00899918		28378	0.00165621		66317	0.00113093
Exp031675	7997	0.00787795		31492	0.00127016		71834	0.00108584
Exp031679	8031	0.00846719		31867	0.00150626		72652	0.0011149
Exp031682	8665	0.0085401		34453	0.0015093		83348	0.0011158
Exp031685	7542	0.00848581		29559	0.00148855		69058	0.001115
Exp031686	8689	0.00978248		33835	0.00192109		80286	0.00118327
Exp031688	8589	0.00814996		33899	0.00144547		82382	0.00110461
Exp031690	7306	0.00821243		29012	0.00144768		67288	0.00109975
Exp031691	7736	0.0098242		30813	0.00194723		71350	0.00119131
Exp031692	7260	0.00798898		28965	0.00134645		68447	0.00109574
Exp031693	7421	0.0097022		28796	0.00187526		65911	0.00116824
Exp031694	7389	0.00974421		29236	0.00191545		70333	0.0011801
Exp031695	7311	0.00875393		28159	0.00156256		66483	0.00112811
Exp031697	8399	0.00821526		32958	0.00142606		77845	0.00110476
Exp031699	8476	0.00849457		32621	0.00153275		79126	0.00112479
Exp031700	7564	0.00859334		29166	0.00154289		67848	0.00112015
Exp031701	8432	0.00806452		32853	0.00136974		78723	0.00109244
Exp031702	7772	0.00862069		30615	0.0015352		72116	0.00112319
Exp031703	7344	0.00980392		28425	0.00189974		67669	0.00118223
Exp031704	8120	0.00899015		31956	0.00168982		77323	0.00115102
Exp031705	7944	0.00893756		31748	0.0016694		75724	0.0011357
Exp032138	7254	0.00882272		27983	0.00157238		63730	0.00112977
Exp032139	7305	0.00821355		29186	0.00140478		67504	0.00109623
Exp032140	7405	0.00877785		28511	0.00157834		65148	0.00113588
Exp032143	8583	0.00827217		33964	0.00147215		82563	0.0011143
Exp032145	8634	0.0098448		33789	0.0019533		77476	0.00118746
Exp032147	7325	0.00846416		28219	0.0015238		67651	0.00112341
Exp032149	7496	0.0090715		29979	0.00170119		72049	0.00115199
Exp032150	7387	0.00988223		29423	0.00193726		70494	0.00119159
Exp032151	7458	0.00938589		29184	0.00181606		68813	0.00116257
Exp032152	7302	0.00835388		28751	0.0014956		69363	0.0011101
Exp032153	7507	0.00825896		28962	0.00145018		69112	0.00111413
Exp032154	7813	0.00985537		31200	0.00195513		71049	0.00119636
Exp032155	7489	0.0086794		29616	0.00155321		69351	0.00112471
Exp032156	7353	0.00815993		28896	0.00145349		66216	0.00110245
Exp032158	8640	0.00972222		34045	0.00190924		78842	0.00117957
Exp032159	7775	0.00951768		30625	0.00186122		73286	0.00117348
Exp032160	7500	0.00786667		29753	0.00127718		72289	0.001079
Exp032161	8568	0.00805322		34202	0.00137419		81100	0.00109741
Exp032769	7373	0.00827343		28846	0.00145601		65567	0.00109811
Exp032772	7287	0.00974338		28769	0.00187702		65881	0.00116877
Exp032773	7428	0.00861605		29142	0.00154416		68539	0.00112345
Exp032776	7350	0.00789116		29003	0.00127573		69341	0.00108161
Exp032778	7958	0.00955014		31233	0.00185701		71972	0.00116712
Exp032782	7218	0.00886672		28193	0.00163161		66768	0.00113827
Exp032788	7485	0.00921844		29106	0.00171786		70492	0.00114907
Exp032791	7267	0.00921976		28422	0.0017592		67456	0.00115631
Exp032792	7496	0.00947172		29608	0.00185761		68191	0.00115851
Exp032793	8227	0.00875167		32499	0.00156928		76652	0.001135
Exp032794	8407	0.00868324		32582	0.00153459		77063	0.00112895
Exp032797	7259	0.00812784		28468	0.00136996		66297	0.00110111
Exp032798	8427	0.00937463		33301	0.00180175		79575	0.00116871
Exp032800	8185	0.00989615		32110	0.00196201		77580	0.00119876
Exp032801	8575	0.0096793		33348	0.00188917		79535	0.00118187
Exp032803	8523	0.00786108		33316	0.00129067		76884	0.00107955
Exp032806	7705	0.00908501		30249	0.00168601		68882	0.00114689
Exp033924	8677	0.00991126		34662	0.0019618		83931	0.00119145
Exp033926	7335	0.00940695		28506	0.0017891		67520	0.00115521
Exp033927	8528	0.00832552		33226	0.00144465		80220	0.00110945
Exp033929	8517	0.00810144		33758	0.00133302		76998	0.00109094
Exp033931	8333	0.00972039		33180	0.00189873		79467	0.00118288
Exp033932	8221	0.00875806		32348	0.0015766		77379	0.00112434
Exp033933	7276	0.00989555		28434	0.00196947		65612	0.00118881
Exp033934	8312	0.00890279		32995	0.0016063		78595	0.00113239
Exp033938	8105	0.00863664		32267	0.00154957		74132	0.00111962
Exp033940	7203	0.0080522		28109	0.0013163		65644	0.00109683
Exp033941	7699	0.00909209		29645	0.00168663		68374	0.00114078
Exp033942	8217	0.00864062		32190	0.00152221		76998	0.00111691
Exp033946	8080	0.00940594		31907	0.0017551		75304	0.00115532
Exp033947	8439	0.00817632		32728	0.00143608		76049	0.00110455
Exp033948	7366	0.0099104		28948	0.00196905		65892	0.00119893
Exp033952	8573	0.00828182		33857	0.00144726		79820	0.00110248
Exp033954	8480	0.00966981		33043	0.00187634		76890	0.0011705
Exp033956	8573	0.00921498		34207	0.00175403		81110	0.00115892
Exp033957	8578	0.00804383		34240	0.00134346		79072	0.00110026
Exp033958	7503	0.0086632		29264	0.00153773		69234	0.00112661
Exp033959	8283	0.00989979		32959	0.00197215		76831	0.00119743
Exp033960	7470	0.00803213		29286	0.00133169		70945	0.00108535
Exp034607	8554	0.00853402		33952	0.00150212		78787	0.00111694
Exp034611	8522	0.00915278		32995	0.00172753		75726	0.00114888
Exp034612	7398	0.0081103		29118	0.00137372		68134	0.00110077
Exp034617	8532	0.00855602		33081	0.00154167		77057	0.00111606
Exp034618	8209	0.00877086		31900	0.00159875		75972	0.001132
Exp034619	7844	0.00866905		31253	0.00156785		71441	0.00111981
Exp034625	7439	0.00981315		29342	0.00190853		70241	0.00118165
Exp034626	7975	0.00789969		31276	0.00131091		75969	0.00109255
Exp034627	7340	0.00980926		28992	0.00189708		70513	0.00117709
Exp034628	7336	0.00804253		28660	0.00132589		66844	0.0010921
Exp034629	8399	0.00821526		33470	0.00143412		79037	0.00110075
Exp034630	7319	0.00942752		28384	0.00176156		68687	0.0011647
Exp034631	7491	0.00867708		28976	0.0015185		65941	0.00112222
Exp034632	7322	0.00942365		28181	0.00180973		66510	0.00115772
Exp034633	8658	0.00947101		34368	0.0018331		80734	0.00116432
Exp034634	7458	0.00884956		28776	0.00163331		67701	0.00113735
Exp034639	7416	0.00889968		29441	0.00166435		70261	0.00113861
Exp034640	8265	0.00895342		31988	0.00165687		74426	0.00114207
Exp034644	8207	0.00938223		32724	0.00183352		75904	0.00115936
Exp034653	8067	0.00867733		31059	0.00154545		72736	0.00112736
Exp034655	8476	0.00967437		33551	0.00187774		80329	0.00117019
Exp035624	8419	0.00985865		33146	0.00196102		76284	0.00119291
Exp035626	8592	0.00849628		33688	0.00151389		80519	0.00111775
Exp035627	8308	0.00926818		32888	0.00176356		77064	0.00115488
Exp035650	7332	0.00900164		28990	0.00169024		67605	0.00113897
Exp035651	8026	0.00922003		31352	0.00175427		71935	0.00115382
Exp035652	7215	0.00942481		28523	0.00178803		68305	0.00115658
Exp036292	8305	0.00951234		32019	0.00187389		77948	0.00116744
Exp036293	7791	0.0079579		30206	0.00129113		72316	0.00109243
Exp036294	7591	0.00948492		29781	0.00184682		71841	0.00116925
Exp036295	8357	0.00921383		32907	0.00173215		79359	0.00115929
Exp036296	7215	0.00956341		27892	0.00186433		67925	0.00116305
Exp036297	7707	0.00960166		29979	0.00186797		69593	0.00117828
Exp036298	8087	0.0093978		31303	0.00182091		72341	0.00116117
Exp036300	8576	0.00874534		33651	0.00154527		81656	0.00112668
Exp036307	7265	0.0092223		28128	0.00174204		66356	0.00116041
Exp036309	8061	0.00880784		31865	0.0016005		75178	0.00113065
Exp036311	8311	0.00974612		32217	0.00189341		77822	0.00118218
Exp036314	7474	0.00896441		28950	0.00165803		65844	0.00113906
Exp036315	8193	0.00952032		32389	0.00185248		74615	0.00116599
Exp036938	7218	0.00942089		28739	0.00184418		69913	0.00115858
Exp036939	7493	0.00907514		29224	0.0016767		67292	0.00114427
Exp036941	8381	0.00978404		32955	0.00188135		77161	0.00117935
Exp036943	7434	0.00874361		29603	0.0015539		68944	0.00113135
Exp036945	8630	0.00869061		33260	0.00156344		76002	0.00111839
Exp036947	8439	0.00888731		32584	0.00159588		75940	0.00113247
Exp036949	8271	0.00894692		32501	0.00166149		77500	0.00113548
Exp036950	7399	0.0081092		29025	0.00144703		70382	0.00110824
Exp037363	7392	0.00865801		28628	0.00153696		66543	0.00112709
Exp037364	7314	0.00820345		28716	0.00139295		66253	0.00110184
Exp037366	7314	0.00793		28992	0.00131071		69529	0.00109307
Exp037368	7915	0.00884397		30849	0.00165321		72280	0.00113448
Exp040789	8616	0.00905292		33299	0.00171176		79779	0.00115319
Exp040790	8238	0.00995387		32707	0.00195677		77231	0.00119123
Exp040796	8003	0.00874672		31609	0.00158183		74458	0.00112815
Exp040797	8068	0.00818047		32014	0.00143687		74084	0.00110685
Exp040798	8023	0.00997133		31514	0.00196738		72239	0.00119049
Exp040799	7858	0.00954441		30243	0.00185167		71486	0.00117506
Exp040800	8346	0.00946561		33020	0.00181708		75196	0.00117028
Exp040802	7764	0.00940237		30383	0.00177731		72722	0.00115508
Exp040803	8378	0.00978754		33214	0.0019269		76474	0.00118995
Exp040807	7480	0.00935829		29308	0.00177426		66849	0.00116681
Exp040808	8273	0.00967001		31838	0.00188454		77082	0.00116759
Exp040809	7860	0.00928753		31237	0.00176073		72048	0.00115201
Exp040812	8436	0.00806069		33297	0.00141154		80579	0.00110451
Exp040813	8138	0.00798722		31352	0.00133963		75273	0.00108937
Exp040814	8412	0.00796481		32684	0.00131563		77134	0.00108901
Exp040815	8204	0.00816675		31739	0.00141781		76437	0.00109894
Exp040816	7921	0.00871102		31677	0.00154686		72194	0.00112198
Exp040817	8319	0.00793365		32748	0.00131306		75113	0.00109169
Exp040819	8592	0.00837989		34142	0.00149376		82714	0.00111227
Exp040820	8544	0.00807584		34161	0.00134656		82796	0.00109909
Exp040822	8353	0.0095774		32666	0.00183677		76061	0.00117011
Exp040823	7515	0.00918164		29376	0.00177015		71323	0.00116372
Exp040824	7937	0.00881945		31200	0.00163462		71743	0.00112903
Exp040825	8626	0.00915836		34443	0.00171298		81170	0.00115806
Exp040826	8643	0.00971885		34157	0.0018737		78302	0.00117494
Exp040827	7445	0.00926797		28765	0.00177299		68987	0.00115964
Exp040828	8298	0.00843577		32217	0.00152094		73758	0.00111174
Exp040829	7259	0.00785232		28378	0.00126859		65030	0.00107643
Exp040831	8508	0.00916784		32883	0.00176383		75567	0.0011513
Exp040832	7431	0.00955457		28764	0.00187735		66955	0.00116496
Exp040833	8010	0.00886392		31431	0.00159079		71847	0.0011274
Exp040834	7595	0.00816327		30334	0.00145052		72596	0.00110199
Exp040835	7784	0.00976362		30794	0.00191596		70779	0.00117266
Exp040837	7485	0.00868403		29298	0.00157007		70609	0.00111884
Exp040838	8211	0.00913409		32819	0.00170633		74874	0.0011486
Exp040841	8689	0.00817125		34557	0.00141795		83636	0.0011
Exp040842	7700	0.00883117		30342	0.00161492		73742	0.00113911
Exp040843	7275	0.00934708		28146	0.00177645		66132	0.00116434
Exp040844	8407	0.00880219		33569	0.00157884		80891	0.00112497
Exp040846	8596	0.00977199		33669	0.00190086		79583	0.00118116
Exp040847	8021	0.0095998		31450	0.00187599		75854	0.00117331
Exp040848	7469	0.00990762		29054	0.00196186		69092	0.00118682
Exp040849	8381	0.00894881		32863	0.00164319		75551	0.0011383
Exp040850	7726	0.00944862		30493	0.00183649		73583	0.00116875
Exp040852	8251	0.00848382		32755	0.00152648		78358	0.00112305
Exp040854	7414	0.00836256		29291	0.00146803		71157	0.00111022
Exp040855	7686	0.00910747		30177	0.00169003		70895	0.00114253
Exp040856	7978	0.00940085		31413	0.0017827		75854	0.00116012
Exp040858	8244	0.00885492		32953	0.00157801		76940	0.00113075
Exp040860	7861	0.00915914		30796	0.001721		72556	0.00114394
Exp040861	8259	0.00895992		32774	0.00164765		79323	0.0011346
Exp043719	8162	0.00796373		32096	0.00130857		75784	0.00108202
Exp043720	8560	0.00911215		33071	0.00172356		77596	0.00114697
Exp043721	8631	0.0096165		33918	0.0018869		81675	0.00117539
Exp043722	8028	0.00834579		30915	0.00148795		70836	0.00111525
Exp043723	7871	0.0091475		31208	0.00173033		73809	0.00115162
Exp043724	7778	0.00887118		30310	0.00164962		69342	0.00113928
Exp043725	8125	0.00812308		31345	0.00140373		72741	0.00109979
Exp043726	8530	0.00973036		33544	0.00190794		78501	0.00117196
Exp043727	8193	0.0090321		32419	0.00166569		75043	0.00113268
Exp043728	8130	0.00824108		31511	0.00145981		74673	0.00111151
Exp043729	8443	0.0088831		33652	0.00160466		79940	0.00112584
Exp043730	8012	0.0097354		32030	0.00190446		74167	0.00118651
Exp046703	8594	0.00895974		34120	0.00164127		78903	0.00114064
Exp046707	8272	0.00882495		32258	0.001581		78290	0.0011368
Exp046709	8574	0.00851411		33750	0.00154074		82306	0.00111778
Exp046711	8681	0.00794839		33663	0.00130707		80607	0.00109172
Exp046713	7337	0.00872291		29206	0.00157502		70974	0.00112717
Exp046715	7491	0.00947804		29049	0.0018245		67061	0.00116312
Exp046717	7842	0.00943637		30454	0.00177317		70665	0.0011604
Exp047430	8007	0.00799301		31600	0.00132911		72019	0.00109693
Exp047431	7458	0.00831322		29005	0.0014825		67467	0.00111165
Exp047432	7858	0.00954441		31019	0.00183758		74881	0.00116184
Exp047433	7406	0.00931677		29381	0.00176985		71602	0.00115919
Exp047434	8291	0.00989024		32538	0.00196693		77218	0.00119143
Exp047435	7334	0.00981729		28980	0.00193237		67135	0.00119163
Exp047436	8105	0.00925355		32092	0.00174498		73851	0.00115097
Exp047437	8098	0.00926155		32240	0.00176799		76787	0.00115905
Exp047438	8352	0.00909962		33105	0.00169159		76030	0.00114429
Exp047440	8552	0.00876988		32956	0.00157786		79265	0.00112282
Exp047441	8259	0.00932316		31949	0.00178409		73037	0.00116379
Exp047442	8357	0.00945315		32466	0.00184809		77345	0.00116362
Exp047443	7434	0.00834006		28712	0.0014628		67027	0.00110403
Exp047444	8660	0.0091224		34080	0.00170188		80606	0.00115376
Exp047445	7326	0.00955501		28722	0.00188009		70043	0.00117071
Exp047446	7796	0.00846588		30799	0.00149355		74012	0.00112144
Exp047448	7281	0.00810328		28872	0.00135079		68040	0.00110229
Exp047449	7367	0.00800869		28921	0.0013485		68905	0.00110297
Exp047450	8412	0.00808369		33536	0.00137166		77045	0.00110325
Exp047451	8278	0.00990577		32937	0.0019431		77595	0.00119853
Exp047452	8001	0.00899888		31466	0.00168436		72821	0.00113978
Exp047453	8343	0.00910943		33105	0.00172179		77191	0.00115298
Exp047454	7399	0.00824436		28617	0.00146766		69481	0.00110822
Exp047455	8269	0.00979562		33014	0.00190828		77136	0.00117973
Exp047456	8073	0.00904249		31837	0.00166473		75987	0.00113177
Exp047457	8156	0.00833742		31965	0.00147036		76697	0.00110826
Exp047458	8250	0.00812121		32988	0.00136413		77962	0.0011031
Exp047459	8460	0.00803783		32870	0.00130818		79986	0.00108769
Exp047460	8317	0.00937838		32745	0.00177126		76844	0.00115819
Exp047461	8089	0.0080356		31567	0.0013305		76701	0.00109516
Exp047462	8222	0.00827049		32801	0.00146337		79942	0.0011008
Exp047463	8168	0.00857003		31546	0.00152159		72794	0.00111273
Exp047464	8238	0.00813304		32269	0.00136354		74439	0.00110157
Exp047465	8157	0.00894937		32140	0.00164904		74262	0.00113113
Exp047466	7916	0.0090955		30945	0.00171272		75300	0.00115538
Exp047467	8388	0.00882213		32466	0.00163248		78647	0.00113164
Exp047468	7481	0.00935704		29670	0.00178632		71483	0.00116112
Exp047469	8587	0.00815186		33643	0.00142675		77467	0.00109724
Exp047470	7944	0.00818228		31301	0.00143765		71797	0.00110032
Exp047471	8311	0.00902418		33030	0.00169543		79114	0.00115024
Exp047472	7522	0.00864132		29453	0.00152786		69767	0.00111801
Exp047473	7814	0.00908626		30800	0.00172078		72528	0.00114439
Exp047474	8030	0.00996264		31798	0.00198126		75010	0.00119984
Exp047475	8099	0.00938387		31692	0.00179856		73372	0.00115848
Exp047476	8127	0.0092285		32280	0.0017658		74239	0.00115842
Exp047477	7307	0.0082113		29115	0.00140821		69099	0.00109987
Exp047478	7781	0.00912479		30417	0.00170957		69737	0.00114717
Exp047479	8011	0.00886281		31122	0.00163871		71680	0.00113002
Exp047480	8267	0.00810451		31803	0.00138352		77474	0.00109714
Exp047481	8054	0.0094363		31411	0.00184649		75058	0.0011591
Exp047482	8324	0.00792888		33059	0.0013007		80608	0.0010917
Exp047483	7971	0.00840547		31795	0.00150967		74404	0.00111553
Exp047485	7230	0.00802213		28030	0.00135569		67430	0.00109743
Exp047486	8603	0.00802046		34267	0.00137158		79815	0.00110255
Exp047487	7851	0.00917081		30279	0.00171736		70613	0.0011471
Exp047488	8205	0.00853138		32434	0.00151076		76902	0.00111831
Exp047489	8059	0.00831369		31481	0.00149296		72015	0.00111088
Exp047490	7447	0.00993689		28759	0.00198199		66363	0.00119042
Exp047491	8435	0.00829876		33314	0.00147085		78881	0.00110293
Exp047492	8689	0.00909196		33902	0.00168132		81059	0.00114731
Exp047493	8400	0.00821429		32729	0.00143604		77030	0.00110347
Exp047494	7828	0.00792029		30835	0.00129723		70613	0.00109045
Exp047495	8309	0.00962811		32120	0.001868		74430	0.00116888
Exp047496	8446	0.00876154		33222	0.00156523		78875	0.00112837
Exp047497	7718	0.00984711		30155	0.0019234		71679	0.00118584
Exp047498	8273	0.00894476		32117	0.00165022		75757	0.00113521
Exp047499	8557	0.00899848		33822	0.00168529		78135	0.00113905
Exp047500	8249	0.00921324		32742	0.00174088		74450	0.00115514
Exp047501	8078	0.00841793		32112	0.00149477		76689	0.00110837
Exp047502	7780	0.0096401		30726	0.00188765		73373	0.00117209
Exp047503	7523	0.00943772		29540	0.00182803		68864	0.00116171
Exp047504	8131	0.00946993		32522	0.00181416		76669	0.00116083
Exp047505	8060	0.00868486		31792	0.00157272		76299	0.00112714
Exp047506	8082	0.00878495		31868	0.00156897		76854	0.00113202
Exp047507	8069	0.00842731		31446	0.00149463		73714	0.00111241
Exp047508	7270	0.00921596		28627	0.0017466		68269	0.00115719
Exp047509	8489	0.00989516		33350	0.00194903		75936	0.00118521
Exp047510	7348	0.0078933		28572	0.00125997		66869	0.00107673
Exp047511	8270	0.00798065		31948	0.00131464		77907	0.00109104
Exp047512	8367	0.00944185		33346	0.00176933		80460	0.00116828
Exp047513	7557	0.00952759		29588	0.00185886		70061	0.00117041
Exp047514	7677	0.00794581		29845	0.00130675		71263	0.00109454
Exp047515	7414	0.00971136		28541	0.00189201		69499	0.00117987
Exp047516	7556	0.00807305		29504	0.00138964		69280	0.001097
Exp047517	8265	0.00846945		33019	0.00151428		78278	0.00111142
Exp047518	8061	0.00955216		31525	0.00183981		76492	0.00116352
Exp047519	8078	0.00903689		32291	0.00170326		74772	0.00115016
Exp047520	7759	0.00915066		30782	0.00172179		70199	0.00115386
Exp047618	8407	0.0080885		32570	0.00141234		77184	0.00110126
Exp050158	8059	0.00843777		32134	0.00149374		74939	0.00110757
Exp050159	8237	0.00789122		32947	0.00130513		80244	0.00108419
Exp122463	8499	0.00905989		33973	0.00182498		80541	0.00110503
Exp122464	8111	0.00850697		32422	0.00181975		76864	0.00110585
Exp122465	8108	0.00949679		32410	0.00182043		76836	0.00110625
Exp122466	8035	0.00908525		32119	0.00183692		76144	0.00110317
Exp122467	8078	0.00916068		32291	0.00182713		76552	0.00111036
