# Supplementary material for: Proteogenomics of diffuse gliomas reveal molecular subtypes associated with specific therapeutic targets and immune-evasion mechanisms
Source: Nat Commun. 2023 Jan 31;14:505. doi: 10.1038/s41467-023-36005-1 (PMC9889805; doi:10.1038/s41467-023-36005-1)
Supplement: Supplementary file 15 — Source Data [file 41467_2023_36005_MOESM15_ESM.zip › Resource data/Supplementary Figure13.xlsx]

## Sheet: Supplementary Figure13A
case	MGH101	MGH102	MGH105A	MGH105B	MGH105C	MGH105D	MGH106CD3posP1	MGH113	MGH104	MGH104negP2	MGH104negP4	MGH104negP7	MGH128CD45neg	MGH152CD45neg	MGH100	MGH106	MGH110	MGH115	MGH121	MGH122	MGH124	MGH125	MGH85	MGH129CD45neg	MGH136CD45neg	MGH143CD45neg	MGH151CD45neg	MGH66
Proteomic subtype	S-Ne	S-Ne	S-Ne	S-Ne	S-Ne	S-Ne	S-Ne	S-Ne	S-Pf	S-Pf	S-Pf	S-Pf	S-Pf	S-Pf	S-Im	S-Im	S-Im	S-Im	S-Im	S-Im	S-Im	S-Im	S-Im	S-Im	S-Im	S-Im	S-Im	S-Im
CAMK2B	0.201898	0.0426125	0.279865	0.176815	0.259046	0.180513	0	0.474591	0.173432	0.20982	0.226601	0.219686	0.19044	0.02139	0.138837	0.437421	0.0754628	0.317835	0.257228	0.0538319	0.0927363	0.0270478	0.00154616	0.35572	0.154735	0.284482	0.0433552	0.166868
GRIA2	0.514136	0.784593	0.538173	0.625238	0.655215	0.61243	0.736338	0.683426	0.0101891	0	0.0300919	0	0.111253	0.0303284	0.470161	0.502614	0.617401	0.433792	0.597296	0.537142	0.624566	0.109336	0.512659	0.536655	0.219592	0.505622	0.545959	0.520843
GRIA4	0.674108	0.740217	0.545227	0.71328	0.640872	0.779664	0.723993	0.779998	0.186668	0.29753	0.227161	0.237729	0.131826	0.178957	0.224323	0.485252	0.517781	0.455761	0.413636	0.483022	0.457421	0.480161	0.51527	0.425317	0.461807	0.386902	0.309523	0.510289
CAMK2A	0.169633	0.187486	0.0994835	0.0636902	0.286531	0.246376	0.216851	0.070134	0.00735278	0.0937219	0.0707471	0	0.0634424	0	0.0205855	0.0234349	0.0137447	0.0377428	0.0262775	0.0100736	0.0378413	0.0162566	0.00713842	0.0155443	0.0288118	0.0692947	0.0235412	0.0147036
CAMK2G	0.414411	0.541341	0.531846	0.447462	0.553063	0.592548	0.578946	0.630992	0.244111	0.250506	0.266336	0.286342	0.368748	0.258376	0.273556	0.242202	0.236006	0.334894	0.213338	0.155252	0.260503	0.233257	0.238576	0.238224	0.247576	0.184803	0.199056	0.287697
GNB1	0.594836	0.811096	0.670279	0.698721	0.798388	0.754842	0.767483	0.869589	0.513041	0.417849	0.336135	0.321411	0.472627	0.403301	0.458059	0.41937	0.554736	0.4094	0.433209	0.515346	0.579757	0.49504	0.392959	0.378794	0.523834	0.461859	0.386374	0.535261
GNB2	0.19488	0.38153	0.367063	0.263909	0.429028	0.468436	0.377754	0.387879	0.330113	0.353222	0.295077	0.249513	0.428426	0.353372	0.40856	0.456315	0.303236	0.275282	0.415503	0.338749	0.35416	0.34659	0.311848	0.3224	0.311495	0.300351	0.205946	0.409027
GNB4	0.347787	0.540322	0.426205	0.324948	0.517303	0.491289	0.511026	0.396666	0.437478	0.42144	0.395506	0.156827	0.345245	0.332021	0.462713	0.338527	0.335192	0.323455	0.496172	0.556579	0.448864	0.338171	0.200571	0.423326	0.483483	0.430828	0.27196	0.430303
MAPK13	0.165535	0.163934	0.168903	0.183056	0.141959	0.160485	0.210934	0.124639	0.137641	0.144913	0.0997514	0.135594	0.208619	0.199012	0.175988	0.109539	0.126439	0.16576	0.132877	0.191186	0.180113	0.193604	0.11584	0.18406	0.160182	0.11429	0.157012	0.105851
CDK3	0.0275876	0.149641	0.0794364	0.0707166	0.119431	0.0583292	0	0.0823817	0.137349	0.0522923	0.152626	0.0812096	0.187319	0.123133	0.096149	0.162365	0.165738	0.13003	0.140638	0.113932	0.156141	0.153739	0.142628	0.151099	0.0749294	0.162231	0.0708813	0.163312
BRD4	0.0986143	0.21374	0.308366	0.276821	0.260904	0.226274	0.190749	0.196348	0.283078	0.327991	0.304446	0.30205	0.231842	0.355845	0.228378	0.31366	0.222249	0.290052	0.236371	0.255825	0.221785	0.235063	0.160718	0.267862	0.247474	0.219921	0.148578	0.300591
CDK1	0.157015	0.140955	0.144973	0.117171	0.160511	0.0359316	0.159167	0.186524	0.415442	0.344213	0.389818	0.328413	0.283291	0.299561	0.315044	0.126627	0.313099	0.174405	0.213432	0.19732	0.227782	0.221831	0.414193	0.165493	0.376728	0.247162	0.159788	0.282176
CDK2	0.215389	0.201923	0.216004	0.214587	0.168608	0.129538	0.0935021	0.137664	0.438312	0.456813	0.392289	0.386472	0.453924	0.366394	0.323577	0.211202	0.288642	0.241755	0.306139	0.271629	0.218477	0.210342	0.409463	0.212023	0.272715	0.276948	0.168096	0.303758
CDK4	0.43586	0.52254	0.515117	0.477423	0.506575	0.434365	0.0956408	0.561658	0.702138	0.702834	0.675793	0.658088	0.664299	0.856191	0.656508	0.59633	0.68057	0.638069	0.681594	0.632828	0.572252	0.919513	0.724688	0.575071	0.71946	0.637523	0.941759	0.653687
CENPB	0.0914285	0.0465402	0.0610445	0.0707059	0.0920911	0.0642436	0.0169981	0.100859	0.139633	0.135198	0.145595	0.136306	0.0804982	0.132078	0.126309	0.120818	0.0756944	0.10568	0.134843	0.0716988	0.0878046	0.058096	0.154666	0.135597	0.0559765	0.139995	0.0633056	0.0859328
DDX20	0.0290283	0.202634	0.198106	0.115003	0.132096	0.125839	0.0624031	0.170716	0.296971	0.244162	0.286159	0.286454	0.217253	0.245909	0.267521	0.229844	0.166844	0.168141	0.27103	0.185778	0.198768	0.193175	0.219488	0.159795	0.200756	0.22535	0.162951	0.188269
DDX41	0.257501	0.451991	0.378857	0.398604	0.375167	0.286535	0.122708	0.480933	0.528363	0.464941	0.505198	0.551626	0.513222	0.444766	0.512119	0.467484	0.446499	0.45576	0.413736	0.439122	0.483508	0.425511	0.239341	0.434477	0.41751	0.514967	0.303364	0.566195
FOXK1	0.279861	0.364591	0.335839	0.310648	0.30391	0.30814	0.167255	0.307791	0.369107	0.38388	0.399388	0.415396	0.474743	0.4379	0.381838	0.424515	0.314938	0.348267	0.441202	0.262067	0.341951	0.372644	0.28958	0.381438	0.385408	0.291066	0.340011	0.314114
MAPK7	0.0683708	0.179948	0.162193	0.175567	0.162303	0.105641	0.0408143	0.217041	0.149715	0.226181	0.215296	0.237712	0.253428	0.166111	0.306929	0.173511	0.131225	0.177841	0.196262	0.208151	0.257735	0.244762	0.199689	0.175774	0.175711	0.231326	0.194277	0.210505
MCM2	0.150458	0.23372	0.151674	0.0665225	0.162901	0.147707	0.0226922	0.289088	0.538877	0.4865	0.464357	0.444543	0.440448	0.388211	0.43232	0.230359	0.34876	0.123919	0.309112	0.361991	0.309482	0.315667	0.374985	0.276612	0.456754	0.358908	0.272384	0.3541
MCM3	0.267003	0.257912	0.270894	0.134128	0.234362	0.241791	0.180624	0.221394	0.549975	0.531928	0.473813	0.518544	0.593744	0.453839	0.452078	0.358805	0.391824	0.333688	0.413641	0.425036	0.304365	0.383785	0.444311	0.306208	0.412128	0.439674	0.353881	0.447718
MCM7	0.300119	0.572068	0.453825	0.343495	0.443729	0.411602	0.208637	0.433116	0.736984	0.685317	0.68026	0.706148	0.743227	0.734996	0.634701	0.538163	0.554008	0.511357	0.640056	0.640807	0.619761	0.697055	0.600238	0.563475	0.665396	0.534707	0.583712	0.616324
CD163	0.216376	0	0	0	0	0.313152	0.274743	0.308967	0.000528576	0	0	0	0.00192075	0	0.00174191	0	0.0154104	0.0700667	0.434119	0.348967	0.189008	0.145003	0.497697	0.504138	0.482176	0.000414809	0	0.00081732
CD53	0.217627	0	0.000594682	0	0	0.486512	0	0.318462	0.00824519	0	0	0	0.0287512	0	0	0.00073598	0.0582037	0.106433	0.477688	0.328929	0.256838	0.22141	0.475686	0.468834	0.472309	0.00263039	0.810159	0.00400905
FLT1	0.0812566	0.0742825	0.0557738	0.0935983	0.0940201	0.101735	0.0577718	0.0645011	0.0571568	0.0622981	0.0510063	0.0674226	0.0956821	0.199081	0.0775136	0.0701901	0.0612219	0.0753449	0.160873	0.103704	0.139037	0.0989089	0.085813	0.0934332	0.155894	0.0531297	0.0775829	0.0486489
IL8	0.182959	0.00715752	0	0.0428558	0	0.305011	0.0315084	0.20853	0.00370529	0	0	0	0	0.00428537	0.00461143	0.00230957	0.0208418	0.120411	0.319613	0.292297	0.134326	0.124297	0.41252	0.523667	0.369308	0	0.00404182	0.0209659
CD177	0	0	0	0	0	0	0.00196747	0	0	0	0.00121107	0	0	0	0	0	0.00228725	0.000586046	0	0.0140957	0	0	0	0.00144897	0	0	0	0
KIT	0.000242658	0.0973579	0.0307066	0.0109316	0.0391953	0.0497251	0	0.00468434	0	0	0	0	0.0887956	0.00196625	0.0312203	0.000454751	0.086254	0.00672042	0	0.214546	0.074505	0.0734687	0.0340266	0.00274463	0.0201631	0.000489773	0.0275055	0.0262319
PDGFRA	0.288871	0.185045	0.191734	0.162444	0.156777	0.160641	0	0.273017	0.410848	0.426811	0.396665	0.367847	0.0872929	0.365464	0.557758	0.156122	0.799058	0.0775725	0.356396	0.357795	0.344227	0.718254	0.801134	0.202717	0.537993	0.570591	0.761776	0.451214
CD109	0.0578116	0.047739	0.11573	0.0630211	0.0986182	0.0288699	0.0427763	0.0559432	0.0522216	0.0646377	0.031794	0.0821047	0.0170791	0.0560439	0.0690774	0.107132	0.105345	0.0356026	0.0495744	0.0918748	0.0390518	0.11245	0.130822	0.0650699	0.0323162	0.0435049	0.0231032	0.0919334
CD34	0.0118334	0.000557179	0.07241	0.0456855	0.0981631	0.133151	0	0.00291293	0.000383684	0.155003	0	0.0676453	0	0.0609305	0.0337555	0.00966571	0.133712	0.0639538	0.0458741	0.0065239	0.00455638	0.133313	0.173968	0.0510828	0	0.0364341	0	0.179727
CD63	0.839354	0.766834	0.872431	0.867384	0.893736	0.825016	0.590769	0.850171	0.817037	0.935302	0.64025	0.924647	0.694123	0.858322	0.832901	0.904472	0.939223	0.833233	0.887109	0.812174	0.730047	0.93915	0.808215	0.870045	0.77184	0.907723	0.754487	0.910484
HDAC4	0.0341436	0.262621	0.123728	0.0884302	0.109962	0.13774	0.10737	0.139729	0.164454	0.147583	0.147522	0.131107	0.0344937	0.207005	0.153193	0.162583	0.259896	0.119709	0.128634	0.146146	0.124795	0.287707	0.186341	0.134126	0.115598	0.0661701	0.18077	0.131546
IRAK4	0.269723	0.288287	0.337032	0.315984	0.329908	0.35561	0.3456	0.303186	0.282564	0.266067	0.329395	0.340766	0.237147	0.358315	0.334505	0.276647	0.327548	0.323811	0.32453	0.299385	0.332873	0.48719	0.413816	0.342409	0.324267	0.302292	0.286414	0.266089
VEGFA	0.00502199	0.00542527	0.0241495	0.0375879	0.00889484	0.00203686	0	0.00734413	0.00060295	0.0413957	0	0.0270727	0	0.00106209	0.058467	0.0756454	0.0216547	0.0206487	0.00821872	0.00562675	0.0151586	0.0175717	0.0128605	0.00474035	0.00722377	0.00420873	0.00144173	0.00423998

## Sheet: Supplementary Figure13D
Proteome_type	AC	MES	NPC	OPC
S-Im	0.842208	0.789283	1.10404	1.09617
S-Im	0.878435	0.662749	0.917999	0.96064
S-Im	0.825328	0.912614	1.1271	1.01671
S-Im	0.862054	0.585349	0.879251	1.04891
S-Im	0.790549	0.702922	1.10842	1.09465
S-Im	0.819203	0.636584	0.876005	1.19371
S-Im	0.754827	0.564818	0.901125	1.1508
S-Im	0.723748	0.630726	0.69037	0.897115
S-Im	0.679738	0.68803	1.02457	0.95822
S-Im	0.784665	0.902929	1.19233	1.0408
S-Im	0.788447	0.637417	1.14111	1.03352
S-Im	0.858961	0.728448	1.29457	0.88467
S-Im	0.749541	0.449553	0.738418	1.1037
S-Im	0.853188	0.679755	0.83055	1.01001
S-Im	0.64811	0.514608	1.13545	0.979435
S-Im	0.887964	0.664231	0.894754	1.24714
S-Im	0.848739	0.83467	0.904695	0.972374
S-Im	0.727461	0.566347	1.06726	1.07884
S-Im	0.729274	0.601265	0.832191	1.14486
S-Im	0.799927	0.594129	0.790201	0.995305
S-Im	0.807128	0.779149	1.23824	1.11194
S-Im	0.726818	0.703585	0.851487	1.02505
S-Im	0.767663	0.832863	0.834082	0.922581
S-Im	0.828866	0.464538	1.02344	1.05514
S-Im	0.822417	0.60984	1.02913	0.964136
S-Im	0.746689	0.799552	0.630431	1.10032
S-Im	0.847184	0.367395	0.822684	1.00895
S-Im	0.958168	0.809202	0.844005	1.11183
S-Im	0.607243	0.489524	1.08828	1.26292
S-Im	0.996474	0.649229	0.999575	0.942589
S-Im	0.992537	0.669315	1.09581	0.98212
S-Im	1.1889	0.74103	1.0202	0.973395
S-Im	1.08195	0.726837	1.01532	1.03955
S-Im	1.11494	0.852217	0.994182	0.941323
S-Im	1.09264	0.787594	1.21654	1.11318
S-Im	1.19417	0.668962	1.23721	1.15408
S-Im	1.10857	0.72836	0.799388	0.932252
S-Im	1.05105	0.706243	0.865126	1.15183
S-Im	1.10599	0.662718	0.700692	0.825581
S-Im	1.0181	0.828064	1.26037	1.10344
S-Im	1.08134	0.834183	0.866285	0.970538
S-Im	1.079	0.515436	0.921344	0.900504
S-Im	1.08127	0.600742	0.76695	1.04599
S-Im	1.10916	0.735184	0.738204	0.967748
S-Im	0.990941	0.606742	0.951808	0.890664
S-Im	1.10151	0.759327	0.696084	1.03175
S-Im	1.14616	0.927407	1.05847	0.987852
S-Im	0.983414	0.570883	0.986961	1.23642
S-Im	1.09914	0.689561	0.880421	1.09458
S-Im	1.10366	0.973995	1.15633	1.04064
S-Im	1.17458	0.816209	1.24336	0.874527
S-Im	1.12733	0.635358	1.37544	1.01683
S-Im	1.09412	0.595277	1.03961	0.96421
S-Im	1.10412	0.685093	0.966625	0.932863
S-Im	1.151	0.864134	1.00281	1.2098
S-Im	1.06804	0.794256	0.880734	0.825856
S-Im	1.17011	0.661397	0.507703	0.976243
S-Im	1.14763	0.872047	1.13698	1.23609
S-Im	1.16511	0.704254	1.04362	1.04896
S-Im	1.07222	1.17205	0.614663	1.21903
S-Im	1.06023	1.00425	1.08483	1.11863
S-Ne	1.02396	1.16079	1.16218	0.803085
S-Ne	0.953784	0.995579	1.21773	0.813193
S-Ne	0.583482	0.695253	1.13065	0.852644
S-Ne	0.756367	0.944752	1.07963	0.808654
S-Ne	0.598207	0.819289	1.14841	0.553571
S-Ne	0.792196	0.83606	1.01079	0.887016
S-Ne	0.68672	0.901093	1.04963	0.831163
S-Ne	0.723106	1.17491	1.09035	0.892206
S-Ne	0.679068	0.816647	0.77149	1.00164
S-Ne	0.603024	1.13395	1.29279	0.889285
S-Ne	0.616689	0.852887	1.1798	0.647761
S-Ne	0.720191	0.983756	1.02778	1.01252
S-Ne	0.394883	0.729757	1.21089	0.849481
S-Ne	0.860793	0.957544	0.924103	0.627938
S-Ne	0.711768	1.04544	1.25309	0.482902
S-Ne	0.870428	1.20246	1.45196	0.729487
S-Ne	0.816572	0.944463	1.31006	0.595951
S-Ne	0.544799	0.891739	1.00654	1.00225
S-Ne	0.548581	0.902064	1.03864	0.596506
S-Ne	0.599665	0.753802	1.09785	0.918946
S-Ne	0.836692	0.910833	0.873924	0.81067
S-Ne	0.791442	0.98543	1.17671	0.883596
S-Ne	0.853478	0.909972	1.19182	0.765563
S-Ne	0.664326	0.900338	1.15277	0.820618
S-Ne	0.824633	0.887018	1.18944	0.563884
S-Ne	0.744519	0.914597	1.31373	0.910878
S-Ne	0.806433	0.980532	1.33067	0.69047
S-Ne	0.665881	0.75919	1.06747	0.808507
S-Ne	0.646617	0.929916	1.07169	0.655385
S-Ne	0.613504	0.831703	0.877456	0.81987
S-Ne	0.757146	0.944396	1.05232	0.566068
S-Ne	0.69941	1.02264	0.985647	0.845812
S-Ne	0.797937	0.985025	1.2231	0.708677
S-Ne	0.878756	0.842175	1.19017	0.763363
S-Ne	0.673775	0.898139	0.864547	0.707602
S-Ne	0.553354	0.903852	1.0238	0.851781
S-Ne	0.782811	0.890038	1.11044	0.664601
S-Ne	0.608516	0.850758	1.11659	0.744571
S-Ne	0.93357	0.897625	0.89959	0.502079
S-Ne	0.786157	0.603414	1.16795	0.545859
S-Ne	0.687714	0.901063	1.19716	0.605398
S-Ne	0.794349	0.963219	1.04261	0.557126
S-Ne	0.526411	0.933291	1.04862	0.617091
S-Ne	0.847045	0.715488	1.30686	1.00108
S-Ne	0.742665	0.947386	1.15654	0.600576
S-Ne	0.834003	0.868827	1.20041	1.00198
S-Ne	0.60736	0.891524	1.19132	0.834023
S-Ne	0.839618	0.939424	1.10676	0.650031
S-Ne	0.718146	0.948758	1.19073	0.879603
S-Ne	0.816747	0.88601	1.20223	0.921319
S-Ne	0.802673	0.993487	1.12851	0.582984
S-Ne	0.760546	0.888363	1.14538	0.803921
S-Ne	0.641257	0.954197	1.10502	0.686505
S-Ne	0.579182	1.02047	0.878123	0.407867
S-Ne	0.697533	1.0481	1.0446	0.614885
S-Ne	0.591479	0.873309	1.2584	0.470051
S-Ne	0.708756	0.68943	1.24893	0.628331
S-Ne	0.791538	0.913173	1.06154	0.632631
S-Ne	0.670128	0.82366	1.24209	0.640581
S-Ne	0.707315	0.711064	1.03928	0.439989
S-Pf	1.01322	0.834454	0.930674	0.805634
S-Pf	1.11974	0.717068	0.614853	0.76665
S-Pf	1.01786	0.666601	0.702377	0.75208
S-Pf	0.897815	0.602543	0.89607	0.719243
S-Pf	0.964641	0.674375	1.29221	0.763069
S-Pf	1.005	0.610545	1.15623	0.722264
S-Pf	0.994568	0.226357	0.943874	0.823785
S-Pf	0.731437	0.39699	0.904911	0.843901
S-Pf	1.03101	0.81015	0.953029	0.714986
S-Pf	0.789443	0.848517	1.15657	0.902436
S-Pf	0.932689	0.537574	0.451962	0.794957
S-Pf	0.997963	0.664226	0.894884	0.736872
S-Pf	1.16438	0.644862	1.07255	0.711152
S-Pf	0.940098	0.431493	1.26228	0.939593
S-Pf	1.07436	0.5893	1.10951	0.847972
S-Pf	1.09722	0.536591	0.9563	0.680302
S-Pf	0.970797	0.540477	0.995063	0.881065
S-Pf	1.07917	0.473389	0.969841	0.817749
S-Pf	0.918755	0.300893	1.03581	1.07034
S-Pf	0.915233	0.425495	1.3323	0.866941
S-Pf	0.657875	0.683464	1.07311	0.725983
S-Pf	1.00738	0.405417	0.84744	1.07993
S-Pf	1.1444	0.585199	0.918229	0.901219
S-Pf	0.941025	0.665569	1.10355	0.855105
S-Pf	1.10656	0.780311	1.24832	0.767775
S-Pf	1.1688	0.666016	0.914821	0.620101
S-Pf	1.18948	0.666735	1.27536	0.551458
S-Pf	1.26105	0.776121	1.27906	0.661373
S-Pf	0.997483	0.788016	0.943659	0.690359
S-Pf	1.17463	0.710083	0.848691	0.677282
S-Pf	1.04089	0.561462	1.0129	0.728037
S-Pf	1.17191	0.658389	1.10402	0.689677
S-Pf	0.983782	0.607208	0.95553	0.455186
S-Pf	0.751645	0.349457	1.21207	0.868008
S-Pf	1.13507	0.690344	1.10642	0.70166
S-Pf	1.14884	0.896123	0.934019	0.880131
S-Pf	1.06637	0.944826	0.948106	0.677111
S-Pf	1.07282	0.570999	0.794909	0.906557
S-Pf	1.23743	0.563943	1.186	0.721251
S-Pf	1.11117	0.590594	1.14408	0.837884
S-Pf	1.0802	0.707052	1.36963	0.756856
S-Pf	1.13975	0.60366	0.871587	0.810768
S-Pf	1.01113	0.764692	0.944488	0.856221
S-Pf	0.847847	0.529125	0.784958	0.57095
S-Pf	1.09598	0.688949	0.912938	0.716208
S-Pf	1.2406	0.644088	1.20223	0.735596
S-Pf	1.1611	0.89693	1.23997	0.999876
S-Pf	0.850803	0.532179	1.06094	0.961788
S-Pf	0.899745	0.368788	1.12696	0.977317
S-Pf	0.925931	0.610969	1.14643	0.798877
S-Pf	1.0945	0.631125	1.01593	0.690493
S-Pf	1.09248	0.581343	1.15758	0.821495
S-Pf	1.08614	0.543351	1.27731	0.710033
S-Pf	1.11904	0.614892	1.18043	0.738442
S-Pf	1.1351	0.758818	1.22478	0.670971
S-Pf	1.14976	0.590688	1.29333	1.02786
S-Pf	1.04354	0.64886	0.956095	0.978349
S-Pf	0.926898	0.591082	0.867527	0.490997
S-Pf	1.09724	0.718625	1.14404	0.456881
S-Pf	1.08753	0.529419	0.93476	0.913689
S-Pf	1.00652	0.419739	1.16382	0.532758
S-Pf	0.882826	0.360951	0.62977	0.895415
S-Pf	0.876677	0.71141	0.873131	0.758597
S-Pf	1.08226	0.861554	0.777831	0.710091
S-Pf	1.00185	0.70386	1.07627	0.68164
S-Pf	1.12416	0.724602	1.3556	0.624463

## Sheet: Supplementary Figure13E
Gene.Symbol	Exp030506	Exp030508	Exp031495	Exp031511	Exp031513	Exp031515	Exp031690	Exp031693	Exp031694	Exp031695	Exp032143	Exp032156	Exp032778	Exp032788	Exp032791	Exp033938	Exp033940	Exp034628	Exp034633	Exp034644	Exp034655	Exp035651	Exp036295	Exp036309	Exp036311	Exp036938	Exp036947	Exp036949	Exp040807	Exp040809	Exp040812	Exp040823	Exp040825	Exp040827	Exp040832	Exp040841	Exp040844	Exp040846	Exp040847	Exp040848	Exp040850	Exp040855	Exp040858	Exp040861	Exp047441	Exp047443	Exp047446	Exp047450	Exp047454
HNF1A	2.87975	-0.414496	2.90773	1.90127	2.21773	2.50514	2.81936	-0.589822	2.71599	1.85579	0.0860461	-0.86474	2.24215	-0.0921455	-0.846727	1.34045	-0.334134	1.61772	2.20317	1.95291	-0.328881	2.19145	-0.63375	-0.820188	2.8384	-0.349594	2.74096	-0.877697	-0.454828	1.31206	-0.577634	1.36297	-0.543898	0.0050382	-0.118285	1.60566	2.37923	1.27974	-0.741087	-0.635948	2.43257	-0.362717	-0.380447	-0.157369	-0.429567	-0.519525	2.61805	-0.552738	-0.554522
CHL1	0.505353	0.871063	1.39425	0.753563	5.11427	-0.399188	0.37812	0.0728979	-0.710319	1.23747	2.19902	-0.187132	0.113223	1.48776	-0.728396	3.29719	1.02263	2.45175	0.432698	-0.439166	-0.579262	-0.090142	-0.745083	0.57349	-0.232672	-0.204513	0.640235	-0.520859	0.158068	-0.515645	1.32055	0.83491	-0.393973	-0.0786701	-0.694328	3.09418	0.134081	1.22913	-0.303241	-0.507649	0.29295	-0.0873609	1.85556	1.9595	-0.664084	0.605472	-0.628973	-0.454461	0.791803
GABARAPL1	1.52836	-0.356158	-0.356158	-0.235045	-0.356158	-0.356158	-0.356158	6.348	-0.356158	-0.101675	-0.356158	-0.311122	-0.356158	-0.356158	-0.356158	0.303602	-0.356158	-0.356158	-0.158968	-0.356158	0.899073	-0.356158	-0.356158	1.28885	3.62847	0.864321	0.16037	-0.356158	-0.356158	-0.112945	-0.356158	-0.26604	-0.356158	0.704183	-0.356158	0.256641	-0.356158	0.192773	-0.356158	-0.356158	-0.356158	-0.356158	-0.356158	-0.356158	-0.356158	-0.356158	-0.356158	-0.356158	2.73996
PON2	-0.188649	-0.302878	0.017782	0.215475	0.337587	0.619172	0.229498	-0.317176	-0.0523013	-0.208599	-0.128709	0.22959	-0.204596	0.968611	1.97089	0.0956557	0.422976	1.25389	0.272727	-0.876009	1.39766	1.04652	-0.679629	-0.250178	0.234203	-0.549972	0.0410616	-0.50989	0.609793	0.00910558	-0.372259	-0.782463	-0.924921	-0.438554	-0.48881	0.0218758	4.99901	0.180373	-1.02045	-0.744427	2.4425	-0.368226	0.198581	-0.379224	-0.62363	0.411519	-0.277093	1.20758	-0.412647
SGCE	0.492725	0.167573	0.0620044	-0.46964	0.0788954	2.97992	0.23936	0.370265	-0.46964	-0.0266733	-0.46964	-0.17447	-0.46964	-0.46964	-0.46964	2.37607	-0.46964	0.176019	0.302701	-0.46964	-0.46964	1.38795	-0.46964	-0.46964	-0.46964	2.2705	-0.46964	-0.46964	-0.46964	1.04591	-0.46964	0.264696	2.73078	-0.46964	-0.46964	-0.46964	-0.46964	-0.46964	-0.46964	-0.46964	3.07705	-0.46964	0.328038	-0.46964	-0.46964	2.37607	-0.46964	0.0113314	-0.46964
WDR13	2.16808	-0.0583084	1.2114	0.531659	1.11735	0.134072	1.34631	-0.429294	0.0732706	-0.0934594	0.2248	-0.884358	-0.309116	1.52966	-0.518597	0.0946462	3.52567	1.26556	2.12058	-0.0578334	-0.760854	0.420506	-0.510047	2.33624	-0.803606	-0.449245	0.020544	0.129797	0.301752	0.484158	3.7323	-0.489621	-0.45827	-1.04297	0.655163	0.792442	-0.505772	0.768216	-0.206988	-1.04297	0.0813458	0.265176	1.06938	0.128372	1.11403	1.13778	-0.6269	-0.658726	4.74266
EGFR	0.046026	-0.359792	-0.337873	1.24406	-0.360611	0.669388	-0.258756	-0.318585	-0.350408	-0.366497	0.461898	-0.362381	-0.334486	-0.261171	-0.366796	-0.197691	-0.285318	-0.344897	-0.366448	-0.365227	-0.282639	-0.364116	-0.057634	0.779225	-0.292078	-0.322201	-0.352456	-0.315726	-0.33332	-0.367962	-0.330967	-0.367205	-0.33845	-0.311943	-0.349534	-0.30174	-0.331731	-0.290232	0.0825066	-0.0758951	-0.369745	-0.362985	-0.365505	1.558	-0.184781	0.495758	-0.369412	0.937211	-0.311091
ANXA5	-0.611404	-0.252094	-0.681154	-0.697943	-0.757077	-0.499986	-0.759586	-0.61705	-0.614957	-0.84416	-0.576212	-0.94482	-0.700118	2.25647	1.26454	-0.664818	-0.614366	1.60884	-0.442334	-1.10131	0.255898	-0.345384	-0.391069	-0.714751	-0.680022	-0.54542	0.75372	-0.596528	0.421974	-0.806778	-0.552927	-0.682568	1.88536	3.41078	-0.194776	-0.708745	-0.624296	-0.963061	0.974363	-1.04512	0.0163648	1.58256	-0.80491	-0.687486	0.115187	-0.696992	-0.583667	-0.726034	-0.829592
CPNE1	-0.364212	-0.466553	0.799729	-0.293295	-0.249492	-0.319055	1.20243	-0.78375	-0.650686	-0.772874	-0.700804	-0.697948	-1.04677	-0.424303	-0.317803	-0.613398	-0.336196	-0.549097	0.278401	-0.769767	-0.235559	-0.602573	0.601612	0.503682	-0.654395	1.26558	-0.632894	-0.643118	-0.705916	1.04285	-0.645474	-0.451116	0.261461	0.339244	-0.0268676	-0.831261	0.564024	-0.18499	-0.887594	-0.571299	-0.634649	-1.03534	-0.29129	-0.318404	0.561718	0.337641	-0.663266	0.79617	-0.589141
CSPG4	-0.302127	-0.284916	-0.166442	-0.564649	-0.538107	1.08016	-0.123794	-0.496979	2.77944	-0.531194	-0.506242	0.0476958	-0.572736	-0.36717	-0.441821	-0.280215	-0.40415	1.17237	-0.335996	-0.127181	0.540668	-0.0373233	-0.286298	-0.567967	0.143567	-0.0486592	-0.332471	-0.54806	-0.408988	0.0656673	-0.432766	0.810932	0.0707132	0.653889	-0.405463	-0.461382	-0.254779	-0.0752017	0.187459	-0.560986	-0.166373	0.0544006	-0.56852	2.09825	-0.575501	2.14532	-0.579019	-0.130568	0.770358
METTL7B	-0.152421	-0.198711	-0.558373	-0.497615	-0.558373	-0.30348	-0.534442	-0.291943	-0.523007	-0.533648	-0.558373	-0.406137	-0.558373	2.47798	-0.00666346	-0.506233	-0.490111	-0.558373	-0.497525	-0.558373	-0.459892	-0.527886	-0.455577	-0.531382	-0.51987	-0.413525	-0.365661	-0.44993	-0.553086	-0.558373	-0.387288	-0.51558	1.51855	0.787021	-0.55379	-0.558373	-0.515388	-0.558373	-0.363305	-0.553137	-0.521663	-0.514761	-0.558373	-0.558373	-0.450237	-0.494657	-0.498294	-0.512482	-0.473094
S100A16	-0.309934	-0.374292	-0.229135	-0.302112	-0.355649	-0.42929	-0.219415	-0.356237	-0.028581	-0.303061	-0.491769	-0.100628	-0.566149	0.386139	-0.410951	-0.00917868	0.568942	-0.242861	-0.522049	-0.496249	-0.419912	-0.395896	-0.372716	-0.50821	-0.430866	-0.522866	-0.071885	-0.556241	-0.232647	-0.219624	0.153197	-0.469823	-0.322502	-0.437776	-0.209163	-0.43715	-0.491769	-0.539155	-0.558025	-0.552254	-0.551703	8.80153	-0.388967	-0.306099	-0.509785	-0.447079	-0.506634	0.539934	-0.366584
SEC61G	-0.256652	-0.469492	-0.684763	-0.62499	-0.766463	-0.471736	-0.642429	-0.622863	-0.225609	-0.747084	-0.595326	-0.600141	-0.386507	0.289601	-0.295761	-0.425405	-0.299922	-0.395436	-0.540743	-0.747995	1.6115	-0.541491	1.57438	-0.504533	-0.821747	-0.411145	-0.472671	-0.708396	-0.433563	-0.544833	-0.487936	-0.178436	1.12009	6.48178	-0.249195	-0.806646	-0.633148	-0.670994	3.6215	-0.464817	-0.26806	1.67137	-0.752203	-0.413319	-0.684389	-0.0478566	-0.624125	-0.185098	-0.327996
PDGFRA	-0.3463	-0.338356	0.63362	-0.424564	-0.379234	-0.357388	-0.387178	-0.229789	0.523728	-0.424564	-0.417283	0.0209424	-0.424564	-0.412781	-0.422545	-0.424564	-0.424564	-0.0920935	-0.369801	-0.322965	-0.415297	-0.391812	-0.409305	-0.424564	-0.424564	-0.424564	-0.386112	-0.424564	-0.314855	0.174029	-0.424564	-0.424564	-0.424564	0.368088	-0.405731	-0.4077	-0.395288	-0.424564	-0.424564	-0.424564	-0.187752	-0.415644	-0.357319	-0.410183	-0.424564	0.306759	-0.424564	-0.414304	0.657783
COL11A1	-0.218139	0.0746345	-0.218139	-0.218139	-0.218139	-0.218139	-0.218139	-0.218139	2.35928	-0.218139	-0.218139	-0.218139	-0.218139	-0.218139	-0.218139	-0.218139	-0.218139	-0.218139	-0.218139	-0.218139	-0.218139	-0.218139	-0.218139	-0.218139	-0.218139	-0.218139	-0.218139	-0.218139	-0.218139	-0.218139	-0.218139	-0.218139	-0.218139	-0.218139	-0.218139	-0.218139	-0.218139	-0.218139	-0.218139	-0.218139	-0.218139	-0.218139	-0.218139	-0.218139	-0.218139	-0.218139	-0.218139	-0.218139	-0.218139
COL9A1	-0.144394	-0.144394	-0.144394	-0.144394	-0.144394	-0.144394	-0.144394	-0.144394	-0.144394	-0.144394	-0.144394	-0.144394	-0.144394	-0.144394	-0.144394	-0.144394	-0.144394	7.95723	-0.144394	-0.144394	-0.144394	-0.144394	-0.144394	-0.144394	-0.144394	-0.144394	-0.144394	-0.144394	-0.144394	-0.144394	-0.144394	-0.144394	-0.144394	-0.144394	-0.144394	-0.144394	-0.144394	-0.144394	-0.144394	-0.144394	-0.144394	-0.144394	-0.144394	-0.144394	-0.144394	-0.144394	-0.144394	-0.144394	-0.144394
[truncated: 138 more columns]
