# Supplementary material for: Proteogenomics of diffuse gliomas reveal molecular subtypes associated with specific therapeutic targets and immune-evasion mechanisms
Source: Nat Commun. 2023 Jan 31;14:505. doi: 10.1038/s41467-023-36005-1 (PMC9889805; doi:10.1038/s41467-023-36005-1)
Supplement: Supplementary file 15 — Source Data [file 41467_2023_36005_MOESM15_ESM.zip › Resource data/Figure1.xlsx]

## Sheet: Figure1A-B
Patient No.	Glioma#20	Glioma#64	Glioma#85	Glioma#206	Glioma#1	Glioma#174	Glioma#170	Glioma#17	Glioma#33	Glioma#198	Glioma#171	Glioma#63	Glioma#159	Glioma#222	Glioma#62	Glioma#217	Glioma#233	Glioma#145	Glioma#190	Glioma#149	Glioma#77	Glioma#45	Glioma#104	Glioma#4	Glioma#150	Glioma#44	Glioma#94	Glioma#196	Glioma#125	Glioma#96	Glioma#102	Glioma#80	Glioma#25	Glioma#205	Glioma#236	Glioma#29	Glioma#192	Glioma#26	Glioma#8	Glioma#55	Glioma#69	Glioma#51	Glioma#163	Glioma#200	Glioma#121	Glioma#43	Glioma#49	Glioma#201	Glioma#15
Histological_type	LGG	LGG	LGG	LGG	LGG	LGG	LGG	LGG	LGG	LGG	LGG	GBM	GBM	LGG	GBM	LGG	GBM	GBM	GBM	GBM	GBM	GBM	GBM	GBM	GBM	GBM	GBM	GBM	GBM	GBM	GBM	GBM	GBM	GBM	GBM	GBM	GBM	GBM	GBM	GBM	GBM	GBM	GBM	GBM	GBM	GBM	GBM	GBM	GBM
TP53	Missense_Mutation	Missense_Mutation	Missense_Mutation	Missense_Mutation	Missense_Mutation	Missense_Mutation	Missense_Mutation	Missense_Mutation	Missense_Mutation	Missense_Mutation	Missense_Mutation	Multi_Hit	Missense_Mutation	Multi_Hit	Missense_Mutation	Missense_Mutation	Multi_Hit	Multi_Hit	Missense_Mutation	Missense_Mutation	Missense_Mutation	Missense_Mutation	Missense_Mutation	Missense_Mutation	Nonsense_Mutation	Missense_Mutation	Missense_Mutation	Missense_Mutation	Missense_Mutation	Multi_Hit	Missense_Mutation	Frame_Shift_Ins	Missense_Mutation	Multi_Hit	Frame_Shift_Del	Missense_Mutation	Missense_Mutation	Missense_Mutation	Nonsense_Mutation	Missense_Mutation	Missense_Mutation	Missense_Mutation	Nonsense_Mutation	Nonsense_Mutation	Missense_Mutation	Missense_Mutation	Missense_Mutation	Frame_Shift_Del	Missense_Mutation
IDH1	Missense_Mutation	Missense_Mutation	Missense_Mutation	Missense_Mutation	Missense_Mutation	Missense_Mutation	Multi_Hit	Missense_Mutation	Missense_Mutation	Missense_Mutation	Missense_Mutation	Missense_Mutation	Missense_Mutation	Missense_Mutation	Missense_Mutation	Missense_Mutation
ASXL1	Missense_Mutation	Frame_Shift_Del	Missense_Mutation	Missense_Mutation													Multi_Hit	Multi_Hit	Missense_Mutation	Missense_Mutation	Missense_Mutation	Missense_Mutation	Missense_Mutation	Missense_Mutation	Missense_Mutation	Missense_Mutation	Missense_Mutation	Missense_Mutation	Missense_Mutation
NF1																	Nonsense_Mutation	Nonsense_Mutation	Missense_Mutation	Missense_Mutation	Missense_Mutation	Missense_Mutation								Missense_Mutation	Frame_Shift_Ins	Frame_Shift_Del	Nonsense_Mutation	Missense_Mutation	Frame_Shift_Del	Missense_Mutation	Frame_Shift_Del	Frame_Shift_Del	Nonsense_Mutation	Missense_Mutation
NOTCH2					Missense_Mutation												Missense_Mutation	Missense_Mutation	Missense_Mutation				Missense_Mutation							Multi_Hit	Missense_Mutation										Missense_Mutation	Missense_Mutation	Missense_Mutation	Missense_Mutation	Missense_Mutation	Missense_Mutation
ATRX	Missense_Mutation	Nonsense_Mutation	Missense_Mutation		Nonsense_Mutation	Nonsense_Mutation	Missense_Mutation	Frame_Shift_Del	Frame_Shift_Ins	Frame_Shift_Del							Missense_Mutation													Missense_Mutation	Missense_Mutation	Nonsense_Mutation	Frame_Shift_Del								Missense_Mutation
TLR6	Missense_Mutation				Frame_Shift_Ins	Missense_Mutation	Missense_Mutation				Missense_Mutation	Missense_Mutation								Missense_Mutation				Missense_Mutation																							Missense_Mutation	Missense_Mutation	Missense_Mutation
PTEN											Nonsense_Mutation		Frame_Shift_Del				Nonsense_Mutation			Multi_Hit				Missense_Mutation	Frame_Shift_Ins									In_Frame_Del	Missense_Mutation	Missense_Mutation						Missense_Mutation					Missense_Mutation
RET				Missense_Mutation		Missense_Mutation																			Missense_Mutation	Missense_Mutation						Missense_Mutation					Missense_Mutation				Missense_Mutation		Missense_Mutation	Missense_Mutation
NOTCH1																		Missense_Mutation												In_Frame_Del	Missense_Mutation										Missense_Mutation
PDGFRA													Missense_Mutation												Missense_Mutation	Missense_Mutation	Missense_Mutation	Missense_Mutation					Multi_Hit					Missense_Mutation			In_Frame_Ins	Missense_Mutation
EGF	Missense_Mutation													Missense_Mutation			Missense_Mutation						Missense_Mutation		Missense_Mutation					Missense_Mutation				Missense_Mutation	Missense_Mutation													Missense_Mutation
KIT											Missense_Mutation													Missense_Mutation														Missense_Mutation				Missense_Mutation							Missense_Mutation
CDK13												Missense_Mutation					Multi_Hit	Multi_Hit					Missense_Mutation							Missense_Mutation				Missense_Mutation
MSH2											Missense_Mutation												Missense_Mutation										Missense_Mutation												Missense_Mutation			Missense_Mutation
EGFR																	Nonsense_Mutation	Missense_Mutation			Missense_Mutation	Missense_Mutation	Missense_Mutation																Missense_Mutation									Missense_Mutation
RB1															Frame_Shift_Del		Nonsense_Mutation	Nonsense_Mutation					Missense_Mutation												Frame_Shift_Del										Nonsense_Mutation
CSF1R		Missense_Mutation				Missense_Mutation					Missense_Mutation			Missense_Mutation																																		Missense_Mutation
BRAF																																		Missense_Mutation
PIK3R1		Frame_Shift_Del	Missense_Mutation			In_Frame_Del											Missense_Mutation						Missense_Mutation			Missense_Mutation								In_Frame_Del					Missense_Mutation
PIK3R2																																		Missense_Mutation															Missense_Mutation
IDH2	Missense_Mutation													Missense_Mutation							Missense_Mutation		Missense_Mutation										Missense_Mutation
[truncated: 138 more columns]

## Sheet: Figure1C-D
GO_Pathway (IDH1-mutations)	p value (-Log10_Transformed)
Antigen processing and presentation - Homo sapiens (human)	7.98289
Adaptive Immune System	5.32454
antigen processing and presentation	4.92376
Class I MHC mediated antigen processing & presentation	4.24608
PD-1 signaling	4.12681
Neuronal System	14.585
Glutamatergic synapse - Homo sapiens (human)	6.58696
GABA synthesis, release, reuptake and degradation	3.04046
Glutamate Metabolism	1.63793
GO_Pathway (EGFR-mutations)	p value (-Log10_Transformed)
Glutamatergic synapse - Homo sapiens (human)	22.7886
GABAergic synapse - Homo sapiens (human)	22.494
Axon guidance	13.5979
GABA receptor activation	11.9106
Glutamate Glutamine metabolism	9.04508
GABA synthesis	1.95456
Oxidative Stress	1.72605
vegf hypoxia and angiogenesis	1.47964
Interferon Signaling	19.8334
Interferon gamma signaling	15.837
Antigen processing-Cross presentation	14.4981
CD4 T cell receptor signaling-ERK cascade	2.46137

## Sheet: Figure1E-F
The interactions of proteins altered in IDH1 mutated samples	Gene.Symbol	Fold change of IDH1 mutated samples vs wild types			The interactions of proteins altered in EGFR mutated samples	Gene.Symbol	Fold change of EGFR mutated samples vs wild types
SOD1 (interacts with) TH	SOD1	1.516			GLS (interacts with) GRIK1	GLS	0.714226
NFKB1 (interacts with) NFKB2	NFKB2	0.698025			GLS (interacts with) TH	MAPKAPK5	1.54179
MYD88 (interacts with) NFKB2	NFKB1	0.40219			MAPKAPK5 (interacts with) NFKB2	MAPKAPK3	2.7708
MYD88 (interacts with) NFKB1	MYD88	0.697233			MAPKAPK3 (interacts with) NFKB2	MAPK7	1.949
HLA-B (interacts with) HLA-G	HLA-B	0.610509			MAPKAPK3 (interacts with) MAPKAPK5	MAPK6	2.25051
HLA-B (interacts with) HLA-DPB1	HLA-G	0.582706			MAPKAPK3 (interacts with) MYD88	MAPK4	1.87972
HLA-B (interacts with) HLA-DPA1	HLA-DPA1	0.598713			MAPK7 (interacts with) NFKB2	HLA-DOA	2.74952
HLA-B (interacts with) HLA-DRA	HLA-DPB1	0.431192			MAPK7 (interacts with) MAPKAPK3	GRIK2	0.0248091
HLA-B (interacts with) HLA-E	HLA-DRA	0.513677			MAPK7 (interacts with) MAPKAPK5	GRIK1	0.00841006
HLA-B (interacts with) HLA-C	HLA-E	0.531588			MAPK6 (interacts with) NFKB2	NFKB2	3.04392
HLA-B (interacts with) HLA-DRB5	HLA-C	0.596151			MAPK6 (interacts with) MAPK7	NFKB1	2.62797
HLA-B (interacts with) HLA-DQA2	HLA-DRB5	0.61603			MAPK6 (interacts with) MAPKAPK5	GRIA1	0.260565
HLA-B (interacts with) HLA-DQA1	HLA-DQA2	0.409542			MAPK6 (interacts with) MAPKAPK3	GRIA3	0.165523
HLA-B (interacts with) HLA-F	HLA-DQA1	0.512126			MAPK4 (interacts with) NFKB2	TH	0.232104
HLA-DPA1 (interacts with) HLA-DPB1	HLA-A	0.523831			MAPK4 (interacts with) MAPKAPK5	GABBR1	0.141167
HLA-DPA1 (interacts with) HLA-G	GLUD2	6.42819			MAPK4 (interacts with) MAPKAPK3	GRIN1	0.169848
HLA-DPA1 (interacts with) HLA-DRA	GLUD1	7.71936			MAPK4 (interacts with) MAPK7	GABRB3	0.320411
HLA-DPA1 (interacts with) HLA-E	GLS	1.94743			MAPK4 (interacts with) MAPK6	GRIA2	0.319741
HLA-DPA1 (interacts with) HLA-DRB5	GABRA3	6.27547			HLA-DOA (interacts with) HLA-DQB1	GRIA4	0.264652
HLA-DPA1 (interacts with) HLA-DQA2	GABRA5	10.298			HLA-DOA (interacts with) HLA-DPB1	GABBR2	0.143704
HLA-DPA1 (interacts with) HLA-DQA1	HLA-F	0.633168			HLA-DOA (interacts with) HLA-DRB1	DRD1	0.378511
HLA-DPA1 (interacts with) HLA-F	GRIA1	2.73949			HLA-DOA (interacts with) HLA-E	HLA-DRA	2.72964
HLA-DPB1 (interacts with) HLA-G	GABRG2	3.80123			HLA-DOA (interacts with) HLA-DRA	HLA-DPB1	2.70905
HLA-DPB1 (interacts with) HLA-DRA	GABRA1	11.744			HLA-DOA (interacts with) HLA-DQA1	HLA-A	2.30196
HLA-DPB1 (interacts with) HLA-E	GRIA3	1.86224			HLA-DOA (interacts with) HLA-DQA2	MYD88	2.21389
HLA-DPB1 (interacts with) HLA-DRB5	TH	2.26052			GRIK2 (interacts with) GRIN1	HLA-B	2.18232
HLA-DPB1 (interacts with) HLA-DQA2	GABBR1	3.14418			GRIK1 (interacts with) GRIK2	HLA-E	2.07879
HLA-DPB1 (interacts with) HLA-DQA1	MAOA	2.14865			GRIK1 (interacts with) GRIN1	HLA-C	1.96426
HLA-DPB1 (interacts with) HLA-F	GABRB3	5.37568			NFKB1 (interacts with) NFKB2	HLA-DQB1	3.18466
HLA-DRA (interacts with) HLA-G	GRIA2	3.51603			GRIA1 (interacts with) GRIA3	HLA-DQA2	3.21831
HLA-DRA (interacts with) HLA-E	GABRB1	4.27916			GRIA1 (interacts with) GRIK2	HLA-DMA	2.38973
HLA-DRA (interacts with) HLA-DRB5	GABRG1	2.48017			GRIA1 (interacts with) TH	HLA-DRB1	4.22722
HLA-DRA (interacts with) HLA-F	GRIA4	4.7703			GRIA1 (interacts with) GRIN1	HLA-DQA1	3.27781
HLA-E (interacts with) HLA-G	GABRB2	4.62297			GRIA1 (interacts with) GRIA2	CD28	61.5938
HLA-E (interacts with) HLA-F	GABBR2	3.62553			GRIA1 (interacts with) GRIA4	EGFR	4.22404
HLA-C (interacts with) HLA-G	DRD1	2.64089			GRIA3 (interacts with) GRIK2	CD274	5.47788
HLA-C (interacts with) HLA-E					GRIA3 (interacts with) GRIN1
HLA-C (interacts with) HLA-DPA1					GRIA3 (interacts with) GRIA4
HLA-C (interacts with) HLA-DPB1					GABBR1 (interacts with) GRIA1
HLA-C (interacts with) HLA-DRA					GABBR1 (interacts with) GRIK1
HLA-C (interacts with) HLA-DRB5					GABBR1 (interacts with) TH
HLA-C (interacts with) HLA-DQA2					GABBR1 (interacts with) GRIN1
HLA-C (interacts with) HLA-DQA1					GABBR1 (interacts with) GABRB3
HLA-C (interacts with) HLA-F					GABBR1 (interacts with) GRIA2
HLA-DRB5 (interacts with) HLA-G					GABBR1 (interacts with) GRIA4
HLA-DRB5 (interacts with) HLA-E					GABBR1 (interacts with) GABBR2
HLA-DRB5 (interacts with) HLA-F					GRIN1 (interacts with) TH
HLA-DQA2 (interacts with) HLA-DRA					GABRB3 (interacts with) GRIA1
HLA-DQA2 (interacts with) HLA-DRB5					GABRB3 (interacts with) GRIK2
HLA-DQA2 (interacts with) HLA-E					GABRB3 (interacts with) GRIA3
HLA-DQA2 (interacts with) HLA-G					GABRB3 (interacts with) GRIN1
HLA-DQA2 (interacts with) HLA-F					GABRB3 (interacts with) GRIA2
HLA-DQA1 (interacts with) HLA-DRB5					GABRB3 (interacts with) GRIA4
HLA-DQA1 (interacts with) HLA-DRA					GRIA2 (interacts with) GRIA3
HLA-DQA1 (interacts with) HLA-E					GRIA2 (interacts with) GRIN1
HLA-DQA1 (interacts with) HLA-G					GRIA2 (interacts with) GRIK2
HLA-DQA1 (interacts with) HLA-DQA2					GRIA2 (interacts with) GRIA4
HLA-DQA1 (interacts with) HLA-F					GRIA4 (interacts with) GRIN1
HLA-A (interacts with) HLA-B					GRIA4 (interacts with) GRIK2
HLA-A (interacts with) HLA-G					GABBR2 (interacts with) GABRB3
HLA-A (interacts with) HLA-DPA1					GABBR2 (interacts with) GRIA2
HLA-A (interacts with) HLA-DPB1					DRD1 (interacts with) GRIA1
HLA-A (interacts with) HLA-DRA					DRD1 (interacts with) GRIA3
HLA-A (interacts with) HLA-E					DRD1 (interacts with) TH
HLA-A (interacts with) HLA-C					DRD1 (interacts with) GABBR1
HLA-A (interacts with) HLA-DRB5					DRD1 (interacts with) GRIN1
HLA-A (interacts with) HLA-DQA2					DRD1 (interacts with) GABRB3
HLA-A (interacts with) HLA-DQA1					DRD1 (interacts with) GRIA2
HLA-A (interacts with) HLA-F					DRD1 (interacts with) GRIA4
GLUD2 (interacts with) GABRA5					DRD1 (interacts with) GABBR2
GLUD1 (interacts with) GLUD2					HLA-DRA (interacts with) HLA-E
GLS (interacts with) GLUD2					HLA-DRA (interacts with) HLA-DRB1
GLS (interacts with) GLUD1					HLA-DPB1 (interacts with) HLA-DRA
GABRA3 (interacts with) GABRG2					HLA-DPB1 (interacts with) HLA-E
GABRA3 (interacts with) GRIA3					HLA-DPB1 (interacts with) HLA-DQB1
GABRA3 (interacts with) GABRA5					HLA-DPB1 (interacts with) HLA-DQA2
GABRA3 (interacts with) GABRB3					HLA-DPB1 (interacts with) HLA-DRB1
GABRA3 (interacts with) GRIA2					HLA-DPB1 (interacts with) HLA-DQA1
GABRA3 (interacts with) GABRB1					HLA-A (interacts with) HLA-B
GABRA3 (interacts with) GABRG1					HLA-A (interacts with) HLA-DPB1
GABRA3 (interacts with) GRIA4					HLA-A (interacts with) HLA-DRA
GABRA3 (interacts with) GABRB2					HLA-A (interacts with) HLA-E
GABRA5 (interacts with) GABRG2					HLA-A (interacts with) HLA-C
GABRA5 (interacts with) GRIA3					HLA-A (interacts with) HLA-DQB1
GABRA5 (interacts with) GRIA1					HLA-A (interacts with) HLA-DQA2
GABRA5 (interacts with) GABRB3					HLA-A (interacts with) HLA-DMA
GABRA5 (interacts with) GABRB1					HLA-A (interacts with) HLA-DRB1
GABRA5 (interacts with) GABRG1					HLA-A (interacts with) HLA-DQA1
GABRA5 (interacts with) GABRB2					HLA-A (interacts with) HLA-DOA
HLA-F (interacts with) HLA-G					MYD88 (interacts with) MAPKAPK5
GRIA1 (interacts with) GRIA3					MYD88 (interacts with) MAPK7
GRIA1 (interacts with) TH					MYD88 (interacts with) MAPK6
GRIA1 (interacts with) GRIA2					MYD88 (interacts with) MAPK4
GRIA1 (interacts with) GRIA4					MYD88 (interacts with) NFKB2
GABRG2 (interacts with) GRIA1					MYD88 (interacts with) NFKB1
GABRG2 (interacts with) GRIA3					HLA-B (interacts with) HLA-DPB1
GABRG2 (interacts with) GRIA2					HLA-B (interacts with) HLA-DRA
GABRG2 (interacts with) GRIA4					HLA-B (interacts with) HLA-E
GABRA1 (interacts with) GABRG2					HLA-B (interacts with) HLA-C
GABRA1 (interacts with) GRIA1					HLA-B (interacts with) HLA-DQB1
GABRA1 (interacts with) GRIA3					HLA-B (interacts with) HLA-DQA2
GABRA1 (interacts with) GABRA3					HLA-B (interacts with) HLA-DMA
GABRA1 (interacts with) GABRA5					HLA-B (interacts with) HLA-DRB1
GABRA1 (interacts with) GABRB3					HLA-B (interacts with) HLA-DQA1
GABRA1 (interacts with) GRIA2					HLA-B (interacts with) HLA-DOA
GABRA1 (interacts with) GABRB1					HLA-C (interacts with) HLA-E
GABRA1 (interacts with) GABRG1					HLA-C (interacts with) HLA-DPB1
GABRA1 (interacts with) GRIA4					HLA-C (interacts with) HLA-DRA
GABRA1 (interacts with) GABRB2					HLA-C (interacts with) HLA-DQB1
GRIA3 (interacts with) GRIA4					HLA-C (interacts with) HLA-DQA2
GABBR1 (interacts with) GABRA1					HLA-C (interacts with) HLA-DMA
GABBR1 (interacts with) GABRG2					HLA-C (interacts with) HLA-DRB1
GABBR1 (interacts with) GRIA1					HLA-C (interacts with) HLA-DQA1
GABBR1 (interacts with) TH					HLA-C (interacts with) HLA-DOA
GABBR1 (interacts with) GABRA3					HLA-DQB1 (interacts with) HLA-DRA
GABBR1 (interacts with) GABRA5					HLA-DQB1 (interacts with) HLA-E
GABBR1 (interacts with) GABRB3					HLA-DQB1 (interacts with) HLA-DRB1
GABBR1 (interacts with) GRIA2					HLA-DQA2 (interacts with) HLA-DQB1
GABBR1 (interacts with) GABRB1					HLA-DQA2 (interacts with) HLA-DRA
GABBR1 (interacts with) GABRG1					HLA-DQA2 (interacts with) HLA-E
GABBR1 (interacts with) GRIA4					HLA-DQA2 (interacts with) HLA-DRB1
GABBR1 (interacts with) GABRB2					HLA-DMA (interacts with) HLA-DRA
GABBR1 (interacts with) HLA-F					HLA-DMA (interacts with) HLA-DQB1
GABBR1 (interacts with) GABBR2					HLA-DMA (interacts with) HLA-DPB1
MAOA (interacts with) TH					HLA-DMA (interacts with) HLA-E
GABRB3 (interacts with) GABRG2					HLA-DMA (interacts with) HLA-DQA2
GABRB3 (interacts with) GRIA1					HLA-DMA (interacts with) HLA-DRB1
GABRB3 (interacts with) GRIA3					HLA-DMA (interacts with) HLA-DQA1
GABRB3 (interacts with) GRIA2					HLA-DMA (interacts with) HLA-DOA
GABRB3 (interacts with) GABRG1					HLA-DRB1 (interacts with) HLA-E
GABRB3 (interacts with) GRIA4					HLA-DQA1 (interacts with) HLA-DQB1
GRIA2 (interacts with) GRIA3					HLA-DQA1 (interacts with) HLA-DRB1
GRIA2 (interacts with) GRIA4					HLA-DQA1 (interacts with) HLA-DRA
GABRB1 (interacts with) GABRG2					HLA-DQA1 (interacts with) HLA-E
GABRB1 (interacts with) GABRB3					HLA-DQA1 (interacts with) HLA-DQA2
GABRB1 (interacts with) GRIA2					CD28 (interacts with) HLA-A
GABRB1 (interacts with) TH					CD28 (interacts with) HLA-DRB1
GABRB1 (interacts with) GABRG1					CD28 (interacts with) HLA-DRA
GABRB1 (interacts with) GABRB2					CD28 (interacts with) MYD88
GABRG1 (interacts with) GABRG2					CD28 (interacts with) HLA-E
GABRG1 (interacts with) GRIA2					EGFR (interacts with) NFKB2
GABRG1 (interacts with) GRIA1					EGFR (interacts with) NFKB1
GABRG1 (interacts with) GRIA4					CD274 (interacts with) HLA-DRA
GABRB2 (interacts with) GABRG2					CD274 (interacts with) HLA-DPB1
GABRB2 (interacts with) GABRB3					CD274 (interacts with) HLA-A
GABRB2 (interacts with) GABRG1					CD274 (interacts with) MYD88
GABRB2 (interacts with) GRIA2					CD274 (interacts with) HLA-B
GABRB2 (interacts with) GRIA1					CD274 (interacts with) HLA-E
GABRB2 (interacts with) GRIA3					CD274 (interacts with) HLA-C
GABRB2 (interacts with) GRIA4					CD274 (interacts with) HLA-DQB1
GABBR2 (interacts with) GABRB2					CD274 (interacts with) HLA-DQA2
GABBR2 (interacts with) GABRB3					CD274 (interacts with) HLA-DMA
GABBR2 (interacts with) GABRA1					CD274 (interacts with) HLA-DRB1
GABBR2 (interacts with) GABRB1					CD274 (interacts with) HLA-DQA1
GABBR2 (interacts with) GABRG2					CD274 (interacts with) CD28
GABBR2 (interacts with) GABRA5					CD274 (interacts with) EGFR
GABBR2 (interacts with) GABRA3
GABBR2 (interacts with) GABRG1
GABBR2 (interacts with) GRIA2
DRD1 (interacts with) GRIA1
DRD1 (interacts with) GABRG2
DRD1 (interacts with) GABRA1
DRD1 (interacts with) GRIA3
DRD1 (interacts with) TH
DRD1 (interacts with) GABBR1
DRD1 (interacts with) MAOA
DRD1 (interacts with) GABRB3
DRD1 (interacts with) GRIA2
DRD1 (interacts with) GABRB1
DRD1 (interacts with) GABRG1
DRD1 (interacts with) GRIA4
DRD1 (interacts with) GABRB2
DRD1 (interacts with) GABBR2

## Sheet: Figure1G
Patient No.	Glioma#8	Glioma#14	Glioma#24	Glioma#27	Glioma#45	Glioma#77	Glioma#78	Glioma#104	Glioma#128	Glioma#129	Glioma#145	Glioma#161	Glioma#173	Glioma#201	Glioma#202	Glioma#226	Glioma#233	Glioma#242	Glioma#182	Glioma#194	Glioma#1	Glioma#9	Glioma#17	Glioma#19	Glioma#20	Glioma#28	Glioma#32	Glioma#33	Glioma#59	Glioma#62	Glioma#63	Glioma#64	Glioma#85	Glioma#108	Glioma#113	Glioma#117	Glioma#124	Glioma#136	Glioma#144	Glioma#153	Glioma#157	Glioma#159	Glioma#168	Glioma#169	Glioma#170	Glioma#171	Glioma#172	Glioma#174	Glioma#175
EGFR_mutation	Mut	Mut	Mut	Mut	Mut	Mut	Mut	Mut	Mut	Mut	Mut	Mut	Mut	Mut	Mut	Mut	Mut	Mut	Mut	Mut	Wild Type	Wild Type	Wild Type	Wild Type	Wild Type	Wild Type	Wild Type	Wild Type	Wild Type	Wild Type	Wild Type	Wild Type	Wild Type	Wild Type	Wild Type	Wild Type	Wild Type	Wild Type	Wild Type	Wild Type	Wild Type	Wild Type	Wild Type	Wild Type	Wild Type	Wild Type	Wild Type	Wild Type	Wild Type
IDH1_mutation	Wild Type	Wild Type	Wild Type	Wild Type	Wild Type	Wild Type	Wild Type	Wild Type	Wild Type	Wild Type	Wild Type	Wild Type	Wild Type	Wild Type	Wild Type	Wild Type	Wild Type	Wild Type	Mut	Mut	Mut	Mut	Mut	Mut	Mut	Mut	Mut	Mut	Mut	Mut	Mut	Mut	Mut	Mut	Mut	Mut	Mut	Mut	Mut	Mut	Mut	Mut	Mut	Mut	Mut	Mut	Mut	Mut	Mut
IDH1	4.8264	3.8971	5.7244	3.8898	19.4932	3.8639	3.3277	12.2407	6.6571	4.8292	20.3873	1.7084	4.1521	10.5518	10.695	12.6695	4.0555	13.1638	10.8919	9.2722	6.6706	7.0167	5.9415	4.411	10.0564	6.2024	7.7029	3.8556	3.9319	1.0347	6.3305	5.6488	2.2662	18.4115	7.2228	1.9766	12.9051	1.7955	11.4661	7.6692	25.9422	4.718	11.9352	5.9528	15.6214	8.0059	5.3199	4.3041	4.0322
EGFR	27.7744	5.5093	59.3247	1e-05	1.2784	7.848	11.982	1.2441	72.8742	0.4264	16.2617	4.4968	0.7783	139.942	6.5159	18.8302	36.6437	5.91599	0.067	0.2501	5.9903	0.4592	23.2512	0.1316	14.9715	1.5991	0.2786	0.0468	0.0429	1e-05	20.9926	0.508	2.4789	0.358	0.0475	0.0651	0.0811	1.119	0.2491	0.0257	0.0366	0.0067	0.7923	0.9798	0.2108	0.5477	1.1456	4.2337	1e-05
GO_GLUTAMATE_RECEPTOR_SIGNALING_PATHWAY	-0.132378	-0.101821	-0.0978763	-0.101852	-0.0260039	-0.111932	-0.0733169	-0.0891404	-0.0819016	-0.038734	-0.000992127	-0.0637718	-0.0755538	0.0143545	-0.0588727	-0.0219424	-0.116615	-0.0861209	0.00656133	-0.112174	-0.0110228	0.0511678	0.028769	0.113436	0.00708221	0.0717667	0.0240298	0.0272897	-0.0409968	-0.106028	-0.119458	0.00836172	0.017377	0.0093228	-0.0200492	0.0276421	0.0292893	0.0503601	-0.021558	0.0220939	-0.011765	-0.080211	-0.0464237	0.104203	-0.0630561	0.000966952	0.0679009	0.0325156	0.000734061
GO_NEUROTRANSMITTER_RECEPTOR_TRANSPORT	0.0778924	0.0690385	0.0658013	0.0552452	0.140999	0.0532787	0.086719	0.0953722	0.0876083	0.103022	0.108128	0.110977	0.0745215	0.134706	0.100081	0.117048	0.0583214	0.0713621	0.0992678	0.102836	0.11291	0.124883	0.129918	0.183519	0.0808449	0.126235	0.121413	0.153584	0.0747299	0.0816939	0.0585639	0.125239	0.145254	0.127697	0.109065	0.152941	0.118347	0.169086	0.145604	0.143733	0.135217	0.0705191	0.12585	0.178253	0.122165	0.109182	0.139758	0.173073	0.104199
GO_REGULATION_OF_GABA_SIGNALING_PATHWAY	0.0777748	0.0535175	0.0646715	0.0614955	0.147165	0.051157	0.0706709	0.0627979	0.066948	0.112269	0.132278	0.106509	0.0648584	0.161101	0.0917883	0.143059	0.0597906	0.0852684	0.0972369	0.0741436	0.127109	0.159301	0.148738	0.207944	0.09487	0.148963	0.144033	0.172694	0.0576909	0.0529755	0.0459562	0.14319	0.167087	0.137665	0.105146	0.161304	0.142706	0.179377	0.145841	0.157103	0.124582	0.0640556	0.100269	0.216891	0.108109	0.125572	0.160137	0.167997	0.122648
GO_T_CELL_ACTIVATION_SIGNALING_PATHWAY	0.113779	0.0741001	0.0839884	0.0736759	0.0724209	0.0945417	0.115183	0.081885	0.0281235	0.0746604	0.047957	0.0511927	0.0843115	0.0418653	0.0742883	0.0777542	0.12182	0.0940661	0.0528424	0.099699	-0.0100687	-0.045504	0.00654696	-0.0201205	-0.00115425	-0.0460948	-0.00868123	0.000540607	-0.0458664	0.00362714	0.0360718	-0.000710745	-0.0107512	-0.0281835	-0.0412776	-0.0186604	-0.0135601	-0.00444732	-0.00470543	-0.040158	-0.0204163	-0.0110976	-0.0426331	-0.0138642	-0.0504046	-0.0266426	-0.038548	0.0037218	-0.0502914
GO_INTERFERON_GAMMA_MEDIATED_SIGNALING_PATHWAY	0.254672	0.260554	0.192557	0.225774	0.225838	0.260399	0.259714	0.171232	0.157641	0.23599	0.176064	0.190198	0.208417	0.176246	0.240179	0.184067	0.237042	0.24994	0.161753	0.239729	0.137055	0.0413482	0.118856	0.103448	0.103462	0.0719779	0.119699	0.155497	0.0725829	0.136778	0.152022	0.15838	0.154882	0.0833836	0.102058	0.085036	0.0985791	0.133726	0.162293	0.0794728	0.125272	0.15165	0.0762006	0.0811364	0.0973849	0.11251	0.0761776	0.119402	0.0895852
GO_ANTIGEN_PROCESSING_AND_PRESENTATION	-0.0463867	-0.00578557	-0.0555084	-0.0223388	-0.0995662	-0.00788077	-0.0168094	0.0344941	-0.116527	-0.0528682	-0.100472	-0.0989093	-0.0699995	-0.0771914	-0.0948045	-0.0194145	0.106518	-0.0813981	-0.0988779	-0.0811211	-0.0889733	-0.221768	-0.17284	-0.208731	-0.167859	-0.276512	-0.159278	-0.179104	-0.15831	-0.137147	-0.0757147	-0.141	-0.140871	-0.15537	-0.107714	-0.15253	-0.170377	-0.141009	-0.0235688	-0.191831	-0.158202	-0.049072	-0.100495	-0.201158	-0.183023	-0.14324	-0.188233	-0.109499	-0.18326
GABRA1	1e-05	1e-05	1e-05	1e-05	0.0208751	1e-05	1e-05	1e-05	1e-05	0.0754	0.0183383	1e-05	0.0123246	0.00987372	1e-05	1e-05	1e-05	1e-05	2.6834	1e-05	0.950946	1.11626	1.01299	1.68906	1.10382	0.412424	1.26014	0.234786	1e-05	1e-05	0.455721	1.14846	0.395175	0.350938	0.0354868	0.379772	1.05644	0.697297	0.703546	1.25159	1.43026	1e-05	1e-05	0.677246	1e-05	1.68077	0.675482	0.629545	1e-05
GLUD2	2.7422	4.8878	8.399	3.6145	62.7696	2.865	2.712	2.7686	3.0785	7.9136	94.2443	13.3503	12.556	21.8553	2.987	8.8519	2.9549	7.0507	11.3772	3.4866	87.4404	167.67	161.393	73.6223	120.921	79.58	18.816	52.0437	5.4507	1.8306	1.7588	273.087	17.3557	6.5171	52.3165	29.0577	141.643	14.9272	8.1552	26.164	14.8553	1.7961	6.0815	156.813	5.274	63.8596	89.7695	108.039	41.7258
ALDH5A1	0.4991	1.1939	1.5524	0.2709	4.5482	0.1643	0.2933	0.3245	1.4704	0.6367	3.6606	0.9225	0.4448	2.9929	0.5173	2.0537	0.5818	0.6245	2.9786	0.3479	5.433	61.1555	39.3312	34.2884	9.3983	12.8386	3.3584	3.4643	1.3506	0.0996	0.4651	12.5466	3.3723	1.0369	5.0303	8.1495	12.0343	1.1322	1.2309	6.3504	2.5558	0.199	3.6092	21.2109	0.5019	13.8194	11.5583	2.2324	9.6877
GLUD1	4.6776	8.4994	18.5636	8.8221	17.1161	10.2168	8.4341	4.9988	6.5816	12.3533	7.1255	31.5015	25.9239	18.2895	6.7897	15.9741	7.5681	26.3657	17.4802	6.4758	215.697	378.47	700.602	284.742	218.502	151.355	30.3248	91.7644	10.7082	4.2476	3.9615	862.58	42.7863	16.4986	98.5369	89.1759	302.335	26.6161	22.7248	83.3294	59.6061	3.2836	20.7605	369.121	17.5133	182.485	173.275	307.321	84.7594
GABRA5	1e-05	1e-05	1e-05	1e-05	0.0125971	1e-05	1e-05	1e-05	1e-05	1e-05	0.273291	1e-05	0.0112022	0.0917487	1e-05	1e-05	1e-05	1e-05	1e-05	1e-05	1.15473	1.8561	1.29889	0.00810068	1.19569	0.294614	0.467607	1.8095	0.975062	1e-05	1e-05	0.421095	0.902568	1.84387	1.96952	0.570732	0.754034	0.484739	1.58998	0.515948	1.52053	1e-05	1e-05	0.239388	1e-05	1.62258	0.786513	1.91042	1e-05
GABRA6	1e-05	1e-05	1e-05	1e-05	0.0148289	1e-05	1e-05	1e-05	1e-05	1e-05	1e-05	1e-05	0.243372	0.0174405	1e-05	1e-05	1e-05	1e-05	1e-05	1e-05	0.512161	0.0526338	0.431207	1.28247	0.622819	0.868041	1.52677	0.876919	1e-05	0.168073	1e-05	0.727692	0.748702	0.919385	1.98856	0.49978	0.118701	1.19389	0.640285	1.42303	0.887188	1e-05	1e-05	0.572724	1e-05	0.572442	0.541339	1.84819	1e-05
GABRA3	1e-05	1e-05	1e-05	1e-05	0.0937125	1e-05	1e-05	1e-05	1e-05	1e-05	0.0310824	1e-05	0.0494394	0.008017	1e-05	1e-05	1e-05	1e-05	0.0118	1e-05	1.70197	0.0193404	0.804878	1.09375	1.14335	1.10743	0.577351	1.90425	0.266367	1e-05	1e-05	0.668665	1.96553	0.183986	1.50131	1.66978	1.14644	1.07596	0.181499	0.110816	1.08683	1e-05	1e-05	0.755023	1e-05	1.01303	0.153955	0.309253	1e-05
GABRA4	1e-05	1e-05	1e-05	1e-05	0.0953906	1e-05	1e-05	1e-05	1e-05	1e-05	0.0196446	1e-05	0.0193772	0.060695	1e-05	1e-05	1e-05	1e-05	1e-05	1e-05	0.26904	1.12912	0.971965	0.252097	0.426203	0.719744	0.196713	0.937848	1e-05	1e-05	0.547548	1.89419	0.0643702	1.57227	1.24346	0.0486567	0.283029	1.54272	1.01693	1.84873	1.25988	1e-05	1e-05	0.220062	1e-05	1.49763	1.37711	1.51845	1e-05
GABRA2	1e-05	1e-05	1e-05	1e-05	0.0172842	1e-05	1e-05	1e-05	1e-05	1e-05	0.0140066	1e-05	0.0166037	0.0031122	1e-05	1e-05	1e-05	1e-05	1e-05	1e-05	0.688003	0.889321	0.867146	1.7515	1.81807	1.78522	1.38265	0.0290486	1e-05	0.392435	0.512248	0.387038	1.0108	1.95294	1.37648	0.835267	0.544746	0.377504	0.561143	1.47879	1.452	1e-05	1e-05	0.940927	1e-05	0.94256	0.194863	0.717065	1e-05
CD274	0.00167106	0.0187	0.2601	1.44634	1.14	0.271	1.17178	0.00490689	1.58481	0.2998	0.00519975	1.74646	1.2576	1.55429	0.0816	1.8161	0.00555485	0.0233	1.037	1e-05	1e-05	0.0394	1.01768	0.00615011	1e-05	1e-05	1e-05	0.00526289	0.000484636	1e-05	0.00794768	1e-05	0.0726	0.0792562	1e-05	0.00543923	1e-05	1e-05	0.00676049	0.000461028	0.000471631	0.000459845	0.015	1e-05	1e-05	0.0052178	0.00641	1e-05	0.000422194
HLA-A	74.0449	54.3805	29.4057	32.3413	107.259	50.1334	3.4444	0.3896	31.0218	25.8688	54.521	7.948	2.6861	0.6817	10.6701	91.3146	4.7509	1.0389	0.3576	6.2677	10.611	6.4884	1.4747	4.242	3.2468	16.4185	9.9609	3.6987	1.7073	0.3486	5.0614	0.4307	1.7294	8.184	13.5346	6.919	15.315	12.8377	2.187	6.022	11.6942	4.9434	7.0678	1.0163	1.6847	7.0261	2.5492	2.7472	3.3482
HLA-B	9.9872	6.8245	3.7881	6.6423	1.2856	2.7601	15.7919	0.6965	2.59	5.4718	1.7049	2.682	1.1168	9.3818	0.7006	0.9028	0.8524	0.6591	1.1394	2.8965	0.7009	2.8167	0.4091	1.2622	2.3184	2.0883	1.9353	3.3374	0.9238	2.7508	11.9856	0.2726	1.2701	1.0332	1.2773	0.8415	2.2016	0.3728	2.5091	2.0916	2.2347	2.5569	0.5834	0.1619	0.2537	0.6696	3.2752	0.8743	0.6382
HLA-C	4.3123	3.3147	2.1918	4.7239	6.225	2.5534	5.6598	2.6079	1.5358	4.9682	1.789	2.807	0.7963	0.4435	0.9524	7.4794	0.3239	0.1117	1.2206	1.0042	0.1998	2.5843	0.6195	0.3711	1.3846	1.6972	0.9203	1.3657	0.8757	0.3512	0.9336	0.2788	0.9416	0.6313	0.6769	0.6231	1.2974	0.3634	0.289	0.3427	0.1007	0.3328	0.3573	4.6998	0.1787	4.716	1.5121	0.4013	0.2008
MYD88	0.2969	0.0318	0.3936	0.7051	0.8157	0.1583	1.1249	0.1357	0.6903	0.1576	1e-05	0.0995	0.6744	0.0641	0.1442	0.549	1e-05	0.0384	0.2039	0.0661	0.2153	0.0263	0.124	0.5101	0.091	0.0434	0.2664	0.0084	0.021	0.2666	0.5943	0.386	0.0485	0.0658	0.005	0.0926	0.2869	0.0735	0.1417	0.0726	0.0648	0.1544	0.2216	0.0873	0.0681	0.0804	0.0827	0.138	0.0725
IL16	0.0643	0.0593	0.0976	0.054	0.1093	0.288	0.2258	0.0194	0.0341	0.017	0.0556	1e-05	1e-05	0.0056	0.0119	0.0363	0.3581	0.1412	0.0048	0.3549	0.0506	0.0082	0.0359	0.0139	1e-05	1e-05	1e-05	0.0057	1e-05	0.0015	0.0384	0.0149	0.0196	0.0097	0.0482	1e-05	0.0076	1e-05	0.0567	0.0094	1e-05	0.005	1e-05	0.0155	1e-05	0.0126	0.0088	1e-05	0.0038
ADPRH	0.0885	0.0605	0.1022	0.0215	0.0244	0.4086	0.0766	1e-05	0.0565	0.2239	1e-05	0.02	0.0478	0.0876	0.3311	0.0859	0.2483	0.3264	1e-05	0.2128	1e-05	1e-05	1e-05	1e-05	1e-05	1e-05	0.0141	0.0082	1e-05	1e-05	0.0487	1e-05	0.0194	1e-05	0.0545	1e-05	1e-05	1e-05	0.3104	0.0122	0.0209	0.0064	1e-05	1e-05	0.0173	0.0065	1e-05	0.0407	1e-05
PYCARD	5.349	1.686	1.327	0.3372	0.4545	2.8612	1.3101	5.96273	0.2879	5.96837	0.3767	0.3205	0.883	0.5602	0.3221	1.1814	7.614	1.8711	0.4022	6.0836	1.1276	0.0391	0.565	0.1238	0.3321	0.1578	0.2422	0.1902	0.0833	0.1425	0.7592	0.6853	0.3176	0.2763	0.1915	0.1034	0.1005	0.0521	0.4131	0.2506	0.5156	0.3994	0.1098	0.0929	0.4438	0.223	0.1373	0.3221	0.0464
SOD2	9.0786	550.179	375.675	63.8169	229.24	177.263	462.443	49.746	9.0512	52.063	15.4828	12.8919	124.171	81.3205	279.709	82.6096	31.9985	251.076	3.7201	69.1144	9.3454	25.1835	13.5191	11.1998	6.2454	14.307	17.4661	92.5924	7.1554	10.9111	266.016	19.8833	8.045	4.3644	13.1461	7.0268	21.4116	7.7832	173.397	50.8122	31.6853	55.7805	8.647	13.1923	16.1014	23.3625	4.2927	87.6572	11.1735
PCNA	11.7573	1.0275	4.3075	0.4505	0.0372	4.3307	3.9114	1.9636	0.9252	0.8363	0.2269	1.1398	0.7381	3.156	0.4167	2.7708	1.4138	0.6553	0.1591	0.2624	0.9483	0.3577	0.0792	0.019	1e-05	0.2483	0.7501	0.3847	3.6337	1.6754	2.7775	0.0914	1e-05	0.0982	0.6825	0.1168	0.0913	1e-05	0.0876	0.3481	0.4243	0.8755	0.1699	0.1518	0.4887	1e-05	0.0637	1e-05	0.3713
CASP1	5.312	0.6797	5.5638	2.9599	1e-05	11.3156	2.0012	0.675951	0.0849	7.7121	0.1429	0.2275	0.2639	0.1615	0.327	2.0301	30.8998	0.2308	1e-05	1.5138	0.0834	1e-05	0.0163	1e-05	1e-05	1e-05	0.1	0.0187	1e-05	0.1872	3.6205	0.0598	1e-05	0.0547	0.117	1e-05	1e-05	1e-05	1.5905	1e-05	0.0208	0.4793	0.0289	0.0274	1e-05	0.0156	1e-05	0.1404	0.1072
MAPK7	0.5235	0.0244	0.0582	0.234123	0.0413	0.0262	0.6348	0.0965	0.4084	0.167871	1e-05	0.7502	1e-05	0.4386	0.5154	0.6012	0.2317	0.12487	1e-05	0.5111	0.17114	0.5805	0.0053	0.4018	1e-05	1e-05	0.02	0.0079	1e-05	0.1306	0.0082	1e-05	1e-05	0.2423	0.0404	1e-05	1e-05	1e-05	1e-05	0.06291	0.0073	0.0066	0.0136	1e-05	0.2734	0.0348	0.0061	0.1588	0.0807
[truncated: 138 more columns]
