# Supplementary material for: Proteogenomics of diffuse gliomas reveal molecular subtypes associated with specific therapeutic targets and immune-evasion mechanisms
Source: Nat Commun. 2023 Jan 31;14:505. doi: 10.1038/s41467-023-36005-1 (PMC9889805; doi:10.1038/s41467-023-36005-1)
Supplement: Supplementary file 15 — Source Data [file 41467_2023_36005_MOESM15_ESM.zip › Resource data/Figure3-2023-01-06.xlsx]

## Sheet: Figure3A
Unnamed: 0	p value	HR	Type	Gene	p value (log10transformed)	HR (log2transformed)	Frequency
X1p	0.153	0.624	Loss	X1p_Loss	0.815309	-0.204815	41
X1q	0.715	0.895	Loss	X1q_Loss	0.145694	-0.048177	23
X2p	0.022	2.46	Loss	X2p_Loss	1.65758	0.390935	12
X2q	0.095	2.155	Loss	X2q_Loss	1.02228	0.333447	4
X3p	0.294	1.439	Loss	X3p_Loss	0.531653	0.158061	8
X3q	0.851	0.937	Loss	X3q_Loss	0.0700704	-0.0282604	6
X4p	0.5	0.769	Loss	X4p_Loss	0.30103	-0.114074	15
X4q	0.999	0.999	Loss	X4q_Loss	0.000434512	-0.000434512	16
X5p	0.93	0.971	Loss	X5p_Loss	0.0315171	-0.0127808	14
X5q	0.646	0.845	Loss	X5q_Loss	0.189767	-0.0731433	14
X6p	0.834	0.921	Loss	X6p_Loss	0.0788339	-0.0357404	21
X6q	0.439	0.702	Loss	X6q_Loss	0.357535	-0.153663	31
X7p	0.009	1.613	Loss	X7p_Loss	2.04576	0.207634	27
X7q	0.057	1.413	Loss	X7q_Loss	1.24413	0.150142	20
X8p	0.254	1.52	Loss	X8p_Loss	0.595166	0.181844	20
X8q	0.99	1.004	Loss	X8q_Loss	0.00436481	0.00173371	14
X9p	0.069	1.577	Loss	X9p_Loss	1.16115	0.197832	55
X9q	0.144	1.537	Loss	X9q_Loss	0.841638	0.186674	24
X10p	0.819	1.093	Loss	X10p_Loss	0.0867161	0.0386202	86
X10q	0.604	1.209	Loss	X10q_Loss	0.218963	0.0824263	91
X11p	0.184	1.746	Loss	X11p_Loss	0.735182	0.242044	24
X11q	0.773	1.183	Loss	X11q_Loss	0.111821	0.0729847	18
X12p	0.784	0.913	Loss	X12p_Loss	0.105684	-0.0395292	11
X12q	0.511	1.273	Loss	X12q_Loss	0.291579	0.104828	12
X13q	0.154	0.239	Loss	X13q_Loss	0.812479	-0.621602	55
X14q	0.249	0.762	Loss	X14q_Loss	0.603801	-0.118045	43
X15q	0.772	1.129	Loss	X15q_Loss	0.112383	0.0526939	31
X16p	0.301	0.668	Loss	X16p_Loss	0.521434	-0.175224	25
X16q	0.333	0.726	Loss	X16q_Loss	0.477556	-0.139063	28
X17p	0.363	1.37	Loss	X17p_Loss	0.440093	0.136721	24
X17q	0.883	1.046	Loss	X17q_Loss	0.0540393	0.0195317	15
X18p	0.272	1.466	Loss	X18p_Loss	0.565431	0.166134	29
X18q	0.672	0.848	Loss	X18q_Loss	0.172631	-0.0716041	26
X19p	0.663	0.907	Loss	X19p_Loss	0.178486	-0.0423927	25
X19q	0.987	0.996	Loss	X19q_Loss	0.00568285	-0.00174066	44
X20p	0.278	1.25	Loss	X20p_Loss	0.555955	0.09691	12
X20q	0.377	1.197	Loss	X20q_Loss	0.423659	0.0780942	7
X21p	0.531	0.863	Loss	X21p_Loss	0.274905	-0.0639892	60
X21q	0.867	0.946	Loss	X21q_Loss	0.0619809	-0.0241089	32
X22q	0.826	1.061	Amp	X22q_Amp	0.08302	0.0257154	56
X1p	0.001	0.427	Amp	X1p_Amp	3	-0.369572	21
X1q	0.031	0.505	Amp	X1q_Amp	1.50864	-0.296709	21
X2p	0.21	0.591	Amp	X2p_Amp	0.677781	-0.228413	9
X2q	0.672	0.781	Amp	X2q_Amp	0.172631	-0.107349	7
X3p	0.753	1.141	Amp	X3p_Amp	0.123205	0.0572856	11
X3q	0.811	1.13	Amp	X3q_Amp	0.0909791	0.0530784	13
X4p	0.491	0.796	Amp	X4p_Amp	0.308919	-0.0990869	11
X4q	0.607	0.85	Amp	X4q_Amp	0.216811	-0.0705811	13
X5p	0.706	1.133	Amp	X5p_Amp	0.151195	0.0542299	17
X5q	0.906	1.04	Amp	X5q_Amp	0.0428718	0.0170333	15
X6p	0.853	1.053	Amp	X6p_Amp	0.069051	0.0224284	10
X6q	0.04	1.587	Amp	X6q_Amp	1.39794	0.200577	7
X7p	0.098	0.624	Amp	X7p_Amp	1.00877	-0.204815	80
X7q	0.175	0.65	Amp	X7q_Amp	0.756962	-0.187087	81
X8p	0.791	0.927	Amp	X8p_Amp	0.101824	-0.0329203	11
X8q	0.249	0.656	Amp	X8q_Amp	0.603801	-0.183096	15
X9p	0.271	1.242	Amp	X9p_Amp	0.567031	0.0941216	22
X9q	0.566	0.853	Amp	X9q_Amp	0.247184	-0.069051	17
X10p	0.047	1.438	Amp	X10p_Amp	1.3279	0.157759	10
X10q	0.066	1.4	Amp	X10q_Amp	1.18046	0.146128	10
X11p	0.536	0.843	Amp	X11p_Amp	0.270835	-0.0741724	6
X11q	0.784	1.084	Amp	X11q_Amp	0.105684	0.0350293	4
X12p	0.404	1.384	Amp	X12p_Amp	0.393619	0.141136	16
X12q	0.818	0.919	Amp	X12q_Amp	0.0872467	-0.0366845	12
X13q	0.767	1.059	Amp	X13q_Amp	0.115205	0.024896	5
X14q	0.027	1.573	Amp	X14q_Amp	1.56864	0.196729	32
X15q	0.261	1.298	Amp	X15q_Amp	0.583359	0.113275	7
X16p	0.719	1.099	Amp	X16p_Amp	0.143271	0.0409977	10
X16q	0.591	1.144	Amp	X16q_Amp	0.228413	0.058426	15
X17p	0.763	1.089	Amp	X17p_Amp	0.117475	0.0370279	10
X17q	0.429	1.299	Amp	X17q_Amp	0.367543	0.113609	18
X18p	0.84	1.05	Amp	X18p_Amp	0.0757207	0.0211893	13
X18q	0.704	1.1	Amp	X18q_Amp	0.152427	0.0413927	13
X19p	0.369	0.752	Amp	X19p_Amp	0.432974	-0.123782	38
X19q	0.101	0.684	Amp	X19q_Amp	0.995679	-0.164944	42
X20p	0.788	0.906	Amp	X20p_Amp	0.103474	-0.0428718	45
X20q	0.916	0.953	Amp	X20q_Amp	0.0381045	-0.0209071	46
X21p	0.234	1.257	Amp	X21p_Amp	0.630784	0.0993353	38
X21q	0.519	1.156	Amp	X21q_Amp	0.284833	0.0629578	16
X22q	0.095	1.385	Amp	X22q_Amp	1.02228	0.14145	21

## Sheet: Figure3C
GO_Pathways	RNA (p value -log10 transformed)	Protein (p value -log10 transformed)
EGFR signaling pathway	1.92944	6.44797
Glutamate Glutamine metabolism	0	2.18953
Oncogenic MAPK signaling	3.26832	1.52593
Signaling by Insulin receptor	2.11419	1.51872

## Sheet: Figure3D
Gene.Symbol	p value	HR	p value (log10transformed)	HR (log2transformed)
EGFR	1e-05	1.999	5	0.999278
BRAT1	0.005	1.673	2.30103	0.742437
LFNG	0.01	1.6	2	0.678072
FKBP14	0.011	1.592	1.95861	0.67084
UPP1	0.012	1.587	1.92082	0.666302
C7orf50	0.012	1.585	1.92082	0.664483
SUN1	0.013	1.58	1.88606	0.659925
DPY19L1	0.013	1.579	1.88606	0.659011
AQP1	0.013	1.576	1.88606	0.656268
GRB10	0.014	1.573	1.85387	0.653519
FOXK1	0.015	1.559	1.82391	0.640621
LSM5	0.015	1.559	1.82391	0.640621
GET4	0.017	1.549	1.76955	0.631337
CDCA7L	0.018	1.545	1.74473	0.627607
SNX13	0.019	1.535	1.72125	0.618239
COL28A1	0.054	1.423	1.26761	0.508936
STARD3NL	0.02	1.528	1.69897	0.611645
ITGB8	0.054	1.422	1.26761	0.507921
PSMG3	0.021	1.527	1.67778	0.6107
FAM126A	0.067	1.398	1.17393	0.483364
IGF2BP3	0.099	1.352	1.00436	0.435095
OSBPL3	0.106	1.343	0.974694	0.425459
HNRNPA2B1	0.08	1.377	1.09691	0.461529
CBX3	0.08	1.377	1.09691	0.461529
SKAP2	0.09	1.362	1.04576	0.445727
FAM20C	0.025	1.506	1.60206	0.590722
CCZ1	0.026	1.504	1.58503	0.588805
FSCN1	0.029	1.492	1.5376	0.577248
KBTBD2	0.101	1.348	0.995679	0.43082
RNF216	0.029	1.492	1.5376	0.577248
DAGLB	0.031	1.484	1.50864	0.569491
KDELR2	0.031	1.484	1.50864	0.569491
BBS9	0.032	1.481	1.49485	0.566572
C7orf25	0.193	1.267	0.714443	0.341417
STK17A	0.299	1.207	0.524329	0.271426
URGCP	0.181	1.276	0.742321	0.351628
DBNL	0.073	1.387	1.13668	0.471968
AEBP1	0.073	1.387	1.13668	0.471968
NUDCD3	0.073	1.387	1.13668	0.471968
TMED4	0.073	1.387	1.13668	0.471968
PPIA	0.078	1.379	1.10791	0.463622
IGFBP3	0.0409	1.338	1.38828	0.420078
PSPH	0.034	1.474	1.46852	0.559737
CCT6A	0.039	1.459	1.40894	0.54498
COBL	0.051	1.427	1.29243	0.512985
SEC61G	0.275	1.22	0.560667	0.286881
SUMF2	0.039	1.459	1.40894	0.54498
LANCL2	0.308	1.203	0.511449	0.266637
VOPP1	0.598	1.1	0.223299	0.137504
MICALL2	0.04	1.457	1.39794	0.543001
FKBP9	0.046	1.441	1.33724	0.52707
C1GALT1	0.046	1.439	1.33724	0.525067
ZZEF1	0.494	0.883	0.306273	-0.179515
PELP1	0.659	0.923	0.181115	-0.115597
RPAIN	0.877	0.972	0.0570004	-0.0409718
DERL2	0.68	1.078	0.167491	0.108357
TOM1L2	0.746	1.061	0.127261	0.0854247
GRAPL	0.56	1.112	0.251812	0.153157

## Sheet: Figure3E
Gene.Symbol	type	Correlation_coefficiency	p value	cis & trans
1_IGF2BP3	AEBP1_RNA	0.280539	1	Trans
1_IGF2BP3	AEBP1_Protein	0.307978	1	Trans
1_IGF2BP3	BRAT1_RNA	0.246796	1	Trans
1_IGF2BP3	BRAT1_Protein	0.287915	1	Trans
1_IGF2BP3	CDCA7L_RNA	0.332411	1	Trans
1_IGF2BP3	CDCA7L_Protein	0.270843	1	Trans
1_IGF2BP3	DBNL_RNA	0.253342	1	Trans
1_IGF2BP3	DBNL_Protein	0.303112	1	Trans
1_IGF2BP3	EGFR_Protein	0.185792	1	Trans
1_IGF2BP3	FAM20C_Protein	0.274813	1	Trans
1_IGF2BP3	FAM20C_RNA	0.296857	1	Trans
1_IGF2BP3	FOXK1_RNA	0.263161	1	Trans
1_IGF2BP3	FOXK1_Protein	0.283598	1	Trans
1_IGF2BP3	IGF2BP3_RNA	0.321828	1	Cis
1_IGF2BP3	IGF2BP3_Protein	0.25676	1	Cis
1_IGF2BP3	IGFBP3_RNA	0.223921	1	Trans
1_IGF2BP3	IGFBP3_Protein	0.296733	1	Trans
1_IGF2BP3	ITGB8_RNA	0.335825	1	Trans
1_IGF2BP3	ITGB8_Protein	0.244253	1	Trans
2_IGFBP3	AEBP1_RNA	0.318147	1	Trans
2_IGFBP3	AEBP1_Protein	0.367649	1	Trans
2_IGFBP3	BRAT1_RNA	0.278433	1	Trans
2_IGFBP3	BRAT1_Protein	0.370129	1	Trans
2_IGFBP3	CDCA7L_RNA	0.301971	1	Trans
2_IGFBP3	CDCA7L_Protein	0.391233	1	Trans
2_IGFBP3	DBNL_RNA	0.347969	1	Trans
2_IGFBP3	DBNL_Protein	0.370175	1	Trans
2_IGFBP3	EGFR_Protein	0.380977	1	Trans
2_IGFBP3	FAM20C_Protein	0.358939	1	Trans
2_IGFBP3	FAM20C_RNA	0.282079	1	Trans
2_IGFBP3	FOXK1_RNA	0.289986	1	Trans
2_IGFBP3	FOXK1_Protein	0.36086	1	Trans
2_IGFBP3	IGF2BP3_RNA	0.344009	1	Trans
2_IGFBP3	IGF2BP3_Protein	0.319789	1	Trans
2_IGFBP3	IGFBP3_RNA	0.376738	1	Cis
2_IGFBP3	IGFBP3_Protein	0.441911	1	Cis
2_IGFBP3	ITGB8_RNA	0.281948	1	Trans
2_IGFBP3	ITGB8_Protein	0.359229	1	Trans
3_EGFR	AEBP1_RNA	0.314259	1	Trans
3_EGFR	BRAT1_RNA	0.302143	1	Trans
3_EGFR	CDCA7L_RNA	0.278246	1	Trans
3_EGFR	DBNL_RNA	0.28944	1	Trans
3_EGFR	EGFR_RNA	0.467915	1	Cis
3_EGFR	EGFR_Protein	0.479237	1	Cis
3_EGFR	FAM20C_RNA	0.351055	1	Trans
3_EGFR	FOXK1_RNA	0.295855	1	Trans
3_EGFR	IGF2BP3_RNA	0.306582	1	Trans
3_EGFR	IGFBP3_RNA	0.249855	1	Trans
3_EGFR	ITGB8_RNA	0.237146	1	Trans
4_VEGFA	AEBP1_RNA	0.292982	1	Trans
4_VEGFA	BRAT1_RNA	0.263479	1	Trans
4_VEGFA	CDCA7L_RNA	0.317948	1	Trans
4_VEGFA	CDCA7L_Protein	0.144643	1	Trans
4_VEGFA	DBNL_RNA	0.265726	1	Trans
4_VEGFA	FAM20C_RNA	0.278709	1	Trans
4_VEGFA	FOXK1_RNA	0.291406	1	Trans
4_VEGFA	IGF2BP3_RNA	0.255695	1	Trans
4_VEGFA	IGF2BP3_Protein	0.147224	1	Trans
4_VEGFA	IGFBP3_RNA	0.239927	1	Trans
4_VEGFA	ITGB8_RNA	0.286197	1	Trans
5_PDGFA	AEBP1_RNA	0.280828	1	Trans
5_PDGFA	BRAT1_RNA	0.325944	1	Trans
5_PDGFA	CDCA7L_RNA	0.332932	1	Trans
5_PDGFA	DBNL_RNA	0.260985	1	Trans
5_PDGFA	EGFR_RNA	-0.185267	1	Trans
5_PDGFA	FAM20C_RNA	0.282836	1	Trans
5_PDGFA	FOXK1_RNA	0.333865	1	Trans
5_PDGFA	IGF2BP3_RNA	0.313971	1	Trans
5_PDGFA	IGFBP3_RNA	0.193496	1	Trans
5_PDGFA	ITGB8_RNA	0.372831	1	Trans
6_TGFB2	AEBP1_RNA	0.250327	1	Trans
6_TGFB2	AEBP1_Protein	0.261554	1	Trans
6_TGFB2	BRAT1_RNA	0.231258	1	Trans
6_TGFB2	BRAT1_Protein	0.270114	1	Trans
6_TGFB2	CDCA7L_RNA	0.345677	1	Trans
6_TGFB2	CDCA7L_Protein	0.310388	1	Trans
6_TGFB2	DBNL_RNA	0.280685	1	Trans
6_TGFB2	DBNL_Protein	0.261526	1	Trans
6_TGFB2	EGFR_Protein	0.224504	1	Trans
6_TGFB2	FAM20C_Protein	0.268666	1	Trans
6_TGFB2	FAM20C_RNA	0.216703	1	Trans
6_TGFB2	FOXK1_RNA	0.263068	1	Trans
6_TGFB2	FOXK1_Protein	0.240551	1	Trans
6_TGFB2	IGF2BP3_RNA	0.281557	1	Trans
6_TGFB2	IGF2BP3_Protein	0.266158	1	Trans
6_TGFB2	IGFBP3_RNA	0.260263	1	Trans
6_TGFB2	IGFBP3_Protein	0.260104	1	Trans
6_TGFB2	ITGB8_RNA	0.32367	1	Trans
6_TGFB2	ITGB8_Protein	0.285861	1	Trans
7_TGFBR2	AEBP1_RNA	0.208331	1	Trans
7_TGFBR2	BRAT1_RNA	0.275124	1	Trans
7_TGFBR2	CDCA7L_RNA	0.276883	1	Trans
7_TGFBR2	DBNL_RNA	0.241764	1	Trans
7_TGFBR2	EGFR_RNA	-0.12394	1	Trans
7_TGFBR2	FAM20C_RNA	0.2973	1	Trans
7_TGFBR2	FOXK1_RNA	0.308987	1	Trans
7_TGFBR2	IGF2BP3_RNA	0.309199	1	Trans
7_TGFBR2	IGFBP3_RNA	0.256007	1	Trans
7_TGFBR2	ITGB8_RNA	0.321779	1	Trans
8_MAPK11	AEBP1_RNA	0.183125	1	Trans
8_MAPK11	CDCA7L_RNA	0.136653	1	Trans
8_MAPK11	DBNL_RNA	0.212621	1	Trans
8_MAPK11	IGF2BP3_Protein	-0.0317206	1	Trans
9_MAPK7	AEBP1_Protein	0.13702	1	Trans
9_MAPK7	CDCA7L_Protein	0.159558	1	Trans
9_MAPK7	DBNL_Protein	0.128543	1	Trans
9_MAPK7	EGFR_Protein	0.185903	1	Trans
9_MAPK7	EGFR_RNA	0.284393	1	Trans
9_MAPK7	IGF2BP3_Protein	0.307678	1	Trans
9_MAPK7	IGFBP3_RNA	0.137873	1	Trans
9_MAPK7	IGFBP3_Protein	0.323878	1	Trans
9_MAPK7	ITGB8_Protein	0.12793	1	Trans
10_MAPKAPK3	AEBP1_Protein	0.228003	1	Trans
10_MAPKAPK3	BRAT1_Protein	0.219695	1	Trans
10_MAPKAPK3	CDCA7L_Protein	0.236385	1	Trans
10_MAPKAPK3	DBNL_Protein	0.235254	1	Trans
10_MAPKAPK3	EGFR_Protein	0.126508	1	Trans
10_MAPKAPK3	EGFR_RNA	0.135452	1	Trans
10_MAPKAPK3	FAM20C_Protein	0.210464	1	Trans
10_MAPKAPK3	FAM20C_RNA	0.208037	1	Trans
10_MAPKAPK3	FOXK1_Protein	0.246732	1	Trans
10_MAPKAPK3	IGF2BP3_Protein	0.197086	1	Trans
10_MAPKAPK3	IGFBP3_Protein	0.275782	1	Trans
10_MAPKAPK3	ITGB8_Protein	0.232268	1	Trans
11_MAPKAPK5	EGFR_Protein	0.473369	1	Trans
11_MAPKAPK5	EGFR_RNA	0.338875	1	Trans
11_MAPKAPK5	IGF2BP3_Protein	0.375925	1	Trans
11_MAPKAPK5	IGFBP3_RNA	0.236595	1	Trans
11_MAPKAPK5	IGFBP3_Protein	0.225842	1	Trans
12_EIF2AK1	AEBP1_RNA	0.299577	1	Trans
12_EIF2AK1	BRAT1_RNA	0.260308	1	Trans
12_EIF2AK1	CDCA7L_RNA	0.274543	1	Trans
12_EIF2AK1	DBNL_RNA	0.313463	1	Trans
12_EIF2AK1	FAM20C_RNA	0.237609	1	Trans
12_EIF2AK1	FOXK1_RNA	0.27564	1	Trans
12_EIF2AK1	IGFBP3_RNA	0.267067	1	Trans
12_EIF2AK1	ITGB8_RNA	0.257663	1	Trans
13_ERBB2	AEBP1_RNA	0.203567	1	Trans
13_ERBB2	AEBP1_Protein	0.229974	1	Trans
13_ERBB2	BRAT1_Protein	0.24226	1	Trans
13_ERBB2	CDCA7L_RNA	0.238393	1	Trans
13_ERBB2	CDCA7L_Protein	0.261547	1	Trans
13_ERBB2	DBNL_Protein	0.244182	1	Trans
13_ERBB2	EGFR_Protein	0.39744	1	Trans
13_ERBB2	FAM20C_Protein	0.181469	1	Trans
13_ERBB2	FOXK1_RNA	0.217712	1	Trans
13_ERBB2	FOXK1_Protein	0.268247	1	Trans
13_ERBB2	IGF2BP3_RNA	0.20706	1	Trans
13_ERBB2	IGF2BP3_Protein	0.212584	1	Trans
13_ERBB2	IGFBP3_RNA	0.193532	1	Trans
13_ERBB2	IGFBP3_Protein	0.207786	1	Trans
13_ERBB2	ITGB8_RNA	0.226052	1	Trans
13_ERBB2	ITGB8_Protein	0.260582	1	Trans
14_PRKD2	AEBP1_RNA	0.339868	1	Trans
14_PRKD2	AEBP1_Protein	0.236751	1	Trans
14_PRKD2	BRAT1_RNA	0.321873	1	Trans
14_PRKD2	BRAT1_Protein	0.197918	1	Trans
14_PRKD2	CDCA7L_RNA	0.323315	1	Trans
14_PRKD2	CDCA7L_Protein	0.260368	1	Trans
14_PRKD2	DBNL_RNA	0.325031	1	Trans
14_PRKD2	DBNL_Protein	0.224949	1	Trans
14_PRKD2	EGFR_Protein	0.206078	1	Trans
14_PRKD2	FAM20C_Protein	0.196293	1	Trans
14_PRKD2	FAM20C_RNA	0.295144	1	Trans
14_PRKD2	FOXK1_RNA	0.300697	1	Trans
14_PRKD2	FOXK1_Protein	0.205997	1	Trans
14_PRKD2	IGF2BP3_RNA	0.274947	1	Trans
14_PRKD2	IGF2BP3_Protein	0.223584	1	Trans
14_PRKD2	IGFBP3_RNA	0.315628	1	Trans
14_PRKD2	IGFBP3_Protein	0.25208	1	Trans
14_PRKD2	ITGB8_RNA	0.294722	1	Trans
14_PRKD2	ITGB8_Protein	0.25772	1	Trans
15_CDK6	AEBP1_Protein	0.172364	1	Trans
15_CDK6	BRAT1_RNA	0.20031	1	Trans
15_CDK6	BRAT1_Protein	0.186534	1	Trans
15_CDK6	CDCA7L_RNA	0.25499	1	Trans
15_CDK6	CDCA7L_Protein	0.217584	1	Trans
15_CDK6	DBNL_Protein	0.174195	1	Trans
15_CDK6	EGFR_Protein	0.259184	1	Trans
15_CDK6	FAM20C_Protein	0.186761	1	Trans
15_CDK6	FAM20C_RNA	0.216522	1	Trans
15_CDK6	FOXK1_RNA	0.197463	1	Trans
15_CDK6	FOXK1_Protein	0.170557	1	Trans
15_CDK6	IGF2BP3_RNA	0.270628	1	Trans
15_CDK6	IGF2BP3_Protein	0.188836	1	Trans
15_CDK6	IGFBP3_RNA	0.208045	1	Trans
15_CDK6	IGFBP3_Protein	0.184536	1	Trans
15_CDK6	ITGB8_RNA	0.301755	1	Trans
15_CDK6	ITGB8_Protein	0.199867	1	Trans
16_CTNNA1	AEBP1_RNA	0.195865	1	Trans
16_CTNNA1	AEBP1_Protein	0.156547	1	Trans
16_CTNNA1	BRAT1_RNA	0.204935	1	Trans
16_CTNNA1	BRAT1_Protein	0.133984	1	Trans
16_CTNNA1	CDCA7L_RNA	0.294359	1	Trans
16_CTNNA1	CDCA7L_Protein	0.163323	1	Trans
16_CTNNA1	DBNL_RNA	0.22935	1	Trans
16_CTNNA1	DBNL_Protein	0.141595	1	Trans
16_CTNNA1	EGFR_Protein	0.154794	1	Trans
16_CTNNA1	FOXK1_RNA	0.250101	1	Trans
16_CTNNA1	FOXK1_Protein	0.13359	1	Trans
16_CTNNA1	IGF2BP3_Protein	0.142495	1	Trans
16_CTNNA1	IGFBP3_RNA	0.221853	1	Trans
16_CTNNA1	IGFBP3_Protein	0.146145	1	Trans
16_CTNNA1	ITGB8_RNA	0.295898	1	Trans
16_CTNNA1	ITGB8_Protein	0.155322	1	Trans

## Sheet: Figure 3G
MKI67	Mutational status
0.39	Wild_type
0.48	Wild_type
0.38	Wild_type
0.21	Wild_type
0.21	Wild_type
0.35	Wild_type
0.3	Wild_type
0.44	Wild_type
0.31	Wild_type
0.45	Wild_type
0.35	Wild_type
0.41	Wild_type
0.45	Wild_type
0.42	Wild_type
0.22	Wild_type
0.31	Wild_type
0.5	Wild_type
0.38	Wild_type
0.37	Wild_type
0.22	Wild_type
0.43	Wild_type
0.23	Wild_type
0.34	Wild_type
0.23	Wild_type
0.33	Wild_type
0.23	Wild_type
0.41	Wild_type
0.39	Wild_type
0.24	Wild_type
0.24	Wild_type
0.37	Wild_type
0.42	Wild_type
0.45	Wild_type
0.46	Wild_type
0.24	Wild_type
0.41	Wild_type
0.48	Wild_type
0.39	Wild_type
0.32	Wild_type
0.49	Wild_type
0.25	Wild_type
0.25	Wild_type
0.49	Wild_type
0.25	Wild_type
0.26	Wild_type
0.26	Wild_type
0.33	Wild_type
0.4	Wild_type
0.41	Wild_type
0.44	Wild_type
0.44	Wild_type
0.46	Wild_type
0.38	Wild_type
0.36	Wild_type
0.41	Wild_type
0.26	Wild_type
0.42	Wild_type
0.26	Wild_type
0.42	Wild_type
0.5	Wild_type
0.41	Wild_type
0.29	Wild_type
0.37	Wild_type
0.33	Wild_type
0.44	Wild_type
0.68	Mutation
0.59	Mutation
0.62	Mutation
0.63	Mutation
0.61	Mutation
0.68	Mutation
0.57	Amplification
0.49	Amplification
0.48	Amplification
0.54	Amplification
0.52	Amplification
0.45	Amplification
0.52	Amplification
0.52	Amplification
0.56	Amplification
0.47	Amplification
0.5	Amplification
0.4	Amplification
0.45	Amplification
0.57	Amplification
0.52	Amplification
0.45	Amplification
0.57	Amplification
0.54	Amplification
0.52	Amplification
0.47	Amplification
0.44	Amplification
0.59	Amplification
0.55	Amplification
0.52	Amplification
0.43	Amplification
0.55	Amplification
0.44	Amplification
0.53	Amplification
0.56	Amplification
0.55	Amplification
0.46	Amplification
0.52	Amplification
0.55	Amplification
0.51	Amplification
0.51	Amplification
0.57	Amplification
0.47	Amplification
0.55	Amplification
0.45	Amplification
0.6	Amplification
0.52	Amplification
0.53	Amplification
0.58	Amplification
0.48	Amplification
0.44	Amplification
0.57	Amplification
0.4	Amplification
0.46	Amplification
0.53	Amplification
0.54	Amplification
0.47	Amplification
0.53	Amplification
0.49	Amplification
0.4	Amplification
0.43	Amplification
0.45	Amplification
0.59	Amplification
0.43	Amplification
0.58	Amplification
0.46	Amplification
0.6	Amplification
0.51	Amplification
0.58	Amplification
0.44	Amplification
0.41	Amplification
0.41	Amplification
0.42	Amplification
0.56	Amplification
0.51	Amplification
0.54	Amplification
0.51	Amplification
0.58	Amplification
0.47	Amplification
0.43	Amplification
0.42	Amplification
0.46	Amplification
0.59	Amplification
0.43	Amplification
0.59	Amplification
0.42	Amplification
0.53	Amplification
0.43	Amplification
0.42	Amplification
0.59	Amplification
0.6	Amplification
0.49	Amplification
0.43	Amplification
0.56	Amplification
0.43	Amplification
0.42	Amplification
0.54	Amplification
0.44	Amplification
0.43	Amplification
0.43	Amplification
0.43	Amplification
0.54	Amplification
0.43	Amplification
0.52	Amplification
0.71	Mutations & Amplifications
0.9	Mutations & Amplifications
0.53	Mutations & Amplifications
0.82	Mutations & Amplifications
0.53	Mutations & Amplifications
0.75	Mutations & Amplifications
0.75	Mutations & Amplifications
0.89	Mutations & Amplifications
0.53	Mutations & Amplifications
0.76	Mutations & Amplifications
0.81	Mutations & Amplifications
0.79	Mutations & Amplifications
0.64	Mutations & Amplifications
0.45	Mutations & Amplifications

## Sheet: Figure 3H
Gene.Symbol	Amplification_versus_Wild type (Log10_transformed)	Amplification&mutation_versus_Wild type (Log10_transformed)	mutation_versus_Wild type (Log10_transformed)
A1BG	-0.042731	-0.035379	0.00735198
A1CF	-0.0244565	0.514652	0.539109
A2M	-0.0427198	0.0188783	0.0615981
A2ML1	2.58417	0.511203	-2.07297
A3GALT2	1.92804	-0.15375	-2.08179
A4GALT	2.09399	2.09399	0
A4GNT	2.02833	-0.0814185	-2.10975
AAAS	-0.016792	0.13636	0.153152
AACS	0.536419	0.23584	-0.300579
AADAC	0	-1.90887	-1.90887
AADAT	3.25125	0.409557	-2.84169
AAED1	-0.495305	0.209506	0.704811
AAGAB	0.257813	0.351859	0.0940458
AAK1	0.100828	-0.155727	-0.256554
AAMDC	0.26283	-0.253823	-0.516653
AAMP	-0.0836668	0.071645	0.155312
MAP2K5	0.369972	0.509417	0.139445
AARD	0	-1.8873	-1.8873
AARS	0.0563851	0.043428	-0.0129571
AARS2	0.315368	0.127902	-0.187466
AARSD1	0.14751	0.00578834	-0.141722
AASDH	0.478511	0.478511	0
AASDHPPT	0.0516938	-0.0104326	-0.0621264
AASS	0.0231058	0.042745	0.0196391
AATF	2.87418	-0.106615	-2.98079
AATK	0.865491	-0.939536	-1.80503
ABAT	-0.0504439	-0.0528099	-0.00236599
ABCA1	0.168995	-0.0849686	-0.253963
ABCA10	-1.48932	0.168428	1.65775
ABCA12	1.86651	0.479888	-1.38663
ABCA13	1.04253	-0.198064	-1.24059
ABCA2	0.115235	-0.125122	-0.240357
ABCA3	0.544685	-0.195405	-0.74009
ABCA4	1.64864	0.788839	-0.859803
ABCA5	0.693084	-0.498247	-1.19133
ABCA7	0.346965	-0.198517	-0.545482
ABCA8	-0.0340298	-0.156785	-0.122755
ABCA9	1.67058	-1.04002	-2.7106
ABCB1	-0.305708	-0.0608798	0.244828
ABCB10	-0.0366095	0.0301887	0.0667982
ABCB11	0.0430104	0.303516	0.260506
ABCB4	2.62082	-0.0801961	-2.70101
ABCB5	1.97344	1.40972	-0.563717
ABCB6	0.0767222	0.231224	0.154502
ABCB7	0.107552	0.0595935	-0.0479581
ABCB8	0.12941	0.20219	0.0727796
ABCB9	0.304122	0.233381	-0.0707409
ABCC1	-0.208927	-0.382518	-0.17359
ABCC10	0.766531	0.927765	0.161235
ABCC2	1.68028	-0.93963	-2.61991
ABCC3	0.794856	0.068824	-0.726032
ABCC4	0.382088	0.173168	-0.20892
ABCC5	2.90516	-0.352465	-3.25763
ABCC6	1.82495	0.695193	-1.12976
ABCC8	2.46381	-0.323559	-2.78737
ABCC9	0.389828	-0.0836639	-0.473492
ABCD1	-0.124877	0.111576	0.236453
ABCD2	-0.352549	0.0672131	0.419762
ABCD3	0.0342577	0.0984246	0.0641669
ABCD4	-0.40152	-0.309861	0.0916586
ABCE1	0.0895304	0.039405	-0.0501255
ABCF1	0.199919	0.210091	0.0101717
ABCF2	-0.170639	0.100403	0.271043
ABCF3	0.23418	0.128166	-0.106014
ABCG1	2.49212	0.137698	-2.35442
ABCG2	-0.0954522	-0.0552538	0.0401984
ABHD1	1.43674	0.361783	-1.07496
ABHD10	0.0604549	-0.107086	-0.167541
ABHD11	0.156792	-0.0547054	-0.211497
ABHD12	-0.0323639	0.0613701	0.0937339
ABHD12B	1.79131	0.739816	-1.0515
ABHD13	0.819178	0.41642	-0.402758
ABHD14A	1.09758	0.182536	-0.915042
ABHD14B	-0.184609	-0.0573996	0.127209
ABHD16A	0.0190809	0.000383324	-0.0186975
ABHD17A	-0.581918	-0.0182147	0.563704
ABHD17B	0.258164	0.0925851	-0.165579
ABHD17C	0.270736	0.14251	-0.128226
ABHD2	0.374604	-0.596968	-0.971572
ABHD3	2.58288	0.498083	-2.0848
ABHD4	-0.151849	-0.0905298	0.0613187
ABHD5	0.24141	-0.0688817	-0.310292
ABHD6	0.0185069	0.146064	0.127557
ABI1	0.062489	-0.0482464	-0.110735
ABI2	0.199259	-0.0915825	-0.290841
ABI3	-0.4399	-0.102858	0.337042
ABI3BP	-1.01638	-1.02733	-0.0109475
ABL1	0.946424	0.148221	-0.798203
ABL2	1.16172	-0.035123	-1.19684
ABLIM1	0.0417235	-0.0815519	-0.123275
ABLIM2	-0.290612	-0.0291005	0.261512
ABLIM3	-0.232943	-0.336122	-0.103179
ABR	-0.0595603	-0.0817279	-0.0221676
ABRA	0	-1.08782	-1.08782
ABRACL	-0.147133	0.0530746	0.200207
ABT1	-0.671549	0.19577	0.867319
ABTB1	3.53554	1.5865	-1.94904
ABTB2	0.295126	0.0667822	-0.228344
ACAA1	0.214485	0.0548562	-0.159629
ACAA2	0.241895	0.0862043	-0.155691
ACACA	0.053332	-0.0123741	-0.065706
ACACB	0.176323	0.058082	-0.118241
ACAD10	0.174959	0.173375	-0.001584
ACAD11	0.215777	0.0786645	-0.137113
ACAD8	-0.0510328	0.0634549	0.114488
ACAD9	-0.0989828	0.0128384	0.111821
ACADL	0.0517158	0.483239	0.431523
ACADM	0.112779	0.214172	0.101393
ACADS	0.300119	0.1533	-0.146818
ACADSB	0.136333	-0.060703	-0.197036
ACADVL	-0.123	0.00246339	0.125463
ACAN	0.344782	-0.605719	-0.950501
ACAP1	3.01979	-0.197925	-3.21772
ACAP2	0.592432	0.311488	-0.280944
ACAP3	0.310364	0.191674	-0.11869
ACAT1	0.118081	-0.0755602	-0.193641
ACAT2	0.0548484	-0.0636894	-0.118538
ACBD3	-0.0978273	0.0179391	0.115766
ACBD4	1.54562	-0.0699016	-1.61552
ACBD5	-0.0735755	-0.0664851	0.00709042
ACBD6	-0.0182957	-0.15657	-0.138274
ACBD7	0.18333	-0.162422	-0.345752
ACCS	4.22543	0.866852	-3.35858
ACCSL	2.53225	1.53968	-0.992569
ACD	1.06575	0.128925	-0.936824
ACE	-0.436485	0.24985	0.686335
ACE2	0	-2.36991	-2.36991
ACHE	-0.606057	-0.118972	0.487085
ACIN1	0.15987	0.138368	-0.0215013
ACLY	0.00670206	-0.0139438	-0.0206459
ACMSD	1.10123	-1.40501	-2.50624
ACN9	2.98942	-0.0341822	-3.0236
ACO1	-0.0225532	0.0601003	0.0826535
ACO2	0.134782	-0.116769	-0.251551
ACOT1	-0.156235	-0.0596051	0.0966297
ACOT11	-0.212485	0.134343	0.346828
ACOT12	0	-1.93535	-1.93535
ACOT13	-0.109163	-0.0580368	0.051126
ACOT2	-0.17217	-0.0625382	0.109632
ACOT7	0.0523938	-0.101921	-0.154315
ACOT8	0.0323035	0.090554	0.0582505
ACOT9	-0.0846729	0.10404	0.188713
ACOX1	0.134014	0.0139455	-0.120068
ACOX2	-0.117786	0.00357693	0.121363
ACOX3	0.211505	0.0921144	-0.11939
ACP1	-0.0540757	-0.0134397	0.040636
ACP2	-0.180419	0.0262654	0.206684
ACP5	-0.208174	-0.730419	-0.522246
ACP6	1.13843	0.175264	-0.963162
ACPL2	0.460576	0.374705	-0.0858711
ACPP	2.96951	-0.534588	-3.50409
ACSBG1	0.0456627	-0.0501072	-0.09577
ACSBG2	1.82093	-0.195241	-2.01617
ACSF2	-0.117193	-0.0151976	0.101995
ACSF3	-0.164152	-0.0303177	0.133834
ACSL1	-0.0456452	0.0234835	0.0691288
ACSL3	0.140024	0.27185	0.131826
ACSL4	0.453708	0.328539	-0.125169
ACSL5	0.299744	-0.155469	-0.455213
ACSL6	0.18587	-0.169283	-0.355153
ACSM1	0.893057	-1.08303	-1.97609
ACSM2A	2.41603	0.0232253	-2.39281
ACSM2B	2.40352	-0.345301	-2.74882
ACSM3	-0.131018	0.104044	0.235062
ACSM4	1.59713	0.487679	-1.10945
ACSM5	0.480744	0.257627	-0.223117
ACSS1	-0.243189	0.00161825	0.244807
ACSS2	0.27019	0.234587	-0.0356027
ACSS3	0.464452	0.314579	-0.149873
ACTA1	0.00732122	0.0816405	0.0743193
ACTA2	0.00892927	0.0773257	0.0683965
ACTB	-7.7503e-05	0.058421	0.0584985
ACTBL2	-0.00480952	0.0678216	0.0726311
ACTC1	0.00785991	0.081452	0.0735921
ACTG1	-7.76143e-05	0.058422	0.0584996
ACTG2	0.00877252	0.0768286	0.0680561
ACTL6A	-0.12274	0.0902399	0.21298
ACTL6B	0.0591062	0.0047146	-0.0543916
ACTL8	1.98266	1.00617	-0.976497
ACTN1	-0.0142587	0.135851	0.15011
ACTN2	-0.0390634	0.117976	0.157039
ACTN3	-0.00662805	0.122991	0.129619
ACTN4	0.00931929	0.118994	0.109674
ACTR10	-0.00736299	0.0259185	0.0332814
ACTR1A	-0.020076	-0.0557966	-0.0357206
ACTR1B	-0.0621211	-0.0269639	0.0351573
ACTR2	-0.116767	0.0138052	0.130572
ACTR3	-0.13858	0.0461324	0.184713
ACTR3B	-0.144283	0.0285126	0.172795
ACTR3C	-0.192031	0.00949485	0.201526
ACTR5	1.13077	0.169665	-0.961105
ACTR6	2.46808	-0.240738	-2.70882
ACTR8	1.783	-0.309361	-2.09236
ACTRT1	2.37744	0.375115	-2.00232
ACTRT2	1.21162	1.21162	0
ACTRT3	2.77471	0.236692	-2.53802
ACVR1	-0.498416	0.0140905	0.512507
ACVR1B	3.66715	3.25247	-0.414675
ACVR1C	3.70564	1.99974	-1.70589
ACVR2A	1.66176	-0.344784	-2.00654
ACVR2B	1.64601	-0.399176	-2.04518
ACVRL1	1.62672	-0.390393	-2.01711
ACY1	0.0304975	-0.0173519	-0.0478494
ACY3	-0.349919	-0.154071	0.195848
ACYP1	0.104406	-0.170983	-0.275388
ACYP2	0.0546483	-0.0366473	-0.0912956
ADA	-0.0754093	-0.0337551	0.0416542
ADAL	0.684324	0.162994	-0.52133
ADAM10	0.0583751	0.11653	0.0581551
ADAM11	-0.114226	-0.450851	-0.336625
ADAM12	-0.347201	-0.00826391	0.338937
ADAM15	1.16873	0.312182	-0.856544
ADAM17	-0.145792	0.0412252	0.187017
ADAM18	0	-0.714958	-0.714958
ADAM19	1.30971	-0.157605	-1.46732
ADAM22	0.00575972	-0.160344	-0.166104
ADAM23	-0.0521024	-0.171332	-0.119229
ADAM28	-2.51381	-0.743874	1.76994
ADAM29	1.05595	0.17524	-0.880712
ADAM30	0	-2.64732	-2.64732
ADAM7	0.657828	-0.242832	-0.90066
ADAM8	1.30145	-0.959092	-2.26054
ADAM9	0.595838	0.054592	-0.541246
ADAMDEC1	-0.862908	-0.58457	0.278339
ADAMTS1	0.62937	-0.590925	-1.22029
ADAMTS10	1.74804	-1.31736	-3.0654
ADAMTS13	0	-0.770983	-0.770983
ADAMTS19	2.11365	0.570695	-1.54296
ADAMTS2	0.876728	-0.593882	-1.47061
ADAMTS20	0.455077	0.402728	-0.052349
ADAMTS4	1.08557	0.0760722	-1.0095
ADAMTS5	-0.67758	-0.348431	0.329149
ADAMTS6	0	-1.63293	-1.63293
ADAMTS7	-1.31992	-1.72756	-0.40764
ADAMTS8	1.87008	0.339512	-1.53057
ADAMTSL1	-0.94219	0.324437	1.26663
ADAMTSL3	0.732703	0.236614	-0.496089
ADAMTSL4	-1.21141	0.569852	1.78126
ADAMTSL5	0	-1.60793	-1.60793
ADAP1	-0.0437849	-0.147145	-0.10336
ADAP2	-0.266023	0.0624548	0.328478
ADAR	0.25723	0.097376	-0.159854
ADARB1	0.899893	-0.111335	-1.01123
ADAT1	1.56978	-0.0314077	-1.60119
ADAT3	2.24755	0.131285	-2.11626
ADC	0	-2.47517	-2.47517
ADCK1	-0.46236	-0.0701871	0.392173
ADCK2	0	-1.2156	-1.2156
ADCK3	-0.071304	-0.148108	-0.0768039
ADCK4	0.412494	0.500935	0.0884415
ADCK5	2.23003	-0.227202	-2.45723
ADCY1	0.385825	-0.0871281	-0.472953
ADCY10	-1.38338	-1.00916	0.374217
ADCY2	0.0703761	-0.113015	-0.183391
ADCY3	1.24055	-0.401203	-1.64175
ADCY4	1.02436	0.0688262	-0.955533
ADCY5	-0.317274	0.115451	0.432725
ADCY6	0.427705	0.0456147	-0.38209
ADCY7	3.08375	1.86113	-1.22262
ADCY8	0.302178	0.196	-0.106178
ADCY9	-0.000606391	-0.168467	-0.167861
ADCYAP1R1	0.0506543	-0.236944	-0.287598
ADD1	-0.00780013	-0.0892956	-0.0814955
ADD2	0.0322638	-0.0131815	-0.0454452
ADD3	-0.0490717	-0.0819856	-0.0329139
ADGB	-0.682627	-1.17792	-0.495291
ADH1A	0.346503	-0.961603	-1.30811
ADH1B	0.0689168	-1.04693	-1.11584
ADH1C	-0.263216	-1.02379	-0.76057
ADH4	1.71944	-2.0937	-3.81314
ADH5	0.0598842	0.00013911	-0.0597451
ADH6	0	-2.08362	-2.08362
ADH7	0	-1.21584	-1.21584
ADHFE1	0.20586	-0.185867	-0.391728
ADI1	-0.0250379	0.0803412	0.105379
ADIPOQ	2.18445	-0.334409	-2.51885
ADIPOR2	1.33573	0.951977	-0.383751
ADIRF	0.236202	0.0228366	-0.213366
ADK	0.193937	0.123133	-0.0708037
ADM	2.25966	-1.45808	-3.71773
ADNP	0.604658	0.135189	-0.469469
ADNP2	1.96938	0.531318	-1.43806
ADO	0.10104	0.0939803	-0.00705963
ADPGK	-0.0622591	0.135832	0.198091
ADPRH	-0.0931909	0.217378	0.310569
ADPRHL1	1.43198	-2.25588	-3.68786
ADPRHL2	-0.0557906	0.0524415	0.108232
ADRA1A	0	-1.69437	-1.69437
ADRA1B	0	-2.35562	-2.35562
ADRA1D	0	-2.2	-2.2
ADRA2A	1.33186	0.253645	-1.07821
ADRA2B	1.7907	0.337359	-1.45335
ADRBK1	0.101333	-0.035307	-0.13664
ADRBK2	0.0427327	-0.138448	-0.181181
ADRM1	0.0604156	0.0929479	0.0325323
ADSL	0.31212	0.0973046	-0.214815
ADSS	0.0887416	0.030501	-0.0582406
ADSSL1	-0.236573	0.019562	0.256135
AEBP1	0.00726532	0.0422651	0.0349998
AEBP2	1.64021	-0.670214	-2.31043
AES	0.0822324	0.212768	0.130536
AFAP1	0.0911813	0.0369127	-0.0542686
AFAP1L1	-0.626193	0.269869	0.896062
AFAP1L2	-0.394869	0.0590979	0.453967
AFF1	0.0412836	0.00190737	-0.0393762
AFF2	0.664941	1.14962	0.484676
AFF3	1.85278	-0.224356	-2.07714
AFF4	-0.169777	0.00444121	0.174218
AFG3L2	0.0112142	-0.0161484	-0.0273627
AFP	2.1509	0.202343	-1.94856
AFTPH	-0.189318	0.0446281	0.233946
AGA	-0.140085	0.00696989	0.147055
AGAP1	0.113664	-0.122757	-0.236422
AGAP10	0	-1.41467	-1.41467
AGAP11	-0.0866319	0.167829	0.254461
AGAP2	0.542936	0.12441	-0.418526
AGAP3	0.0975749	-0.0568654	-0.15444
AGAP4	0	-0.383751	-0.383751
AGAP5	0	-0.399488	-0.399488
AGAP6	0	-0.383751	-0.383751
AGAP7	3.09775	2.69827	-0.399488
AGAP9	0	-0.414675	-0.414675
AGBL1	0	-0.457287	-0.457287
AGBL5	1.33573	0.0729802	-1.26275
AGFG1	0.203954	0.0833203	-0.120634
AGFG2	0.278922	0.237304	-0.0416186
AGGF1	1.63123	0.224233	-1.407
AGK	0.121786	0.09612	-0.0256663
AGL	0.0738774	0.0712765	-0.00260082
AGMAT	1.36009	-0.123446	-1.48354
AGMO	2.28815	-0.065413	-2.35356
AGO1	0.092265	0.109583	0.0173177
AGO2	0.0332649	0.0111635	-0.0221015
AGO3	0.00703375	0.00733556	0.000301806
AGO4	0.132797	0.0113424	-0.121454
AGPAT1	0.0291575	0.00910067	-0.0200568
AGPAT2	-0.565074	-0.0407046	0.524369
AGPAT3	0.107014	0.0334376	-0.0735761
AGPAT4	0.323672	0.209244	-0.114428
AGPAT5	0.0722493	-0.0768335	-0.149083
AGPAT6	0.531186	-0.16577	-0.696955
AGPAT9	0.432089	0.593037	0.160948
AGPS	0.0968311	0.0265596	-0.0702715
AGR2	3.76839	-0.291512	-4.0599
AGR3	3.41613	-0.462198	-3.87832
AGRN	-0.194943	0.0561964	0.25114
AGT	-0.244037	-0.0497466	0.194291
AGTPBP1	0.590982	0.0774799	-0.513502
AGTRAP	0.112153	0.332067	0.219914
AGXT	2.12385	-1.48169	-3.60554
AHCTF1	0.756314	0.00994657	-0.746367
AHCY	0.108946	0.0690743	-0.0398715
AHCYL1	0.308283	-0.0746556	-0.382939
AHCYL2	0.152417	-0.100487	-0.252903
AHDC1	1.4474	-1.38102	-2.82842
AHI1	1.71801	1.71801	0
AHNAK	0.019509	0.0306236	0.0111146
AHNAK2	-0.0761782	0.202349	0.278527
AHR	1.25797	0.501253	-0.75672
AHRR	2.30704	1.53606	-0.770983
AHSA1	-0.378764	0.0270081	0.405773
AHSG	-0.137038	0.0479936	0.185031
AHSP	0.02187	-0.0820152	-0.103885
AIDA	0.146344	0.0200042	-0.12634
AIF1	-0.314353	0.069328	0.383681
AIF1L	-0.406734	-0.0587368	0.347997
AIFM1	0.0787226	0.0396122	-0.0391104
AIFM2	0.0867441	-0.0419563	-0.1287
AIFM3	2.49637	-0.0078209	-2.50419
AIG1	-0.538013	-0.452985	0.0850281
AIM1	-0.384353	0.804063	1.18842
AIM1L	1.11714	-1.02369	-2.14083
AIM2	0	-1.82873	-1.82873
AIMP1	0.0431345	0.0537266	0.0105921
AIMP2	0.241433	0.0891002	-0.152333
AIP	0.0761651	0.0639934	-0.0121717
AIRE	0	-1.56357	-1.56357
AJUBA	0.884984	1.07998	0.195001
AK1	0.143987	-0.0439664	-0.187953
AK2	-0.0745387	0.12108	0.195618
AK3	0.164405	-0.0469178	-0.211323
AK4	-0.0618417	0.0652419	0.127084
AK7	1.99879	0.435221	-1.56357
AK8	1.60848	1.05456	-0.553926
AK9	3.00634	0.499138	-2.50721
AKAP1	0.155556	0.0668733	-0.0886829
AKAP10	0.837216	0.0554811	-0.781735
AKAP11	-0.131121	1.64007	1.77119
AKAP12	0.133695	-0.0644066	-0.198102
AKAP13	-0.0495583	0.00758693	0.0571452
AKAP17A	0.153677	0.246447	0.0927698
AKAP2	-0.211858	0.0562456	0.268103
AKAP5	1.01309	0.264833	-0.748258
AKAP6	0.315555	0.565976	0.250421
AKAP7	-0.428643	0.0893553	0.517999
AKAP8	0.476637	0.288456	-0.188181
AKAP8L	-0.0666232	0.239459	0.306082
AKAP9	0.454455	0.355501	-0.0989537
AKIP1	-3.32307	-1.57092	1.75215
AKNA	1.88882	0.841472	-1.04734
AKR1A1	0.207231	-0.0250329	-0.232264
AKR1B1	-0.137031	0.0551199	0.192151
AKR1B10	2.49429	0.0485534	-2.44574
AKR1B15	0.481599	0.200376	-0.281223
AKR1C1	0.0103321	-0.119447	-0.129779
AKR1C2	-0.0600922	-0.144134	-0.0840413
AKR1C3	-0.0658943	-0.193389	-0.127495
AKR1C4	0.0273957	-0.125958	-0.153354
AKR1D1	1.37089	-0.125323	-1.49621
AKR1E2	0.0874274	-0.10294	-0.190367
AKR7A2	0.0985529	0.0945426	-0.00401026
AKR7A3	0.400127	0.199127	-0.201
AKT1	0.690386	-0.223984	-0.91437
AKT1S1	-0.00824543	0.0791791	0.0874245
AKT2	-0.0336386	-0.199833	-0.166195
AKT3	0.265725	0.0322216	-0.233504
AKTIP	0.640186	0.0702119	-0.569974
ALAD	-0.021009	-0.0575005	-0.0364915
ALAS1	1.67067	0.737169	-0.933505
ALAS2	0	-1.25849	-1.25849
ALB	-0.0208142	0.0141463	0.0349605
ALCAM	-0.120461	-0.0578829	0.0625782
ALDH16A1	-0.149545	0.0541732	0.203719
ALDH18A1	0.121241	0.174295	0.0530545
ALDH1A1	0.255679	-0.148759	-0.404437
ALDH1A2	-0.189921	0.207502	0.397423
ALDH1A3	-0.353475	0.0984746	0.45195
ALDH1B1	-0.0374922	-0.025609	0.0118833
ALDH1L1	0.130383	0.144883	0.0145001
ALDH1L2	0.164839	0.0948005	-0.070038
ALDH2	-0.0170231	-0.169533	-0.15251
ALDH3A1	0.436932	0.239413	-0.19752
ALDH3A2	0.274977	0.103261	-0.171716
ALDH3B1	-0.13927	0.00600822	0.145278
ALDH3B2	-0.0922842	0.109375	0.201659
ALDH4A1	-0.246398	-0.0551872	0.191211
ALDH5A1	0.168699	-0.0812098	-0.249909
ALDH6A1	-0.0460185	-0.121181	-0.0751628
ALDH7A1	0.205661	-1.49156e-05	-0.205676
ALDH8A1	1.99373	0.922048	-1.07168
ALDH9A1	-0.12973	-0.109595	0.0201349
ALDOA	0.0123339	0.0167718	0.00443784
ALDOB	-0.984182	-1.96273	-0.978548
ALDOC	-0.183368	-0.291228	-0.10786
ALG1	0.115617	0.134187	0.0185706
ALG10	0.421524	0.370988	-0.0505361
ALG10B	0.688551	0.565603	-0.122947
ALG11	0.33632	-0.016494	-0.352814
ALG12	-0.375021	0.0932109	0.468231
ALG13	0.320251	-0.0315662	-0.351817
ALG14	0.531328	0.0380849	-0.493243
ALG2	-0.133945	-0.089467	0.0444783
ALG3	0.00336341	0.0310779	0.0277145
ALG5	0.113737	0.231817	0.11808
ALG6	-0.329171	-0.00126126	0.327909
ALG8	2.11279	-0.437399	-2.55018
ALG9	0.49845	-0.0966202	-0.59507
ALK	0.0298268	-0.0473885	-0.0772154
ALKBH2	2.47023	-0.71848	-3.18871
ALKBH3	0.485394	0.406223	-0.079171
ALKBH4	0.257293	0.218608	-0.0386848
ALKBH5	0.115165	0.0348431	-0.0803215
ALKBH6	0.702118	0.0186404	-0.683478
ALKBH7	0.238298	0.307922	0.0696232
ALKBH8	-0.579206	0.132496	0.711702
ALLC	2.22754	-0.927144	-3.15468
ALMS1	1.13219	0.613202	-0.518984
ALOX12	0.265252	0.0899507	-0.175301
ALOX12B	0.908068	0.0996139	-0.808454
ALOX15	3.0095	0.0934309	-2.91607
ALOX15B	2.46451	0.459229	-2.00528
ALOX5	0.0358608	-0.139127	-0.174988
ALOX5AP	-0.0501733	0.141779	0.191952
ALOXE3	0.810982	-0.893383	-1.70437
ALPK2	0.746603	-0.691979	-1.43858
ALPL	0.170522	-0.0833026	-0.253825
ALPP	1.40817	0.171835	-1.23634
ALPPL2	1.69147	0.200486	-1.49099
ALS2	0.946116	0.381173	-0.564943
ALS2CL	1.96803	1.03498	-0.933053
ALS2CR11	2.44584	-0.381081	-2.82692
ALX1	1.41094	-0.520073	-1.93101
ALX3	1.54035	-0.522195	-2.06255
ALX4	1.92289	0.0343345	-1.88855
ALYREF	0.0395814	0.0786209	0.0390395
AMACR	-0.258762	-0.0584916	0.20027
AMBP	-0.137881	-0.0762794	0.061602
AMBRA1	-0.645708	-0.13912	0.506588
AMD1	0.229695	0.0347353	-0.19496
AMDHD1	1.49765	-2.27924	-3.77689
AMDHD2	-0.0887267	-0.0115112	0.0772155
AMER1	0	-0.659203	-0.659203
AMER2	0.0958675	-0.073936	-0.169804
AMER3	0	-1.59423	-1.59423
AMFR	0.108402	0.165941	0.0575389
AMH	2.44836	0.426474	-2.02189
AMICA1	0	-1.62912	-1.62912
AMIGO1	1.61563	-0.85438	-2.47001
AMIGO2	1.86269	1.09171	-0.770983
AMMECR1L	1.17133	-0.643426	-1.81476
AMN	0.817387	-0.306872	-1.12426
AMN1	0.855696	-0.079821	-0.935517
AMOT	3.22643	0.558076	-2.66835
AMOTL1	-1.45515	-0.169527	1.28563
AMOTL2	2.84012	0.446815	-2.39331
AMPD1	2.17826	-0.0224076	-2.20066
AMPD2	-0.0904214	0.146313	0.236734
AMPD3	0.159401	-0.0665677	-0.225969
AMPH	0.0107929	-0.130014	-0.140807
AMT	0.114872	-0.268441	-0.383314
AMY1A	-1.25763	-1.11089	0.146743
AMY1B	-1.25763	-1.11089	0.146743
AMY1C	-1.25763	-1.11089	0.146743
AMY2A	-0.829131	-1.36305	-0.533915
AMY2B	-0.829131	-1.11263	-0.283499
AMZ1	0	-1.82001	-1.82001
AMZ2	-0.0514646	-0.179928	-0.128464
ANAPC1	0.769921	-0.0432239	-0.813144
ANAPC10	-0.149115	-0.39812	-0.249005
ANAPC13	-0.0293104	0.0792401	0.108551
ANAPC15	-0.164739	0.131108	0.295848
ANAPC16	0.262561	-0.568667	-0.831228
ANAPC2	-0.0724142	0.048155	0.120569
ANAPC4	0.921214	0.108204	-0.813009
ANAPC5	1.16334	0.311566	-0.851778
ANAPC7	0.741695	0.261911	-0.479784
ANG	-0.600144	-0.514011	0.0861334
ANGEL1	0	-2.4225	-2.4225
ANGEL2	1.23066	0.377338	-0.853322
ANGPT1	1.37089	-0.893675	-2.26456
ANGPT2	3.76078	0.176594	-3.58419
ANGPTL1	0.397272	-0.014875	-0.412147
ANGPTL2	0.141271	-0.132523	-0.273794
ANGPTL4	-0.388263	0.0104493	0.398713
ANGPTL6	1.02763	-0.236949	-1.26458
ANK1	0.0969274	-0.0165757	-0.113503
ANK2	0.0359258	-0.0313994	-0.0673252
ANK3	-0.0216148	0.0597918	0.0814067
ANKAR	1.26241	-0.465658	-1.72806
ANKDD1B	0	-1.56048	-1.56048
ANKFN1	0.95145	0.125606	-0.825843
ANKFY1	0.0456673	0.0589817	0.0133144
ANKH	0.0607802	0.206926	0.146146
ANKHD1	0.412914	0.196841	-0.216073
ANKHD1-EIF4EBP3	0.468714	0.214519	-0.254195
ANKIB1	0.358855	0.0364028	-0.322452
ANKK1	3.60076	1.03738	-2.56339
ANKLE2	0.584331	0.26227	-0.322061
ANKMY2	0.61366	0.191837	-0.421823
ANKRD10	0	-1.464	-1.464
ANKRD11	0.586652	0.110178	-0.476475
ANKRD12	1.83441	0.883192	-0.951216
ANKRD13A	0.208927	0.118809	-0.0901173
ANKRD13B	1.37408	-0.212087	-1.58617
ANKRD13C	2.88031	1.0633	-1.81701
ANKRD13D	0.212823	0.452888	0.240065
ANKRD16	0.134703	-0.170459	-0.305162
ANKRD17	0.356711	0.184042	-0.172669
ANKRD18A	1.83398	-0.00889631	-1.84288
ANKRD18B	-1.17783	-0.00889631	1.16893
ANKRD20A1	1.2036	0.971782	-0.231815
ANKRD20A2	1.2036	0.971782	-0.231815
ANKRD20A3	1.2036	0.971782	-0.231815
ANKRD20A4	1.08437	0.852555	-0.231815
ANKRD22	-0.629978	0.0815456	0.711524
ANKRD24	2.02091	-0.414712	-2.43562
ANKRD26	1.89348	-0.516961	-2.41045
ANKRD27	0.424324	0.371361	-0.0529635
ANKRD28	0.0902149	-0.0232207	-0.113436
ANKRD29	0.0789484	-0.160609	-0.239557
ANKRD30A	0.784872	0.889712	0.104839
ANKRD30B	0.749749	0.349212	-0.400537
ANKRD31	1.02907	0.0329665	-0.996105
ANKRD32	0.508376	-0.195014	-0.703389
ANKRD34A	2.43399	0.287996	-2.14599
ANKRD35	-0.537671	0.108682	0.646353
ANKRD36	1.35808	0.429576	-0.928506
ANKRD36B	1.45747	-1.13607	-2.59354
ANKRD36C	1.38814	1.25838	-0.129759
ANKRD39	2.19009	0.62441	-1.56568
ANKRD40	0.0234347	-0.0244417	-0.0478765
ANKRD44	-0.0820082	-0.0264902	0.055518
ANKRD45	3.08493	0.325758	-2.75918
ANKRD46	-0.287189	0.194871	0.48206
ANKRD49	0.86069	0.398487	-0.462203
ANKRD50	1.09183	0.258858	-0.832971
ANKRD52	1.36867	0.681	-0.687674
ANKRD53	3.59701	1.80231	-1.7947
ANKRD54	2.19117	0.609855	-1.58131
ANKRD55	0	-0.683979	-0.683979
ANKRD6	1.34526	1.34526	0
ANKRD62	1.39324	-0.276959	-1.6702
ANKRD63	2.30583	0.292199	-2.01363
ANKRD65	-1.50706	-0.0706251	1.43643
ANKRD7	1.08437	-0.264526	-1.3489
ANKS1A	0.0324783	0.0934365	0.0609582
ANKS1B	0.343882	-0.292499	-0.636381
ANKS3	1.7907	-0.4298	-2.22051
ANKS4B	-2.74629	-1.19654	1.54975
ANKS6	2.88798	0.485002	-2.40298
ANKZF1	1.17282	0.167515	-1.0053
ANLN	0.128896	-0.220849	-0.349745
ANO1	1.73899	1.30965	-0.429348
ANO10	0.082139	0.0713552	-0.0107838
ANO3	0.898366	-0.419771	-1.31814
ANO4	1.09724	0.0126039	-1.08464
ANO5	2.34083	1.79787	-0.542959
ANO6	-0.0562402	0.0722267	0.128467
ANO8	0.273918	-0.0654375	-0.339355
ANP32A	0.102791	0.107861	0.00506947
ANP32B	0.236881	0.1225	-0.114381
ANP32C	0.0542034	0.110953	0.0567493
ANP32D	0.708153	0.0370409	-0.671112
ANP32E	0.184434	0.0347165	-0.149718
ANPEP	0.279714	-0.155131	-0.434845
ANTXR1	-0.230406	-0.0256851	0.204721
ANTXR2	-0.2161	0.0621796	0.27828
ANXA1	0.166238	0.14871	-0.0175281
ANXA10	1.25318	-0.239306	-1.49249
ANXA11	-0.00927277	0.0487235	0.0579962
ANXA13	3.01061	0.297228	-2.71338
ANXA2	0.00805306	0.165439	0.157386
ANXA2R	0	-2.4524	-2.4524
ANXA3	-0.027511	-0.434286	-0.406775
ANXA4	-0.0126735	0.10474	0.117414
ANXA5	-0.0216265	0.166492	0.188118
ANXA7	-0.0795031	-0.0520171	0.027486
ANXA8	2.15647	0.374526	-1.78195
ANXA8L1	2.13498	0.374032	-1.76095
ANXA8L2	2.1013	0.400779	-1.70052
AOAH	-0.471227	0.396879	0.868106
AOC2	-1.01081	-0.14697	0.863836
AOC3	-0.99374	-0.42338	0.570361
AOX1	0.180822	-0.38832	-0.569143
AP1AR	-0.570401	0.959676	1.53008
AP1B1	0.000407861	0.0306363	0.0302284
AP1G1	0.0988639	0.0863641	-0.0124998
AP1G2	-0.021143	0.032326	0.053469
AP1M1	0.110768	0.0616779	-0.0490897
AP1M2	-0.0253869	0.00280827	0.0281952
AP1S1	-0.178837	-0.0641653	0.114671
AP1S2	0.0369475	0.120279	0.0833317
AP1S3	0.0232798	0.183009	0.15973
AP2A1	-0.0491793	-0.00125785	0.0479215
AP2A2	0.0297955	0.0258096	-0.0039859
AP2B1	0.00529853	0.00449184	-0.000806692
AP2M1	0.00954731	-0.0376739	-0.0472213
AP2S1	-0.0735365	-0.0685963	0.00494011
AP3B1	0.0880875	0.165952	0.0778644
AP3B2	0.237338	0.0389724	-0.198366
AP3D1	0.0778034	0.075863	-0.00194038
AP3M1	0.039941	0.118836	0.0788953
AP3M2	0.116311	-0.0387858	-0.155097
AP3S1	-0.141551	0.0234856	0.165036
AP3S2	0.0202256	0.0337795	0.013554
AP4B1	-0.0849331	-0.295891	-0.210958
AP4E1	2.33542	0.915405	-1.42001
AP4M1	0.713007	0.499789	-0.213218
AP4S1	0.271951	-0.172976	-0.444927
AP5B1	-0.277165	0.170838	0.448003
AP5M1	0.143373	0.0719984	-0.0713748
AP5S1	-0.0807448	0.105009	0.185754
AP5Z1	-0.251823	0.0429161	0.294739
APAF1	0.60822	0.0617943	-0.546425
APBA1	-0.433209	0.0433583	0.476567
APBA2	0.0757918	0.125491	0.0496989
APBA3	0.217133	0.032491	-0.184642
APBB1	0.0476633	-0.135605	-0.183269
APBB1IP	-0.162959	0.0331686	0.196127
APBB2	-0.1114	-0.116008	-0.00460789
APC	0.490678	0.155769	-0.334909
APC2	0.978982	-0.133647	-1.11263
APCDD1	2.34903	-1.14229	-3.49132
APCDD1L	1.43059	0.754713	-0.675876
APCS	-0.0889803	-0.100252	-0.0112713
APEH	0.0151921	-0.0205368	-0.035729
APEX1	0.211783	0.0713308	-0.140452
APEX2	2.14076	-0.379985	-2.52074
APH1A	0.149556	-0.0785563	-0.228112
APH1B	1.37969	-0.44389	-1.82358
API5	0.145189	0.154078	0.00888968
APIP	-0.105118	0.0460556	0.151174
APITD1	1.97737	0.803613	-1.17376
APITD1-CORT	1.12941	0.18804	-0.941372
APLF	-3.07506	-0.859803	2.21526
APLP1	0.125813	0.0343361	-0.0914765
APLP2	-0.294352	-0.185456	0.108897
APMAP	-0.202533	0.0409475	0.24348
APOA1	0.0791975	-0.00456305	-0.0837605
APOA1BP	0.0666565	0.0823072	0.0156507
APOA2	0.195995	0.101749	-0.0942455
APOA4	0.117904	0.00325654	-0.114648
APOA5	2.31332	0.032408	-2.28091
APOB	-0.118632	0.00639951	0.125032
APOBEC2	0	-3.38907	-3.38907
APOBEC3A	2.0054	-0.175989	-2.18138
APOBEC3A_B	1.989	-0.17625	-2.16525
APOBEC3B	-1.17242	0.355002	1.52743
APOBEC3C	0.246024	0.422948	0.176924
APOBEC3D	-0.26828	0.0109386	0.279219
APOBEC3F	-0.441816	0.051673	0.493489
APOBEC3G	0.386728	0.592769	0.206041
APOBR	0.0950113	0.119766	0.0247547
APOC1	-0.0233617	0.00765213	0.0310138
APOC2	-0.0844988	-0.0346206	0.0498782
APOC3	0.0014683	0.0237897	0.0223214
APOC4	-0.273445	-0.103362	0.170083
APOD	-0.345119	0.191998	0.537117
APOE	-0.0968149	-0.00482161	0.0919932
APOF	0.0678014	-0.0350227	-0.102824
APOH	-0.140953	-0.0399535	0.100999
APOL1	-0.182121	0.0775058	0.259626
APOL2	0.123851	0.165622	0.0417703
APOL3	-0.201394	0.202105	0.403499
APOL4	0	-1.7859	-1.7859
APOM	0.0475482	-0.0489724	-0.0965206
APOO	0.0299407	0.0860618	0.0561211
APOOL	0.293263	-0.0809296	-0.374192
APP	-0.203114	-0.383704	-0.180591
APPBP2	0	-1.39639	-1.39639
APPL1	-0.0130701	0.0183669	0.031437
APPL2	0.0822809	0.0161212	-0.0661596
APRT	-0.0878715	-0.0172494	0.0706221
APTX	0.253564	0.169755	-0.0838089
AQP1	0.332951	0.32059	-0.0123609
AQP11	2.41785	0.0764909	-2.34136
AQP4	0.354449	0.0871319	-0.267317
AQP5	0	-1.22286	-1.22286
AQP7	0	-1.30084	-1.30084
AQPEP	0	-1.13576	-1.13576
AQR	0.152786	0.13957	-0.0132156
AR	0	-2.05796	-2.05796
ARAF	0.281305	0.0182088	-0.263097
ARAP1	0.410548	0.0436457	-0.366902
ARAP2	-0.69833	0.759485	1.45781
ARAP3	0.706827	0.75262	0.0457929
ARC	3.31874	0.983279	-2.33546
ARCN1	0.0751948	0.0967886	0.0215939
AREL1	3.42875	1.32696	-2.10178
ARF1	-0.124123	-0.0393503	0.0847729
ARF3	-0.123958	-0.039346	0.084612
ARF4	-0.14465	-0.00759946	0.137051
ARF5	-0.113735	-0.0270101	0.0867253
ARF6	-0.208483	-0.0380974	0.170386
ARFGAP1	0.367689	0.137587	-0.230103
ARFGAP2	0.0720539	0.0897096	0.0176557
ARFGAP3	-0.140347	0.0696744	0.210022
ARFGEF1	0.389504	0.24264	-0.146864
ARFGEF2	0.281253	0.215506	-0.0657463
ARFIP1	0.199761	0.0617881	-0.137973
ARFIP2	0.8193	0.0667991	-0.752501
ARFRP1	0.014652	0.328231	0.313579
ARG1	-0.188283	-0.276633	-0.0883502
ARG2	-1.02094	-0.507578	0.513357
ARGLU1	0.087204	0.340284	0.25308
ARHGAP1	0.0384469	0.0500357	0.0115888
ARHGAP11A	2.98774	0.719776	-2.26797
ARHGAP11B	3.34877	1.26032	-2.08845
ARHGAP12	0.513525	0.227614	-0.285911
ARHGAP15	0.0201172	-0.0172057	-0.0373228
ARHGAP17	-0.186413	-0.00106379	0.185349
ARHGAP18	0.302835	0.206832	-0.0960036
ARHGAP19	1.0054	-0.723611	-1.72901
ARHGAP20	1.64374	0.556235	-1.0875
ARHGAP21	-0.015593	0.0288	0.044393
ARHGAP22	0.000392862	0.40267	0.402277
ARHGAP23	1.25678	0.301225	-0.955558
ARHGAP24	0.0522475	-0.251622	-0.303869
ARHGAP25	0.026458	0.146526	0.120068
ARHGAP26	-0.294062	-0.445523	-0.151461
ARHGAP27	-0.17109	0.062127	0.233218
ARHGAP28	1.4067	-1.1868	-2.5935
ARHGAP29	2.08916	0.541778	-1.54738
ARHGAP30	-0.180278	0.0782387	0.258517
ARHGAP31	1.36706	0.1571	-1.20996
ARHGAP32	-0.410921	-0.60338	-0.192459
ARHGAP33	1.49482	0.287397	-1.20742
ARHGAP35	0.110113	0.0279212	-0.0821918
ARHGAP36	1.93089	0.1414	-1.78949
ARHGAP39	0.688277	-0.233746	-0.922022
ARHGAP4	-0.343861	-0.0460295	0.297831
ARHGAP40	-0.0923321	0.127933	0.220265
ARHGAP42	0.681365	-0.184331	-0.865696
ARHGAP44	0.239414	-0.313534	-0.552948
ARHGAP5	0.569128	0.171463	-0.397665
ARHGAP6	0.386641	-0.0213864	-0.408027
ARHGAP9	-0.163334	-0.0311829	0.132151
ARHGDIA	-0.0777617	-0.0362481	0.0415136
ARHGDIB	0.039662	0.080058	0.040396
ARHGDIG	0.667118	0.0236944	-0.643423
ARHGEF1	-0.069238	0.15771	0.226948
ARHGEF10	0.200947	0.163016	-0.0379303
ARHGEF10L	-0.128603	-0.0286219	0.0999813
ARHGEF11	0.373981	-0.378066	-0.752048
ARHGEF12	0.591735	0.111551	-0.480184
ARHGEF15	1.5709	-0.510407	-2.08131
ARHGEF16	0	-1.48747	-1.48747
ARHGEF17	-0.224146	0.00099993	0.225146
ARHGEF18	0.663533	0.13291	-0.530624
ARHGEF19	2.41146	1.37077	-1.04069
ARHGEF2	0.132834	0.0791756	-0.0536586
ARHGEF25	2.8736	-0.523547	-3.39715
ARHGEF26	-0.384204	0.0262829	0.410486
ARHGEF28	1.84438	0.732531	-1.11185
ARHGEF3	-0.266368	-1.04172	-0.775355
ARHGEF33	0	-2.46092	-2.46092
ARHGEF37	2.5038	0.41057	-2.09323
ARHGEF38	2.18143	-0.658193	-2.83962
ARHGEF4	0.0725502	-0.0243643	-0.0969145
ARHGEF40	-0.0854828	0.145864	0.231346
ARHGEF5	1.75269	0.254525	-1.49817
ARHGEF6	0.0754783	0.0589765	-0.0165018
ARHGEF7	0.316513	0.0121222	-0.304391
ARHGEF9	0.695285	0.0507063	-0.644578
ARID1A	0.293725	0.015904	-0.277821
ARID1B	1.40119	0.156742	-1.24445
ARID2	0.156703	-0.0190454	-0.175749
ARID3A	0	-1.54196	-1.54196
ARID3B	1.80402	-0.924195	-2.72822
ARID4B	1.87955	-0.206589	-2.08614
ARID5B	0	-1.09066	-1.09066
ARIH1	0.16362	0.0888392	-0.0747811
ARIH2	-0.880411	0.111111	0.991522
ARIH2OS	0	-1.27114	-1.27114
ARL1	-0.264269	0.015215	0.279485
ARL10	0.365754	-0.105152	-0.470906
ARL11	2.19173	-0.23497	-2.4267
ARL13B	1.98175	-0.378746	-2.3605
ARL14EP	0.416552	0.11523	-0.301322
ARL15	0.232591	-0.143575	-0.376166
ARL2	-0.0690585	-0.0338425	0.035216
ARL2BP	0.0585233	0.0344934	-0.0240299
ARL3	0.0105794	-0.0681174	-0.0786968
ARL4A	2.41578	0.612514	-1.80326
ARL4C	0.0495407	0.302901	0.253361
ARL4D	0.408318	0.21878	-0.189537
ARL5A	-0.104464	0.0153257	0.11979
ARL5B	-0.225944	-0.137934	0.0880103
ARL6	-0.0821965	0.0270845	0.109281
ARL6IP1	0.163981	0.265168	0.101187
ARL6IP4	0.00502178	0.122568	0.117546
ARL6IP5	-0.00118738	0.0196897	0.0208771
ARL6IP6	0.0524205	0.152509	0.100088
ARL8A	0.0754356	0.0458103	-0.0296253
ARL8B	0.0151838	0.0136268	-0.00155694
ARMC1	0.252206	0.104482	-0.147724
ARMC10	0.0384278	0.0407169	0.00228903
ARMC3	1.81872	0.206126	-1.61259
ARMC4	1.52852	-0.14473	-1.67325
ARMC5	0.126844	-0.141596	-0.268439
ARMC6	0.283978	0.130956	-0.153022
ARMC7	2.40462	-0.470906	-2.87553
ARMC8	0.0698377	0.00684548	-0.0629922
ARMC9	0.0551217	0.384521	0.329399
ARMCX1	0.36254	0.230739	-0.131801
ARMCX2	0.393177	0.277635	-0.115542
ARMCX3	0.029481	0.100146	0.0706649
ARMCX4	-1.29436	0.124605	1.41896
ARMCX5	1.41945	-0.418896	-1.83834
ARMCX5-GPRASP2	2.19792	-0.467137	-2.66505
ARMCX6	2.32007	2.32007	0
ARNTL	2.21439	1.30888	-0.905507
ARPC1A	-0.214638	-0.0955715	0.119067
ARPC1B	0.0447509	0.153769	0.109019
ARPC2	-0.0128585	0.0667348	0.0795933
ARPC3	-0.173787	-0.0799723	0.0938151
ARPC4	-0.219316	-0.0453548	0.173961
ARPC4-TTLL3	-0.227962	-0.0561788	0.171784
ARPC5	-0.0870594	0.0596874	0.146747
ARPC5L	-0.0216816	-0.0610935	-0.0394119
ARPP19	-0.0847652	0.0415254	0.126291
ARPP21	2.27921	-1.05619	-3.33541
ARR3	1.80729	-0.0465299	-1.85382
ARRB1	-0.0359931	-0.219089	-0.183096
ARRB2	-0.0611175	-0.0551226	0.00599496
ARRDC1	-0.548145	0.0566054	0.60475
ARRDC4	0	-2.20896	-2.20896
ARSA	0.110342	0.196385	0.0860429
ARSB	0.061567	0.0804791	0.0189122
ARSD	0.196431	0.321221	0.124791
ARSE	0.287583	0.222596	-0.0649876
ARSF	0.0738097	0.0074791	-0.0663306
ARSG	2.18548	-0.417072	-2.60255
ARSH	1.96197	-1.48208	-3.44405
ARSI	1.15703	-0.521378	-1.6784
ARSK	-0.296632	-0.182889	0.113743
ART1	1.23143	0.572228	-0.659203
ART3	0	-1.28744	-1.28744
ART4	0.908794	-0.847353	-1.75615
ARVCF	0.118522	0.140519	0.0219971
ARX	1.47419	-0.339023	-1.81321
AS3MT	3.34641	0.0153529	-3.33106
ASAH1	-0.0583134	0.0826895	0.141003
ASAH2	0	-2.69295	-2.69295
ASAP1	0.105688	0.0424578	-0.06323
ASAP2	0.260124	0.0277163	-0.232408
ASAP3	0.61233	-0.0492681	-0.661598
ASB1	0.354577	-0.133996	-0.488573
ASB10	-0.933834	0.164892	1.09873
ASB13	2.17097	0.283771	-1.8872
ASB14	1.20124	0.0978635	-1.10338
ASB15	-0.168682	0.199146	0.367828
ASB17	-0.266963	0.47686	0.743823
ASB18	2.71611	-0.103847	-2.81996
ASB2	0	-0.714958	-0.714958
ASB3	0.388376	-0.194371	-0.582747
ASB6	0.0986775	0.0273269	-0.0713506
ASB7	0.97108	-0.754949	-1.72603
ASB8	-1.07149	0.0963104	1.1678
ASB9	-0.30961	0.503215	0.812824
ASCC1	-0.0814465	0.0871032	0.16855
ASCC2	0.146364	0.069894	-0.0764702
ASCC3	0.401084	0.184901	-0.216183
ASCL1	3.98436	0.0233411	-3.96102
ASF1A	0.185936	-0.011394	-0.19733
ASF1B	0.494689	0.329266	-0.165423
ASGR2	0	-1.69672	-1.69672
ASH1L	0.628389	-2.13784	-2.76623
ASH2L	0.827928	-0.0123363	-0.840264
ASIC1	0.833751	-0.41976	-1.25351
ASIC4	2.60578	-0.233635	-2.83942
ASL	0.160889	0.160878	-1.02485e-05
ASMTL	0.71803	0.204168	-0.513862
ASNA1	-0.0451593	-0.0095508	0.0356085
ASNS	0.244397	0.0966392	-0.147758
ASNSD1	2.04181	0.160181	-1.88163
ASPA	-0.19563	0.0159792	0.211609
ASPH	0.0891765	0.176302	0.0871251
ASPHD1	2.2911	-0.539238	-2.83034
ASPHD2	3.72556	-0.547278	-4.27284
ASPM	0.132884	0.319324	0.186441
ASPN	0.33211	-0.311029	-0.643139
ASPRV1	2.44921	-0.0625169	-2.51173
ASPSCR1	0.159786	0.154084	-0.00570196
ASRGL1	0.00530575	-0.0638776	-0.0691834
ASS1	0.368567	0.182858	-0.18571
ASTE1	4.15751	2.76252	-1.39498
ASTN1	0.470871	0.357022	-0.113849
ASTN2	0.337357	-0.0400145	-0.377372
ASUN	0.744723	0.392497	-0.352226
ASXL1	2.11269	0.121779	-1.99091
ASXL2	-0.783301	-0.302899	0.480401
ASXL3	1.14193	0.645843	-0.496089
ASZ1	0	-1.00807	-1.00807
ATAD1	0.0714565	-0.00814212	-0.0795986
ATAD2	2.51629	-0.32165	-2.83794
ATAD2B	0.583484	0.489138	-0.0943461
ATAD3A	0.0589494	0.107914	0.0489649
ATAD3B	0.104694	0.144383	0.0396886
ATAD3C	-0.00388059	0.0962112	0.100092
ATAD5	1.51965	0.333593	-1.18606
ATAT1	0.303533	0.0450107	-0.258522
ATCAY	0.316402	-0.0574435	-0.373845
ATE1	0.169114	-0.277024	-0.446138
ATF1	0.0684044	0.535601	0.467197
ATF2	2.31999	0.232738	-2.08725
ATF4	0	-2.33603	-2.33603
ATF6B	1.69893	0.795875	-0.903059
ATF7	3.43018	0.246164	-3.18401
ATF7IP	0.107747	0.125009	0.0172614
ATF7IP2	1.99165	1.12653	-0.865125
ATG12	-0.0721456	0.00927677	0.0814224
ATG13	0.219513	0.230165	0.010652
ATG14	0.345024	0.778471	0.433447
ATG16L1	0.167865	0.0383984	-0.129467
ATG2A	0.417706	-0.0867455	-0.504451
ATG2B	0.648235	-0.106443	-0.754678
ATG3	0.0244605	-0.0871777	-0.111638
ATG4A	0	-3.06261	-3.06261
ATG4B	0.0500078	-0.0121055	-0.0621133
ATG4C	-0.245233	0.176531	0.421764
ATG4D	3.18914	0.415422	-2.77371
ATG5	-0.0691697	0.1898	0.258969
ATG7	-0.0615218	0.0377264	0.0992482
ATG9A	-0.0329681	0.0112583	0.0442264
ATHL1	-0.620349	0.123376	0.743725
ATIC	0.0788026	0.0322265	-0.046576
ATL1	0.211532	-0.0312315	-0.242764
ATL2	-0.190811	-0.123285	0.0675264
ATL3	0.136103	0.12241	-0.0136933
ATM	-0.284905	0.177451	0.462356
ATMIN	-0.938318	-0.313681	0.624638
ATN1	2.38512	0.0918412	-2.29328
ATOH1	1.19595	0.0489947	-1.14696
ATOH7	0.0163491	0.612703	0.596354
ATOH8	0.165135	0.337615	0.172479
ATOX1	0.0484248	0.0962132	0.0477884
ATP10B	1.73747	-0.55552	-2.29299
ATP10D	1.03296	0.173157	-0.859803
ATP11A	0.841275	0.177748	-0.663527
ATP11B	0.404864	-0.034373	-0.439237
ATP11C	-0.901588	-0.178138	0.72345
ATP12A	0.0430988	-0.102838	-0.145936
ATP13A1	0.197448	0.251659	0.0542118
ATP13A2	-0.29813	0.0982594	0.39639
ATP13A3	1.83836	0.0940018	-1.74436
ATP13A4	-0.0940485	-0.0986474	-0.00459889
ATP1A1	0.0397437	-0.112449	-0.152192
ATP1A2	-0.0861474	-0.190604	-0.104457
ATP1A3	-0.000428607	-0.178303	-0.177874
ATP1A4	0.0445872	-0.130287	-0.174874
ATP1B1	0.116238	-0.259933	-0.376171
ATP1B2	-0.467996	-0.0529893	0.415007
ATP1B3	-0.0970488	0.127743	0.224792
ATP1B4	2.47909	0.177482	-2.30161
ATP2A1	0.0719783	0.0210718	-0.0509066
ATP2A2	0.10445	0.0294719	-0.0749783
ATP2A3	0.0746637	-0.0343103	-0.108974
ATP2B1	0.353675	0.122172	-0.231503
ATP2B2	0.148414	-0.141906	-0.290319
ATP2B3	0.23955	-0.0527203	-0.29227
ATP2B4	0.266609	0.100533	-0.166077
ATP2C1	0.160318	0.01362	-0.146698
ATP2C2	0.848071	-0.206173	-1.05424
ATP4A	0.0374833	-0.0162703	-0.0537536
ATP5A1	-0.0122848	-0.081365	-0.0690801
ATP5B	-0.0234571	-0.0961309	-0.0726738
ATP5C1	-0.00683175	-0.0439064	-0.0370746
ATP5D	-0.00502204	-0.106018	-0.100996
ATP5E	-0.266658	-0.0345834	0.232075
ATP5F1	-0.0798014	-0.0116436	0.0681578
ATP5G2	0	-1.91462	-1.91462
ATP5H	0.0159828	0.00551948	-0.0104633
ATP5I	-0.140545	-0.109256	0.0312884
ATP5J	0.00756829	-0.121558	-0.129126
ATP5J2	0.117422	-0.0988121	-0.216234
ATP5J2-PTCD1	0.0971857	-0.0975631	-0.194749
ATP5L	0.0537739	-0.169562	-0.223336
ATP5O	0.0695898	-0.0785157	-0.148105
ATP5S	0.17476	-0.0986928	-0.273453
ATP5SL	3.34595	0.172099	-3.17385
ATP6	0.0520512	0.0285808	-0.0234703
ATP6AP1	0.128708	-0.174098	-0.302806
ATP6AP2	0.0835109	-0.0125275	-0.0960384
ATP6V0A1	0.079827	-0.0847842	-0.164611
ATP6V0A2	1.55124	0.198302	-1.35294
ATP6V0A4	0.62435	0.35066	-0.27369
ATP6V0C	0.157767	-0.0890834	-0.246851
ATP6V0D1	0.115178	-0.153153	-0.268331
ATP6V0D2	1.09791	-0.879813	-1.97772
ATP6V1A	0.0114109	-0.04792	-0.0593309
ATP6V1B1	-0.00813606	-0.141908	-0.133772
ATP6V1B2	-0.0505933	-0.193903	-0.14331
ATP6V1C1	0.0880828	0.0449725	-0.0431103
ATP6V1C2	-0.0595358	-0.0370627	0.0224731
ATP6V1D	-0.0136268	0.00024909	0.0138759
ATP6V1E1	0.0349175	-0.0712999	-0.106217
ATP6V1E2	0.191556	-0.0103803	-0.201936
ATP6V1F	0.00819182	-0.0497993	-0.0579911
ATP6V1G1	-0.01846	-0.154565	-0.136105
ATP6V1G2	0.0990594	-0.199867	-0.298926
ATP6V1H	0.110363	-0.0712323	-0.181596
ATP7A	0.927033	0.416502	-0.510531
ATP7B	1.0054	0.796934	-0.208461
ATP8	-0.936262	-0.146711	0.789551
ATP8A1	0.0808136	-0.130477	-0.21129
ATP8A2	0.252159	-0.135379	-0.387538
ATP8B1	0.402922	-0.172142	-0.575064
ATP8B2	1.50567	0.920412	-0.585259
ATP8B3	1.97054	0.359181	-1.61136
ATP8B4	1.41785	0.151102	-1.26675
ATP9A	0.156029	-0.0352631	-0.191292
ATP9B	-0.277088	0.0413848	0.318473
ATPAF1	-0.0720783	-0.133282	-0.0612035
ATPAF2	0.0173008	-0.0962692	-0.11357
ATPIF1	0.689311	0.551106	-0.138205
ATR	2.74067	1.47454	-1.26612
ATRAID	2.78462	-0.098887	-2.8835
ATRIP	-0.0614041	-0.00731659	0.0540875
ATRN	-0.285434	0.062174	0.347608
ATRNL1	0	-1.57092	-1.57092
ATRX	1.0191	0.259032	-0.760067
ATXN1	2.93758	0.224175	-2.7134
ATXN10	0.155511	0.0226392	-0.132872
ATXN1L	0.398761	1.01846	0.619704
ATXN2	0.0398835	-0.0613292	-0.101213
ATXN2L	0.210069	-0.0785287	-0.288598
ATXN3	-0.0422266	-0.0827453	-0.0405187
ATXN7	1.4413	1.12691	-0.314394
ATXN7L3	0	-2.05394	-2.05394
ATXN7L3B	0.0113978	0.0723422	0.0609443
AUH	-0.0107189	-0.194474	-0.183755
AUP1	0.124365	0.1895	0.0651352
AURKA	3.39645	1.25789	-2.13856
AURKAIP1	0	-2.1431	-2.1431
AURKB	3.53919	0.141866	-3.39733
AURKC	1.09119	-0.459581	-1.55077
AUTS2	0.724906	-1.182	-1.9069
AVEN	0.215332	0.220359	0.00502642
AVIL	2.20498	0.490022	-1.71496
AVL9	0.217758	0.159353	-0.0584051
AVP	1.49257	1.49257	0
AVPR1A	2.75042	0.534371	-2.21605
AWAT1	-0.1885	-0.120751	0.0677491
AXDND1	0	-2.11457	-2.11457
AXIN1	1.82439	-0.179087	-2.00348
AXIN2	0	-1.01934	-1.01934
AXL	-0.702598	0.249397	0.951995
AZGP1	0.0591402	-0.0433514	-0.102492
AZI1	2.57179	-0.0722731	-2.64406
AZI2	0.180712	0.734192	0.55348
AZU1	0.270001	-0.660418	-0.930419
B2M	0.105503	0.283494	0.177991
B3GALNT1	1.7801	-0.157861	-1.93796
B3GALT4	1.85646	1.85646	0
B3GALT6	0.186349	-0.0811937	-0.267543
B3GALTL	0.321684	0.192651	-0.129033
B3GAT1	2.12592	0.000844536	-2.12507
B3GAT2	2.71648	0.267503	-2.44898
B3GAT3	0.281505	0.0835994	-0.197905
B3GNT1	-0.111349	-0.08602	0.0253295
B3GNT7	2.05374	0.374526	-1.67922
B3GNT9	-0.813303	0.294272	1.10758
B3GNTL1	-0.69061	0.351094	1.0417
B4GALNT1	0.539252	-0.142013	-0.681265
B4GALNT4	-0.381905	0.545732	0.927637
B4GALT1	-0.00644945	0.134454	0.140904
B4GALT3	2.16252	1.10081	-1.06171
B4GALT4	3.17435	-0.149118	-3.32347
B4GALT5	2.24748	-0.0701941	-2.31767
B4GALT6	1.44731	1.23885	-0.208461
B4GALT7	-0.0232824	0.17139	0.194672
B9D1	0.283708	0.181276	-0.102432
B9D2	3.13311	0.38427	-2.74885
BAALC	-0.307758	-0.220846	0.0869124
BAAT	1.75109	-0.689935	-2.44102
BABAM1	-0.192378	0.0704391	0.262817
BACE1	0.75106	0.311173	-0.439887
BACE2	-1.16321	0.235756	1.39897
BACH2	-0.781691	-0.268237	0.513455
BAD	-0.0322355	0.116584	0.148819
BAG1	0.41424	-0.02594	-0.44018
BAG2	0.289473	0.000560928	-0.288912
BAG3	0.208151	0.337393	0.129242
BAG4	2.97034	0.114657	-2.85568
BAG5	0.73898	0.323735	-0.415245
BAG6	0.0402983	0.0469515	0.00665325
BAGE4	0	-2.53614	-2.53614
BAGE5	0	-2.36073	-2.36073
BAHD1	1.83551	-0.727634	-2.56314
BAI1	-0.0108687	0.0488961	0.0597648
BAI2	-0.19354	-0.141696	0.0518443
BAI3	2.05629	1.13823	-0.918064
BAIAP2	0.0941707	-0.0597753	-0.153946
BAIAP2L1	1.54419	0.700754	-0.843433
BAIAP3	-0.291313	-0.136076	0.155236
BAK1	-0.0691486	0.210935	0.280084
BANF1	0.0862199	0.0495073	-0.0367126
BANP	1.45343	1.19517	-0.25826
BAP1	2.10512	-0.203885	-2.309
BARD1	-1.39577	0.539944	1.93571
BARHL1	1.39172	0.749852	-0.641863
BARHL2	1.62375	0.916328	-0.707418
BASP1	0.267409	-0.0856752	-0.353084
BATF2	0	-2.38216	-2.38216
BATF3	0	-1.54859	-1.54859
BAX	0.0310562	0.0874654	0.0564092
BAZ1A	1.76213	-0.304196	-2.06633
BAZ1B	0.493006	-0.117643	-0.610649
BAZ2A	1.96524	-0.554801	-2.52004
BAZ2B	2.32539	-0.00839968	-2.33379
BBC3	0	-1.14418	-1.14418
BBIP1	2.3931	0.105261	-2.28784
BBOX1	0.247152	0.0329855	-0.214166
BBS1	0.0728781	0.240466	0.167588
BBS10	0	-0.575064	-0.575064
BBS2	-0.0303498	0.207656	0.238006
BBS4	1.06289	0.49432	-0.568575
BBS5	-0.258501	0.379465	0.637966
BBS7	0.093174	0.0944295	0.00125543
BBS9	0.466198	0.378752	-0.087446
BBX	3.71396	0.562178	-3.15178
BCAM	-0.182947	-0.00613102	0.176816
BCAN	-0.805386	-0.128101	0.677285
BCAP29	0.538456	0.45599	-0.082466
BCAP31	0.516757	0.415435	-0.101321
BCAR1	-0.0426499	0.0910544	0.133704
BCAR3	1.12435	0.281808	-0.842546
BCAS1	0.0492041	-0.178732	-0.227936
BCAS2	-0.277298	-0.0420594	0.235239
BCAS3	0.117185	0.000186416	-0.116999
BCAT1	0.0845831	0.286176	0.201593
BCAT2	-0.0884051	0.143997	0.232402
BCCIP	-0.0802248	0.0896121	0.169837
BCDIN3D	-0.758224	-0.594097	0.164126
BCHE	0.184432	0.264905	0.0804725
BCKDHA	0.029839	0.0188139	-0.0110251
BCKDHB	-0.295089	-0.0203467	0.274742
BCKDK	0.0419531	-0.0127439	-0.0546971
BCL10	0.0687268	0.2188	0.150073
BCL11A	0	-1.58627	-1.58627
BCL11B	0	-1.00039	-1.00039
BCL2	-0.0551025	-0.0316281	0.0234744
BCL2L1	-0.118331	0.0753219	0.193653
BCL2L11	0.0352653	0.486672	0.451407
BCL2L12	-3.20826	-1.98777	1.22049
BCL2L13	-0.0518658	-0.050863	0.00100284
BCL2L14	0	-1.20388	-1.20388
BCL2L15	2.2349	0.293332	-1.94156
BCL2L2	-0.132027	-0.20529	-0.073263
BCL2L2-PABPN1	-0.197219	-0.00568954	0.19153
BCL3	2.82229	0.16757	-2.65472
BCL6	0.386087	-0.450621	-0.836708
BCL7A	-0.132603	0.20709	0.339693
BCL7B	-0.13066	0.116891	0.247551
BCL7C	-0.156865	0.192869	0.349734
BCL9	0.221013	-0.797584	-1.0186
BCL9L	2.36768	0.162493	-2.20519
BCLAF1	0.70597	0.249451	-0.456519
BCMO1	0.0178422	-0.0578014	-0.0756437
BCO2	0	-0.826422	-0.826422
BCOR	0	-0.553926	-0.553926
BCORL1	0	-0.542959	-0.542959
BCR	0.0864742	-0.0547144	-0.141189
BCS1L	-0.492562	0.0204039	0.512966
BDH1	0.106271	-0.022442	-0.128713
BDH2	0.0728186	0.089085	0.0162663
BDNF	2.57041	-1.26278	-3.83319
BDP1	0.0825571	-0.528473	-0.61103
BECN1	0.238015	0.11559	-0.122426
BEGAIN	-0.389203	0.167615	0.556818
BEND3	-1.20958	-0.355415	0.854166
BEND5	-0.105876	0.736575	0.842451
BEND7	0	-0.770983	-0.770983
BEST2	-1.21893	-0.719973	0.498959
BEST3	0	-1.34013	-1.34013
BET1	-0.0629842	0.211446	0.27443
BET1L	-0.160448	0.0327033	0.193152
BFSP2	0	-1.02303	-1.02303
BGN	0.241531	0.0930409	-0.148491
BHLHB9	0	-1.48366	-1.48366
BHLHE22	0	-1.48873	-1.48873
BHLHE41	0.8237	-1.42813	-2.25183
BHMT	2.2346	-0.919602	-3.15421
BHMT2	1.57658	-0.738692	-2.31528
BICD1	0.194884	0.221068	0.026184
BICD2	0.33381	0.375149	0.0413394
BID	0.00290356	-0.0755514	-0.078455
BIN1	-0.019717	-0.113131	-0.0934144
BIN2	-0.0104455	0.255418	0.265864
BIN3	-0.17221	-0.1342	0.0380102
BIRC2	-0.915632	-0.0415961	0.874036
BIRC3	-0.0720179	-0.0957993	-0.0237814
BIRC5	1.40342	-0.826095	-2.22951
BIRC6	-0.0183729	-0.0310386	-0.0126656
BIVM-ERCC5	-0.659521	0.459623	1.11914
BLK	0.0893929	0.162152	0.0727587
BLM	0.290463	-1.65591	-1.94637
BLMH	0.0906745	0.127448	0.0367735
BLNK	-0.272221	1.1475	1.41972
BLOC1S1	-0.0482728	-0.149791	-0.101518
BLOC1S2	-0.127043	-0.0951668	0.0318767
BLOC1S3	-0.0045515	0.000163992	0.0047155
BLOC1S4	0.079899	0.0643351	-0.0155639
BLOC1S5	-0.150864	0.381095	0.531958
BLOC1S6	-0.393668	-0.000135323	0.393533
BLVRA	0.0171999	0.0703589	0.053159
BLVRB	0.0710115	0.00882757	-0.0621839
BLZF1	3.28119	-0.18046	-3.46165
BMI1	-0.636958	0.273424	0.910382
BMP1	-0.242966	-0.357493	-0.114527
BMP2	1.50437	0.0910366	-1.41333
BMP2K	0.400187	0.712772	0.312585
BMP3	0	-2.40226	-2.40226
BMP7	2.81646	0.0388888	-2.77757
BMP8A	1.83976	0.292377	-1.54738
BMP8B	1.83976	0.292377	-1.54738
BMPER	2.03877	-0.37734	-2.41611
BMPR1A	0.738289	0.251104	-0.487185
BMPR1B	0.760975	0.267028	-0.493946
BMPR2	1.97587	-0.135264	-2.11113
BMS1	1.1444	0.18613	-0.958271
BMX	0	-0.783291	-0.783291
BNIP1	-0.285063	-0.0433848	0.241678
BNIP3	0.673218	0.231962	-0.441256
BNIP3L	0.774545	0.228691	-0.545854
BOD1	0.072415	0.284678	0.212263
BOD1L1	1.25677	-0.107882	-1.36465
BOD1L2	-0.311973	0.0930835	0.405057
BOK	0.387866	0.225231	-0.162634
BOLA1	0.345764	-0.134715	-0.480479
BOLA2	-0.156496	0.10771	0.264206
BOLA2B	-0.156496	0.10771	0.264206
BOLA3	3.49831	0.743322	-2.75498
BOP1	0.558934	0.28863	-0.270304
BORA	2.50375	1.62817	-0.875578
BPGM	-0.0758208	0.0895502	0.165371
BPHL	-0.0115343	0.141268	0.152803
BPI	0.335656	-0.202605	-0.538261
BPIFA1	1.07299	1.18469	0.1117
BPIFA2	0	-2.02266	-2.02266
BPIFA3	0.330132	0.3124	-0.0177317
BPIFB1	2.20672	0.416462	-1.79026
BPIFB2	1.995	0.0560626	-1.93894
BPIFB4	1.4413	-0.136846	-1.57815
BPIFB6	0	-0.826422	-0.826422
BPIFC	0	-1.44647	-1.44647
BPNT1	0.208257	0.101398	-0.106859
BPTF	0.256406	-0.236554	-0.492961
BRAF	0.54116	0.0549468	-0.486214
BRAP	0.749927	0.267171	-0.482756
BRAT1	0.129694	0.21407	0.0843758
BRCA1	0.674932	-1.09677	-1.77171
BRCA2	0.286581	-0.0930969	-0.379678
BRCC3	-0.280761	0.0264277	0.307189
BRD1	1.91371	-0.118057	-2.03177
BRD2	-0.0833815	-0.438677	-0.355295
BRD3	0.620204	0.00379458	-0.61641
BRD4	0.419364	0.2123	-0.207064
BRD7	1.6643	-0.93958	-2.60388
BRD8	0.981819	-0.0689184	-1.05074
BRD9	0.0383542	-0.170915	-0.209269
BRDT	0.963985	0.191336	-0.772648
BRE	-0.104915	-0.169385	-0.0644704
BRF1	1.96352	0.752662	-1.21085
BRF2	0.887682	-0.0366894	-0.924372
BRI3	0	-2.17037	-2.17037
BRI3BP	-0.166107	-0.0636713	0.102435
BRIX1	0.0949583	-0.00815983	-0.103118
BRK1	-0.114866	0.0626738	0.177539
BRMS1	2.13197	0.234245	-1.89773
BRMS1L	2.69057	0.143742	-2.54683
BROX	0.156411	0.0289563	-0.127454
BRPF1	2.15501	0.429862	-1.72515
BRPF3	1.79441	0.0448346	-1.74958
BRSK1	0.355493	-0.241592	-0.597086
BRSK2	0.224525	-0.392595	-0.61712
BRWD1	0.553778	0.0820704	-0.471707
BRWD3	0.516993	-0.642499	-1.15949
BSCL2	0.0517216	-0.019599	-0.0713206
BSDC1	0.698107	0.179107	-0.519
BSG	0.101136	0.0377913	-0.0633442
BSN	0.265857	-0.13462	-0.400477
BSND	0	-0.659203	-0.659203
BST1	0.083015	0.0399471	-0.0430679
BST2	0.114974	0.608479	0.493504
BTAF1	0.350605	0.10799	-0.242616
BTBD1	0.643438	-0.103101	-0.746539
BTBD11	-0.588827	-0.268592	0.320234
BTBD16	0	-2.01035	-2.01035
BTBD17	-0.44558	-0.436732	0.00884794
BTBD18	1.54787	1.54787	0
BTBD19	2.24762	0.728518	-1.5191
BTBD2	0.0790757	0.170115	0.0910388
BTBD6	2.12354	-0.385365	-2.5089
BTBD7	1.50003	-1.41604	-2.91607
BTBD8	1.39172	-0.55109	-1.94281
BTBD9	0.740363	-0.370588	-1.11095
BTC	0	-1.67432	-1.67432
BTD	-0.011247	0.0226157	0.0338627
BTF3	0.150795	0.0651272	-0.0856674
BTF3L4	0.074785	0.132129	0.0573436
BTG1	2.05045	1.02375	-1.02669
BTG2	0	-2.80412	-2.80412
BTK	0.868904	0.378971	-0.489932
BTN1A1	-0.0603236	-0.159963	-0.0996397
BTN2A1	1.2439	0.280346	-0.963557
BTN2A2	0.839173	-0.287593	-1.12677
BTN3A1	-0.0691815	0.0471947	0.116376
BTN3A2	0.181676	0.151859	-0.0298167
BTN3A3	0.39186	0.104725	-0.287135
BTRC	0.762641	0.46363	-0.299011
BUB1	0	-1.15517	-1.15517
BUB1B	2.24589	0.0049642	-2.24093
BUB3	-0.0670072	0.0579279	0.124935
BUD13	1.17336	0.558824	-0.614533
BUD31	1.78342	0.309439	-1.47398
BYSL	-0.0991089	0.017339	0.116448
BZRAP1	2.68857	0.832635	-1.85593
BZW1	0.134103	0.0998511	-0.0342515
BZW2	0.388063	0.189218	-0.198845
C10orf105	2.39814	0.589363	-1.80878
C10orf11	-1.49438	-0.756283	0.738095
C10orf111	0	-2.22099	-2.22099
C10orf112	-0.39673	0.328731	0.725461
C10orf118	1.71793	-0.96266	-2.68059
C10orf12	1.9584	0.335426	-1.62297
C10orf128	3.48364	0.738229	-2.74542
C10orf137	2.50091	1.02899	-1.47192
C10orf2	1.5383	-1.92821	-3.46652
C10orf32	-0.414866	-0.0479651	0.366901
C10orf35	-0.105339	0.00335327	0.108692
C10orf54	-0.11128	-0.274403	-0.163123
C10orf62	1.43895	0.076708	-1.36224
C10orf67	2.09801	2.09801	0
C10orf68	1.13311	-0.156329	-1.28944
C10orf71	-0.999494	-0.769282	0.230211
C10orf76	0.175356	0.203033	0.0276778
C10orf88	0	-0.968233	-0.968233
C10orf90	0	-0.157608	-0.157608
C11orf1	2.88741	-0.0613068	-2.94872
C11orf16	2.32505	0.340406	-1.98465
C11orf30	0.74986	0.733527	-0.0163331
C11orf31	-0.116362	0.0812073	0.197569
C11orf35	2.49728	0.69152	-1.80576
C11orf40	1.17942	-0.272422	-1.45184
C11orf44	0	-1.05493	-1.05493
C11orf49	3.84632	0.147691	-3.69863
C11orf54	0.105093	0.126072	0.0209795
C11orf57	2.46023	0.100889	-2.35934
C11orf58	0.15467	0.0606743	-0.0939953
C11orf63	2.0088	0.741843	-1.26696
C11orf68	-0.222682	-0.0106894	0.211992
C11orf70	2.77409	0.361373	-2.41272
C11orf73	-0.156285	0.0101167	0.166402
C11orf74	1.5585	-0.416356	-1.97486
C11orf80	0	-1.29733	-1.29733
C11orf83	0.236716	0.0184464	-0.218269
C11orf84	0.0691243	0.0478325	-0.0212918
C11orf87	0	-2.29813	-2.29813
C11orf88	1.98044	0.853278	-1.12716
C11orf95	2.11233	0.562762	-1.54957
C11orf96	-0.374772	0.634051	1.00882
C12orf10	0.250521	-0.0109359	-0.261457
C12orf23	0.278236	0.20715	-0.0710857
C12orf28	-1.94822	-0.814873	1.13334
C12orf29	0.0768095	0.397981	0.321172
C12orf4	0.154562	0.234332	0.0797701
C12orf42	0	-1.37746	-1.37746
C12orf43	0.0448572	0.175717	0.13086
C12orf44	0.564822	-0.0857619	-0.650584
C12orf45	1.95019	-0.00185269	-1.95204
C12orf5	-0.0267916	0.0465057	0.0732974
C12orf55	2.15825	0.535551	-1.62269
C12orf56	1.8668	0.52139	-1.34541
C12orf57	-0.0017213	0.0178987	0.01962
C12orf63	-0.650505	-0.979617	-0.329112
C12orf68	-0.244014	0.674582	0.918596
C12orf71	1.16851	-0.327704	-1.49621
C12orf74	2.07153	2.07153	0
C12orf75	-3.69905	-1.65244	2.04661
C14orf1	0.354947	0.000683823	-0.354263
C14orf105	2.8446	0.950772	-1.89383
C14orf119	-0.651453	-0.099108	0.552345
C14orf142	-0.268088	0.0705318	0.33862
C14orf159	0.0121793	-0.093414	-0.105593
C14orf166	0.0313717	0.0671419	0.0357702
C14orf169	2.70485	0.921497	-1.78335
C14orf2	0.505741	-0.135905	-0.641646
C14orf80	2.85117	0.44089	-2.41028
C14orf93	2.47616	0.967871	-1.50829
C15orf27	0	-2.62075	-2.62075
C15orf38	-0.115547	0.0777585	0.193306
C15orf38-AP3S2	-0.068938	0.065717	0.134655
C15orf39	0.796346	0.157142	-0.639204
C15orf40	0.0204955	-0.116242	-0.136738
C15orf41	2.16168	-0.379582	-2.54127
C15orf48	-0.414726	-0.161632	0.253094
C15orf52	-0.530789	0.152911	0.683699
C15orf56	2.58332	0.682659	-1.90066
C15orf57	-0.191474	0.925999	1.11747
C15orf59	0	-2.19753	-2.19753
C15orf61	2.47908	1.15154	-1.32754
C16orf13	-0.0884831	-0.00234796	0.0861352
C16orf45	0.812311	-0.414948	-1.22726
C16orf47	0	-1.66014	-1.66014
C16orf54	-0.829391	-0.393131	0.43626
C16orf55	0.360895	0.0776835	-0.283212
C16orf58	-0.0431087	0.244245	0.287354
C16orf62	0.284363	0.119748	-0.164615
C16orf70	-0.0986321	-0.0948257	0.00380642
C16orf71	1.53332	-0.232378	-1.7657
C16orf72	0	-1.52954	-1.52954
C16orf80	0.0784228	0.130031	0.0516077
C16orf89	-1.93153	-1.6015	0.330031
C16orf91	0.207946	-0.0148343	-0.22278
C17orf100	2.34096	0.384096	-1.95686
C17orf103	2.52158	-0.294041	-2.81562
C17orf104	-0.106657	0.0318689	0.138526
C17orf49	0.0706142	0.125644	0.0550299
C17orf50	1.93245	0.287067	-1.64539
C17orf59	-0.174369	0.0233107	0.19768
C17orf62	-0.053089	-0.0127174	0.0403715
C17orf70	-0.508424	0.182926	0.69135
C17orf75	0.0120522	0.11751	0.105458
C17orf78	1.61976	-0.571601	-2.19136
C17orf80	3.29835	0.147683	-3.15067
C17orf82	0	-1.26696	-1.26696
C17orf85	0.460381	0.177655	-0.282725
C17orf97	1.78649	-0.268094	-2.05459
C18orf21	0	-1.60196	-1.60196
C18orf25	-0.158259	0.0697206	0.22798
C18orf42	0	-1.87666	-1.87666
C18orf63	-2.62748	-1.13858	1.4889
C18orf8	0.040695	0.0206355	-0.0200595
C19orf10	-0.12503	0.0479748	0.173005
C19orf12	-0.126813	0.0115169	0.13833
C19orf25	-0.170886	-0.00389416	0.166991
C19orf26	0.705972	0.173551	-0.532421
C19orf35	0.614886	-0.296761	-0.911647
C19orf38	2.93871	0.029916	-2.9088
C19orf40	0	-1.50841	-1.50841
C19orf43	-0.0752026	0.17809	0.253292
C19orf44	0	-1.18403	-1.18403
C19orf45	1.36372	1.36372	0
C19orf47	2.60107	0.166755	-2.43431
C19orf52	-0.160889	-0.0727602	0.0881289
C19orf53	4.14173	1.24438	-2.89736
C19orf54	0.495977	0.0886693	-0.407308
C19orf57	-1.33872	0.570016	1.90874
C19orf59	3.43439	-0.485296	-3.91969
C19orf60	2.19065	-0.45908	-2.64973
C19orf66	-0.152647	-0.050102	0.102545
C19orf69	0	-1.43947	-1.43947
C19orf70	-0.101562	-0.109251	-0.00768896
C1D	2.17083	-0.0876662	-2.25849
C1GALT1	0.245338	0.169142	-0.076196
C1orf100	2.31647	2.31647	0
C1orf106	1.23896	0.87154	-0.367422
C1orf109	-0.240453	-0.0829028	0.15755
C1orf112	1.34507	0.0865801	-1.25849
C1orf115	0	-2.26572	-2.26572
C1orf122	0.0124712	0.127969	0.115497
C1orf123	-0.098556	0.0315123	0.130068
C1orf141	0	-2.35254	-2.35254
C1orf162	1.78044	-1.19317	-2.97361
C1orf172	2.05408	-0.668728	-2.7228
C1orf173	3.25525	1.75437	-1.50089
C1orf174	2.87684	0.735199	-2.14165
C1orf198	-0.0873264	-0.160783	-0.0734567
C1orf21	-0.189952	0.66002	0.849972
C1orf226	0.0095098	0.280121	0.270611
C1orf27	0.203892	0.14012	-0.0637724
C1orf35	0.469946	0.0659135	-0.404032
C1orf43	3.51888	0.251281	-3.2676
C1orf50	-0.0557034	0.210358	0.266062
C1orf52	0.501564	0.0623572	-0.439207
C1orf56	2.30234	0.574062	-1.72828
C1orf63	1.1986	-0.112203	-1.31081
C1orf65	1.03335	-0.977756	-2.0111
C1orf68	-0.220654	0.0515885	0.272242
C1orf85	-0.182368	-0.290806	-0.108437
C1orf87	2.3424	-0.0570382	-2.39944
C1orf95	0.192831	-0.0333445	-0.226176
C1QA	-0.610217	0.11821	0.728427
C1QB	-0.618094	0.0172524	0.635346
C1QBP	-0.00664833	-0.0330647	-0.0264164
C1QC	-0.485349	-0.00926705	0.476082
C1QL1	-0.545825	-0.184201	0.361624
C1QL2	-1.85733	-1.71719	0.140138
C1QL3	0.3997	-1.39459	-1.79429
C1QL4	0	-1.64635	-1.64635
C1QTNF1	3.26125	1.42573	-1.83552
C1QTNF4	3.10301	0.412367	-2.69065
C1QTNF5	0.0344722	-0.4413	-0.475773
C1QTNF6	2.97574	2.97574	0
C1R	0.101848	0.149796	0.0479477
C1RL	0.569611	0.0722708	-0.49734
C1S	0.104979	0.0694116	-0.0355676
C2	0.00418834	0.0555093	0.0513209
C20orf112	0.472414	0.478859	0.00644555
C20orf144	1.91509	0.482861	-1.43222
C20orf194	2.32301	0.200389	-2.12263
C20orf203	0	-1.2087	-1.2087
C20orf24	0	-1.77757	-1.77757
C20orf26	2.16715	0.404254	-1.76289
C20orf27	0.0414008	0.0778461	0.0364452
C21orf2	0.730663	0.268769	-0.461895
C21orf33	-0.0183707	-0.0273032	-0.00893249
C21orf59	0.835044	0.0815468	-0.753497
C22orf29	0	-1.56578	-1.56578
C2CD2	0.535003	-0.0677767	-0.602779
C2CD2L	0.0632666	0.00281	-0.0604566
C2CD3	0.419129	0.0704073	-0.348722
C2CD4C	1.24788	-0.284792	-1.53267
C2CD5	0.0316854	0.0717222	0.0400368
C2orf16	0.979478	-0.303944	-1.28342
C2orf42	0	-2.00081	-2.00081
C2orf43	-0.0813423	-0.0257807	0.0555616
C2orf44	0	-1.18149	-1.18149
C2orf47	-0.323064	-0.00557575	0.317488
C2orf48	0	-1.52261	-1.52261
C2orf49	0.966409	0.0569059	-0.909503
C2orf53	1.0878	0.0227358	-1.06506
C2orf54	-2.79224	-3.00073	-0.208492
C2orf57	1.68037	-0.885425	-2.5658
C2orf66	0	-2.3619	-2.3619
C2orf68	2.17394	-0.394783	-2.56873
C2orf69	0.106718	0.0811723	-0.0255458
C2orf71	1.27144	0.380639	-0.8908
C2orf72	0.184557	0.241506	0.0569497
C2orf73	1.41801	-0.0474482	-1.46546
C2orf76	0.392574	0.464559	0.071985
C2orf81	0	-0.764363	-0.764363
C2orf88	0.013741	-0.138078	-0.151819
C3	-0.135685	-0.0148089	0.120876
C3AR1	-1.06348	0.00474871	1.06823
C3orf14	3.0439	0.239656	-2.80424
C3orf17	1.25782	-0.403082	-1.6609
C3orf18	2.61157	0.510984	-2.10059
C3orf20	2.36227	0.00941806	-2.35285
C3orf33	0.432117	0.416114	-0.0160031
C3orf37	1.54926	0.691658	-0.857604
C3orf38	0.579718	0.171798	-0.40792
C3orf52	0	-2	-2
C3orf58	-0.215651	0.187559	0.40321
C3orf70	0	-2.59433	-2.59433
C4A	-0.0636297	-0.0133115	0.0503183
C4B	-0.0601023	-0.0104118	0.0496905
C4B_2	-0.0601023	-0.0104118	0.0496905
C4BPB	0.89474	0.348965	-0.545776
C4orf21	0.913916	-0.350734	-1.26465
C4orf27	-0.194812	0.0282399	0.223052
C4orf3	-0.354541	-0.0182855	0.336256
C4orf32	0	-1.4338	-1.4338
C4orf33	-0.151352	0.237018	0.38837
C4orf48	0.323901	-0.0608133	-0.384714
C4orf50	0	-1.31646	-1.31646
C4orf51	0	-1.92534	-1.92534
C5	-0.00749608	-0.0936929	-0.0861969
C5AR1	-0.0935248	-0.0530957	0.040429
C5orf15	3.11209	0.662531	-2.44956
C5orf22	2.83607	-0.0844649	-2.92053
C5orf24	2.7441	0.233356	-2.51075
C5orf30	2.7798	1.10221	-1.67759
C5orf42	-3.38794	-2.30322	1.08473
C5orf45	0.37049	0.0120618	-0.358429
C5orf51	0.608439	-0.233016	-0.841455
C5orf52	2.02762	-0.147458	-2.17508
C5orf54	2.16552	0.151784	-2.01374
C5orf55	1.85296	-0.279693	-2.13265
C6	0.00203999	-0.0903619	-0.0924019
C6orf10	0	-1.59136	-1.59136
C6orf106	0	-1.91603	-1.91603
C6orf118	0	-1.56357	-1.56357
C6orf120	-0.53628	0.286302	0.822582
C6orf132	1.15411	-2.22444	-3.37855
C6orf136	0.493357	-0.101924	-0.59528
C6orf141	0	-2.48264	-2.48264
C6orf163	1.20045	0.142459	-1.05799
C6orf170	1.46297	0.183608	-1.27937
C6orf183	1.48567	0.317138	-1.16853
C6orf203	-0.000968226	0.0820692	0.0830374
C6orf211	-0.0299442	0.0724465	0.102391
C6orf223	2.29858	0.0579641	-2.24062
C6orf226	3.0683	0.149735	-2.91857
C6orf47	-0.325319	0.0117822	0.337101
C6orf57	3.57663	-0.359584	-3.93622
C6orf62	3.49716	0.207523	-3.28964
C6orf7	0	-1.37419	-1.37419
C6orf89	0.0540499	-0.107531	-0.161581
C7	-0.121516	-0.271275	-0.149759
C7orf10	2.93928	0.121991	-2.81729
C7orf25	-0.151973	0.229501	0.381474
C7orf26	-0.0437055	0.0720497	0.115755
C7orf41	0.184728	-0.119941	-0.304669
C7orf43	1.58755	0.0484757	-1.53907
C7orf49	2.21523	-0.666134	-2.88136
C7orf50	0.138839	0.282534	0.143695
C7orf55	0.0967031	-0.00598533	-0.102688
C7orf55-LUC7L2	0.216676	0.108966	-0.10771
C7orf57	2.69896	-1.3989	-4.09786
C7orf60	2.07977	1.23634	-0.843433
C7orf63	1.50397	-0.375101	-1.87908
C7orf73	0	-3.70793	-3.70793
C8A	-0.0577358	-0.00957753	0.0481582
C8B	0.0441537	0.0143984	-0.0297553
C8G	-0.46892	-0.0505579	0.418362
C8orf33	0.240466	0.235627	-0.00483923
C8orf37	-0.39008	-0.245991	0.144088
C8orf44-SGK3	0.169613	0.183205	0.0135914
C8orf46	3.03173	0.0302057	-3.00153
C8orf48	0	-1.82936	-1.82936
C8orf59	2.24141	-0.598279	-2.83969
C8orf74	1.56183	-0.112485	-1.67432
C8orf82	0.228811	0.108155	-0.120656
C8orf86	1.66619	-0.190977	-1.85717
C9	-0.188237	-0.107863	0.0803742
C9orf114	2.26983	0.836172	-1.43366
C9orf117	1.99369	1.39847	-0.595221
C9orf129	0.169908	0.75229	0.582381
C9orf142	-0.000381386	0.150228	0.150609
C9orf152	1.21672	-0.283184	-1.49991
C9orf156	1.6277	-0.594016	-2.22172
C9orf16	-0.293393	-0.00366207	0.289731
C9orf169	2.53796	0.628141	-1.90982
C9orf172	0.322101	-0.106446	-0.428547
C9orf40	2.91154	0.595141	-2.3164
C9orf41	2.2864	0.0937234	-2.19268
C9orf43	0.836056	0.0395562	-0.7965
C9orf50	0.756021	0.114158	-0.641863
C9orf64	-0.0528481	-0.0801572	-0.0273091
C9orf66	0	-2.52644	-2.52644
C9orf72	3.19279	0.208048	-2.98474
C9orf78	0.206133	-0.0447486	-0.250882
C9orf84	0.908279	-0.471771	-1.38005
C9orf89	0.0740632	0.0930554	0.0189922
C9orf91	0.308058	0.535729	0.22767
CA1	0.103976	-0.0750775	-0.179054
CA10	-0.446253	-0.456412	-0.0101586
CA11	-0.503672	-0.32979	0.173882
CA12	0.562909	0.277037	-0.285872
CA13	3.05948	-0.378221	-3.4377
CA14	0.316059	0.243518	-0.0725403
CA2	0.175205	0.0693128	-0.105892
CA3	1.02371	-0.298321	-1.32203
CA4	-0.214025	-0.190023	0.0240019
CA5B	3.05749	0.252248	-2.80525
CA7	0	-2.49641	-2.49641
CA8	-0.215429	-0.121562	0.0938673
CA9	-0.649219	-0.182434	0.466785
CAAP1	1.05538	0.464728	-0.590656
CAB39	0.0634073	0.0740364	0.010629
CAB39L	0.0310278	-0.00426099	-0.0352888
CABIN1	1.58579	0.300953	-1.28483
CABLES1	-0.629727	0.211472	0.841199
CABLES2	2.1132	-0.0444579	-2.15766
CABP1	3.14827	-0.141749	-3.29002
CABP4	0	-0.980571	-0.980571
CABP5	0	-1.32018	-1.32018
CACFD1	0	-2.11308	-2.11308
CACHD1	0.0705241	0.12152	0.050996
CACNA1A	0.73519	-0.70345	-1.43864
CACNA1B	1.65293	-0.338806	-1.99174
CACNA1C	1.68531	-0.983898	-2.66921
CACNA1D	1.22675	0.389476	-0.837273
CACNA1E	0.279164	-1.20786	-1.48703
CACNA1F	0	-2.06476	-2.06476
CACNA1G	1.00868	0.212182	-0.7965
CACNA1I	0.331272	-0.0524797	-0.383751
CACNA1S	1.57191	-0.250328	-1.82224
CACNA2D1	1.81233	0.580519	-1.23182
CACNA2D3	2.38421	-0.506528	-2.89074
CACNA2D4	0.311346	-0.0391094	-0.350456
CACNB1	0.312204	-0.287077	-0.599282
CACNB2	0.352996	-0.195298	-0.548294
CACNB3	0.133391	-0.274961	-0.408351
CACNB4	0.475254	-0.580094	-1.05535
CACNG2	2.77632	-0.000675429	-2.777
CACNG4	2.81172	-0.476192	-3.28792
CACNG6	0.00153003	0.126276	0.124746
CACNG8	2.14006	-0.95286	-3.09292
CACTIN	3.67649	0.455758	-3.22073
CACUL1	0.455955	0.0359675	-0.419987
CACYBP	0.389693	0.0224261	-0.367267
CAD	0.123286	0.160027	0.0367408
CADM1	0.0308927	0.00280415	-0.0280886
CADM2	0.132976	-0.160038	-0.293014
CADM3	-0.0511974	-0.0467009	0.0044965
CADM4	-0.121066	-0.0536017	0.067464
CADPS	-0.170558	-0.16333	0.00722781
CADPS2	0.011045	-0.124913	-0.135958
CAGE1	1.79608	1.79608	0
CALB1	-0.134314	-0.0128732	0.12144
CALB2	-0.267779	0.000226742	0.268006
CALCA	-0.0219225	-0.485733	-0.463811
CALCB	0	-2.62047	-2.62047
CALCOCO1	0.300869	0.300524	-0.00034538
CALCOCO2	1.0915	0.73774	-0.353764
CALCRL	-0.0721219	-0.13854	-0.0664185
CALD1	-0.113026	0.169012	0.282038
CALHM2	-0.178648	-0.018462	0.160186
CALM1	-0.0435406	-0.0626881	-0.0191475
CALM2	-0.0435406	-0.0626881	-0.0191475
CALM3	-0.0435406	-0.0626881	-0.0191475
CALML3	0.0514075	0.0783158	0.0269083
CALML5	0.685325	0.293628	-0.391696
CALN1	2.80869	-0.400333	-3.20902
CALR	0.180997	0.162571	-0.0184264
CALU	0.0144612	0.310174	0.295713
CALY	0	-2.17882	-2.17882
CAMK1	0.0959544	-0.0639951	-0.159949
CAMK1D	-0.0886352	0.0267964	0.115432
CAMK1G	0	-2.81344	-2.81344
CAMK2A	0.0752096	-0.175473	-0.250682
CAMK2B	0.0877791	-0.106095	-0.193874
CAMK2D	-0.101197	0.0297595	0.130957
CAMK2G	0.0512025	-0.107204	-0.158407
CAMK2N1	-0.976531	0.0761338	1.05267
CAMK2N2	-1.63876	-0.42093	1.21783
CAMK4	-0.343805	-0.193597	0.150208
CAMKK1	0.455078	-0.0713302	-0.526409
CAMKK2	1.03683	-0.280734	-1.31756
CAMKMT	1.14821	-0.755363	-1.90357
CAMKV	0.521233	-0.0827949	-0.604028
CAMLG	-0.0305208	0.0852977	0.115819
CAMP	0.697741	-0.349636	-1.04738
CAMSAP1	0.355501	-0.035188	-0.390689
CAMSAP2	0.532809	-0.00732787	-0.540136
CAMSAP3	0.527044	-0.185519	-0.712564
CAMTA1	0	-0.350456	-0.350456
CAMTA2	1.50567	-1.27299	-2.77866
CAND1	0.322038	0.183382	-0.138656
CAND2	0.306113	-0.159739	-0.465852
CANT1	-0.167286	0.0205019	0.187788
CANX	0.115787	0.086596	-0.0291914
CAP1	-0.00232473	0.148593	0.150918
CAP2	0.172812	0.00712591	-0.165686
CAPG	-0.258875	0.0652865	0.324162
CAPN1	0.0335676	0.0964642	0.0628966
CAPN13	0.88224	-1.36477	-2.24701
CAPN15	1.61461	-0.193441	-1.80805
CAPN2	0.0906467	0.172337	0.0816905
CAPN3	1.88508	-0.0416406	-1.92672
CAPN5	-0.0621241	0.0385759	0.1007
CAPN6	0	-1.06137	-1.06137
CAPN7	0.367755	0.298343	-0.0694114
CAPN8	1.72198	0.109296	-1.61269
CAPNS1	0.000354389	0.050309	0.0499546
CAPNS2	-0.153637	0.00960501	0.163242
CAPRIN1	0.31231	0.256596	-0.0557134
CAPRIN2	0	-0.770983	-0.770983
CAPS	0.722108	0.352292	-0.369816
CAPS2	0	-0.880712	-0.880712
CAPSL	1.41626	0.135061	-1.2812
CAPZA1	-0.157414	0.0291382	0.186553
CAPZA2	-0.131084	0.0295859	0.16067
CAPZA3	0	-1.12716	-1.12716
CAPZB	0.0387809	0.109109	0.0703283
CARD10	1.84914	-0.339089	-2.18823
CARD11	-1.02933	0.990883	2.02021
CARD14	1.64855	-1.69846	-3.34701
CARD16	-0.207239	0.0285463	0.235785
CARD18	2.09967	0.441237	-1.65844
CARD6	1.90299	-0.0801734	-1.98316
CARD8	-0.30764	0.313113	0.620753
CARD9	0.406713	0.844353	0.43764
CARF	0	-1.54738	-1.54738
CARHSP1	0.0236278	0.121493	0.0978653
CARKD	0.0833904	-0.113438	-0.196829
CARM1	0.102308	0.159533	0.0572253
CARNS1	0.193606	-0.260105	-0.453711
CARS	0.147921	0.100896	-0.0470243
CARS2	0.00470718	0.0649474	0.0602403
CARTPT	-0.132908	-0.148989	-0.0160806
CASC1	2.45369	0.657186	-1.7965
CASC3	1.00496	-0.0278209	-1.03279
CASC4	-0.104189	0.189316	0.293504
CASC5	0.68613	0.219902	-0.466228
CASD1	1.7367	0.374133	-1.36257
CASK	0.17285	0.121631	-0.0512193
CASKIN1	0.358837	0.0794925	-0.279344
CASKIN2	0.319958	-0.0191135	-0.339072
CASP1	-0.587446	-0.0379373	0.549508
CASP10	0.442528	-0.0617034	-0.504232
CASP12	-0.843766	-0.0444256	0.799341
CASP14	0.164725	-0.117806	-0.282531
CASP16	0	-1.10642	-1.10642
CASP2	2.86079	0.128681	-2.73211
CASP3	0.195205	0.294474	0.0992692
CASP4	0.324382	0.277979	-0.0464027
CASP5	0.31274	0.475893	0.163153
CASP6	-0.17465	0.0871722	0.261823
CASP7	0.824778	0.354321	-0.470457
CASP8	-0.115095	0.0348478	0.149942
CASP8AP2	0.790502	0.40675	-0.383751
CASP9	3.32386	0.162288	-3.16158
CASQ2	2.99021	-0.290114	-3.28032
CASS4	0	-2.84797	-2.84797
CAST	0.39289	0.118678	-0.274211
CASZ1	-0.993879	-1.0365	-0.0426164
CAT	0.0888309	-0.0327058	-0.121537
CATSPER3	1.68566	-0.155603	-1.84126
CAV1	-0.130808	0.06294	0.193747
CAV2	0.19387	0.150816	-0.0430538
CAV3	3.31739	0.715416	-2.60197
CBFA2T2	1.35274	1.35274	0
CBFA2T3	-2.15567	-1.64897	0.506704
CBFB	-0.143729	0.0396956	0.183424
CBL	0.360216	0.0319591	-0.328257
CBLB	0.253036	0.0928247	-0.160211
CBLL1	0.264794	0.16641	-0.0983846
CBLN1	-1.90594	-2.06274	-0.156807
CBLN2	2.45133	-0.360049	-2.81138
CBLN3	-4.38883	-3.635	0.753823
CBR1	-0.0386712	0.0461601	0.0848313
CBR3	-0.174555	-0.00952651	0.165029
CBR4	0.27434	-0.17699	-0.45133
CBS	-0.0940942	-0.104193	-0.0100984
CBWD1	-0.0587165	0.0269091	0.0856256
CBWD2	-0.0586525	0.0101884	0.068841
CBWD3	0.926012	0.252704	-0.673307
CBWD5	0.916535	0.272453	-0.644081
CBWD6	0.909682	0.261753	-0.647928
CBWD7	3.02945	-0.170321	-3.19977
CBX1	0.280701	0.252216	-0.0284848
CBX2	2.10877	-0.498739	-2.60751
CBX3	0.253276	0.216172	-0.0371044
CBX4	2.09248	1.75968	-0.332799
CBX5	0.587968	0.320144	-0.267825
CBX6	0.6618	0.094929	-0.566871
CBX7	0.304232	-0.214668	-0.518901
CBX8	-0.102347	0.0725129	0.17486
CBY1	2.68349	0.0912524	-2.59224
CC2D1A	-0.236806	-0.0462959	0.19051
CC2D1B	0.207532	0.11654	-0.0909923
CC2D2A	1.21137	-0.294388	-1.50576
CCAR1	0.0696055	-0.17682	-0.246425
CCBL1	-0.325647	-0.219772	0.105875
CCBL2	-0.0528323	-0.0158567	0.0369756
CCDC101	0.2523	0.23073	-0.0215699
CCDC102A	-0.328677	-0.361614	-0.0329374
CCDC102B	3.13214	0.272152	-2.85999
CCDC104	1.49252	1.23949	-0.253033
CCDC106	0.690914	2.72255	2.03163
CCDC108	1.4774	0.288571	-1.18883
CCDC109B	0.872377	0.417453	-0.454924
CCDC11	2.37498	0.36346	-2.01152
CCDC110	-0.0466542	0.0953746	0.142029
CCDC112	1.53099	0.72227	-0.808717
CCDC113	3.10292	1.16451	-1.9384
CCDC115	-0.123123	0.019518	0.142641
CCDC116	-0.218325	0.0541546	0.27248
CCDC117	0	-1.0375	-1.0375
CCDC12	0.00106255	0.211338	0.210275
CCDC120	2.17909	-0.484807	-2.66389
CCDC124	0.00414363	0.136334	0.132191
CCDC126	-0.558379	0.0421291	0.600508
CCDC127	-0.241747	0.00167698	0.243424
CCDC130	1.42732	0.65634	-0.770983
CCDC132	0.0636926	0.03216	-0.0315326
CCDC134	0.500291	0.227575	-0.272716
CCDC135	1.24136	-1.24637	-2.48773
CCDC136	0.209265	-0.297821	-0.507086
CCDC137	-0.531473	-1.26778	-0.736306
CCDC141	1.77829	-0.34093	-2.11922
CCDC142	0.903612	-0.981214	-1.88483
CCDC144A	2.80337	0.681471	-2.12189
CCDC147	1.97556	-0.000769243	-1.97633
CCDC148	0	-1.64547	-1.64547
CCDC149	3.00797	0.346444	-2.66153
CCDC15	2.08064	1.06503	-1.01561
CCDC150	2.04101	-0.344785	-2.3858
CCDC151	3.09846	1.1728	-1.92566
CCDC153	0	-2.76176	-2.76176
CCDC154	0	-1.97895	-1.97895
CCDC155	-1.31825	-0.571745	0.746508
CCDC157	-0.823587	0.0327108	0.856297
CCDC158	1.8571	-0.408581	-2.26568
CCDC166	1.91701	0.169723	-1.74729
CCDC167	3.59444	-0.60642	-4.20086
CCDC168	-0.254608	0.165502	0.42011
CCDC169	2.03991	0.246518	-1.79339
CCDC169-SOHLH2	0.639065	-1.25179	-1.89085
CCDC17	2.40788	0.700463	-1.70742
CCDC170	0.913406	-0.430073	-1.34348
CCDC171	2.22803	-0.534563	-2.7626
CCDC174	1.37951	1.37951	0
CCDC175	2.05639	0.104309	-1.95208
CCDC176	0	-1.27937	-1.27937
CCDC177	-0.4544	-0.0574897	0.396911
CCDC178	2.31352	0.0319819	-2.28154
CCDC18	0.856287	-0.0744953	-0.930782
CCDC180	0.609307	-0.646826	-1.25613
CCDC181	-0.48649	1.06252	1.54901
CCDC19	2.40736	0.730665	-1.67669
CCDC22	0.0199947	-0.00324286	-0.0232376
CCDC23	3.5672	0.452297	-3.1149
CCDC25	1.07773	0.269009	-0.808717
CCDC27	2.41579	-0.666958	-3.08275
CCDC28A	0.694279	-0.148728	-0.843007
CCDC28B	2.47349	-0.166311	-2.6398
CCDC30	0.598917	-0.0602862	-0.659203
CCDC33	0	-0.714958	-0.714958
CCDC34	1.88344	0.940992	-0.942451
CCDC37	1.69249	0.699922	-0.992569
CCDC38	1.07393	-0.291993	-1.36592
CCDC39	2.61321	0.420137	-2.19307
CCDC40	-0.662483	0.266461	0.928944
CCDC41	-1.08761	1.43595	2.52355
CCDC42	0	-1.27732	-1.27732
CCDC43	-0.180143	0.143333	0.323476
CCDC47	0.262129	0.0997651	-0.162364
CCDC50	-0.219114	0.0597401	0.278854
CCDC51	0.390158	0.0469763	-0.343182
CCDC53	-0.202955	-0.0795283	0.123427
CCDC54	1.32202	-0.683681	-2.0057
CCDC57	0	-2.67318	-2.67318
CCDC58	-0.159007	-0.0712469	0.0877598
CCDC59	0	-1.63572	-1.63572
CCDC6	-0.133362	0.206611	0.339973
CCDC61	2.05152	0.229344	-1.82218
CCDC63	0	-2.16374	-2.16374
CCDC64B	1.89049	0.772386	-1.1181
CCDC65	0	-1.08144	-1.08144
CCDC66	-0.303154	-0.280406	0.0227474
CCDC68	1.95762	0.361412	-1.5962
CCDC69	-0.551224	-0.0391431	0.512081
CCDC7	2.70799	1.61077	-1.09722
CCDC70	2.42045	-0.726364	-3.14681
CCDC71	2.15708	1.6998	-0.457287
CCDC71L	0.21795	0.388174	0.170224
CCDC73	-0.0944281	-0.324319	-0.229891
CCDC74A	2.05459	0.662743	-1.39185
CCDC74B	0	-1.49856	-1.49856
CCDC77	2.14496	-0.217893	-2.36286
CCDC78	1.59913	0.580159	-1.01897
CCDC8	0.657828	-0.180009	-0.837836
CCDC80	-0.803959	0.171903	0.975862
CCDC82	1.43827	-0.410964	-1.84923
CCDC83	1.80198	0.426157	-1.37583
CCDC84	1.73216	-0.331928	-2.06409
CCDC85A	1.219	-0.4385	-1.6575
CCDC85B	-0.390861	-0.0807809	0.31008
CCDC85C	0.479919	-0.141089	-0.621007
CCDC86	0.20036	-0.126609	-0.326969
CCDC87	3.19694	0.191809	-3.00513
CCDC88A	0.479969	0.15658	-0.323389
CCDC88C	2.02198	-0.465647	-2.48763
[truncated: 12,286 more rows]

## Sheet: Figure 3I
Gene.Symbol	Amplifcation & Mutation	Amplifcation	Mutation	Wild type
MAP2K5	0.431995	0.203817	0.08695	0.0630703
EGFR	21.6954	18.7035	5.92609	4.35674
EPHB4	0.0429822	0.0308564	0.00042	0.00734152
ERBB2	0.676246	0.387113	0.270116	0.223956
ERBB4	0.46883	0.308777	0.224182	0.186144
IGFBP3	0.891772	0.461154	0.390034	0.221683
MAPK7	0.144608	0.108444	0.108981	0.0726353
PRKD1	0.208801	0.101251	0.03839	0.0514126
STAT1	7.57361	5.27752	3.03414	3.5714

## Sheet: Figure 3J
Gene	p value	correlation coefficiency	p value (log10 transformed)	HR (log2 trnasformed)	HR	Shape	Label	Color
ABCB8	0.469748	0.0465884	0.328135	0.274	0.819	b		gray
ACAD10	4.53e-06	0.289336	5.34399	0.326	1.197	b		orange
ACSS2	0.0349738	0.135346	1.45626	0.242	1.239	b		orange
ADAL	0.0125889	0.15986	1.90001	0.897	0.971	b		orange
ALKBH4	0.584264	0.0352717	0.233391	0.306	0.829	b		gray
AQP1	0.0629191	-0.119492	1.20122	0.502	0.884	b		gray
ARPC1B	0.788552	0.0172923	0.10317	0.362	1.182	b		gray
ASL	0.294563	0.0675111	0.530822	0.109	1.343	b		gray
ATF1	0.00910711	0.166988	2.04062	0.136	1.363	b		orange
ATP11A	0.394834	0.0548258	0.403585	0.615	0.912	b		gray
AUP1	0.00207165	0.196648	2.68368	0.388	0.854	b		orange
AXL	0.0639091	0.119049	1.19444	0.375	1.176	b		gray
B4GALNT4	0.172246	0.0878499	0.763852	0.432	1.314	b		gray
BBS2	4.86e-06	0.288448	5.31349	0.709	1.071	b		orange
C11orf54	0.687338	0.025948	0.16283	0.626	0.915	b		gray
MAPK7	8.68e-09	0.358662	8.06167	0.001	1.849	a	MAPK7	red
SEC24A	1.04e-08	0.35686	7.9822	0	2.242	a		red
SRP72	1.14e-08	0.355974	7.94333	0.03	1.495	a		red
CAST	0.000110289	0.245512	3.95747	0.134	1.317	b		orange
NOSIP	1.96e-08	0.350549	7.70786	0.04	1.461	a		red
CDV3	0.0063636	0.174583	2.1963	0.274	1.222	b		orange
POLD1	3.42e-08	0.344861	7.46573	0.001	1.891	a	POLD1	red
IPO11	3.64e-08	0.344226	7.439	0.046	1.446	a		red
CHRNA4	0.733211	0.0219767	0.134771	0.859	1.095	b		gray
CHST10	0.422075	0.0517336	0.374611	0.274	1.271	b		gray
TCOF1	5.96e-08	0.339084	7.22466	0.044	1.45	a		red
DNAJC2	8.71e-08	0.335064	7.05983	0.004	1.71	a		red
CLK3	0.000397537	0.225432	3.40062	0.115	1.452	b		orange
CNOT3	1.55e-10	0.395745	9.80989	0.071	1.397	b		orange
CETN3	2.54e-07	0.323406	6.59484	0.033	1.635	a		red
BRAT1	3.17e-07	0.320934	6.49873	0.014	1.574	a		red
BCAP31	6.61e-07	0.312574	6.18002	0.023	1.52	a		red
CPSF3	2.56e-09	0.370415	8.59209	0.636	1.09	b		orange
CPXM2	0.00478564	0.180418	2.32006	0.197	1.511	b		orange
CREM	0.00914328	0.166903	2.0389	0.136	1.363	b		orange
ZYX	9.02e-07	0.308945	6.04466	0	2.044	a		red
YTHDC2	1.13e-06	0.306251	5.94534	0.002	1.793	a		red
SP100	1.8e-06	0.300737	5.74509	0.016	1.564	a		red
GPX7	2.21e-06	0.298258	5.65643	0.001	1.903	a		red
CTU1	0.000313807	0.229268	3.50334	0.642	1.089	b		orange
CUL4B	7.53e-09	0.360051	8.12324	0.859	1.033	b		orange
DCAF8	7.09e-06	0.283615	5.14917	0.404	1.165	b		orange
DCHS1	0.0643887	0.118836	1.19119	0.999	1	b		gray
POLR1A	2.87e-06	0.295015	5.54165	0	2.179	a		red
IFT140	3.41e-06	0.292893	5.46729	0.027	1.508	a		red
DFNA5	0.0534936	0.124029	1.2717	0.659	1.084	b		gray
DHRS13	0.0161124	0.154238	1.79284	0.238	1.242	b		orange
DMRTA2	0.0777685	0.113366	1.1092	0.397	1.249	b		gray
CTNNAL1	3.56e-06	0.292347	5.44828	0.014	1.622	a		red
DNAJC8	1.79e-13	0.449282	12.7479	0.083	1.377	b		orange
TMEM209	3.67e-06	0.291981	5.43552	0.024	1.524	a		red
SDF4	5.33e-06	0.287279	5.27346	0	2.094	a		red
GRWD1	5.47e-06	0.286946	5.26208	0	2.181	a		red
DPH5	6.41e-06	0.284922	5.19331	0.021	1.531	a		red
EEF2K	0.00313436	0.188781	2.50385	0.597	1.124	b	EEF2K	orange
ELOVL2	0.350521	0.060145	0.455286	0.479	1.279	b		gray
HEATR2	6.93e-06	0.283914	5.15925	0.005	1.678	a		red
RPS15	9.26e-06	0.280159	5.03355	0.007	1.644	a		red
ENTPD2	0.954047	0.00371584	0.0204303	0.273	0.8	b		gray
EPHB4	0.00572555	0.176766	2.24218	0.925	1.017	b		orange
TMEM230	9.46e-06	0.279871	5.02397	0.005	1.678	a		red
ERAP1	0.000132421	0.24275	3.87804	0.312	1.203	b		orange
DRG1	1.13e-05	0.277487	4.94518	0.006	1.675	a		red
ERBB4	0.602702	-0.0335549	0.219897	0.878	1.029	b	ERBB4	gray
ERCC1	3.54e-08	0.344522	7.45143	0.603	1.1	b	ERCC1	orange
ERGIC1	1.27e-05	0.276009	4.89671	0.027	1.505	a		red
PSMD8	1.33e-05	0.275392	4.87654	0.025	1.518	a		red
ETHE1	0.643441	0.0298419	0.191491	0.529	1.122	b		gray
DTX3L	1.44e-05	0.274303	4.8411	0	2.168	a		red
EZR	0.00115644	0.207251	2.93688	0.061	1.412	b		orange
TAP1	1.7e-05	0.272129	4.77075	0.036	1.474	a		red
FAM203A	0.0176591	0.152106	1.75303	0.702	1.073	b		orange
FAM203B	0.0176591	0.152106	1.75303	0.702	1.073	b		orange
PPIAL4G	1.93e-05	0.270355	4.71383	0.04	1.462	a		red
FCGBP	0.732443	0.0220424	0.135226	0.051	1.432	b		gray
RDX	2.09e-05	0.2693	4.68014	0	2.059	a		red
LOC100996725	3.33e-05	0.262874	4.47804	0.04	1.462	a		red
LOC100996754	3.33e-05	0.262874	4.47804	0.04	1.462	a		red
LOC101060285	3.33e-05	0.262874	4.47804	0.04	1.462	a		red
LOC101060415	3.33e-05	0.262874	4.47804	0.04	1.462	a		red
LOC101060518	3.33e-05	0.262874	4.47804	0.04	1.462	a		red
LOC101060723	3.33e-05	0.262874	4.47804	0.04	1.462	a		red
PPIAL4A	3.33e-05	0.262874	4.47804	0.04	1.462	a		red
GART	4.67e-07	0.316569	6.33111	0.196	1.268	b		orange
GATM	0.0124186	0.160165	1.90593	0.44	1.152	b		orange
PPIAL4B	3.33e-05	0.262874	4.47804	0.04	1.462	a		red
GDPD2	0.157155	0.0910343	0.803673	0.879	1.028	b		gray
GGACT	0.48094	-0.0454232	0.317909	0.322	1.199	b		gray
PPIAL4C	3.33e-05	0.262874	4.47804	0.04	1.462	a		red
GOLGA5	0.0248138	0.143963	1.60531	0.881	0.973	b		orange
GPN3	0.0244555	0.144319	1.61162	0.052	1.534	b		orange
PPIAL4D	3.33e-05	0.262874	4.47804	0.04	1.462	a		red
PPIAL4E	3.33e-05	0.262874	4.47804	0.04	1.462	a		red
PPIAL4F	3.33e-05	0.262874	4.47804	0.04	1.462	a		red
MANBA	6.39e-05	0.253569	4.19446	0.017	1.553	a		red
HMBS	0.0162049	0.154106	1.79035	0.121	1.329	b		orange
PRPH	7.81e-05	0.250646	4.10756	0	2.176	a		red
IFI44	0.0356895	0.134823	1.44746	0.332	1.194	b		orange
MIER1	0.000122656	0.243911	3.91131	0.034	1.654	a		red
CAP1	0.000128861	0.243164	3.88988	0	2.448	a		red
COPRS	0.000135643	0.242385	3.8676	0.003	1.738	a		red
IPO4	1.1e-05	0.277954	4.96054	0.071	1.396	b		orange
KCTD7	0.528402	0.040636	0.277036	0.327	1.201	b		gray
KIAA2026	0.280449	0.0695124	0.552146	0.909	1.06	b		gray
KIDINS220	0.000211959	0.235496	3.67375	0.613	1.097	b		orange
WDR4	0.000164515	0.239431	3.7838	0	2.214	a		red
SLAIN2	0.00023834	0.233651	3.6228	0	2.17	a		red
LHFP	0.13506	0.096142	0.869473	0.106	1.413	b		gray
LIMK1	0.746791	-0.0208175	0.126801	0.381	1.174	b		gray
LMF1	0.0114131	0.162048	1.9426	0.767	1.056	b		orange
RQCD1	0.000245799	0.233164	3.60942	0.002	1.809	a		red
RBMS1	0.000249491	0.232928	3.60295	0.002	1.751	a		red
LOC100996819	0.394882	0.0548203	0.403533	0.724	1.067	b		gray
VGLL4	0.000265303	0.231953	3.57626	0.042	1.666	a		red
UNC45A	0.000385403	0.225938	3.41408	0.001	1.826	a		red
STAT1	0.000462126	0.222956	3.33524	0.05	1.435	a	STAT1	red
LOC101060570	0.00313436	0.188781	2.50385	0.597	1.124	b		orange
MSN	0.000509163	0.221347	3.29314	0	2.222	a		red
RPL35	0.000543334	0.220263	3.26493	0.016	1.557	a		red
LZTFL1	0.0964355	0.106887	1.01576	0.102	1.35	b		gray
VIM	0.000592018	0.218823	3.22766	0	2.309	a		red
MAOB	0.613007	-0.0326057	0.212534	0.15	1.304	b		gray
PXN	0.000595803	0.218715	3.2249	0.003	1.736	a		red
WLS	0.000634171	0.217661	3.19779	0	2.083	a		red
MESDC2	0.00439352	0.182135	2.35719	0.08	1.379	b		orange
CNPY4	0.000656404	0.217077	3.18283	0.01	1.615	a		red
SEC61G	0.000692564	0.216165	3.15954	0	2.153	a		red
MKI67	0	1	0	0.104	1.348	b	MKI67	orange
ARSD	0.000861138	0.212421	3.06493	0.001	1.839	a		red
MMP24	0.686656	0.0260077	0.163261	0.245	1.255	b		gray
MOCS3	4.33e-05	0.259159	4.36355	0.496	0.883	b		orange
MPHOSPH10	0.0114354	0.162004	1.94175	0.087	1.475	b		orange
MSMP	0.681833	0.0264308	0.166322	0.343	0.385	b		gray
FKBP9	0.000872306	0.212198	3.05933	0.001	1.808	a		red
MTRR	0.0565509	0.12249	1.24756	0.2	1.335	b	MTRR	gray
NES	0.000942935	0.210843	3.02552	0	1.942	a		red
TRIM22	0.00103549	0.209202	2.98485	0	2.277	a		red
NAA35	0.105178	0.104193	0.978073	0.286	0.823	b		gray
NACAD	0.00139237	0.203931	2.85625	0.831	0.962	b		orange
FKBP10	0.00110939	0.207987	2.95492	0	2.047	a		red
CTBS	0.00178946	0.199361	2.74728	0	2.425	a		red
MX1	0.0018939	0.198314	2.72264	0.001	1.832	a		red
TWF2	0.00215453	0.195916	2.66665	0.002	1.772	a		red
NME7	8.39e-06	0.28144	5.07621	0.1	1.353	b		orange
NMRAL1	0.243069	0.0751671	0.61427	0.507	1.129	b		gray
PEX6	0.00231169	0.194594	2.63607	0.005	1.683	a		red
RETSAT	0.00232177	0.194512	2.63418	0.029	1.498	a		red
OAS1	0.295468	0.067385	0.52949	0.052	1.501	b		gray
CTSL	0.00358146	0.186183	2.44594	0.003	1.725	a		red
LDHA	0.00389347	0.184538	2.40966	0	2.209	a		red
PAK4	0.00928709	0.166565	2.03212	0.177	1.281	b	PAK4	orange
PALM3	0.571305	-0.0364934	0.243132	0.724	1.097	b		gray
PANK2	0.722928	0.0228592	0.140905	0.469	1.142	b		gray
TRAPPC6A	0.00392782	0.184365	2.40585	0.002	1.823	a		red
PCNP	0.0036063	0.186047	2.44294	0.876	1.029	b		orange
DDX58	0.00408049	0.183609	2.38929	0.012	1.596	a		red
PEPD	0.133916	0.0964233	0.873166	0.916	0.981	b		gray
PEX19	0.000212561	0.235451	3.67252	0.57	1.11	b		orange
ACTN1	0.00465423	0.180979	2.33215	0	1.955	a		red
CLIC1	0.00530136	0.178342	2.27561	0	2.233	a		red
PHF5A	0.000332547	0.228333	3.47815	0.396	1.176	b		orange
PHLDA3	0.0284994	-0.140537	1.54516	0.639	1.09	b		royalblue
PI16	0.00236502	-0.194164	2.62617	0.254	0.812	b		royalblue
FHL3	0.00604216	0.175657	2.21881	0.014	1.586	a		red
FAM129A	0.00723264	0.171905	2.1407	0	2.145	a		red
PNPLA6	0.00399571	0.184025	2.39841	0.977	0.995	b		orange
WARS	0.0072666	0.171806	2.13867	0	1.999	a		red
GARS	0.00790543	0.170022	2.10207	0.022	1.528	a		red
POMT2	3.45e-06	0.292737	5.46185	0.471	0.876	b		orange
POR	1.14e-05	0.27739	4.94198	0.084	1.377	b		orange
ANXA1	0.00817698	0.169302	2.08741	0	2.423	a		red
FLNC	0.0082019	0.169237	2.08609	0	2.328	a		red
GALNT4	0.00829933	0.168985	2.08096	0	2.05	a		red
SP140L	0.00847835	0.168528	2.07169	0	2.076	a		red
CRIP1	0.0087414	0.167872	2.05842	0.049	1.452	a		red
PLIN3	0.00949977	0.166074	2.02229	0.005	1.673	a		red
S100A6	0.00950679	0.166058	2.02197	0.004	1.7	a		red
PREX1	0.0763703	0.1139	1.11708	0.906	1.022	b		gray
PRKD1	8.1e-06	0.281905	5.09175	0.595	1.102	b		orange
PRPF6	1.49e-12	0.433498	11.8273	0.17	1.287	b		orange
MKL2	0.0100495	0.164849	1.99786	0.036	1.475	a		red
GMPPA	0.0121935	0.160575	1.91387	0.019	1.544	a		red
PSME2	0.238518	0.0758958	0.622479	0.413	1.162	b		gray
NAT14	0.0140316	0.15741	1.85289	0.025	1.512	a		red
PTGFRN	0.462516	0.0473494	0.334874	0.427	1.157	b		gray
OAS2	0.0143674	0.156871	1.84262	0	2.1	a		red
PTPN14	0.0334922	0.136456	1.47506	0.879	1.061	b		orange
PTPRF	0.675613	0.0269783	0.170302	0.164	0.775	b		gray
ADPRH	0.0161908	0.154126	1.79073	0	2.042	a		red
CEBPE	0.0170455	0.152932	1.76839	0.046	2.337	a		red
RALGDS	0.364188	0.0584623	0.438674	0.093	2.381	b		gray
ETV6	0.0177862	0.151938	1.74992	0.038	1.526	a		red
RBM22	3.5e-07	0.319814	6.45546	0.758	1.058	b		orange
BST2	0.0186344	0.150843	1.72968	0.003	1.735	a		red
GBP1	0.0190478	0.150325	1.72016	0.003	1.755	a		red
TMOD3	0.019913	0.149272	1.70086	0.019	1.543	a		red
REEP5	0.461857	0.047419	0.335492	0.855	0.967	b		gray
TMBIM1	0.0239907	0.144787	1.61996	0	2.099	a		red
RFX2	9.7e-07	0.3081	6.0134	0.482	1.137	b		orange
RGPD3	6.63e-11	0.402998	10.1782	0.807	1.046	b		orange
RGPD4	2.73e-09	0.369807	8.56409	0.315	1.202	b		orange
IGFBP3	0.0243486	0.144426	1.61353	0.001	1.813	a		red
FUCA2	0.0250399	0.14374	1.60137	0	1.937	a		red
ANXA2	0.0250946	0.143687	1.60042	0	2.108	a		red
SWAP70	0.0279157	0.141053	1.55415	0.032	1.482	a		red
TMCO4	0.0300175	0.139236	1.52263	0.006	1.909	a		red
CD276	0.0307563	0.138623	1.51207	0.01	1.607	a		red
MEST	0.0399066	0.131914	1.39896	0.008	1.644	a		red
ANXA5	0.040019	0.13184	1.39773	0.014	1.579	a		red
SARNP	2.44e-08	0.348324	7.61258	0.779	0.95	b		orange
S100A10	0.0468902	0.127621	1.32892	0	2.2	a		red
KLHL4	0.0473584	0.127353	1.3246	0.025	1.524	a		red
S100A11	0.0522315	0.124686	1.28207	0	2.632	a		gray
SERPINB6	0.000278575	0.231176	3.55506	0.122	1.329	b		orange
SH3BP2	0.123192	0.0991554	0.909416	0.173	1.285	b		gray
SIPA1L1	0.0713339	0.115892	1.1467	0.104	1.35	b		gray
ARL4C	0.055399	0.123061	1.2565	0.001	1.88	a		gray
SMARCA1	1.94e-15	0.48046	14.712	0.912	1.02	b		orange
SMEK1	9.23e-08	0.33445	7.03486	0.168	1.289	b		orange
ESYT2	0.0631022	0.11941	1.19996	0.041	1.459	a		gray
GSDMD	0.0665323	0.117901	1.17697	0	2.62	a		gray
SPCS2	6.48e-07	0.312802	6.18859	0.066	1.403	b		orange
DCTD	0.0713127	0.115901	1.14683	0	2.165	a		gray
SRP68	6.37e-08	0.338381	7.19568	0.341	1.19	b		orange
SUMF2	0.0747327	0.114536	1.12649	0.003	1.738	a		gray
ST8SIA1	0.0718899	0.115667	1.14333	0.763	1.193	b		gray
BCAT1	0.0913147	0.108557	1.03946	0.001	1.841	a		gray
EPS8L2	0.10123	0.105387	0.99469	0.03	1.496	a		gray
STK11IP	0.00406863	0.183666	2.39055	0.343	1.191	b		orange
TRIM5	0.11245	0.102084	0.94904	0.001	1.871	a		gray
HSD3B7	0.120266	0.0999329	0.919857	0.012	1.883	a		gray
SYNM	0.253888	0.0734723	0.595359	0.221	1.252	b		gray
FCER1G	0.121761	0.099534	0.914493	0.008	1.628	a	FCER1G	gray
FCGR2C	0.126469	0.0983017	0.898015	0.025	1.686	a	FCGR2C	gray
TCEA2	0.00113842	0.207529	2.9437	0.34	1.293	b		orange
CASP4	0.136752	0.0957291	0.864065	0.001	1.98	a		gray
TFE3	0.0353813	0.135047	1.45123	0.116	1.334	b		orange
TAPBP	0.16548	0.0892507	0.781256	0.003	1.748	a		gray
OSMR	0.172089	0.0878819	0.764247	0.007	1.964	a		gray
PLA2G4A	0.207191	0.0811991	0.683628	0.001	1.918	a		gray
TMEM120A	0.000846808	0.212712	3.07222	0.674	1.08	b		orange
ECE1	0.208594	0.0809499	0.680699	0.007	1.639	a		gray
PARP12	0.245949	0.0747109	0.609154	0.014	1.573	a		gray
NCKAP1L	0.333142	0.0623457	0.47737	0.002	1.784	a		gray
TNKS1BP1	0.000168472	0.239065	3.77347	0.655	1.085	b		orange
TPST1	3.66e-05	0.261515	4.43593	0.26	1.23	b		orange
TRAFD1	0.0189903	0.150397	1.72147	0.779	0.947	b		orange
TLR3	0.335711	0.0620158	0.474034	0.003	1.741	a		gray
NNMT	0.344159	0.0609424	0.463241	0	2.205	a		gray
NAMPT	0.382256	0.0562967	0.417645	0.009	1.625	a		gray
ERBB2	0.581539	0.0355275	0.235421	0.034	1.482	a	ERBB2	gray
PTGS1	0.583709	0.0353238	0.233804	0	2.309	a		gray
AP1S2	0.65198	0.0290763	0.185766	0.009	1.622	a		gray
TSNAXIP1	0.424496	0.0514646	0.372127	0.654	0.908	b		gray
TSR1	8.73e-14	0.454432	13.0587	0.16	1.295	b		orange
STEAP3	0.652724	0.0290098	0.18527	0.01	1.609	a		gray
UBA5	0.149344	0.0927735	0.825811	0.497	1.133	b		gray
UBXN4	1.38e-06	0.303901	5.8595	0.065	1.403	b		orange
EML2	0.819227	0.014736	0.0865959	0.003	1.761	a		gray
TREM2	0.900341	0.00807508	0.0455932	0.019	1.593	a		gray
VCAM1	0.717148	0.0233571	0.144391	0.675	1.08	b		gray
C2orf72	0.93537	0.00522887	0.0290165	0.01	0.621	a		gray
EMP3	0.940618	-0.00480345	0.0265866	0	2.305	a		gray
LPAR1	0.92263	-0.00626254	0.0349723	0.023	1.562	a		gray
VASN	0.755037	-0.0201168	0.122032	0	2.036	a		gray
CPQ	0.519792	-0.0414874	0.284171	0.003	1.743	a		gray
YAP1	0.531053	0.0403753	0.274862	0.206	1.261	b		gray
S100A16	0.486882	-0.0448106	0.312576	0.001	1.823	a		gray
S100A13	0.0592183	-0.121202	1.22754	0.013	1.579	a		gray

## Sheet: Figure3K-L
U87	Vector		ERK5		Vector + XMD8-92		ERK5 + XMD8-92
	mean	SEM	mean	SEM	mean	SEM	mean	SEM
Day 0	0.155	0.012	0.17	0.0151	0.158	0.016	0.165	0.016
Day 1	0.535	0.036	0.585	0.035	0.37	0.025	0.484	0.047
Day 2	1.025	0.112	1.481	0.12	0.8	0.062	0.905	0.088
Day 3	1.875	0.185	2.665	0.183	1.43	0.135	1.602	0.115
Day 4	3.05	0.22	4.88	0.24	2.31	0.21	2.552	0.236
U251	Vector		ERK5		Vector + XMD8-92		ERK5 + XMD8-92
	mean	SEM	mean	SEM	mean	SEM	mean	SEM
Day 0	0.212	0.02	0.21	0.022	0.225	0.016	0.205	0.025
Day 1	0.415	0.041	0.435	0.041	0.326	0.029	0.365	0.035
Day 2	0.75	0.085	1.115	0.086	0.515	0.053	0.612	0.04
Day 3	1.358	0.126	1.985	0.133	0.965	0.067	1.117	0.08
Day 4	2.212	0.187	3.25	0.255	1.528	0.14	1.815	0.15

## Sheet: Figure3M-N
U87	Scrambled shRNA		ERK5 shRNA
	mean	SEM	mean	SEM
Day 0	0.185	0.02	0.182	0.016
Day 1	0.508	0.05	0.4	0.028
Day 2	0.988	0.09	0.712	0.095
Day 3	1.75	0.12	1.152	0.113
Day 4	2.736	0.155	1.652	0.195
U251	Scrambled shRNA		ERK5 shRNA
	mean	SEM	mean	SEM
Day 0	0.21	0.02	0.22	0.03
Day 1	0.381	0.045	0.31	0.044
Day 2	0.65	0.055	0.462	0.05
Day 3	1.185	0.092	0.741	0.09
Day 4	1.95	0.185	1.12	0.12

[truncated: 3 more sheets: Figure3O, Figure3P, Figure3Q]
