# Supplementary material for: Proteogenomics of diffuse gliomas reveal molecular subtypes associated with specific therapeutic targets and immune-evasion mechanisms
Source: Nat Commun. 2023 Jan 31;14:505. doi: 10.1038/s41467-023-36005-1 (PMC9889805; doi:10.1038/s41467-023-36005-1)
Supplement: Supplementary file 15 — Source Data [file 41467_2023_36005_MOESM15_ESM.zip › Resource data/Supplementary Figure12.xlsx]

## Sheet: Supplementary Figure12C
Gene.symbol	Exp030508	Exp031693	Exp032143	Exp032156	Exp032788	Exp032791	Exp033940	Exp034655	Exp036295	Exp036309	Exp036949	Exp040807	Exp040825	Exp040827	Exp040832	Exp040847	Exp040855	Exp047441	Exp047443	Exp047450	Exp047454	Exp047467	Exp047490	Exp047503	Exp031273	Exp031275	Exp031502	Exp031505	Exp031512	Exp031682	Exp031685	Exp031691	Exp031699	Exp031701	Exp032140	Exp032145	Exp032149	Exp032150	Exp032151	Exp032154	Exp032159	Exp032160	Exp032769	Exp032782	Exp032792	Exp032793	Exp032797	Exp032803	Exp033924
CAMK2A	-0.0571781	-0.0451329	1.07005	0.447901	1.84318	-0.347939	1.8174	1.39867	0.909716	3.19098	0.0485409	0.496015	1.36776	1.60529	-0.235963	-0.304322	-0.110573	-0.214197	1.5748	1.16583	8.74736	1.44993	3.20191	0.253741	-0.093955	-0.237293	-0.44455	-0.40563	-0.329311	-0.411677	-0.418584	-0.328814	-0.293472	-0.382535	-0.421311	-0.42001	0.145602	-0.410404	0.512136	-0.285407	-0.0780158	1.31079	-0.104087	-0.278566	-0.115912	-0.407754	-0.365323	-0.40011	-0.340343
CAMK2B	0.528905	0.0242004	0.383255	0.0821372	1.66995	-0.345803	2.22152	0.54951	-0.0982185	0.890707	0.592175	1.68296	1.40014	2.11009	0.0961164	-0.0662199	-0.408669	-0.25809	1.75499	1.86153	8.06627	0.135307	3.48679	0.284108	1.06803	-0.251585	-0.583409	-0.541189	0.815882	-0.538361	-0.401114	-0.545512	0.471776	0.221606	-0.505514	-0.572581	0.269644	-0.249444	1.73354	-0.336107	0.0473913	1.03628	-0.618519	-0.0448875	-0.103754	-0.618034	0.0917933	-0.14662	-0.449112
CAMK2G	-0.0321138	0.293332	1.3882	0.439486	2.39767	0.587733	1.4011	0.850321	-0.416161	0.882622	0.585361	1.43215	3.42166	3.92367	-0.134038	-0.519201	0.648985	0.859391	0.668449	1.98363	4.96279	0.442486	4.46845	0.116063	0.00737216	-0.351071	-0.462832	0.193291	-0.0748089	-0.244403	-0.742792	-0.575849	0.0458815	0.88318	-0.468064	-0.537688	2.26931	-0.545641	0.831764	-0.275727	-0.132712	2.27886	-0.642752	0.247218	-0.05388	-0.712515	-0.0847851	-0.666262	-0.44574
GNB1	0.605051	0.842128	1.84672	0.58228	0.450526	-0.29869	1.16506	-0.104395	-0.725091	4.74394	1.63584	0.199675	-0.297127	-0.269906	-0.112659	-0.65429	-0.316862	0.142576	1.53787	-0.371219	8.55952	1.63655	1.17947	0.654651	0.0508825	0.583719	-0.432969	-0.485533	0.436844	1.08868	-0.264108	0.262362	-0.0623984	0.0702513	-0.0873749	-0.312026	0.351543	-0.326579	1.16663	0.218671	0.817963	0.266484	0.211656	-0.461519	-0.238242	-0.354637	-0.132204	-0.27851	0.105331
GNB2	0.681593	1.10265	2.26347	0.683698	0.587338	-0.347274	0.505438	-0.0943073	-0.852503	5.63353	1.88253	0.271437	-0.270421	-0.252504	-0.115845	-0.720686	-0.2915	0.282169	1.84613	-0.480484	7.06599	1.7869	1.18586	0.816039	0.112765	0.874435	-0.490691	-0.533251	0.749016	1.44325	-0.504807	0.404736	-0.0714012	0.158938	-0.0243191	-0.375505	0.51794	-0.338451	1.49456	0.324491	1.08924	0.313546	0.350035	-0.542337	-0.264088	-0.348708	-0.166507	-0.265792	0.219628
GNB4	0.431766	0.712346	2.34449	0.647706	0.800188	-0.19231	0.0215167	-0.55971	-0.850444	3.11734	2.28763	0.432067	-0.204888	-0.258342	-0.0143832	-0.699895	-0.241989	0.306262	2.24689	-0.447975	8.21634	1.76043	1.32356	0.997411	0.0982432	0.730801	-0.59585	-0.541815	0.945089	1.12137	-0.638409	0.244646	-0.262718	0.125571	-0.112109	-0.413127	0.549239	-0.256389	1.66523	0.324217	1.22709	0.0215968	0.0271145	-0.463797	-0.383065	-0.403453	-0.0561111	-0.155569	0.0506872
GRIA2	-0.350552	0.441323	-0.498125	-0.256988	0.702999	0.308203	3.22087	0.866547	-0.543766	0.838401	-0.387065	2.48757	1.38229	2.06691	-0.132996	-0.571075	0.0982531	0.746358	4.46155	-0.305671	4.54295	-0.0660552	4.44558	-0.408364	0.696914	-0.571075	-0.571075	-0.571075	0.00773144	-0.571075	-0.50345	-0.355877	0.0723898	0.0602188	-0.571075	-0.571075	-0.15962	-0.100286	1.6105	0.313527	1.03085	-0.0531235	-0.446398	-0.485193	1.90793	-0.571075	2.02355	-0.571075	-0.475305
GRIA4	2.62106	-0.0261684	-0.455477	0.158652	-0.33845	-0.368723	-0.184699	-0.293042	-0.426081	0.38888	-0.369519	5.03726	-0.120968	0.85332	-0.113799	-0.455477	0.290097	1.74237	0.994325	-0.455477	1.0246	1.77901	0.231942	-0.246837	-0.403775	-0.455477	-0.455477	-0.455477	0.161838	-0.455477	-0.166377	0.890762	-0.358366	-0.331281	-0.455477	-0.455477	-0.242854	-0.402978	-0.299415	0.256638	0.0837676	0.28213	0.844557	1.10426	-0.239667	-0.455477	-0.378282	-0.455477	-0.455477
CDK2	-0.725045	0.408082	-0.583094	1.06271	-0.279449	-0.725045	-0.606185	-0.725045	-0.151294	-0.725045	-0.442817	-0.592331	-0.583094	0.476778	-0.60099	-0.725045	-0.725045	-0.725045	-0.725045	-0.477453	-0.333135	0.192183	-0.628121	-0.555962	-0.413953	2.29807	-0.603299	-0.0947218	-0.363731	-0.532871	0.847964	0.808709	-0.487844	-0.404717	0.308214	1.49797	-0.0289127	0.0236191	-0.510935	-0.292149	-0.294458	-0.360844	0.0550804	0.409814	6.03071	0.593387	-0.247699	0.697296	0.974964
BRD4	-0.177568	0.329359	-0.603767	-0.530658	-0.435426	1.2934	-0.401729	-0.514542	-0.603767	-0.570216	-0.603767	-0.55996	0.333754	1.61279	-0.589262	-0.401729	-0.334334	-0.603767	0.0934769	0.0509889	-0.255218	-0.262544	-0.48231	-0.603767	-0.0501034	0.913936	0.0451284	3.37824	0.105198	0.052454	-0.177568	0.513962	0.0817561	-0.142405	0.877309	0.793798	0.385033	1.80619	0.229732	0.368917	2.92846	-0.406124	0.62531	-0.0794056	-0.148266	2.04353	-0.0354524	0.0597795	-0.230311
CDK1	-0.281134	-0.225902	-0.287997	-0.253518	-0.285678	-0.287997	-0.0880785	-0.287997	-0.19529	-0.287997	-0.287997	-0.287997	-0.287997	-0.287997	-0.277544	-0.287997	-0.287997	-0.287997	-0.198504	-0.260998	0.148207	1.84843	-0.0426069	-0.284547	-0.25455	-0.213582	-0.257744	-0.27175	-0.26441	-0.287997	-0.0573871	0.0113361	-0.287997	1.05502	-0.19031	-0.0215971	-0.254748	-0.182732	-0.283416	0.202051	-0.255304	-0.287997	0.606316	-0.227588	3.96028	7.18516	-0.247467	-0.0662553	-0.287997
CDK3	-0.590973	0.0386107	-0.264291	1.27679	-0.147381	-0.590973	-0.590973	-0.590973	-0.590973	-0.590973	-0.466225	-0.286875	-0.590973	0.148877	-0.306803	-0.590973	-0.590973	-0.590973	-0.590973	-0.0238295	-0.0517283	-0.590973	-0.0875982	-0.203179	-0.45294	1.20505	-0.590973	0.0904228	-0.337359	-0.590973	-0.590973	0.0585384	-0.590973	-0.0437572	1.12135	0.724124	-0.42637	-0.286875	-0.100883	-0.181923	-0.590973	0.065181	-0.590973	1.2914	6.86054	-0.152695	-0.0995549	1.15988	-0.590973
CDK4	-0.273824	-0.207073	-0.330358	-0.308171	-0.308362	0.546079	-0.320123	-0.32098	-0.310459	-0.35447	-0.318255	-0.348046	-0.288729	-0.223255	-0.261853	-0.229717	-0.16451	-0.277007	-0.0781449	-0.327137	-0.330886	-0.257126	-0.347688	0.589271	-0.288786	1.1802	-0.322143	-0.339031	4.26539	-0.116476	-0.247882	-0.267438	-0.216546	0.613669	-0.29664	-0.338554	-0.209608	-0.240162	-0.300128	-0.23513	-0.311126	-0.285146	0.457662	3.36188	-0.132983	-0.19251	-0.206081	0.843791	-0.335943
CENPB	-0.215895	-0.209512	-0.224757	-0.201919	-0.224757	-0.191841	-0.224757	-0.194596	-0.0532973	2.54947	-0.221673	-0.202658	-0.224757	-0.184921	-0.224757	-0.224757	-0.224757	-0.224757	-0.224757	-0.224757	-0.224757	-0.224757	0.372547	-0.224757	4.28234	-0.187877	-0.224757	-0.15865	-0.135268	-0.193319	-0.0586724	0.467552	-0.208773	-0.158112	-0.224757	-0.224757	-0.224757	0.534606	-0.21959	0.026792	-0.224757	-0.143062	0.501482	-0.119411	0.107419	-0.0285045	-0.224757	-0.224757	-0.189557
DDX20	-0.561963	-0.289005	-0.561963	-0.515281	-0.561963	-0.252312	-0.346084	-0.561963	-0.409278	-0.561963	2.37533	-0.0239984	-0.561963	-0.561963	-0.427624	-0.561963	-0.561963	-0.561963	-0.366469	-0.561963	0.351089	0.0575423	-0.561963	-0.397047	0.669097	1.22561	-0.561963	-0.561963	-0.0851538	-0.561963	-0.48878	-0.561963	-0.439856	1.22357	-0.561963	0.487669	0.397974	-0.539743	3.80841	2.03083	-0.33793	-0.301236	0.479515	2.3101	1.352	-0.561963	-0.561963	-0.125924	-0.427624
DDX41	-0.516114	-0.389379	-0.308891	-0.502609	-0.516114	0.205415	-0.516114	-0.516114	-0.13018	-0.516114	-0.516114	0.186316	-0.315712	-0.123359	-0.377101	-0.202483	-0.373009	-0.516114	-0.516114	-0.158828	-0.516114	-0.362095	-0.453497	-0.386651	-0.161557	1.91204	-0.227039	1.77971	0.231335	0.455065	-0.303434	-0.177927	0.303638	0.707443	1.45776	3.81238	1.54507	-0.452133	-0.516114	0.468707	-0.111081	0.159032	-0.13018	-0.141094	0.2136	-0.390744	0.571023	-0.0865253	-0.486238
FOXK1	-0.515963	-0.494385	-0.526541	-0.669506	-0.41738	-0.0674757	-0.475768	-0.450805	-0.407226	-0.452921	-0.343338	-0.0158574	0.519789	-0.294258	-0.192714	1.02624	-0.311182	-0.529925	-0.402995	-0.255333	-0.438112	2.17792	-0.404264	-0.10894	1.23695	0.559137	-0.362377	1.44469	-0.0670526	2.07469	0.558291	-0.132633	0.550252	-0.579851	2.10726	-0.609891	0.129689	-0.268872	-0.42415	-0.158442	-0.356877	-0.141518	0.886194	0.185116	0.180462	-0.0213577	-0.217254	-0.35053	-0.425419
MCM2	-0.693749	-0.515791	-0.721334	-0.304439	-0.505109	-0.441019	0.752731	-0.405241	-0.635674	-0.735946	-0.735946	-0.154067	-0.695719	0.388104	-0.266795	-0.433967	1.4096	-0.721334	-0.414885	-0.117563	0.518461	-0.125548	0.114633	-0.0945402	-0.254039	0.95506	-0.356085	0.721827	-0.0260948	-0.492768	0.0533434	0.07284	0.6343	-0.510813	-0.130422	1.07225	0.465571	0.278591	-0.278306	-0.00607968	-0.107918	-0.440604	3.62422	0.0237874	2.91706	0.303791	-0.056273	0.850629	1.53353
MCM3	-0.43909	0.511594	-0.527281	-0.434962	-0.7183	-0.394431	0.287269	-0.344425	-0.912039	-0.974139	-0.970396	-0.475868	-0.945158	-0.687527	-0.748604	-0.877983	-0.637708	-0.446596	-0.739785	-0.522872	1.87068	-0.679364	0.394787	-0.726087	1.65058	1.65302	-0.726369	3.12816	-0.378857	-0.911946	0.546495	0.387469	0.647634	0.162957	0.266441	1.35063	0.934068	-0.424172	1.21262	0.769976	0.0303882	-0.197314	3.37687	-0.0373502	0.838934	-0.367974	-0.028062	0.429032	0.866423
MCM7	-0.422039	-0.590081	-0.79429	0.0906154	-0.480897	-0.394231	0.301136	0.682343	-0.585134	-0.812024	-0.812024	-0.478423	0.987804	0.0803793	-0.443791	-0.136198	-0.322409	-0.799749	-0.154879	-0.143619	1.43896	-0.0868945	0.150923	-0.0481682	-0.539498	0.199885	-0.558264	0.309922	1.20233	-0.66361	-0.501625	0.309581	0.901906	-0.461448	-0.359941	0.173698	0.098463	0.422007	-0.516211	0.355729	-0.359258	0.0889947	4.56752	-0.0549922	3.47601	0.964176	-0.11675	0.235455	1.28926
EGFR	-0.35475	-0.317808	0.381897	-0.357071	-0.266336	-0.361029	-0.287984	-0.285582	-0.0838647	0.666381	-0.315244	-0.331018	-0.335616	-0.311853	-0.345554	0.0417716	-0.357613	-0.197853	0.412253	0.808015	-0.31109	-0.260083	-0.361533	0.00444287	-0.337881	3.32774	-0.363673	-0.295986	-0.36007	-0.284126	1.60556	-0.334509	-0.352056	-0.178849	-0.172808	-0.362062	0.394656	-0.354389	-0.35984	-0.295874	-0.350457	0.127261	-0.343488	-0.33515	-0.33818	-0.350052	-0.142592	0.167744	-0.28626
MAPK7	1.67686	2.38617	-0.518535	-0.619702	-0.741961	-0.612272	0.00559333	0.149057	0.204905	-0.754535	-0.754535	-0.754535	-0.085286	-0.547685	-0.631134	-0.754535	3.2321	-0.754535	1.22189	1.75231	-0.754535	-0.754535	-0.680288	2.68168	-0.01384	2.23757	-0.61513	1.23847	-0.385359	-0.42194	-0.754535	0.102188	-0.171593	-0.628276	0.327386	-0.637992	-0.690005	-0.116722	-0.722013	1.41108	1.09786	0.321099	0.714338	2.63595	2.2107	-0.72087	-0.684861	0.435413	-0.604841
KIT	-0.526166	-0.526166	-0.526166	-0.526166	-0.526166	-0.526166	-0.526166	-0.526166	-0.526166	-0.526166	-0.526166	-0.526166	-0.526166	-0.526166	-0.526166	-0.526166	-0.526166	-0.526166	-0.526166	-0.526166	-0.526166	-0.526166	-0.526166	-0.526166	-0.526166	-0.526166	-0.311177	-0.526166	-0.526166	-0.526166	-0.526166	-0.526166	-0.526166	-0.526166	-0.526166	-0.526166	-0.145911	-0.526166	-0.159696	-0.526166	-0.526166	-0.526166	-0.526166	-0.526166	-0.526166	-0.526166	-0.526166	-0.526166	-0.526166
F5	-0.47534	-0.501825	-0.501825	-0.501825	-0.501825	-0.501825	-0.501825	-0.501825	-0.501825	-0.501825	-0.501825	-0.501825	4.34547	-0.501825	-0.501825	-0.501825	-0.501825	-0.501825	-0.501825	-0.501825	0.000992359	-0.501825	-0.501825	-0.501825	-0.501825	-0.501825	-0.501825	-0.501825	-0.501825	-0.501825	1.30269	-0.501825	0.366454	-0.501825	3.49546	4.50767	-0.501825	-0.107825	-0.501825	2.38676	-0.432224	-0.501825	-0.501825	-0.501825	-0.501825	-0.501825	-0.501825	-0.501825	-0.501825
FGA	0.10586	-0.359493	-0.419858	-0.388446	-0.406303	-0.381279	-0.230006	-0.376509	-0.347181	-0.404754	-0.418997	-0.382527	-0.37663	-0.396117	-0.355663	-0.253316	-0.432464	-0.416663	-0.411322	-0.425856	-0.407868	-0.239827	-0.38416	-0.396908	-0.383616	-0.384005	-0.297955	0.181402	-0.30162	-0.370919	-0.323702	-0.409105	-0.321529	-0.41091	0.810767	-0.264321	-0.39911	-0.128742	-0.388024	-0.054505	-0.349053	-0.335426	-0.407136	-0.356779	-0.385462	-0.401604	-0.390431	-0.0840186	-0.233149
FGB	-0.184284	-0.366409	-0.378554	-0.357939	-0.340332	-0.355404	-0.309533	-0.280749	-0.245231	-0.35429	-0.374809	-0.372786	-0.315608	-0.312215	-0.34382	-0.280492	-0.382205	-0.373552	-0.37111	-0.371984	-0.380464	-0.317471	-0.347909	-0.366477	-0.3549	-0.348816	-0.339058	-0.146359	-0.322624	-0.356935	-0.358501	-0.378798	-0.28462	-0.371511	0.956085	-0.14043	-0.36034	-0.173591	-0.200185	-0.242208	-0.268861	-0.274409	-0.369962	-0.323391	-0.350219	-0.346549	-0.355384	0.127463	-0.262037
FGG	-0.249607	-0.323264	-0.344078	-0.326495	-0.335483	-0.325069	-0.297605	-0.255931	-0.327457	-0.328424	-0.345637	-0.33863	-0.340193	-0.312252	-0.315042	-0.332172	-0.348787	-0.339212	-0.337285	-0.339754	-0.344593	-0.292907	-0.311757	-0.331644	-0.330447	-0.319902	-0.297866	-0.0959837	-0.31549	-0.329356	-0.338596	-0.342037	-0.296907	-0.327466	0.738124	-0.210023	-0.334308	-0.130375	-0.330947	-0.145757	-0.287796	-0.207181	-0.337688	-0.306797	-0.308683	-0.324846	-0.331235	-0.00192557	-0.170874
GP1BA	-0.209743	-0.0970103	-0.313423	-0.313423	-0.313423	-0.313423	0.0930746	-0.313423	-0.0862573	-0.188931	-0.313423	-0.313423	-0.170894	-0.279464	-0.280158	0.0875247	-0.313423	-0.313423	-0.313423	0.185342	-0.313423	-0.313423	-0.262121	-0.0727294	0.792712	-0.313423	-0.313423	-0.313423	-0.313423	-0.313423	0.0184975	-0.313423	-0.27773	-0.313423	-0.313423	-0.166731	-0.313423	0.36849	-0.313423	-0.0727294	-0.142103	-0.194134	-0.313423	-0.313423	-0.313423	-0.23229	-0.276342	-0.313423	-0.248593
PDGFRA	-0.362044	-0.263902	-0.433391	-0.0372475	-0.429322	-0.438148	-0.439974	-0.431596	-0.42618	-0.439974	-0.439974	-0.340799	-0.439974	0.276563	-0.422948	-0.439974	-0.43191	-0.439974	0.221123	-0.430698	0.538439	-0.424878	-0.426344	-0.439974	-0.439974	-0.439974	-0.342587	-0.379186	-0.439974	-0.436787	-0.439974	-0.297413	-0.40332	-0.120578	0.331084	-0.429052	-0.439974	-0.432508	-0.439974	-0.429217	-0.439974	0.0281306	-0.439974	-0.439974	0.213793	-0.237382	0.651542	-0.439974	-0.433406
VEGFA	-0.329039	-0.0620117	-0.329039	-0.171784	-0.329039	-0.329039	-0.329039	-0.329039	-0.329039	-0.329039	-0.329039	-0.178341	-0.329039	-0.329039	-0.329039	-0.329039	-0.255899	-0.329039	-0.329039	-0.329039	-0.329039	-0.329039	-0.329039	-0.0171825	-0.329039	-0.329039	0.212506	-0.329039	-0.329039	0.239955	0.0918339	-0.329039	-0.00445905	-0.146908	-0.329039	-0.329039	-0.234602	-0.329039	-0.195773	-0.329039	-0.329039	-0.329039	-0.154366	-0.329039	-0.329039	-0.329039	-0.0961354	-0.329039	-0.329039
[truncated: 89 more columns]

## Sheet: Supplementary Figure12E
p-value	q-value	pathway	source	members_input_overlap	members_input_overlap_geneids	size	effective_size
1.23061e-78	2.54736e-75	Neuronal System	Reactome	SLC6A1; LIN7B; LRFN2; LRFN1; DLG1; DLG3; DLG2; GNAI3; DLG4; CALM1; CACNA1A; CACNA1B; CAMK4; GNG13; DLGAP2; DLGAP3; DLGAP1; GRIN1; SLITRK5; SLC38A1; AKAP5; CAMK2D; CAMK2G; CAMK2A; CAMK2B; KCNAB2; KCNN3; KCNN2; CACNA2D3; KRAS; GNAI1; ADCY5; LRRC4B; ADCY1; ADCY2; HCN1; SYT1; SYT2; HCN2; NRXN3; HCN4; NRXN1; SYT7; GNG7; GNG4; GNG2; GNG3; ALDH5A1; GNG8; GRIA2; GRIA3; HRAS; GRIA1; GRIA4; NRXN2; GLUL; GA…	10021; 5578; 22999; 610; 2783; 9066; 2550; 815; 773; 1739; 8541; 2915; 2037; 9229; 9456; 3766; 4900; 2892; 2744; 6616; 785; 22941; 348980; 2555; 2566; 3736; 816; 782; 1740; 2904; 10815; 6507; 2786; 4905; 321; 3781; 4893; 9495; 51764; 3778; 111; 3265; 2556; 2571; 3741; 163; 23236; 6529; 57622; 2560; 3738; 818; 4137; 1742; 9369; 8497; 9463; 6812; 9378; 2572; 6857; 6538; 5579; 50944; 6854; 5792; 291…	391	391
2.62174e-38	1.809e-35	Glutamatergic synapse	KEGG	PLD2; PPP3R2; PPP3R1; GRIA2; GNAO1; GRIA1; GRIA4; GLUL; SLC1A2; GLS; GNAI3; GNAI1; DLG4; CACNA1A; GNG13; PRKCA; DLGAP1; GRIA3; HOMER1; GRM5; GRIN1; GRM1; GRM2; GRM3; PLCB1; SLC38A1; GNB5; GNB4; PRKCB; GNB1; PRKCG; GNB2; GRM4; GLS2; PLA2G4C; SHANK3; PPP3CB; SHANK1; ADCY1; ADCY5; SLC17A8; GNAQ; ADCY2; JMJD7-PLA2G4B; SHANK2; SLC17A7; ADCY9; GRIN2B; GNG7; GNG4; GNG2; GNG3; PPP3CA; SLC1A6; PPP3CC; GNG…	9229; 94235; 27165; 54331; 107; 108; 111; 115; 81539; 2744; 2752; 23236; 57030; 1742; 2770; 2773; 2775; 2776; 2782; 2783; 2785; 2786; 2788; 9456; 50944; 773; 5338; 51764; 2890; 2891; 2892; 2893; 2902; 2904; 2911; 2912; 2913; 2914; 2915; 6506; 6507; 85358; 6511; 8605; 5530; 5532; 5533; 5534; 5535; 22941; 10681; 246213; 5578; 5579; 5582; 59345; 8681	114	114
5.99511e-32	1.77284e-29	GABAergic synapse	KEGG	SLC6A1; GABRG2; GABRG1; GLUL; ABAT; GABBR1; GABBR2; GLS; GABRA1; GAD1; GAD2; GNAI1; GNAI3; GABARAPL2; CACNA1A; CACNA1B; NSF; GNG13; SLC12A5; PRKCA; GABRA3; GNAO1; SLC6A11; GABRA2; SLC32A1; GNG3; SLC38A1; GNB5; GNB4; PRKCB; GNB1; PRKCG; PLCL1; GABRB1; GABRB2; GABRB3; ADCY5; GNB2; ADCY1; ADCY2; ADCY9; GNG7; GNG4; GNG2; GNG8; GLS2	2560; 2561; 2562; 2565; 2566; 2571; 2572; 18; 94235; 27165; 51764; 54331; 11345; 107; 108; 111; 115; 57468; 81539; 2744; 2752; 2770; 2773; 5334; 2775; 2782; 2783; 2785; 2786; 2788; 4905; 773; 774; 9568; 6529; 140679; 6538; 10681; 5578; 5579; 5582; 59345; 2550; 2554; 2555; 2556	89	89
1.07667e-25	2.47633e-23	Dopaminergic synapse	KEGG	GRIA2; GNAO1; GRIA1; GRIA4; MAPK14; AKT1; AKT2; PRKCG; MAPK10; MAPK12; ARRB1; GNAI3; GNAI1; PPP1R1B; CALM2; CALM3; CALM1; CACNA1A; CACNA1B; GNB4; GNG13; GNB5; TH; GRIA3; PLCB1; PRKCB; CAMK2D; PPP2R2D; CAMK2G; GNB1; CAMK2A; CAMK2B; GNB2; PRKCA; PPP2R2C; PPP2R2B; ADCY5; GNAQ; GSK3A; GRIN2B; GNG7; GNG4; GNG2; GNG3; SCN1A; PPP3CA; PPP3CB; PPP3CC; GNG8	94235; 55844; 51764; 54331; 111; 6300; 6323; 84152; 23236; 207; 208; 2773; 2775; 2776; 2782; 2783; 2785; 2786; 2788; 2770; 773; 774; 801; 805; 817; 808; 815; 816; 818; 2890; 2891; 2892; 2893; 2904; 2931; 7054; 408; 5522; 1432; 5530; 5532; 5533; 5521; 10681; 5578; 5579; 5582; 59345; 5602	132	132
4.88243e-18	4.2111e-16	Glutamate Neurotransmitter Release Cycle	Reactome	STX1A; SNAP25; PPFIA4; VAMP2; PPFIA2; PPFIA3; PPFIA1; SYT1; SLC17A7; STXBP1; CPLX1; GLS2; RAB3A; SLC1A6; GLS; RIMS1; SLC1A2; SLC1A3	57030; 6616; 10815; 6507; 22999; 6511; 6506; 8497; 27165; 6857; 6804; 6812; 8500; 2744; 8499; 6844; 8541; 5864	23	23
p-value	q-value	pathway	source	members_input_overlap	members_input_overlap_geneids	size	effective_size
3.98551e-12	1.56451e-10	Cell Cycle	Reactome	AAAS; RAD9A; LEMD3; LEMD2; EML4; NUP214; CDKN2C; VRK1; NUP98; NUP93; RANGAP1; RBBP7; RBBP4; NCAPG; CCNH; NSL1; PCM1; NOP10; NHP2; B9D2; XPO1; RUVBL1; BANF1; CETN2; NEK9; TOP2A; BUB3; SEC13; STAG1; UBE2E1; CDK11A; CDK11B; NCAPD2; TK1; ANAPC2; GINS2; GINS4; CDC27; UBE2C; POLE3; NUP155; UBE2S; HDAC1; NUP133; ACD; RFC5; RFC4; DSN1; RFC3; CHMP3; TNPO1; NUP62; NEDD1; SMC2; SMC4; POLD1; POLD2; MAPK1; PO…	1031; 10426; 4928; 57122; 57804; 4869; 728642; 4085; 10051; 55746; 23636; 27338; 79980; 8881; 84296; 29082; 10592; 4172; 8086; 55143; 1017; 23511; 5928; 121441; 5883; 8607; 53371; 996; 984; 4174; 4926; 23592; 5985; 1019; 5424; 8021; 1104; 7283; 9918; 27436; 1736; 116028; 221496; 80776; 8815; 29882; 1069; 7443; 55505; 7083; 3065; 64151; 5903; 7514; 983; 3842; 51659; 7324; 9688; 55920; 5905; 9183; …	622	621
7.65915e-10	2.07211e-08	DNA replication	KEGG	PCNA; RNASEH2A; POLE3; MCM6; RFC5; RFC4; MCM3; MCM5; RFC3; MCM7; POLD1; POLD2; MCM4; FEN1; MCM2; POLD4	10535; 5424; 5425; 2237; 5985; 57804; 4175; 4171; 4172; 4173; 4174; 4176; 54107; 5983; 5984; 5111	36	36
0.000363862	0.00255597	Insulin-like Growth Factor-2 signaling pathway	Reactome	IGF2BP1; IGF2BP3; IGF2BP2	10644; 10643; 10642	3	3
0.00302396	0.0154045	Signaling by EGFR	Reactome	CDK1; CDK2; CDK3; CDK4; CDK7	1018; 1017; 1022; 1019; 983	15	15
0.00536764	0.0244784	ERK MAPK targets	Reactome	ACTN3; CSK; PIK3CA; TLN1; PFN1; MAPK1; PXN	1445; 7094; 5829; 5594; 5216; 89; 5290	31	31
p-value	q-value	pathway	source	members_input_overlap	members_input_overlap_geneids	size	effective_size
1.41487e-13	2.7832e-11	Platelet degranulation	Reactome	ITGB3; F5; ITGA2B; MMRN1; CD36; APOH; LY6G6F; SERPINF2; ITIH3; FGG; FGA; FGB; PF4	2244; 350; 948; 22915; 3690; 259215; 2266; 2153; 2243; 3699; 3674; 5345; 5196	131	131
3.61029e-13	2.90026e-11	Regulation of PDGFRA signaling pathway	Reactome	ITGB3; F5; ITGA2B; MMRN1; GP1BA; CD36; LY6G6F; APOH; SERPINF2; PF4; GP5; ITIH3; FGG; FGA; FGB; GP9	2811; 2244; 350; 948; 2814; 22915; 3690; 259215; 2266; 2153; 2243; 3699; 3674; 5345; 2815; 5196	263	263
1.26513e-09	2.7718e-08	Hemostasis	Reactome	ITGB3; GYPC; F5; F13B; ITGA2B; MMRN1; SERPINF2; GP1BA; CD36; APOH; LY6G6F; ITGA1; PF4; GP5; ITIH3; FGG; FGA; FGB; GP9	2165; 2244; 948; 2814; 3672; 3674; 3699; 2153; 259215; 22915; 2815; 2266; 5345; 5196; 2811; 350; 3690; 2243; 2995	677	677
1.65192e-09	3.3176e-08	Metabolism of angiotensinogen to angiotensis	Reactome	F5; F13B; SERPINF2; FGG; FGA; FGB; VEGFA; PDGFRA; KIT	2153; 2244; 2266; 2243; 5345; 2165	23	23
