# Supplementary material for: Proteogenomics of diffuse gliomas reveal molecular subtypes associated with specific therapeutic targets and immune-evasion mechanisms
Source: Nat Commun. 2023 Jan 31;14:505. doi: 10.1038/s41467-023-36005-1 (PMC9889805; doi:10.1038/s41467-023-36005-1)
Supplement: Supplementary file 15 — Source Data [file 41467_2023_36005_MOESM15_ESM.zip › Resource data/Supplementary Figure2.xlsx]

## Sheet: Supplementary Figure2A
Proteomic exp. NO. fo tumor tissue	C>A	C>G	C>T	T>C	T>A	T>G		TCGA_Sample_Barcode	C>A	C>G	C>T	T>C	T>A	T>G
Exp030506	8.05687	7.26698	70.3002	8.68878	4.73934	0.947867		TCGA-02-0003-01	12.5	1.78571	69.6429	10.7143	3.57143	1.78571
Exp030507	9.97375	11.2861	51.4436	18.1102	4.19948	4.98688		TCGA-02-0033-01	13.8889	0	75	5.55556	2.77778	2.77778
Exp030508	6.66667	7.33333	69.2381	8.7619	4.38095	3.61905		TCGA-02-0047-01	6.66667	4	65.3333	9.33333	9.33333	5.33333
Exp030509	10.8333	12.7778	49.1667	19.7222	3.61111	3.88889		TCGA-02-0055-01	6.15385	3.07692	72.3077	10.7692	7.69231	0
Exp031193	10	9.65517	57.2414	15.3448	3.7931	3.96552		TCGA-02-2470-01	7.93651	7.93651	60.3175	14.2857	3.1746	6.34921
Exp031273	8.09843	3.22148	80.4922	4.56376	2.59508	1.02908		TCGA-02-2483-01	21.6667	5	35	30	6.66667	1.66667
Exp031274	12.2195	9.97506	49.8753	18.2045	5.98504	3.74065		TCGA-02-2485-01	14.0625	4.6875	64.0625	10.9375	1.5625	4.6875
Exp031275	8.7619	11.2381	56.5714	14.8571	4.95238	3.61905		TCGA-02-2486-01	10.2941	2.94118	72.0588	5.88235	4.41176	4.41176
Exp031495	10.9974	9.20716	52.9412	16.8798	5.11509	4.85934		TCGA-06-0119-01	14.1026	5.12821	60.2564	11.5385	5.12821	3.84615
Exp031496	6.70391	11.7318	53.352	17.8771	4.7486	5.58659		TCGA-06-0122-01	5.43478	15.2174	65.2174	6.52174	4.34783	3.26087
Exp031497	12.3515	9.97625	50.8314	16.8646	4.98812	4.98812		TCGA-06-0124-01	14.9254	8.95522	65.6716	2.98507	4.47761	2.98507
Exp031498	10.7246	10.4348	51.0145	18.5507	4.34783	4.92754		TCGA-06-0125-01	1.38889	8.33333	69.4444	9.72222	8.33333	2.77778
Exp031500	9.39086	9.89848	54.5685	14.467	6.09137	5.58376		TCGA-06-0126-01	16.3934	1.63934	60.6557	9.83607	4.91803	6.55738
Exp031502	10.6623	2.69287	77.0742	4.94905	3.09316	1.52838		TCGA-06-0128-01	6.34921	14.2857	42.8571	23.8095	4.7619	7.93651
Exp031504	7.38786	11.6095	48.8127	21.6359	6.0686	4.48549		TCGA-06-0129-01	5.26316	15.7895	65.7895	5.26316	2.63158	5.26316
Exp031505	10.8642	7.90123	56.2963	14.8148	3.7037	6.41975		TCGA-06-0130-01	12.5	6.25	53.125	9.375	9.375	9.375
Exp031511	14.3251	9.36639	46.281	20.1102	5.50964	4.40771		TCGA-06-0132-01	3.7037	3.7037	74.0741	11.1111	3.7037	3.7037
Exp031512	10.4377	8.58586	59.4276	12.4579	4.88215	4.20875		TCGA-06-0137-01	12.3596	2.24719	78.6517	5.61798	1.1236	0
Exp031513	10.101	11.3636	48.2323	20.9596	4.79798	4.54545		TCGA-06-0139-01	25	0	75	0	0	0
Exp031515	9.54053	5.5897	74.2757	4.68247	4.71174	1.19988		TCGA-06-0140-01	5.55556	3.7037	77.7778	7.40741	3.7037	1.85185
Exp031517	11.1792	9.64778	57.7335	13.7825	4.74732	2.90965		TCGA-06-0141-01	22.7273	0	31.8182	36.3636	4.54545	4.54545
Exp031675	12.0067	5.18472	71.4736	3.50546	6.57011	1.25945		TCGA-06-0142-01	9.09091	9.09091	63.6364	12.1212	3.0303	3.0303
Exp031679	10.6862	6.4117	63.2171	11.4736	5.84927	2.3622		TCGA-06-0145-01	13.5922	3.8835	66.9903	10.6796	4.85437	0
Exp031682	8.43373	9.39759	58.5542	17.3494	3.13253	3.13253		TCGA-06-0151-01	10	10	65	10	5	0
Exp031685	8.62745	10.1961	59.0196	14.1176	4.11765	3.92157		TCGA-06-0152-01	19.697	7.57576	56.0606	4.54545	1.51515	10.6061
Exp031686	8.71985	8.16327	61.7811	12.987	5.00928	3.33952		TCGA-06-0154-01	7.69231	7.69231	73.8462	9.23077	1.53846	0
Exp031688	9.60758	7.98376	64.9526	10.9608	3.38295	3.11231		TCGA-06-0155-01	10.3896	5.19481	55.8442	16.8831	6.49351	5.19481
Exp031690	9.55056	5.05618	61.236	14.6067	4.68165	4.86891		TCGA-06-0157-01	10.5263	3.50877	71.9298	7.01754	7.01754	0
Exp031691	10.8563	7.95107	63.7615	11.1621	2.9052	3.36391		TCGA-06-0158-01	3.22581	12.9032	62.9032	8.06452	8.06452	4.83871
Exp031693	8.63874	11.5183	49.7382	19.3717	4.18848	6.5445		TCGA-06-0166-01	17.5	7.5	60	10	2.5	2.5
Exp031694	11.099	5.65832	66.8118	9.14037	4.46137	2.82916		TCGA-06-0167-01	0	0	100	0	0	0
Exp031695	9.26431	11.9891	46.8665	22.6158	3.54223	5.72207		TCGA-06-0168-01	6.66667	11.1111	55.5556	15.5556	6.66667	4.44444
Exp031697	10.5134	8.06846	50.1222	23.7164	3.42298	4.15648		TCGA-06-0169-01	10.5263	5.26316	61.4035	19.2982	0	3.50877
Exp031699	9.97783	12.8603	49.2239	19.2905	4.43459	4.21286		TCGA-06-0171-01	13.3333	11.6667	60	10	3.33333	1.66667
Exp031700	10.5541	8.44327	51.9789	16.6227	6.0686	6.33245		TCGA-06-0173-01	16.2791	5.81395	59.3023	10.4651	8.13953	0
Exp031701	9.94898	12.2449	50	20.6633	2.80612	4.33673		TCGA-06-0174-01	13.5802	7.40741	65.4321	9.87654	1.23457	2.46914
Exp031702	7.69231	11.6809	53.2764	19.943	3.7037	3.7037		TCGA-06-0184-01	1.6129	6.45161	77.4194	6.45161	4.83871	3.22581
Exp031703	9.41704	10.3139	54.2601	16.5919	6.05381	3.36323		TCGA-06-0185-01	8.57143	7.14286	70	5.71429	7.14286	1.42857
Exp031704	10.5863	7.16612	62.3779	12.8664	3.25733	3.74593		TCGA-06-0187-01	6.52174	2.17391	56.5217	13.0435	13.0435	8.69565
Exp031705	7.76471	12	49.4118	22.3529	3.52941	4.94118		TCGA-06-0188-01	7.01754	3.50877	70.1754	14.0351	3.50877	1.75439
Exp032138	10.2254	6.36071	70.4509	6.76329	5.55556	0.644122		TCGA-06-0189-01	11.1111	3.7037	55.5556	14.8148	3.7037	11.1111
Exp032139	8.52995	9.2559	63.3394	12.1597	3.99274	2.72232		TCGA-06-0190-01	8.95522	1.49254	76.1194	7.46269	4.47761	1.49254
Exp032140	6.91057	8.94309	59.5528	15.4472	5.0813	4.06504		TCGA-06-0192-01	7.31707	6.09756	68.2927	7.31707	4.87805	6.09756
Exp032143	7.74032	5.49313	72.035	9.3633	2.37203	2.99625		TCGA-06-0195-01	10.6667	0	74.6667	6.66667	1.33333	6.66667
Exp032145	8.68385	8.54817	62.0081	13.9756	3.6635	3.12076		TCGA-06-0209-01	4.81928	8.43373	68.6747	15.6627	2.40964	0
Exp032147	8.84086	11.5914	50.4912	17.0923	4.51866	7.46562		TCGA-06-0210-01	11.9403	13.4328	61.194	5.97015	5.97015	1.49254
Exp032149	6.53021	3.9961	80.0682	4.77583	3.36257	1.26706		TCGA-06-0211-01	12.6761	11.2676	60.5634	5.6338	7.04225	2.8169
Exp032150	8.85167	14.5933	49.2823	18.4211	4.06699	4.78469		TCGA-06-0213-01	13.8462	10.7692	61.5385	12.3077	0	1.53846
Exp032151	11.1111	7.40741	49.7685	22.2222	3.93519	5.55556		TCGA-06-0214-01	5.95238	7.14286	71.4286	10.7143	4.7619	0
Exp032152	7.33496	11.9804	52.3227	18.3374	6.60147	3.42298		TCGA-06-0216-01	9.09091	7.57576	63.6364	12.1212	6.06061	1.51515
Exp032153				100				TCGA-06-0219-01	11.6279	11.6279	53.4884	18.6047	0	4.65116
Exp032154	10.0985	11.8227	47.7833	19.2118	5.41872	5.66502		TCGA-06-0221-01	14.6341	4.87805	51.2195	21.9512	7.31707	0
Exp032155	8.71671	10.8959	50.8475	19.6126	4.84262	5.08475		TCGA-06-0237-01	15.2174	4.34783	63.0435	8.69565	2.17391	6.52174
Exp032156	14.8225	10.0209	53.4447	14.405	3.34029	3.9666		TCGA-06-0238-01	20.4545	6.81818	47.7273	15.9091	6.81818	2.27273
Exp032158	12.6582	11.1814	54.2194	14.9789	2.32068	4.64135		TCGA-06-0240-01	0	0	85.7143	14.2857	0	0
Exp032159	11.2016	11.8126	46.4358	19.7556	5.70265	5.09165		TCGA-06-0241-01	12.9032	6.45161	62.9032	14.5161	1.6129	1.6129
Exp032160	6.7029	8.15217	65.942	12.1377	3.62319	3.44203		TCGA-06-0644-01	9.375	4.6875	68.75	10.9375	6.25	0
Exp032161	6.80588	5.18175	76.7981	6.88322	2.70688	1.62413		TCGA-06-0645-01	12.6761	7.04225	67.6056	7.04225	2.8169	2.8169
Exp032769	6.85169	5.03036	76.4961	7.80572	2.42845	1.38768		TCGA-06-0646-01	7.69231	10.2564	64.1026	7.69231	7.69231	2.5641
Exp032772	10.1946	7.22892	68.8601	7.41427	4.17053	2.1316		TCGA-06-0648-01	10.8108	4.05405	64.8649	13.5135	2.7027	4.05405
Exp032773	10.2752	9.72477	60	11.0092	5.68807	3.30275		TCGA-06-0649-01	13.7615	7.33945	51.3761	11.0092	9.17431	7.33945
Exp032776	8.26709	8.74404	66.6137	10.9698	2.7027	2.7027		TCGA-06-0650-01	12.1951	14.6341	70.7317	2.43902	0	0
Exp032778	9.24041	6.14722	74.5106	3.11276	6.28426	0.704777		TCGA-06-0686-01	13.0435	10.1449	47.8261	11.5942	8.69565	8.69565
Exp032782	10.5263	12.1053	53.1579	15.7895	2.63158	5.78947		TCGA-06-0743-01	10	6.36364	67.2727	7.27273	5.45455	3.63636
Exp032788	7.57238	10.6904	54.5657	18.931	4.45434	3.78619		TCGA-06-0744-01	11.1111	4.93827	70.3704	7.40741	4.93827	1.23457
Exp032791	14.6843	6.90162	57.1219	12.6285	5.1395	3.52423		TCGA-06-0745-01	11.1111	16.6667	50	9.25926	11.1111	1.85185
Exp032792	8.93997	4.98084	69.8595	11.2388	2.68199	2.29885		TCGA-06-0747-01	8.53659	9.7561	59.7561	13.4146	4.87805	3.65854
Exp032793	7.33945	4.95413	74.3119	7.88991	3.21101	2.29358		TCGA-06-0749-01	10	1.66667	75	8.33333	3.33333	1.66667
Exp032797	9.32642	11.658	48.7047	17.8756	5.18135	7.25389		TCGA-06-0750-01	23.2558	6.97674	53.4884	9.30233	4.65116	2.32558
Exp032798	12.8463	10.8312	45.8438	18.136	6.04534	6.29723		TCGA-06-0875-01	9.45946	8.10811	62.1622	12.1622	5.40541	2.7027
Exp032800	13.6709	10.8861	53.9241	13.9241	3.5443	4.05063		TCGA-06-0876-01	10.8434	3.61446	69.8795	8.43373	4.81928	2.40964
Exp032801	11.7773	10.4925	52.0343	16.4882	3.64026	5.56745		TCGA-06-0877-01	11.3924	10.1266	62.0253	3.79747	7.59494	5.06329
Exp032803	8.24742	13.4021	47.9381	19.3299	5.15464	5.92784		TCGA-06-0878-01	11.3208	5.66038	62.2642	7.54717	5.66038	7.54717
Exp032806	11.1374	6.51659	68.9573	7.22749	4.14692	2.01422		TCGA-06-0879-01	15.625	3.125	64.0625	12.5	3.125	1.5625
Exp033924	7.60157	7.07733	68.9384	8.78113	3.4076	4.19397		TCGA-06-0881-01	4	12	72	8	0	4
Exp033926	8.70647	12.6866	51.2438	18.408	4.22886	4.72637		TCGA-06-0882-01	13.6364	6.81818	61.3636	13.6364	2.27273	2.27273
Exp033927	6.74956	8.17052	64.6536	12.611	3.90764	3.90764		TCGA-06-0939-01	10.5882	7.05882	65.8824	12.9412	2.35294	1.17647
Exp033929	9.5122	11.2195	49.0244	19.7561	4.87805	5.60976		TCGA-06-1804-01	16.3265	6.12245	60.2041	11.2245	6.12245	0
Exp033931	9.62441	10.0939	55.1643	17.1362	3.52113	4.46009		TCGA-06-1806-01	3.57143	7.14286	39.2857	25	14.2857	10.7143
Exp033932	10.9188	10.253	59.5206	11.5846	3.86152	3.86152		TCGA-06-2557-01	9.43396	1.88679	62.2642	11.3208	7.54717	7.54717
Exp033933	12.5	9.77273	52.7273	15.4545	5.22727	4.31818		TCGA-06-2558-01	11.1111	8.88889	51.1111	18.8889	10	0
Exp033934	9	9	55.75	17.75	3.75	4.75		TCGA-06-2559-01	15.7143	2.85714	65.7143	11.4286	2.85714	1.42857
Exp033938	7.77385	7.77385	60.7774	15.9011	3.88693	3.88693		TCGA-06-2561-01	10.5263	15.7895	55.2632	7.89474	2.63158	7.89474
Exp033940	10.3636	10.7273	54.7273	14.7273	5.45455	4		TCGA-06-2562-01	5.7971	4.34783	65.2174	17.3913	2.89855	4.34783
Exp033941	8.27138	3.43866	76.487	5.94796	4.46097	1.39405		TCGA-06-2563-01	13.9241	8.86076	54.4304	11.3924	6.32911	5.06329
Exp033946	9.58269	7.57342	67.2334	8.65533	4.9459	2.00927		TCGA-06-2564-01	2.77778	5.55556	79.1667	6.94444	2.77778	2.77778
Exp033954	8.63898	2.54623	81.1761	4.09215	2.30373	1.2428		TCGA-06-2565-01	5.55556	5.55556	72.2222	11.1111	0	5.55556
Exp033956	13.2988	9.49914	55.7858	12.7807	5.00864	3.62694		TCGA-06-2567-01	6.55738	4.91803	72.1311	8.19672	4.91803	3.27869
Exp033958	6.37144	3.02756	81.8798	4.92544	2.34975	1.446		TCGA-06-2569-01	30.303	12.1212	39.3939	15.1515	0	3.0303
Exp033959	10.5845	9.47867	53.2385	16.1137	5.6872	4.89731		TCGA-06-2570-01	12.1951	7.31707	56.0976	19.5122	4.87805	0
Exp034617	4.76858	4.06732	84.1515	4.13745	1.96353	0.911641		TCGA-06-5408-01	7.27273	5.45455	67.2727	16.3636	3.63636	0
Exp034618	6.3197	5.39033	77.6022	6.78439	2.60223	1.30112		TCGA-06-5410-01	10	6.66667	73.3333	3.33333	0	6.66667
Exp034619	5.71749	4.14798	82.287	4.12556	2.6009	1.12108		TCGA-06-5411-01	10.8108	2.7027	62.1622	18.9189	5.40541	0
Exp034628	5.43064	2.22942	86.0137	3.04878	2.22942	1.04802		TCGA-06-5412-01	11.1111	9.52381	65.0794	4.7619	7.93651	1.5873
Exp034629	8.42311	6.66014	67.189	8.22723	5.97453	3.52595		TCGA-06-5413-01	9.61538	7.69231	59.6154	11.5385	7.69231	3.84615
Exp034633	5.08021	7.21925	72.1925	9.89305	2.40642	3.20856		TCGA-06-5414-01	14.2857	4.7619	66.6667	9.52381	2.38095	2.38095
Exp034644	7.31982	5.40541	74.0991	8.78378	2.92793	1.46396		TCGA-06-5415-01	3.63636	9.09091	81.8182	1.81818	1.81818	1.81818
Exp034655	7.82828	7.07071	69.0657	8.4596	4.54545	3.0303		TCGA-06-5416-01	25.7847	0.230889	61.0858	7.69423	0.76131	4.44306
Exp035624	8.43091	14.0515	52.2248	16.8618	3.51288	4.91803		TCGA-06-5417-01	15.5172	10.3448	36.2069	27.5862	5.17241	5.17241
Exp035626	9.58549	8.03109	59.3264	15.8031	4.14508	3.10881		TCGA-06-5418-01	4.16667	2.08333	83.3333	6.25	4.16667	0
Exp035627	6.2333	3.29475	81.6563	5.43188	2.13713	1.24666		TCGA-06-5856-01	23.4375	10.9375	32.8125	10.9375	7.8125	14.0625
Exp035651	9.02527	11.0108	56.1372	15.704	3.2491	4.87365		TCGA-06-5858-01	1.74672	0.873362	90.8297	4.80349	0.436681	1.31004
Exp035652	9.47368	13.0526	54.7368	15.3684	3.78947	3.57895		TCGA-06-5859-01	11.7647	3.92157	76.4706	3.92157	3.92157	0
Exp036294	11.1748	9.45559	48.9971	19.4842	5.73066	5.15759		TCGA-06-6388-01	8.62069	8.62069	67.2414	8.62069	6.89655	0
Exp036295	8.62471	11.1888	50.8159	19.8135	4.662	4.8951		TCGA-06-6389-01	8.33333	8.33333	58.3333	12.5	6.25	6.25
Exp036296	6.41184	7.39827	72.7497	7.39827	4.31566	1.72626		TCGA-06-6390-01	14	12	48	18	4	4
Exp036307	8.91508	2.99184	79.0571	4.26111	3.20338	1.57147		TCGA-06-6391-01	6.57895	14.4737	55.2632	13.1579	9.21053	1.31579
Exp036309	7.74487	8.88383	56.7198	18.2232	3.64465	4.7836		TCGA-06-6693-01	5.55556	18.5185	51.8519	12.963	7.40741	3.7037
Exp036311	10.7143	11.5385	50.2747	18.1319	4.67033	4.67033		TCGA-06-6694-01	12.844	5.50459	66.9725	9.17431	4.58716	0.917431
Exp036314	9.45626	8.51064	53.6643	17.7305	4.96454	5.67376		TCGA-06-6695-01	10.1695	8.47458	66.1017	10.1695	3.38983	1.69492
Exp036938	7.02247	10.3933	53.3708	17.4157	4.21348	7.58427		TCGA-06-6697-01	18.0556	8.33333	50	11.1111	6.94444	5.55556
Exp036945	11.4833	9.56938	53.11	18.8995	2.39234	4.54545		TCGA-06-6698-01	4.87805	9.7561	73.1707	2.43902	4.87805	4.87805
Exp036947	9.04523	10.0503	53.2663	19.598	2.51256	5.52764		TCGA-06-6699-01	15.942	1.44928	75.3623	5.7971	1.44928	0
Exp036949	23.279	1.31341	58.8315	9.375	1.40399	5.7971		TCGA-06-6700-01	10	5	68.3333	13.3333	3.33333	0
Exp036950	6.73854	9.02965	63.0728	14.2857	3.77358	3.09973		TCGA-06-6701-01	2.63158	7.89474	60.5263	15.7895	7.89474	5.26316
Exp037363	10.1338	11.0899	52.9637	18.1644	4.2065	3.44168		TCGA-06-A5U0-01	5.26316	5.26316	81.5789	7.89474	0	0
Exp037364	10.5793	12.0907	51.3854	16.8766	2.267	6.80101		TCGA-06-A5U1-01	15.2941	4.70588	57.6471	11.7647	5.88235	4.70588
Exp037366	11.8457	9.91736	50.9642	16.2534	4.40771	6.61157		TCGA-06-A6S0-01	7.04225	1.40845	78.8732	8.4507	1.40845	2.8169
Exp037368	11.7769	12.8099	47.9339	18.1818	5.16529	4.13223		TCGA-06-A6S1-01	13.7255	11.7647	52.9412	9.80392	5.88235	5.88235
Exp040807	6.15385	10.7692	51.0256	22.5641	5.12821	4.35897		TCGA-06-A7TK-01	6.25	9.375	67.1875	10.9375	3.125	3.125
Exp040809	10	7.56098	57.0732	17.8049	2.19512	5.36585		TCGA-06-A7TL-01	9.67742	9.67742	45.1613	19.3548	12.9032	3.22581
Exp040812	9.82368	12.3426	48.6146	20.1511	3.77834	5.28967		TCGA-08-0386-01	0	12.5	81.25	6.25	0	0
Exp040815	11.3475	9.69267	52.0095	17.4941	4.25532	5.20095		TCGA-12-0615-01	11.7647	13.2353	60.2941	5.88235	4.41176	4.41176
Exp040823	7.65492	6.92588	68.1652	9.47752	4.86027	2.91616		TCGA-12-0616-01	2.12766	6.38298	74.4681	14.8936	0	2.12766
Exp040825	7.85936	7.54912	72.0786	7.44571	3.82627	1.24095		TCGA-12-0618-01	13.0435	2.17391	65.2174	8.69565	6.52174	4.34783
Exp040826	8.60927	9.05077	58.7196	14.128	3.31126	6.18102		TCGA-12-0619-01	11.1111	6.34921	71.4286	9.52381	1.5873	0
Exp040827	10.6157	13.3758	47.983	18.0467	4.24628	5.73248		TCGA-12-0688-01	10	3.33333	60	18.3333	3.33333	5
Exp040828	7.79221	5.30303	73.9177	7.35931	3.0303	2.5974		TCGA-12-0692-01	7.79221	7.79221	63.6364	6.49351	6.49351	7.79221
Exp040831	8.21596	8.21596	53.5211	19.2488	4.69484	6.10329		TCGA-12-0821-01	15.0685	8.21918	49.3151	13.6986	6.84932	6.84932
Exp040832	10.4878	6.58537	55.8537	16.8293	5.85366	4.39024		TCGA-12-1597-01	12.5	7.5	65	8.75	2.5	3.75
Exp040833	9.92366	13.486	48.855	19.084	3.30789	5.34351		TCGA-12-3649-01	12.5	9.09091	55.6818	7.95455	13.6364	1.13636
Exp040834	8.05369	9.0604	61.5772	13.4228	4.86577	3.02013		TCGA-12-3650-01	10.7143	7.14286	75	0	1.78571	5.35714
Exp040835	9.66921	11.4504	49.3639	16.0305	6.10687	7.37913		TCGA-12-3652-01	15.493	5.6338	56.338	15.493	7.04225	0
Exp040837	10.1299	9.35065	51.9481	19.7403	3.37662	5.45455		TCGA-12-3653-01	10.7143	3.57143	71.4286	10.7143	0	3.57143
Exp040841	9.82533	10.0437	56.1135	15.9389	4.58515	3.49345		TCGA-12-5295-01	15.1899	6.32911	62.0253	8.86076	5.06329	2.53165
Exp040843	11.9058	7.9372	72.874	4.31749	1.96249	1.00305		TCGA-12-5299-01	7.69231	12.8205	69.2308	7.69231	2.5641	0
Exp040844	8.92086	9.92806	57.4101	16.5468	4.02878	3.16547		TCGA-12-5301-01	2.7027	6.75676	74.3243	10.8108	2.7027	2.7027
Exp040846	10.1313	8.44278	58.5366	15.7598	3.18949	3.93996		TCGA-14-0736-01	18.0556	8.33333	56.9444	9.72222	5.55556	1.38889
Exp040847	9.81912	10.8527	51.4212	18.0879	5.94315	3.87597		TCGA-14-0740-01	9.43396	7.54717	62.2642	9.43396	9.43396	1.88679
Exp040848	10.5344	10.9924	53.1298	16.6412	3.96947	4.73282		TCGA-14-0781-01	9.09091	12.1212	72.7273	3.0303	0	3.0303
Exp040849	8.84167	3.01576	77.4503	6.78547	2.53598	1.3708		TCGA-14-0786-01	12.8205	12.8205	53.8462	7.69231	5.12821	7.69231
Exp040850	6.83311	4.99343	72.5361	8.54139	4.3364	2.75953		TCGA-14-0787-01	15.7895	5.26316	68.4211	5.26316	5.26316	0
Exp040852	9.79955	8.90869	53.6748	18.4855	4.89978	4.23163		TCGA-14-0789-01	7.89474	3.94737	75	5.26316	5.26316	2.63158
Exp040854	11.1111	10.8642	47.4074	20.2469	4.93827	5.4321		TCGA-14-0790-01	9.72222	4.16667	70.8333	9.72222	2.77778	2.77778
Exp040855	10.5541	11.2137	58.4433	12.7968	4.48549	2.5066		TCGA-14-0813-01	12.963	5.55556	55.5556	10.1852	10.1852	5.55556
Exp040858	9.81308	14.486	49.2991	16.8224	4.20561	5.37383		TCGA-14-0817-01	10.8108	2.7027	77.027	4.05405	2.7027	2.7027
Exp040861	7.73713	5.11492	77.4037	4.62933	3.49628	1.61865		TCGA-14-0862-01	8.69565	4.34783	54.3478	17.3913	8.69565	6.52174
Exp047430	12.5234	8.69159	60.3738	10.6542	5.70093	2.05607		TCGA-14-0871-01	11.8644	15.2542	35.5932	18.6441	15.2542	3.38983
Exp047434	9.44882	11.5486	47.5066	20.9974	4.19948	6.29921		TCGA-14-1034-01	10.3448	8.04598	72.4138	5.74713	2.29885	1.14943
Exp047436	9.58269	9.11901	59.3509	13.1376	5.56414	3.24575		TCGA-14-1043-01	12.5	8.33333	50	8.33333	0	20.8333
Exp047437	6.82819	5.28634	71.2555	9.69163	4.51542	2.42291		TCGA-14-1395-01	7.54717	3.77358	71.6981	5.66038	9.43396	1.88679
Exp047440	8.33333	13.4804	46.3235	20.8333	4.65686	6.37255		TCGA-14-1450-01	9.375	3.125	70.3125	6.25	7.8125	3.125
Exp047441	7.35867	6.67641	75.6823	4.77583	4.4347	1.07212		TCGA-14-1456-01	6.89655	13.7931	51.7241	17.2414	3.44828	6.89655
Exp047442	5.44764	3.50507	83.4037	4.6875	1.81588	1.1402		TCGA-14-1823-01	17.1875	14.0625	45.3125	9.375	10.9375	3.125
Exp047443	9.92196	7.24638	66.2207	8.69565	5.7971	2.11817		TCGA-14-1825-01	18.6441	3.38983	66.1017	5.08475	3.38983	3.38983
Exp047444	6.50224	10.0897	56.9507	15.4709	5.15695	5.8296		TCGA-14-1829-01	12.6984	15.873	57.1429	9.52381	3.1746	1.5873
Exp047445	12.0104	10.4439	52.2193	17.2324	1.56658	6.52742		TCGA-14-2554-01	18.2927	0	62.1951	9.7561	6.09756	3.65854
Exp047446	10	7.2	62.4	14.6	2.6	3.2		TCGA-14-3476-01	23.9437	7.04225	53.5211	9.85915	4.22535	1.40845
Exp047448	6.81319	6.59341	72.5275	8.02198	3.84615	2.1978		TCGA-14-4157-01	0	6.06061	57.5758	21.2121	9.09091	6.06061
Exp047449	7.8341	8.52535	55.2995	18.4332	4.14747	5.76037		TCGA-15-0742-01	10.3896	7.79221	63.6364	7.79221	7.79221	2.5974
Exp047450	9.24287	5.21141	69.0265	10.0295	4.22812	2.26155		TCGA-16-0846-01	13.5802	6.17284	60.4938	9.87654	8.64198	1.23457
Exp047451	9.48718	9.23077	51.7949	18.4615	3.33333	7.69231		TCGA-16-0848-01	3.13199	1.34228	90.8277	3.13199	1.11857	0.447427
Exp047454	8.11404	11.8421	53.9474	15.1316	6.57895	4.38596		TCGA-16-0861-01	14.2857	6.34921	49.2063	12.6984	11.1111	6.34921
Exp047455	6.51429	6.85714	70.5143	8.8	3.77143	3.54286		TCGA-16-1045-01	13.6364	2.27273	61.3636	12.5	6.81818	3.40909
Exp047467	7.24578	6.75175	75.8337	4.89914	4.03458	1.23508		TCGA-16-1048-01	14.4737	5.26316	64.4737	6.57895	5.26316	3.94737
Exp047468	10	11.1111	52.2222	19.1667	4.16667	3.33333		TCGA-19-1390-01	14.5038	3.81679	57.2519	15.2672	6.10687	3.05344
Exp047469	9.42205	5.73094	73.4337	4.22535	6.11948	1.06848		TCGA-19-1787-01	2.54011	0.802139	92.3797	2.94118	0.802139	0.534759
Exp047474	8.8785	8.41121	63.5514	12.6168	3.58255	2.9595		TCGA-19-1790-01	19.469	15.9292	46.0177	8.84956	8.84956	0.884956
Exp047476	10.6457	5.49738	69.459	8.2897	3.83944	2.26876		TCGA-19-2619-01	10.7692	9.23077	75.3846	1.53846	1.53846	1.53846
Exp047477	4.8355	1.77965	88.6313	2.50556	1.51036	0.737619		TCGA-19-2620-01	9.41176	8.23529	65.8824	7.05882	7.05882	2.35294
Exp047483	9.29152	6.8525	71.3124	4.81998	6.15563	1.56794		TCGA-19-2623-01	8.51064	12.766	62.766	9.57447	3.19149	3.19149
Exp047485	10.3194	11.7936	47.1744	19.4103	5.65111	5.65111		TCGA-19-2624-01	12	10	60	12	6	0
Exp047490	10.4513	10.4513	50.8314	17.1021	5.46318	5.70071		TCGA-19-2625-01	10.1695	8.47458	50.8475	22.0339	6.77966	1.69492
Exp047491	8.68545	9.38967	55.3991	17.1362	4.46009	4.92958		TCGA-19-2629-01	12.5	8.75	43.75	26.25	5	3.75
Exp047496	5.08671	3.17919	82.3121	5.66474	2.25434	1.50289		TCGA-19-2631-01	10.8696	11.9565	56.5217	13.0435	6.52174	1.08696
Exp047502	10.041	10.4508	49.7951	19.6721	4.30328	5.7377		TCGA-19-4065-01	12.7273	1.81818	61.8182	18.1818	3.63636	1.81818
Exp047503	8.82353	12.2995	50.8021	18.7166	5.34759	4.0107		TCGA-19-4068-01	10.4478	4.47761	71.6418	7.46269	4.47761	1.49254
Exp047510	8.58676	7.51342	70.6619	6.8873	3.75671	2.59392		TCGA-19-5947-01	12.5	8.33333	58.3333	12.5	4.16667	4.16667
Exp047513	27.0733	1.15927	56.8218	8.43588	1.15927	5.35045		TCGA-19-5950-01	6.25	1.5625	68.75	12.5	7.8125	3.125
Exp047514	11.3333	10.8889	49.3333	18.6667	5.55556	4.22222		TCGA-19-5951-01	8.43373	3.61446	66.2651	15.6627	3.61446	2.40964
Exp047516	8.90869	11.3586	55.2339	16.2584	3.78619	4.45434		TCGA-19-5952-01	4.34783	4.34783	78.2609	8.69565	4.34783	0
Exp047518	6.25	7.29167	70.7292	9.16667	3.22917	3.33333		TCGA-19-5953-01	4.83871	9.67742	77.4194	4.83871	1.6129	1.6129
Exp047519	10.9091	12.7273	38.1818	21.8182	7.27273	9.09091		TCGA-19-5954-01	12.5	4.54545	60.2273	17.0455	5.68182	0
Exp047520	8.49539	5.62948	71.4432	8.39304	3.37769	2.66121		TCGA-19-5955-01	8.53659	2.43902	68.2927	14.6341	1.21951	4.87805
Exp047618	7.76699	6.06796	70.3883	10.1942	3.76214	1.82039		TCGA-19-5956-01	31.2734	0.147409	54.7454	7.41581	1.0432	5.37476
Exp050158	9.88372	7.70349	65.407	10.9012	3.34302	2.76163		TCGA-19-5958-01	16	6	58	6	14	0
Exp050159	8.73016	10.582	49.7354	21.4286	5.29101	4.2328		TCGA-19-5959-01	8.16327	4.08163	72.449	12.2449	3.06122	0
								TCGA-19-5960-01	16.2791	9.30233	65.1163	6.97674	2.32558	0
								TCGA-19-A60I-01	5.26316	2.63158	76.3158	15.7895	0	0
								TCGA-19-A6J4-01	8.33333	8.33333	69.4444	11.1111	2.77778	0
								TCGA-19-A6J5-01	8.16327	6.12245	59.1837	14.2857	8.16327	4.08163
								TCGA-26-1439-01	7.84314	7.84314	66.6667	11.7647	1.96078	3.92157
								TCGA-26-1442-01	9.43396	15.0943	45.283	22.6415	7.54717	0
								TCGA-26-5132-01	6.25	2.08333	60.4167	22.9167	8.33333	0
								TCGA-26-5133-01	4.16667	6.25	52.0833	27.0833	8.33333	2.08333
								TCGA-26-5134-01	21.1538	13.4615	40.3846	19.2308	3.84615	1.92308
								TCGA-26-5135-01	5.7971	4.34783	76.8116	5.7971	1.44928	5.7971
								TCGA-26-5136-01	9.09091	9.09091	65.4545	12.7273	3.63636	0
								TCGA-26-5139-01	8.69565	4.34783	73.913	8.69565	4.34783	0
								TCGA-26-6173-01	15	2.5	62.5	7.5	5	7.5
								TCGA-26-6174-01	10.4167	13.5417	46.875	17.7083	6.25	5.20833
								TCGA-26-A7UX-01	15.3846	2.5641	64.1026	12.8205	5.12821	0
								TCGA-27-1830-01	7.54717	7.54717	62.2642	9.43396	7.54717	5.66038
								TCGA-27-1831-01	16.0714	5.35714	69.6429	5.35714	3.57143	0
								TCGA-27-1832-01	10.8108	8.10811	62.1622	10.8108	5.40541	2.7027
								TCGA-27-1833-01	8.95522	0	74.6269	10.4478	4.47761	1.49254
								TCGA-27-1834-01	4.83871	1.6129	72.5806	9.67742	9.67742	1.6129
								TCGA-27-1835-01	16.2162	12.1622	52.7027	8.10811	6.75676	4.05405
								TCGA-27-1836-01	4.44444	4.44444	80	6.66667	4.44444	0
								TCGA-27-1837-01	7.31707	4.87805	70.7317	9.7561	0	7.31707
								TCGA-27-1838-01	20.1835	12.844	42.2018	14.6789	7.33945	2.75229
								TCGA-27-2518-01	15	6.66667	68.3333	1.66667	5	3.33333
								TCGA-27-2519-01	13.6364	6.81818	65.9091	2.27273	6.81818	4.54545
								TCGA-27-2521-01	12.8571	14.2857	42.8571	17.1429	8.57143	4.28571
								TCGA-27-2523-01	9.43396	9.43396	67.9245	7.54717	3.77358	1.88679
								TCGA-27-2524-01	18	10	50	18	4	0
								TCGA-27-2526-01	4	6	74	12	2	2
								TCGA-27-2527-01	12.8571	8.57143	60	10	4.28571	4.28571
								TCGA-27-2528-01	8.77193	3.50877	63.1579	12.2807	5.26316	7.01754
								TCGA-28-1747-01	8.33333	2.08333	72.9167	10.4167	4.16667	2.08333
								TCGA-28-1753-01	8.33333	3.33333	73.3333	11.6667	3.33333	0
								TCGA-28-2499-01	12.9032	0	77.4194	6.45161	3.22581	0
								TCGA-28-2501-01	8.47458	1.69492	79.661	10.1695	0	0
								TCGA-28-2502-01	6.77966	6.77966	67.7966	10.1695	5.08475	3.38983
								TCGA-28-2509-01	3.44828	8.62069	81.0345	5.17241	1.72414	0
								TCGA-28-2510-01	6.06061	6.06061	66.6667	15.1515	3.0303	3.0303
								TCGA-28-2513-01	17.9775	8.98876	56.1798	6.74157	6.74157	3.37079
								TCGA-28-2514-01	5.45455	3.63636	78.1818	5.45455	3.63636	3.63636
								TCGA-28-5204-01	6.97674	4.65116	67.4419	13.9535	4.65116	2.32558
								TCGA-28-5207-01	13.7931	12.069	51.7241	20.6897	0	1.72414
								TCGA-28-5208-01	6.06061	3.0303	78.7879	4.54545	0	7.57576
								TCGA-28-5209-01	11.3402	5.15464	68.0412	6.18557	6.18557	3.09278
								TCGA-28-5211-01	23.2558	4.65116	62.7907	6.97674	0	2.32558
								TCGA-28-5213-01	7.01754	0	75.4386	14.0351	0	3.50877
								TCGA-28-5214-01	6.52174	6.52174	63.0435	15.2174	4.34783	4.34783
								TCGA-28-5215-01	2.7027	10.8108	64.8649	16.2162	2.7027	2.7027
								TCGA-28-5216-01	12.7273	10.9091	43.6364	16.3636	9.09091	7.27273
								TCGA-28-5218-01	15	5	60	10	5	5
								TCGA-28-5219-01	11.1111	7.40741	61.1111	9.25926	9.25926	1.85185
								TCGA-28-5220-01	12.8205	12.8205	58.9744	10.2564	2.5641	2.5641
								TCGA-28-6450-01	9.375	21.875	43.75	15.625	4.6875	4.6875
								TCGA-32-1970-01	12.5	6.81818	70.4545	5.68182	4.54545	0
								TCGA-32-1977-01	7.14286	5.95238	67.8571	4.7619	9.52381	4.7619
								TCGA-32-1979-01	5.43478	7.6087	72.8261	8.69565	3.26087	2.17391
								TCGA-32-1980-01	5.26316	15.7895	47.3684	26.3158	5.26316	0
								TCGA-32-1982-01	14.1176	3.52941	68.2353	11.7647	1.17647	1.17647
								TCGA-32-1986-01	6.12245	10.2041	67.3469	10.2041	2.04082	4.08163
								TCGA-32-1991-01	19.6429	5.35714	51.7857	10.7143	8.92857	3.57143
								TCGA-32-2491-01	11.6279	9.30233	65.1163	11.6279	2.32558	0
								TCGA-32-2494-01	16.1765	8.82353	52.9412	10.2941	2.94118	8.82353
								TCGA-32-2495-01	6.32911	7.59494	62.0253	13.9241	5.06329	5.06329
								TCGA-32-2615-01	6.81818	2.27273	65.9091	15.9091	4.54545	4.54545
								TCGA-32-2616-01	1.09091	0.145455	95.8545	2.03636	0.654545	0.218182
								TCGA-32-2632-01	9.61538	9.61538	62.5	6.73077	8.65385	2.88462
								TCGA-32-2634-01	6	4	54	16	16	4
								TCGA-32-2638-01	11.7647	11.7647	64.7059	8.82353	2.94118	0
								TCGA-32-4208-01	4.7619	26.1905	45.2381	21.4286	0	2.38095
								TCGA-32-4209-01	9.67742	12.9032	58.0645	9.67742	3.22581	6.45161
								TCGA-32-4210-01	10.989	5.49451	50.5495	17.5824	9.89011	5.49451
								TCGA-32-4211-01	10.5882	7.05882	70.5882	4.70588	2.35294	4.70588
								TCGA-32-4213-01	23.4375	1.5625	60.9375	10.9375	3.125	0
								TCGA-32-4719-01	9.09091	5.45455	74.5455	3.63636	3.63636	3.63636
								TCGA-32-5222-01	5.19481	5.19481	70.1299	15.5844	2.5974	1.2987
								TCGA-41-2571-01	13.7931	3.44828	70.6897	1.72414	8.62069	1.72414
								TCGA-41-2572-01	3.22581	9.67742	66.129	14.5161	0	6.45161
								TCGA-41-2573-01	9.80392	5.88235	64.7059	9.80392	9.80392	0
								TCGA-41-2575-01	14.4928	10.1449	42.029	14.4928	8.69565	10.1449
								TCGA-41-3392-01	9.58904	9.58904	60.274	9.58904	8.21918	2.73973
								TCGA-41-3393-01	6.94444	5.55556	72.2222	9.72222	4.16667	1.38889
								TCGA-41-3915-01	17.3913	10.8696	56.5217	4.34783	8.69565	2.17391
								TCGA-41-4097-01	14.5833	22.9167	41.6667	14.5833	2.08333	4.16667
								TCGA-41-5651-01	15.0943	8.49057	58.4906	10.3774	3.77358	3.77358
								TCGA-41-6646-01	3.92157	5.88235	70.5882	9.80392	7.84314	1.96078
								TCGA-4W-AA9R-01	7.86517	1.1236	77.5281	11.236	1.1236	1.1236
								TCGA-4W-AA9S-01	8.19672	9.83607	67.2131	9.83607	1.63934	3.27869
								TCGA-4W-AA9T-01	3.27869	3.27869	85.2459	6.55738	1.63934	0
								TCGA-74-6573-01	14.2857	10.2041	65.3061	10.2041	0	0
								TCGA-74-6575-01	10.9091	13.6364	53.6364	9.09091	8.18182	4.54545
								TCGA-74-6577-01	7.69231	5.12821	74.359	10.2564	2.5641	0
								TCGA-74-6578-01	9.45946	5.40541	74.3243	4.05405	4.05405	2.7027
								TCGA-74-6581-01	6.97674	4.65116	67.4419	9.30233	4.65116	6.97674
								TCGA-74-6584-01	14.6341	2.43902	48.7805	19.5122	9.7561	4.87805
								TCGA-76-4925-01	4.41176	10.2941	64.7059	13.2353	4.41176	2.94118
								TCGA-76-4926-01	4.6875	4.6875	75	9.375	1.5625	4.6875
								TCGA-76-4927-01	3.57143	8.92857	73.2143	5.35714	5.35714	3.57143
								TCGA-76-4928-01	7.05882	5.88235	64.7059	14.1176	5.88235	2.35294
								TCGA-76-4929-01	7.04225	2.8169	77.4648	8.4507	2.8169	1.40845
								TCGA-76-4931-01	7.54717	5.66038	77.3585	7.54717	0	1.88679
								TCGA-76-4932-01	4.41176	4.41176	73.5294	13.2353	4.41176	0
								TCGA-76-4934-01	18.9655	8.62069	62.069	6.89655	1.72414	1.72414
								TCGA-76-4935-01	17.2414	12.069	58.6207	12.069	0	0
								TCGA-76-6191-01	15	6.66667	56.6667	10	8.33333	3.33333
								TCGA-76-6192-01	7.8125	3.125	67.1875	10.9375	6.25	4.6875
								TCGA-76-6193-01	14	10	56	10	6	4
								TCGA-76-6280-01	10.3448	6.89655	70.6897	10.3448	0	1.72414
								TCGA-76-6282-01	10.9091	12.7273	56.3636	10.9091	7.27273	1.81818
								TCGA-76-6283-01	11	2	64	13	7	3
								TCGA-76-6285-01	10.9375	4.6875	68.75	10.9375	3.125	1.5625
								TCGA-76-6286-01	9.7561	9.7561	60.9756	14.6341	1.21951	3.65854
								TCGA-76-6656-01	6.86275	5.88235	71.5686	11.7647	1.96078	1.96078
								TCGA-76-6657-01	6.77966	5.08475	67.7966	6.77966	8.47458	5.08475
								TCGA-76-6660-01	10.8696	7.6087	58.6957	14.1304	4.34783	4.34783
								TCGA-76-6661-01	9.23077	6.15385	61.5385	9.23077	7.69231	6.15385
								TCGA-76-6662-01	17.5	5	60	10	2.5	5
								TCGA-76-6663-01	16.9231	1.53846	69.2308	4.61538	4.61538	3.07692
								TCGA-76-6664-01	11.1111	9.25926	62.963	3.7037	9.25926	3.7037
								TCGA-81-5910-01	9.43396	1.88679	67.9245	9.43396	1.88679	9.43396
								TCGA-81-5911-01	12.5	3.125	68.75	6.25	9.375	0
								TCGA-87-5896-01	9.09091	1.51515	68.1818	7.57576	6.06061	7.57576
								TCGA-CS-4938-01	11.7647	17.6471	41.1765	17.6471	5.88235	5.88235
								TCGA-CS-4941-01	1.85185	7.40741	66.6667	5.55556	11.1111	7.40741
								TCGA-CS-4942-01	9.09091	6.06061	54.5455	27.2727	3.0303	0
								TCGA-CS-4943-01	2.94118	14.7059	44.1176	23.5294	8.82353	5.88235
								TCGA-CS-4944-01	18.1818	4.54545	31.8182	40.9091	4.54545	0
								TCGA-CS-5390-01	17.7778	8.88889	55.5556	11.1111	2.22222	4.44444
								TCGA-CS-5393-01	15.625	6.25	40.625	34.375	3.125	0
								TCGA-CS-5394-01	4.34783	13.0435	47.8261	30.4348	4.34783	0
								TCGA-CS-5395-01	17.0732	2.43902	63.4146	4.87805	2.43902	9.7561
								TCGA-CS-5396-01	15.1515	3.0303	42.4242	30.303	6.06061	3.0303
								TCGA-CS-5397-01	20	6.66667	46.6667	15.5556	8.88889	2.22222
								TCGA-CS-6186-01	6.55738	4.91803	75.4098	1.63934	6.55738	4.91803
								TCGA-CS-6188-01	10.6383	10.6383	63.8298	12.766	0	2.12766
								TCGA-CS-6290-01	23.0769	7.69231	53.8462	7.69231	7.69231	0
								TCGA-CS-6665-01	12.6582	5.06329	56.962	15.1899	3.79747	6.32911
								TCGA-CS-6666-01	8.51064	21.2766	38.2979	23.4043	2.12766	6.38298
								TCGA-CS-6667-01	0	7.14286	53.5714	25	7.14286	7.14286
								TCGA-CS-6668-01	0	4.16667	66.6667	20.8333	0	8.33333
								TCGA-CS-6670-01	2.43902	4.87805	46.3415	39.0244	2.43902	4.87805
								TCGA-DB-5270-01	16	12	40	16	12	4
								TCGA-DB-5273-01	0	21.0526	63.1579	15.7895	0	0
								TCGA-DB-5274-01	8.88889	13.3333	55.5556	13.3333	0	8.88889
								TCGA-DB-5275-01	13.5135	10.8108	43.2432	21.6216	5.40541	5.40541
								TCGA-DB-5276-01	0	16.6667	66.6667	8.33333	8.33333	0
								TCGA-DB-5277-01	4.44444	17.7778	53.3333	20	2.22222	2.22222
								TCGA-DB-5278-01	28.5714	0	42.8571	0	0	28.5714
								TCGA-DB-5279-01	1.81818	5.45455	70.9091	16.3636	3.63636	1.81818
								TCGA-DB-5280-01	11.5385	11.5385	53.8462	15.3846	3.84615	3.84615
								TCGA-DB-5281-01	7.40741	9.25926	61.1111	9.25926	9.25926	3.7037
								TCGA-DB-A4X9-01	8	8	56	16	8	4
								TCGA-DB-A4XA-01	25	6.25	56.25	12.5	0	0
								TCGA-DB-A4XB-01	16.6667	13.8889	41.6667	22.2222	5.55556	0
								TCGA-DB-A4XC-01	6.25	18.75	31.25	37.5	0	6.25
								TCGA-DB-A4XD-01	0	0	61.7647	20.5882	5.88235	11.7647
								TCGA-DB-A4XE-01	20	10	40	13.3333	13.3333	3.33333
								TCGA-DB-A4XF-01	9.67742	6.45161	54.8387	19.3548	3.22581	6.45161
								TCGA-DB-A4XG-01	17.3913	0	65.2174	13.0435	0	4.34783
								TCGA-DB-A4XH-01	9.61538	7.69231	67.3077	11.5385	3.84615	0
								TCGA-DB-A64L-01	11.1111	5.55556	60	15.5556	6.66667	1.11111
								TCGA-DB-A64O-01	10	10	50	15	15	0
								TCGA-DB-A64P-01	15.3846	3.84615	53.8462	11.5385	11.5385	3.84615
								TCGA-DB-A64Q-01	0	4.34783	60.8696	21.7391	8.69565	4.34783
								TCGA-DB-A64R-01	0	6.66667	60	13.3333	6.66667	13.3333
								TCGA-DB-A64S-01	10	10	60	10	0	10
								TCGA-DB-A64U-01	15.3846	0	38.4615	38.4615	7.69231	0
								TCGA-DB-A64V-01	2.77778	8.33333	55.5556	27.7778	2.77778	2.77778
								TCGA-DB-A64W-01	10.4167	2.08333	56.25	20.8333	6.25	4.16667
								TCGA-DB-A64X-01	6.81818	5.68182	50	25	5.68182	6.81818
								TCGA-DB-A75K-01	7.5	0	47.5	15	10	20
								TCGA-DB-A75L-01	13.6364	6.81818	38.6364	31.8182	4.54545	4.54545
								TCGA-DB-A75M-01	18.5185	11.1111	29.6296	33.3333	3.7037	3.7037
								TCGA-DB-A75O-01	12.5	12.5	56.25	12.5	6.25	0
								TCGA-DB-A75P-01	0	0	83.3333	0	16.6667	0
								TCGA-DH-5140-01	6.45161	9.67742	58.0645	16.129	3.22581	6.45161
								TCGA-DH-5141-01	6.45161	9.67742	70.9677	9.67742	0	3.22581
								TCGA-DH-5142-01	11.1111	8.88889	48.8889	17.7778	4.44444	8.88889
								TCGA-DH-5143-01	10	3.33333	46.6667	26.6667	3.33333	10
								TCGA-DH-5144-01	2.32558	2.32558	69.7674	23.2558	2.32558	0
								TCGA-DH-A669-01	6.55738	4.91803	55.7377	21.3115	8.19672	3.27869
								TCGA-DH-A66B-01	12.8205	10.2564	51.2821	15.3846	5.12821	5.12821
								TCGA-DH-A66D-01	9.09091	18.1818	43.1818	15.9091	6.81818	6.81818
								TCGA-DH-A66F-01	0	5	65	25	5	0
								TCGA-DH-A66G-01	15.7895	15.7895	42.1053	18.4211	7.89474	0
								TCGA-DH-A7UR-01	10.6061	4.54545	66.6667	7.57576	1.51515	9.09091
								TCGA-DH-A7US-01	10.2564	7.69231	64.1026	15.3846	0	2.5641
								TCGA-DH-A7UT-01	0	27.2727	54.5455	4.54545	4.54545	9.09091
								TCGA-DH-A7UU-01	23.6364	14.5455	23.6364	23.6364	7.27273	7.27273
								TCGA-DH-A7UV-01	6.25	18.75	34.375	31.25	0	9.375
								TCGA-DU-5847-01	9.30233	9.30233	65.1163	4.65116	9.30233	2.32558
								TCGA-DU-5849-01	7.5	10	57.5	17.5	5	2.5
								TCGA-DU-5851-01	25	10.7143	42.8571	10.7143	3.57143	7.14286
								TCGA-DU-5852-01	6.17284	3.7037	72.8395	7.40741	6.17284	3.7037
								TCGA-DU-5853-01	9.09091	13.6364	40.9091	13.6364	13.6364	9.09091
								TCGA-DU-5854-01	10.2041	4.08163	65.3061	14.2857	2.04082	4.08163
								TCGA-DU-5855-01	7.8125	6.25	62.5	15.625	0	7.8125
								TCGA-DU-5870-01	0	6.25	62.5	31.25	0	0
								TCGA-DU-5871-01	5.88235	11.7647	55.8824	14.7059	5.88235	5.88235
								TCGA-DU-5872-01	9.09091	9.09091	36.3636	36.3636	3.0303	6.06061
								TCGA-DU-5874-01	8.16327	2.04082	67.3469	16.3265	4.08163	2.04082
								TCGA-DU-6392-01	24.292	0.338171	60.3635	10.3847	1.45132	3.17035
								TCGA-DU-6393-01	0	6.25	68.75	18.75	6.25	0
								TCGA-DU-6394-01	20.8333	4.16667	58.3333	4.16667	8.33333	4.16667
								TCGA-DU-6395-01	3.33333	10	46.6667	20	6.66667	13.3333
								TCGA-DU-6396-01	8.51064	19.1489	51.0638	12.766	6.38298	2.12766
								TCGA-DU-6397-01	22.5806	12.9032	32.2581	16.129	12.9032	3.22581
								TCGA-DU-6399-01	11.4754	6.55738	49.1803	26.2295	1.63934	4.91803
								TCGA-DU-6400-01	3.92157	7.84314	68.6275	11.7647	7.84314	0
								TCGA-DU-6401-01	14.8148	3.7037	55.5556	25.9259	0	0
								TCGA-DU-6402-01	12.7273	5.45455	65.4545	10.9091	3.63636	1.81818
								TCGA-DU-6403-01	14.2857	4.7619	65.0794	9.52381	1.5873	4.7619
								TCGA-DU-6404-01	14.2857	0	78.5714	0	0	7.14286
								TCGA-DU-6405-01	12.963	3.7037	68.5185	11.1111	1.85185	1.85185
								TCGA-DU-6406-01	20	0	80	0	0	0
								TCGA-DU-6407-01	10	3.33333	60	16.6667	0	10
								TCGA-DU-6408-01	3.22581	6.45161	61.2903	9.67742	9.67742	9.67742
								TCGA-DU-6410-01	10.2041	2.04082	63.2653	22.449	2.04082	0
								TCGA-DU-6542-01	13.7931	20.6897	41.3793	17.2414	6.89655	0
								TCGA-DU-7006-01	7.46269	10.4478	67.1642	4.47761	5.97015	4.47761
								TCGA-DU-7007-01	8.69565	13.0435	63.0435	6.52174	8.69565	0
								TCGA-DU-7008-01	13.8889	0	58.3333	16.6667	11.1111	0
								TCGA-DU-7009-01	10	5	55	10	15	5
								TCGA-DU-7010-01	17.6471	9.80392	47.0588	12.7451	7.84314	4.90196
								TCGA-DU-7011-01	10	5	50	30	5	0
								TCGA-DU-7012-01	7.24638	4.34783	76.8116	7.24638	2.89855	1.44928
								TCGA-DU-7013-01	17.3913	10.8696	58.6957	10.8696	0	2.17391
								TCGA-DU-7015-01	5.71429	2.85714	48.5714	31.4286	5.71429	5.71429
								TCGA-DU-7018-01	15	5	60	15	2.5	2.5
								TCGA-DU-7019-01	8.57143	5.71429	65.7143	14.2857	0	5.71429
								TCGA-DU-7290-01	10.5263	7.89474	60.5263	7.89474	10.5263	2.63158
								TCGA-DU-7292-01	11.7647	9.80392	70.5882	3.92157	1.96078	1.96078
								TCGA-DU-7294-01	21.0526	10.5263	42.1053	21.0526	2.63158	2.63158
								TCGA-DU-7298-01	6.97674	13.9535	39.5349	25.5814	6.97674	6.97674
								TCGA-DU-7299-01	4	8	60	24	0	4
								TCGA-DU-7300-01	13.1579	2.63158	57.8947	13.1579	7.89474	5.26316
								TCGA-DU-7301-01	7.14286	10.7143	57.1429	17.8571	3.57143	3.57143
								TCGA-DU-7302-01	7.14286	3.57143	67.8571	7.14286	7.14286	7.14286
								TCGA-DU-7304-01	5.88235	8.82353	58.8235	20.5882	0	5.88235
								TCGA-DU-7306-01	8.95522	22.3881	37.3134	23.8806	2.98507	4.47761
								TCGA-DU-7309-01	6.52174	26.087	34.7826	28.2609	4.34783	0
								TCGA-DU-8158-01	18.1818	20.4545	47.7273	6.81818	4.54545	2.27273
								TCGA-DU-8161-01	12.2449	16.3265	55.102	14.2857	0	2.04082
								TCGA-DU-8162-01	12.5	6.25	68.75	3.125	6.25	3.125
								TCGA-DU-8163-01	4.7619	19.0476	61.9048	9.52381	0	4.7619
								TCGA-DU-8164-01	17.1429	8.57143	57.1429	8.57143	2.85714	5.71429
								TCGA-DU-8165-01	20.7792	12.987	36.3636	16.8831	7.79221	5.19481
								TCGA-DU-8166-01	14.7059	11.7647	41.1765	20.5882	5.88235	5.88235
								TCGA-DU-8167-01	2.8169	8.4507	59.1549	26.7606	1.40845	1.40845
								TCGA-DU-8168-01	15.2542	1.69492	54.2373	22.0339	3.38983	3.38983
								TCGA-DU-A5TP-01	15.625	0	43.75	25	9.375	6.25
								TCGA-DU-A5TR-01	11.3636	13.6364	45.4545	22.7273	2.27273	4.54545
								TCGA-DU-A5TS-01	12.1951	7.31707	60.9756	19.5122	0	0
								TCGA-DU-A5TT-01	16.9492	6.77966	55.9322	16.9492	3.38983	0
								TCGA-DU-A5TU-01	12	10	48	26	0	4
								TCGA-DU-A5TW-01	12.2807	5.26316	64.9123	14.0351	0	3.50877
								TCGA-DU-A5TY-01	11.2903	8.06452	74.1935	6.45161	0	0
								TCGA-DU-A6S2-01	0	0	82.3529	11.7647	5.88235	0
								TCGA-DU-A6S3-01	4.34783	0	73.913	13.0435	0	8.69565
								TCGA-DU-A6S6-01	0	7.14286	64.2857	0	21.4286	7.14286
								TCGA-DU-A6S7-01	15.625	3.125	53.125	25	0	3.125
								TCGA-DU-A6S8-01	7.01754	5.26316	59.6491	26.3158	0	1.75439
								TCGA-DU-A76K-01	10.9091	7.27273	63.6364	14.5455	1.81818	1.81818
								TCGA-DU-A76L-01	5	2.5	72.5	12.5	0	7.5
								TCGA-DU-A76O-01	13.3333	3.33333	53.3333	23.3333	3.33333	3.33333
								TCGA-DU-A76R-01	4	6	76	10	0	4
								TCGA-DU-A7T6-01	5.88235	42.0168	40.3361	9.2437	0.840336	1.68067
								TCGA-DU-A7T8-01	5.55556	5.55556	44.4444	33.3333	5.55556	5.55556
								TCGA-DU-A7TA-01	6.25	31.25	28.125	18.75	6.25	9.375
								TCGA-DU-A7TB-01	14.7059	8.82353	58.8235	14.7059	2.94118	0
								TCGA-DU-A7TC-01	10.7143	7.14286	46.4286	25	10.7143	0
								TCGA-DU-A7TD-01	10	2	68	10	8	2
								TCGA-DU-A7TG-01	0	0	45.4545	45.4545	9.09091	0
								TCGA-DU-A7TJ-01	13.6364	15.9091	56.8182	11.3636	2.27273	0
								TCGA-E1-5302-01	2.63158	5.26316	68.4211	13.1579	2.63158	7.89474
								TCGA-E1-5303-01	6.66667	20	46.6667	16.6667	0	10
								TCGA-E1-5304-01	22.8571	5.71429	37.1429	25.7143	2.85714	5.71429
								TCGA-E1-5305-01	4	0	36	48	4	8
								TCGA-E1-5307-01	5.19481	11.6883	62.3377	16.8831	1.2987	2.5974
								TCGA-E1-5311-01	0	10.5263	57.8947	21.0526	0	10.5263
								TCGA-E1-5318-01	13.1579	7.89474	55.2632	15.7895	5.26316	2.63158
								TCGA-E1-5319-01	5.26316	2.63158	68.4211	15.7895	2.63158	5.26316
								TCGA-E1-5322-01	3.7037	3.7037	55.5556	22.2222	7.40741	7.40741
								TCGA-E1-A7YD-01	10.6061	6.06061	53.0303	13.6364	10.6061	6.06061
								TCGA-E1-A7YE-01	4.87805	39.0244	28.0488	15.8537	4.87805	7.31707
								TCGA-E1-A7YH-01	6.66667	0	73.3333	16.6667	3.33333	0
								TCGA-E1-A7YI-01	4.08163	8.16327	65.3061	12.2449	8.16327	2.04082
								TCGA-E1-A7YJ-01	4	4	74	6	8	4
								TCGA-E1-A7YK-01	11.8644	16.9492	33.8983	25.4237	1.69492	10.1695
								TCGA-E1-A7YL-01	14.7541	16.3934	57.377	8.19672	0	3.27869
								TCGA-E1-A7YM-01	2.08333	2.08333	77.0833	16.6667	0	2.08333
								TCGA-E1-A7YN-01	8	5.33333	73.3333	2.66667	9.33333	1.33333
								TCGA-E1-A7YO-01	0	9.09091	66.6667	12.1212	3.0303	9.09091
								TCGA-E1-A7YQ-01	12.8205	20.5128	43.5897	17.9487	2.5641	2.5641
								TCGA-E1-A7YS-01	9.09091	5.45455	58.1818	18.1818	5.45455	3.63636
								TCGA-E1-A7YU-01	3.7037	3.7037	59.2593	18.5185	7.40741	7.40741
								TCGA-E1-A7YV-01	25.4902	7.84314	35.2941	17.6471	11.7647	1.96078
								TCGA-E1-A7YW-01	4.16667	4.16667	58.3333	12.5	8.33333	12.5
								TCGA-E1-A7YY-01	11.1111	11.1111	77.7778	0	0	0
								TCGA-E1-A7Z2-01	7.14286	7.14286	76.1905	2.38095	2.38095	4.7619
								TCGA-E1-A7Z3-01	7.69231	15.3846	34.6154	34.6154	0	7.69231
								TCGA-E1-A7Z4-01	14.2857	14.2857	47.619	23.8095	0	0
								TCGA-E1-A7Z6-01	4	24	44	24	4	0
								TCGA-EZ-7264-01	8.82353	11.7647	52.9412	23.5294	0	2.94118
								TCGA-F6-A8O3-01	20	4	48	24	4	0
								TCGA-F6-A8O4-01	9.375	0	56.25	31.25	0	3.125
								TCGA-FG-5962-01	2.43902	4.87805	48.7805	29.2683	4.87805	9.7561
								TCGA-FG-5963-01	17.8571	10.7143	50	10.7143	7.14286	3.57143
								TCGA-FG-5964-01	6.66667	6.66667	60	23.3333	3.33333	0
								TCGA-FG-5965-01	4.34783	15.2174	43.4783	19.5652	10.8696	6.52174
								TCGA-FG-6688-01	10.7692	10.7692	55.3846	12.3077	7.69231	3.07692
								TCGA-FG-6689-01	4.34783	17.3913	52.1739	21.7391	4.34783	0
								TCGA-FG-6690-01	5.12821	0	66.6667	15.3846	10.2564	2.5641
								TCGA-FG-6691-01	15.3846	7.69231	53.8462	15.3846	0	7.69231
								TCGA-FG-6692-01	3.40909	1.13636	79.5455	9.09091	5.68182	1.13636
								TCGA-FG-7634-01	10	15	70	5	0	0
								TCGA-FG-7636-01	6.66667	4.44444	53.3333	26.6667	4.44444	4.44444
								TCGA-FG-7637-01	17.1429	5.71429	54.2857	8.57143	5.71429	8.57143
								TCGA-FG-7638-01	13.0435	8.69565	73.913	4.34783	0	0
								TCGA-FG-7641-01	3.0303	6.06061	66.6667	12.1212	9.09091	3.0303
								TCGA-FG-7643-01	11.2903	3.22581	72.5806	8.06452	3.22581	1.6129
								TCGA-FG-8181-01	0	50	50	0	0	0
								TCGA-FG-8182-01	8.57143	2.85714	54.2857	25.7143	5.71429	2.85714
								TCGA-FG-8185-01	10.4167	43.75	35.4167	4.16667	6.25	0
								TCGA-FG-8186-01	5.55556	5.55556	61.1111	19.4444	8.33333	0
								TCGA-FG-8187-01	0	0	90	10	0	0
								TCGA-FG-8188-01	5	10	50	30	2.5	2.5
								TCGA-FG-8189-01	27.2727	9.09091	27.2727	9.09091	9.09091	18.1818
								TCGA-FG-8191-01	6.89655	13.7931	55.1724	17.2414	3.44828	3.44828
								TCGA-FG-A4MT-01	21.0526	0	47.3684	26.3158	5.26316	0
								TCGA-FG-A4MU-01	13.5135	1.35135	70.2703	9.45946	4.05405	1.35135
								TCGA-FG-A4MW-01	6.97674	3.48837	81.3953	4.65116	1.16279	2.32558
								TCGA-FG-A4MX-01	12	8	44	32	0	4
								TCGA-FG-A4MY-01	6.89655	10.3448	37.931	34.4828	3.44828	6.89655
								TCGA-FG-A60J-01	6.66667	8.88889	44.4444	20	11.1111	8.88889
								TCGA-FG-A60K-01	4.54545	18.1818	45.4545	18.1818	4.54545	9.09091
								TCGA-FG-A60L-01	8	16	68	8	0	0
								TCGA-FG-A6IZ-01	2.94118	5.88235	69.1176	19.1176	1.47059	1.47059
								TCGA-FG-A6J1-01	5.88235	2.94118	58.8235	29.4118	2.94118	0
								TCGA-FG-A6J3-01	18.8235	8.23529	50.5882	12.9412	8.23529	1.17647
								TCGA-FG-A70Y-01	0	5	65	15	0	15
								TCGA-FG-A70Z-01	7.14286	5.71429	70	7.14286	7.14286	2.85714
								TCGA-FG-A710-01	13.6364	6.81818	47.7273	27.2727	0	4.54545
								TCGA-FG-A711-01	13.3333	2.22222	55.5556	17.7778	11.1111	0
								TCGA-FG-A713-01	16.6667	13.8889	52.7778	13.8889	0	2.77778
								TCGA-FG-A87N-01	6.25	3.125	56.25	21.875	9.375	3.125
								TCGA-FG-A87Q-01	8.21918	8.21918	67.1233	10.9589	1.36986	4.10959
								TCGA-FN-7833-01	5.26316	5.26316	57.8947	21.0526	5.26316	5.26316
								TCGA-HT-7467-01	3.125	3.125	65.625	15.625	3.125	9.375
								TCGA-HT-7468-01	13.3333	6.66667	73.3333	6.66667	0	0
								TCGA-HT-7469-01	6.97674	4.65116	76.7442	6.97674	0	4.65116
								TCGA-HT-7470-01	12.5	6.25	52.0833	18.75	2.08333	8.33333
								TCGA-HT-7471-01	9.52381	4.7619	66.6667	19.0476	0	0
								TCGA-HT-7472-01	4.34783	17.3913	60.8696	17.3913	0	0
								TCGA-HT-7473-01	27.7778	11.1111	44.4444	5.55556	11.1111	0
								TCGA-HT-7474-01	18.5185	7.40741	51.8519	22.2222	0	0
								TCGA-HT-7475-01	5.66038	1.88679	64.1509	22.6415	1.88679	3.77358
								TCGA-HT-7476-01	4.16667	20.8333	37.5	25	12.5	0
								TCGA-HT-7477-01	11.1111	5.55556	46.2963	24.0741	7.40741	5.55556
								TCGA-HT-7478-01	6.89655	27.5862	48.2759	10.3448	6.89655	0
								TCGA-HT-7479-01	21.7391	4.34783	39.1304	26.087	4.34783	4.34783
								TCGA-HT-7480-01	19.3548	3.22581	67.7419	3.22581	0	6.45161
								TCGA-HT-7481-01	7.69231	11.5385	46.1538	26.9231	3.84615	3.84615
								TCGA-HT-7482-01	5	35	45	10	5	0
								TCGA-HT-7483-01	10	25	35	20	0	10
								TCGA-HT-7485-01	0	6.66667	66.6667	20	6.66667	0
								TCGA-HT-7601-01	3.44828	13.7931	48.2759	17.2414	13.7931	3.44828
								TCGA-HT-7602-01	7.69231	7.69231	76.9231	0	0	7.69231
								TCGA-HT-7603-01	5.55556	13.8889	47.2222	27.7778	0	5.55556
								TCGA-HT-7604-01	4.16667	10.4167	58.3333	22.9167	2.08333	2.08333
								TCGA-HT-7605-01	21.0526	2.63158	52.6316	18.4211	2.63158	2.63158
								TCGA-HT-7606-01	12.1212	0	51.5152	21.2121	0	15.1515
								TCGA-HT-7607-01	6.45161	6.45161	74.1935	9.67742	0	3.22581
								TCGA-HT-7608-01	8	12	68	8	0	4
								TCGA-HT-7609-01	12.1212	3.0303	54.5455	24.2424	3.0303	3.0303
								TCGA-HT-7610-01	10	5	50	15	5	15
								TCGA-HT-7611-01	16.129	6.45161	45.1613	19.3548	9.67742	3.22581
								TCGA-HT-7616-01	12.5	16.6667	47.9167	12.5	6.25	4.16667
								TCGA-HT-7620-01	9.52381	9.52381	66.6667	4.7619	4.7619	4.7619
								TCGA-HT-7676-01	5.88235	11.7647	58.8235	23.5294	0	0
								TCGA-HT-7677-01	9.30233	9.30233	62.7907	13.9535	2.32558	2.32558
								TCGA-HT-7680-01	0	0	100	0	0	0
								TCGA-HT-7681-01	12.5	0	68.75	12.5	0	6.25
								TCGA-HT-7684-01	10	10	52.5	22.5	0	5
								TCGA-HT-7686-01	26.087	4.34783	30.4348	34.7826	4.34783	0
								TCGA-HT-7687-01	8.16327	6.12245	55.102	24.4898	4.08163	2.04082
								TCGA-HT-7688-01	2.17391	18.4783	43.4783	29.3478	3.26087	3.26087
								TCGA-HT-7689-01	8.06452	9.67742	62.9032	9.67742	6.45161	3.22581
								TCGA-HT-7690-01	4.16667	4.16667	58.3333	25	0	8.33333
								TCGA-HT-7691-01	22.2222	0	66.6667	11.1111	0	0
								TCGA-HT-7692-01	7.40741	0	62.963	25.9259	3.7037	0
								TCGA-HT-7693-01	6.66667	15.5556	48.8889	20	4.44444	4.44444
								TCGA-HT-7694-01	9.09091	6.06061	60.6061	18.1818	0	6.06061
								TCGA-HT-7695-01	3.7037	3.7037	74.0741	14.8148	3.7037	0
								TCGA-HT-7854-01	7.14286	7.14286	67.8571	14.2857	3.57143	0
								TCGA-HT-7855-01	3.22581	12.9032	48.3871	25.8065	6.45161	3.22581
								TCGA-HT-7856-01	0	12.5	62.5	12.5	6.25	6.25
								TCGA-HT-7857-01	11.7647	5.88235	64.7059	11.7647	5.88235	0
								TCGA-HT-7858-01	8.69565	17.3913	60.8696	4.34783	0	8.69565
								TCGA-HT-7860-01	9.52381	5.95238	58.3333	15.4762	7.14286	3.57143
								TCGA-HT-7873-01	3.33333	10	60	16.6667	3.33333	6.66667
								TCGA-HT-7874-01	7.14286	14.2857	42.8571	25	7.14286	3.57143
								TCGA-HT-7875-01	6.66667	0	70	10	13.3333	0
								TCGA-HT-7877-01	6.25	6.25	81.25	6.25	0	0
								TCGA-HT-7879-01	5.88235	5.88235	47.0588	29.4118	5.88235	5.88235
								TCGA-HT-7880-01	20	10	40	20	10	0
								TCGA-HT-7881-01	0	5.55556	61.1111	16.6667	11.1111	5.55556
								TCGA-HT-7882-01	10.5263	5.26316	64.9123	14.0351	3.50877	1.75439
								TCGA-HT-7884-01	0	9.7561	58.5366	26.8293	2.43902	2.43902
								TCGA-HT-7902-01	32.2581	6.45161	38.7097	16.129	3.22581	3.22581
								TCGA-HT-8010-01	0	7.14286	57.1429	28.5714	0	7.14286
								TCGA-HT-8011-01	14.5833	6.25	64.5833	4.16667	10.4167	0
								TCGA-HT-8012-01	17.3913	4.34783	60.8696	13.0435	4.34783	0
								TCGA-HT-8013-01	10	6.66667	56.6667	23.3333	3.33333	0
								TCGA-HT-8015-01	33.3333	0	66.6667	0	0	0
								TCGA-HT-8018-01	9.09091	9.09091	63.6364	13.6364	0	4.54545
								TCGA-HT-8104-01	12.8571	7.14286	62.8571	11.4286	4.28571	1.42857
								TCGA-HT-8105-01	12.8205	10.2564	53.8462	20.5128	0	2.5641
								TCGA-HT-8106-01	10.5263	7.89474	44.7368	21.0526	10.5263	5.26316
								TCGA-HT-8107-01	0	0	100	0	0	0
								TCGA-HT-8108-01	14.2857	9.52381	61.9048	9.52381	0	4.7619
								TCGA-HT-8109-01	11.6279	4.65116	53.4884	20.9302	4.65116	4.65116
								TCGA-HT-8110-01	0	4.7619	78.5714	4.7619	11.9048	0
								TCGA-HT-8111-01	18.75	12.5	50	12.5	0	6.25
								TCGA-HT-8113-01	4.54545	9.09091	63.6364	4.54545	9.09091	9.09091
								TCGA-HT-8114-01	10.5263	5.26316	47.3684	31.5789	0	5.26316
								TCGA-HT-8558-01	0	50	0	50	0	0
								TCGA-HT-8563-01	5.71429	22.8571	42.8571	14.2857	5.71429	8.57143
								TCGA-HT-8564-01	3.0853	1.27042	92.0145	2.72232	0.544465	0.362976
								TCGA-HT-A4DS-01	10.2564	5.12821	74.359	7.69231	0	2.5641
								TCGA-HT-A4DV-01	5.26316	10.5263	57.8947	5.26316	5.26316	15.7895
								TCGA-HT-A5R5-01	13.8889	13.8889	50	13.8889	5.55556	2.77778
								TCGA-HT-A5R7-01	8.10811	10.8108	51.3514	13.5135	8.10811	8.10811
								TCGA-HT-A5R9-01	7.69231	0	79.4872	7.69231	0	5.12821
								TCGA-HT-A5RA-01	7.01754	3.50877	78.9474	7.01754	1.75439	1.75439
								TCGA-HT-A5RB-01	4.54545	4.54545	36.3636	50	0	4.54545
								TCGA-HT-A5RC-01	9.09091	7.27273	70.9091	7.27273	1.81818	3.63636
								TCGA-HT-A614-01	11.9048	2.38095	59.5238	19.0476	4.7619	2.38095
								TCGA-HT-A615-01	2.77778	13.8889	63.8889	16.6667	0	2.77778
								TCGA-HT-A616-01	10	20	43.3333	13.3333	3.33333	10
								TCGA-HT-A617-01	11.1111	3.7037	66.6667	11.1111	7.40741	0
								TCGA-HT-A618-01	25.9259	0	51.8519	14.8148	7.40741	0
								TCGA-HT-A619-01	3.77358	16.9811	58.4906	16.9811	0	3.77358
								TCGA-HT-A61A-01	37.5	12.5	25	25	0	0
								TCGA-HT-A61B-01	10.6383	12.766	42.5532	27.6596	2.12766	4.25532
								TCGA-HT-A61C-01	6.97674	13.9535	53.4884	9.30233	11.6279	4.65116
								TCGA-HT-A74H-01	8.77193	0	71.9298	8.77193	5.26316	5.26316
								TCGA-HT-A74J-01	3.44828	3.44828	44.8276	31.0345	3.44828	13.7931
								TCGA-HT-A74K-01	5.71429	5.71429	54.2857	25.7143	5.71429	2.85714
								TCGA-HT-A74L-01	5.55556	5.55556	55.5556	22.2222	5.55556	5.55556
								TCGA-HT-A74O-01	16.6667	25	45.8333	8.33333	4.16667	0
								TCGA-HW-7486-01	0	6.66667	66.6667	26.6667	0	0
								TCGA-HW-7487-01	5.26316	5.26316	78.9474	10.5263	0	0
								TCGA-HW-7489-01	16	4	60	12	4	4
								TCGA-HW-7490-01	7.5	12.5	52.5	20	7.5	0
								TCGA-HW-7491-01	11.7647	5.88235	58.8235	17.6471	0	5.88235
								TCGA-HW-7495-01	5	0	75	10	10	0
								TCGA-HW-8319-01	2.85714	20	62.8571	8.57143	0	5.71429
								TCGA-HW-8320-01	2.77778	5.55556	69.4444	11.1111	8.33333	2.77778
								TCGA-HW-8321-01	8.10811	16.2162	51.3514	10.8108	8.10811	5.40541
								TCGA-HW-8322-01	8	4	56	24	0	8
								TCGA-HW-A5KJ-01	8.33333	0	54.1667	20.8333	8.33333	8.33333
								TCGA-HW-A5KK-01	6.97674	6.97674	60.4651	16.2791	4.65116	4.65116
								TCGA-HW-A5KL-01	5	10	70	10	0	5
								TCGA-HW-A5KM-01	0	5.55556	50	27.7778	5.55556	11.1111
								TCGA-IK-7675-01	13.3333	8.88889	46.6667	24.4444	4.44444	2.22222
								TCGA-IK-8125-01	5.08475	11.8644	69.4915	8.47458	3.38983	1.69492
								TCGA-KT-A74X-01	9.09091	0	63.6364	18.1818	9.09091	0
								TCGA-KT-A7W1-01	13.4615	1.92308	65.3846	13.4615	5.76923	0
								TCGA-OX-A56R-01	7.5	12.5	70	7.5	0	2.5
								TCGA-P5-A5ET-01	5	5	65	5	5	15
								TCGA-P5-A5EU-01	6.45161	9.67742	51.6129	19.3548	6.45161	6.45161
								TCGA-P5-A5EV-01	6	60	21	10	2	1
								TCGA-P5-A5EW-01	20	0	55	25	0	0
								TCGA-P5-A5EX-01	8.33333	4.16667	45.8333	29.1667	8.33333	4.16667
								TCGA-P5-A5EY-01	50	0	50	0	0	0
								TCGA-P5-A5EZ-01	8.69565	17.3913	47.8261	17.3913	4.34783	4.34783
								TCGA-P5-A5F0-01	6.06061	15.1515	54.5455	12.1212	6.06061	6.06061
								TCGA-P5-A5F1-01	0	4.7619	71.4286	14.2857	0	9.52381
								TCGA-P5-A5F2-01	6.06061	12.1212	69.697	9.09091	3.0303	0
								TCGA-P5-A5F4-01	7.31707	14.6341	48.7805	24.3902	0	4.87805
								TCGA-P5-A5F6-01	0	0	50	50	0	0
								TCGA-P5-A72U-01	15.3846	1.53846	72.3077	6.15385	3.07692	1.53846
								TCGA-P5-A72W-01	7.31707	17.0732	39.0244	19.5122	9.7561	7.31707
								TCGA-P5-A72X-01	8.33333	8.33333	50	25	8.33333	0
								TCGA-P5-A72Z-01	8.82353	0	58.8235	23.5294	2.94118	5.88235
								TCGA-P5-A730-01	13.0435	8.69565	52.1739	17.3913	4.34783	4.34783
								TCGA-P5-A731-01	12	12	60	16	0	0
								TCGA-P5-A733-01	4.87805	4.87805	60.9756	17.0732	2.43902	9.7561
								TCGA-P5-A735-01	4.16667	8.33333	54.1667	16.6667	16.6667	0
								TCGA-P5-A736-01	6.89655	10.3448	55.1724	17.2414	0	10.3448
								TCGA-P5-A737-01	0	12	60	20	0	8
								TCGA-P5-A77W-01	18.5185	0	40.7407	18.5185	11.1111	11.1111
								TCGA-P5-A77X-01	11.5385	3.84615	46.1538	26.9231	3.84615	7.69231
								TCGA-P5-A780-01	3.22581	8.06452	58.0645	25.8065	1.6129	3.22581
								TCGA-P5-A781-01	12.5	0	62.5	12.5	12.5	0
								TCGA-QH-A65R-01	8.33333	2.77778	58.3333	11.1111	13.8889	5.55556
								TCGA-QH-A65S-01	5	10	30	40	5	10
								TCGA-QH-A65V-01	9.09091	4.54545	54.5455	22.7273	4.54545	4.54545
								TCGA-QH-A65X-01	4.54545	0	81.8182	13.6364	0	0
								TCGA-QH-A65Z-01	4	16	48	20	8	4
								TCGA-QH-A6CS-01	21.7391	0	47.8261	26.087	4.34783	0
								TCGA-QH-A6CU-01	13.3333	0	73.3333	0	13.3333	0
								TCGA-QH-A6CV-01	8.21918	4.10959	71.2329	8.21918	2.73973	5.47945
								TCGA-QH-A6CW-01	2.5	10	45	30	2.5	10
								TCGA-QH-A6CX-01	10	5	67.5	12.5	0	5
								TCGA-QH-A6CY-01	20	0	50	20	5	5
								TCGA-QH-A6CZ-01	7.31707	7.31707	56.0976	17.0732	4.87805	7.31707
								TCGA-QH-A6X3-01	4.7619	14.2857	57.1429	19.0476	4.7619	0
								TCGA-QH-A6X4-01	3.7037	11.1111	59.2593	22.2222	0	3.7037
								TCGA-QH-A6X5-01	4.16667	12.5	45.8333	33.3333	4.16667	0
								TCGA-QH-A6X8-01	2.85714	11.4286	65.7143	17.1429	0	2.85714
								TCGA-QH-A6X9-01	9.25926	7.40741	55.5556	16.6667	7.40741	3.7037
								TCGA-QH-A6XA-01	0	0	92.3077	7.69231	0	0
								TCGA-QH-A6XC-01	15.6863	3.92157	70.5882	5.88235	0	3.92157
								TCGA-QH-A86X-01	10	5	65	15	5	0
								TCGA-QH-A870-01	12.5	8.33333	66.6667	8.33333	4.16667	0
								TCGA-R8-A6MK-01	3.84615	0	65.3846	26.9231	3.84615	0
								TCGA-R8-A6ML-01	10.5263	5.26316	68.4211	15.7895	0	0
								TCGA-R8-A6MO-01	16.2162	2.7027	54.0541	24.3243	0	2.7027
								TCGA-R8-A6YH-01	9.09091	9.09091	45.4545	36.3636	0	0
								TCGA-R8-A73M-01	12.5	12.5	40.625	25	9.375	0
								TCGA-RR-A6KA-01	6.34921	9.52381	60.3175	11.1111	7.93651	4.7619
								TCGA-RR-A6KB-01	5.26316	7.01754	63.1579	12.2807	7.01754	5.26316
								TCGA-RR-A6KC-01	10.9091	5.45455	69.0909	7.27273	1.81818	5.45455
								TCGA-RY-A83X-01	4.34783	13.0435	69.5652	8.69565	0	4.34783
								TCGA-RY-A83Y-01	6.06061	6.06061	60.6061	27.2727	0	0
								TCGA-RY-A83Z-01	7.54717	7.54717	50.9434	16.9811	9.43396	7.54717
								TCGA-RY-A840-01	0	11.1111	61.1111	16.6667	5.55556	5.55556
								TCGA-RY-A843-01	3.84615	15.3846	53.8462	26.9231	0	0
								TCGA-RY-A845-01	6.25	6.25	50	28.125	9.375	0
								TCGA-RY-A847-01	5.55556	0	72.2222	16.6667	0	5.55556
								TCGA-S9-A6TS-01	16.0494	12.3457	38.2716	19.7531	7.40741	6.17284
								TCGA-S9-A6TU-01	9.52381	9.52381	42.8571	23.8095	9.52381	4.7619
								TCGA-S9-A6TV-01	10.8108	2.7027	67.5676	16.2162	2.7027	0
								TCGA-S9-A6TW-01	11.1111	7.40741	55.5556	18.5185	3.7037	3.7037
								TCGA-S9-A6TX-01	2.5	5	65	22.5	0	5
								TCGA-S9-A6TY-01	0	8	64	24	4	0
								TCGA-S9-A6TZ-01	9.52381	11.9048	54.7619	14.2857	9.52381	0
								TCGA-S9-A6U0-01	9.09091	2.27273	70.4545	9.09091	9.09091	0
								TCGA-S9-A6U1-01	13.0435	8.69565	60.8696	13.0435	0	4.34783
								TCGA-S9-A6U2-01	10.3448	3.44828	65.5172	17.2414	3.44828	0
								TCGA-S9-A6U5-01	4.54545	9.09091	59.0909	18.1818	9.09091	0
								TCGA-S9-A6U6-01	8.10811	8.10811	59.4595	10.8108	5.40541	8.10811
								TCGA-S9-A6U8-01	9.52381	14.2857	66.6667	9.52381	0	0
								TCGA-S9-A6U9-01	8.33333	16.6667	41.6667	33.3333	0	0
								TCGA-S9-A6UA-01	6.97674	11.6279	58.1395	13.9535	4.65116	4.65116
								TCGA-S9-A6UB-01	3.44828	6.89655	79.3103	10.3448	0	0
								TCGA-S9-A6WD-01	8.82353	5.88235	52.9412	17.6471	5.88235	8.82353
								TCGA-S9-A6WE-01	0	0	63.6364	36.3636	0	0
								TCGA-S9-A6WG-01	15.3846	0	73.0769	11.5385	0	0
								TCGA-S9-A6WH-01	6.97674	5.81395	53.4884	18.6047	9.30233	5.81395
								TCGA-S9-A6WI-01	8	4	72	4	8	4
								TCGA-S9-A6WL-01	12.766	6.38298	59.5745	12.766	4.25532	4.25532
								TCGA-S9-A6WM-01	6.15385	9.23077	70.7692	7.69231	4.61538	1.53846
								TCGA-S9-A6WN-01	6.66667	0	60	30	0	3.33333
								TCGA-S9-A6WO-01	2.94118	11.7647	44.1176	32.3529	5.88235	2.94118
								TCGA-S9-A6WP-01	7.14286	3.57143	71.4286	14.2857	3.57143	0
								TCGA-S9-A6WQ-01	4.65116	6.97674	60.4651	13.9535	4.65116	9.30233
								TCGA-S9-A7IQ-01	0	0	75	25	0	0
								TCGA-S9-A7IS-01	12.5	5.35714	51.7857	23.2143	5.35714	1.78571
								TCGA-S9-A7IX-01	2.94118	14.7059	61.7647	8.82353	5.88235	5.88235
								TCGA-S9-A7IY-01	16.6667	4.16667	50	25	4.16667	0
								TCGA-S9-A7IZ-01	20.5882	8.82353	52.9412	8.82353	5.88235	2.94118
								TCGA-S9-A7J0-01	8.51064	8.51064	61.7021	17.0213	4.25532	0
								TCGA-S9-A7J1-01	13.0435	13.0435	52.1739	8.69565	13.0435	0
								TCGA-S9-A7J2-01	0	0	90	0	10	0
								TCGA-S9-A7J3-01	7.14286	7.14286	60.7143	21.4286	3.57143	0
								TCGA-S9-A7QW-01	6.81818	4.54545	56.8182	15.9091	9.09091	6.81818
								TCGA-S9-A7QX-01	19.3548	3.22581	45.1613	22.5806	9.67742	0
								TCGA-S9-A7QY-01	12	2	62	14	2	8
								TCGA-S9-A7QZ-01	6.66667	8.88889	48.8889	15.5556	15.5556	4.44444
								TCGA-S9-A7R1-01	5	5	75	15	0	0
								TCGA-S9-A7R2-01	14.2857	14.2857	44.898	16.3265	6.12245	4.08163
								TCGA-S9-A7R3-01	10.7143	3.57143	50	28.5714	3.57143	3.57143
								TCGA-S9-A7R4-01	10.3448	20.6897	51.7241	13.7931	3.44828	0
								TCGA-S9-A7R7-01	4.7619	0	66.6667	19.0476	9.52381	0
								TCGA-S9-A7R8-01	7.69231	5.12821	56.4103	17.9487	2.5641	10.2564
								TCGA-S9-A89V-01	12.5	6.25	60.4167	14.5833	4.16667	2.08333
								TCGA-S9-A89Z-01	11.9403	2.98507	37.3134	29.8507	11.9403	5.97015
								TCGA-TM-A7C3-01	7.04225	4.22535	76.0563	9.85915	1.40845	1.40845
								TCGA-TM-A7C4-01	9.30233	13.9535	46.5116	18.6047	4.65116	6.97674
								TCGA-TM-A7C5-01	3.57143	0	67.8571	10.7143	10.7143	7.14286
								TCGA-TM-A7CA-01	8.33333	19.4444	33.3333	36.1111	2.77778	0
								TCGA-TM-A7CF-01	10.8108	10.8108	48.6486	16.2162	0	13.5135
								TCGA-TM-A84B-01	2.27273	4.54545	75	13.6364	4.54545	0
								TCGA-TM-A84C-01	5.55556	16.6667	33.3333	27.7778	11.1111	5.55556
								TCGA-TM-A84F-01	6.25	18.75	56.25	18.75	0	0
								TCGA-TM-A84G-01	9.67742	0	51.6129	25.8065	12.9032	0
								TCGA-TM-A84H-01	2.38095	19.0476	47.619	23.8095	2.38095	4.7619
								TCGA-TM-A84I-01	16.2162	8.10811	45.9459	24.3243	5.40541	0
								TCGA-TM-A84J-01	10.4167	8.33333	56.25	22.9167	0	2.08333
								TCGA-TM-A84L-01	4.54545	9.09091	59.0909	22.7273	0	4.54545
								TCGA-TM-A84M-01	10	3.33333	70	13.3333	3.33333	0
								TCGA-TM-A84O-01	3.22581	9.67742	61.2903	19.3548	3.22581	3.22581
								TCGA-TM-A84Q-01	6.06061	27.2727	39.3939	21.2121	3.0303	3.0303
								TCGA-TM-A84R-01	14.2857	0	50	35.7143	0	0
								TCGA-TM-A84S-01	4.54545	13.6364	50	31.8182	0	0
								TCGA-TM-A84T-01	4.54545	27.2727	45.4545	18.1818	0	4.54545
								TCGA-TQ-A7RF-01	13.7931	10.3448	51.7241	13.7931	6.89655	3.44828
								TCGA-TQ-A7RG-01	3.33333	10	73.3333	10	3.33333	0
								TCGA-TQ-A7RH-01	19.5652	2.17391	56.5217	17.3913	2.17391	2.17391
								TCGA-TQ-A7RI-01	9.52381	4.7619	42.8571	33.3333	0	9.52381
								TCGA-TQ-A7RJ-01	3.77358	26.4151	45.283	15.0943	5.66038	3.77358
								TCGA-TQ-A7RK-01	4.34783	17.3913	47.8261	13.0435	4.34783	13.0435
								TCGA-TQ-A7RM-01	13.4328	4.47761	59.7015	16.4179	2.98507	2.98507
								TCGA-TQ-A7RN-01	6.45161	6.45161	67.7419	9.67742	3.22581	6.45161
								TCGA-TQ-A7RO-01	4.34783	4.34783	78.2609	13.0435	0	0
								TCGA-TQ-A7RP-01	13.4615	5.76923	63.4615	11.5385	5.76923	0
								TCGA-TQ-A7RQ-01	9.67742	0	61.2903	19.3548	3.22581	6.45161
								TCGA-TQ-A7RR-01	3.44828	0	62.069	31.0345	0	3.44828
								TCGA-TQ-A7RS-01	11.1111	0	72.2222	11.1111	0	5.55556
								TCGA-TQ-A7RU-01	9.09091	3.0303	57.5758	18.1818	6.06061	6.06061
								TCGA-TQ-A7RV-01	8.33333	8.33333	66.6667	8.33333	8.33333	0
								TCGA-TQ-A7RW-01	5.35714	16.0714	48.2143	19.6429	5.35714	5.35714
								TCGA-TQ-A8XE-01	6.97674	6.97674	44.186	37.2093	4.65116	0
								TCGA-VM-A8C8-01	4.34783	6.52174	63.0435	19.5652	2.17391	4.34783
								TCGA-VM-A8C9-01	16.6667	0	33.3333	33.3333	16.6667	0
								TCGA-VM-A8CA-01	13.7931	0	62.069	24.1379	0	0
								TCGA-VM-A8CB-01	6.89655	6.89655	55.1724	20.6897	10.3448	0
								TCGA-VM-A8CD-01	18.5185	11.1111	51.8519	14.8148	0	3.7037
								TCGA-VM-A8CE-01	11.7647	29.4118	47.0588	5.88235	5.88235	0
								TCGA-VM-A8CF-01	13.0435	15.2174	41.3043	23.913	4.34783	2.17391
								TCGA-VM-A8CH-01	7.69231	7.69231	53.8462	23.0769	0	7.69231
								TCGA-VV-A829-01	3.0303	9.09091	66.6667	18.1818	0	3.0303
								TCGA-VV-A86M-01	6.66667	13.3333	33.3333	26.6667	13.3333	6.66667
								TCGA-VW-A7QS-01	4.87805	4.87805	65.8537	12.1951	2.43902	9.7561
								TCGA-VW-A8FI-01	8.95522	4.47761	70.1493	13.4328	1.49254	1.49254
								TCGA-W9-A837-01	9.375	12.5	59.375	15.625	3.125	0
								TCGA-WH-A86K-01	10.4167	10.4167	60.4167	12.5	6.25	0
								TCGA-WY-A858-01	3.0303	6.06061	54.5455	30.303	3.0303	3.0303
								TCGA-WY-A859-01	30.303	12.1212	39.3939	12.1212	3.0303	3.0303
								TCGA-WY-A85A-01	12.5	0	75	6.25	0	6.25
								TCGA-WY-A85B-01	13.3333	13.3333	60	13.3333	0	0
								TCGA-WY-A85C-01	10.7143	10.7143	46.4286	17.8571	7.14286	7.14286
								TCGA-WY-A85D-01	7.31707	12.1951	48.7805	21.9512	4.87805	4.87805
								TCGA-WY-A85E-01	16.4384	6.84932	39.726	21.9178	8.21918	6.84932

## Sheet: Supplementary Figure2B-D
C>T			Cellular response to UVA			UV damage excision repair
Fudan	TCGA		Fudan	TCGA		Fudan	TCGA		2.96297e-10	4.92256e-34	6.87234e-36
70.3002	34.5179		0.250067	0.237303		0.209436	0.167463
51.4436	32.5836		0.259471	0.242522		0.200632	0.218426
69.2381	39.4632		0.276935	0.244296		0.208034	0.181544
49.1667	28.4781		0.258388	0.295127		0.203527	0.207459
57.2414	25.8496		0.264959	0.225974		0.18962	0.184889
80.4922	40.3376		0.242106	0.271542		0.213567	0.198431
49.8753	31.22		0.281482	0.238405		0.200653	0.181802
56.5714	35.7549		0.262874	0.270969		0.208132	0.187891
52.9412	32.22		0.278245	0.272922		0.225733	0.213358
53.352	35.6139		0.257272	0.274409		0.22673	0.189563
50.8314	40.6644		0.282048	0.222188		0.253981	0.184075
51.0145	24.345		0.272244	0.227113		0.21124	0.194178
54.5685	37.8867		0.265955	0.261175		0.223294	0.164282
77.0742	27.47		0.262407	0.240385		0.204788	0.174357
48.8127	29.5533		0.27118	0.242953		0.195831	0.177874
56.2963	35.3504		0.291165	0.234481		0.216395	0.180038
46.281	39.0771		0.295146	0.225003		0.23408	0.171108
59.4276	31.22		0.281711	0.295883		0.213094	0.197715
48.2323	39.0771		0.277061	0.257145		0.213724	0.190521
74.2757	34.151		0.299472	0.235355		0.204865	0.177317
57.7335	40.22		0.288444	0.217693		0.241928	0.16206
71.4736	29.5533		0.270432	0.192106		0.184075	0.146179
63.2171	31.6367		0.261346	0.231165		0.192978	0.151555
58.5542	23.4927		0.279123	0.277361		0.185805	0.205131
59.0196	39.6983		0.301124	0.234894		0.228505	0.186656
61.7811	39.0771		0.297755	0.236588		0.226002	0.158467
64.9526	28.0382		0.275202	0.226116		0.195074	0.169965
61.236	37.8867		0.330123	0.263134		0.217795	0.17828
63.7615	29.5533		0.265607	0.235274		0.207029	0.156004
49.7382	33.5334		0.277025	0.229881		0.227313	0.199744
66.8118	39.8097		0.273947	0.281684		0.217559	0.183593
46.8665	39.4018		0.288485	0.254922		0.213238	0.171351
50.1222	36.22		0.299708	0.211671		0.206238	0.161138
49.2239	37.5993		0.326153	0.231965		0.211003	0.166554
51.9789	38.3253		0.275969	0.272489		0.218757	0.170686
50	36.845		0.303536	0.267851		0.22089	0.167225
53.2764	39.8564		0.260337	0.296801		0.220015	0.212318
54.2601	29.0325		0.295001	0.280406		0.194646	0.190634
62.3779	40.6644		0.308119	0.196512		0.240631	0.173838
49.4118	37.3965		0.29072	0.238789		0.228309	0.171805
70.4509	31.8132		0.26773	0.31889		0.201555	0.213588
63.3394	32.4269		0.292683	0.217318		0.196039	0.158632
59.5528	39.6983		0.324098	0.216638		0.25542	0.166395
72.035	24.2688		0.271852	0.266019		0.191824	0.19345
62.0081	30.595		0.29356	0.231823		0.191756	0.183468
50.4912	31.0026		0.290324	0.265212		0.201777	0.16904
80.0682	39.97		0.280141	0.259476		0.241748	0.184042
49.2823	37.1291		0.294465	0.244512		0.244872	0.162338
49.7685	34.9297		0.275496	0.281451		0.211139	0.193612
52.3227	36.845		0.277318	0.256774		0.236242	0.186555
	36.5561		0.282509	0.249411		0.251072	0.195035
47.7833	40.9568		0.302953	0.228485		0.276554	0.159294
50.8475	29.5533		0.263004	0.270967		0.238632	0.190779
53.4447	30.1183		0.276637	0.261581		0.252587	0.200925
54.2194	35.6139		0.303869	0.272497		0.254601	0.20773
46.4358	31.5141		0.294771	0.262011		0.22515	0.192556
65.942	35.6139		0.254563	0.23767		0.250466	0.171688
76.7981	38.6442		0.278994	0.222822		0.230857	0.157863
76.4961	36.6046		0.276112	0.265311		0.254233	0.170036
68.8601	32.5836		0.299974	0.25005		0.239733	0.173786
60	38.3253		0.296	0.237556		0.255695	0.152649
66.6137	40.406		0.270205	0.28428		0.231125	0.18684
74.5106	35.2444		0.303322	0.286042		0.243345	0.197281
53.1579	39.97		0.266301	0.277675		0.2546	0.163119
54.5657	36.9607		0.29928	0.24481		0.242759	0.180523
57.1219	34.4916		0.261486	0.254177		0.232867	0.177798
69.8595	39.0771		0.262397	0.229074		0.258856	0.165003
74.3119	35.946		0.28219	0.276385		0.220026	0.173607
48.7047	39.0771		0.273765	0.23788		0.246079	0.181955
45.8438	26.22		0.26575	0.237755		0.212513	0.166079
53.9241	37.5243		0.291313	0.211852		0.234469	0.150632
52.0343	37.8867		0.277831	0.211792		0.266918	0.163238
47.9381	39.0771		0.314987	0.250693		0.25915	0.190148
68.9573	34.6815		0.298655	0.217061		0.239294	0.140026
68.9384	34.8564		0.264198	0.264212		0.249154	0.19244
51.2438	33.3629		0.3022	0.269557		0.249965	0.185302
64.6536	33.5334		0.3222	0.255082		0.248603	0.159422
49.0244	32.5836		0.291792	0.278094		0.252503	0.173655
55.1643	26.6548		0.300561	0.264796		0.229363	0.186171
59.5206	40.6644		0.295898	0.251904		0.237311	0.181381
52.7273	40.3376		0.304008	0.26077		0.243967	0.184715
55.75	30.8354		0.30051	0.275619		0.226478	0.186641
60.7774	36.22		0.319835	0.248298		0.232932	0.188465
54.7273	33.72		0.308177	0.215202		0.234564	0.158132
76.487	28.0382		0.294852	0.243302		0.226179	0.195903
67.2334	37.3965		0.285291	0.239315		0.236115	0.196898
81.1761	38.7732		0.291671	0.24249		0.234087	0.198343
55.7858	40.22		0.295635	0.2512		0.263926	0.18855
81.8798	36.22		0.301496	0.240503		0.24426	0.186239
53.2385	39.0771		0.306116	0.265238		0.236885	0.207869
84.1515	39.5533		0.305067	0.241687		0.257874	0.167422
77.6022	41.0476			0.280835			0.196875
82.287	41.118			0.229476			0.177132
86.0137	41.22			0.235327			0.17631
67.189	41.22			0.212874			0.141756
72.1925	41.3813			0.23072			0.14515
74.0991	41.3813			0.22052			0.160768
69.0657	41.503			0.279246			0.238963
52.2248	41.503			0.252282			0.179788
59.3264	41.5325			0.225957			0.184676
81.6563	41.6745			0.255317			0.192766
56.1372	41.6745			0.268483			0.17723
54.7368	41.6745			0.23465			0.178046
48.9971	41.6745			0.233671			0.186452
50.8159	41.6745			0.272319			0.197809
72.7497	42.0533			0.24469			0.180706
79.0571	42.0533			0.242272			0.158747
56.7198	42.0533			0.238944			0.174672
50.2747	42.1659			0.246087			0.187211
53.6643	42.3738			0.238776			0.179852
53.3708	42.3738			0.231552			0.14885
53.11	42.5163			0.278551			0.194672
53.2663	42.5615			0.254806			0.228709
58.8315	42.6486			0.258133			0.173991
63.0728	42.6486			0.214959			0.153527
52.9637	42.7316			0.277921			0.22018
51.3854	42.8867			0.279889			0.201776
50.9642	42.8867			0.228084			0.172288
47.9339	42.8867			0.236176			0.185272
51.0256	42.8867			0.262145			0.177398
57.0732	42.8867			0.220141			0.163967
48.6146	43.2788			0.230769			0.191049
52.0095	43.2788			0.254324			0.180302
68.1652	43.2788			0.240433			0.21126
72.0786	43.4422			0.259819			0.189059
58.7196	43.5884			0.239974			0.167795
47.983	43.5884			0.262324			0.193691
73.9177	43.5884			0.250702			0.155609
53.5211	43.72			0.222244			0.158034
55.8537	43.839			0.20773			0.135805
48.855	43.839			0.246705			0.196475
61.5772	43.9473			0.234771			0.134075
49.3639	43.9473			0.238156			0.201055
51.9481	43.9473			0.212407			0.150653
56.1135	44.0461			0.251918			0.169484
72.874	44.0461			0.215955			0.159733
57.4101	44.0461			0.247677			0.195245
58.5366	44.0461			0.219965			0.182587
51.4212	44.0461			0.259169			0.187314
53.1298	44.1367			0.225635			0.153333
77.4503	44.22			0.269345			0.194774
72.5361	44.22			0.266028			0.203292
53.6748	44.22			0.242412			0.184634
47.4074	44.4343			0.222509			0.156242
58.4433	44.4959			0.252226			0.170443
49.2991	44.4959			0.304709			0.212167
77.4037	44.6071			0.236538			0.171723
60.3738	44.7914			0.256041			0.197218
47.5066	44.8686			0.250366			0.192556
59.3509	45.0005			0.241685			0.189699
71.2555	45.0005			0.228177			0.194872
46.3235	45.0005			0.259307			0.211066
75.6823	45.1089			0.288733			0.17513
83.4037	45.1089			0.225903			0.158541
66.2207	45.1089			0.27306			0.17662
56.9507	45.4003			0.273667			0.166115
52.2193	45.5351			0.226239			0.177006
62.4	46.22			0.280998			0.191658
72.5275	46.22			0.247642			0.191999
55.2995	46.22			0.289333			0.208996
69.0265	46.22			0.239835			0.163094
51.7949	46.22			0.235328			0.184491
53.9474	46.22			0.23928			0.172587
70.5143	46.22			0.254679			0.182912
75.8337	46.22			0.248119			0.16426
52.2222	46.22			0.247279			0.171273
73.4337	46.22			0.26137			0.169983
63.5514	46.22			0.243891			0.187125
69.459	46.22			0.226935			0.169154
88.6313	46.22			0.252879			0.17779
71.3124	46.22			0.260754			0.192499
47.1744	46.22			0.264692			0.175145
50.8314	46.22			0.245342			0.173897
55.3991	46.22			0.265995			0.182368
82.3121	46.22			0.247616			0.200638
49.7951	46.22			0.279647			0.187896
50.8021	46.22			0.291836			0.244317
70.6619	46.22			0.217831			0.151125
56.8218	46.8082			0.234927			0.199324
49.3333	47.0675			0.265471			0.1919
55.2339	47.1634			0.268296			0.196954
70.7292	47.2838			0.25445			0.193713
38.1818	47.3311			0.255349			0.189037
71.4432	47.5021			0.23356			0.18408
70.3883	47.5714			0.232592			0.174197
65.407	47.5714			0.248473			0.190961
49.7354	47.5961			0.216883			0.178598
	47.7352			0.253356			0.207013
	47.8329			0.247238			0.216034
	47.8329			0.269024			0.16514
	47.9441			0.22505			0.158009
	47.9441			0.216309			0.168088
	47.9441			0.235146			0.178856
	48.0057			0.239776			0.181813
	48.0719			0.241019			0.176899
	48.0719			0.250614			0.208565
	48.0719			0.255248			0.186378
	48.3033			0.251748			0.177527
	48.3033			0.257749			0.198273
	48.3939			0.275598			0.187051
	48.3939			0.233587			0.191951
	48.3939			0.232048			0.183926
	48.72			0.276603			0.210087
	48.72			0.266531			0.197032
	48.8516			0.26694			0.186593
	48.9227			0.257643			0.19767
	48.9978			0.236221			0.196874
	49.1612			0.238627			0.19983
	49.1612			0.216112			0.171072
	49.1612			0.246683			0.195771
	49.2503			0.265071			0.19941
	49.345			0.232324			0.142056
	49.345			0.257131			0.176784
	49.5533			0.253773			0.167871
	49.5533			0.26645			0.204772
	49.5533			0.219123			0.159436
	49.7084			0.264098			0.172503
	49.7084			0.254662			0.187132
	49.7084			0.263001			0.165983
	49.7084			0.257776			0.184733
	49.7084			0.242468			0.181901
	49.7914			0.255977			0.223258
	50.0662			0.247155			0.156473
	50.0662			0.273074			0.179617
	50.0662			0.276956			0.190731
	50.0662			0.267543			0.196752
	50.0662			0.201346			0.142978
	50.0662			0.25038			0.182768
	50.0662			0.272897			0.182536
	50.22			0.214852			0.156238
	50.2741			0.251483			0.170506
	50.3867			0.261111			0.196369
	50.3867			0.23821			0.19679
	50.4573			0.250635			0.183343
	50.5057			0.240541			0.171395
	50.5057			0.250772			0.194497
	50.5057			0.243536			0.196554
	50.6504			0.210432			0.173294
	50.7655			0.274238			0.196284
	50.7655			0.215496			0.190631
	50.7655			0.236634			0.190126
	50.7655			0.253679			0.174618
	50.7655			0.272751			0.206352
	50.7655			0.275546			0.181424
	50.9819			0.291314			0.194959
	51.0587			0.206301			0.146478
	51.22			0.268144			0.189326
	51.22			0.258472			0.20108
	51.322			0.259569			0.205775
	51.322			0.208388			0.17673
	51.3924			0.255683			0.195746
	51.3924			0.245485			0.19028
	51.3924			0.236722			0.185367
	51.4832			0.231313			0.150857
	51.4832			0.243682			0.180385
	51.6046			0.25575			0.173386
	51.7756			0.248338			0.185715
	51.7756			0.28014			0.183828
	51.7756			0.30285			0.191942
	51.7756			0.254987			0.186918
	51.7756			0.264376			0.215844
	51.7756			0.27436			0.193467
	51.7756			0.239541			0.194185
	51.7756			0.246834			0.170483
	51.7756			0.2731			0.174349
	51.7756			0.231482			0.154865
	51.9577			0.248291			0.180051
	52.1024			0.249713			0.202066
	52.1522			0.270557			0.197789
	52.22			0.255152			0.194548
	52.22			0.247096			0.17983
	52.3176			0.247116			0.188099
	52.3176			0.229528			0.186832
	52.3998			0.215969			0.163345
	52.47			0.244474			0.203819
	52.47			0.202397			0.132513
	52.47			0.248416			0.189401
	52.47			0.266153			0.174233
	52.47			0.261443			0.193242
	52.47			0.254796			0.158186
	52.47			0.244731			0.171915
	52.558			0.207272			0.146039
	52.6303			0.252812			0.194308
	52.7417			0.236929			0.190069
	52.7417			0.251804			0.176058
	52.7417			0.263279			0.166715
	52.8867			0.223838			0.162848
	53.0382			0.24853			0.217436
	53.0382			0.252502			0.193619
	53.182			0.258226			0.195138
	53.3629			0.283305			0.184267
	53.3629			0.229942			0.177811
	53.3629			0.255624			0.199044
	53.3629			0.262022			0.167103
	53.3629			0.204198			0.144646
	53.4719			0.248506			0.185261
	53.597			0.268411			0.176294
	53.72			0.27197			0.179693
	53.7958			0.273229			0.159544
	54.1147			0.280347			0.167344
	54.1147			0.194563			0.141824
	54.1147			0.273215			0.179874
	54.1147			0.262338			0.19413
	54.2845			0.200337			0.157311
	54.2845			0.237179			0.188264
	54.3595			0.25777			0.173715
	54.4018			0.269439			0.196566
	54.5533			0.221496			0.152867
	54.5533			0.242173			0.190546
	54.5533			0.268002			0.199977
	54.5533			0.247899			0.199056
	54.5533			0.231047			0.175553
	54.5533			0.275888			0.167204
	54.5533			0.248284			0.192272
	54.7106			0.272354			0.163873
	54.7106			0.2554			0.183199
	54.7566			0.252242			0.212059
	54.9157			0.261537			0.177828
	55.0435			0.200067			0.17089
	55.0435			0.252612			0.186852
	55.0435			0.256881			0.18132
	55.0435			0.252726			0.205014
	55.0435			0.256726			0.179833
	55.0435			0.284344			0.173357
	55.1944			0.272189			0.180238
	55.3109			0.241106			0.168429
	55.3109			0.201486			0.168757
	55.3749			0.234465			0.174601
	55.4793			0.245016			0.163054
	55.4793			0.288531			0.195227
	55.595			0.24952			0.168479
	55.6795			0.22051			0.156115
	55.7438			0.267721			0.182903
	55.7945			0.269959			0.204789
	55.8354			0.236063			0.182239
	55.8691			0.249674			0.173588
	55.9215			0.260607			0.185442
	55.9761			0.248368			0.190782
	56.22			0.228506			0.150017
	56.22			0.28472			0.203268
	56.22			0.293061			0.195297
	56.22			0.229301			0.197969
	56.22			0.241711			0.191928
	56.22			0.252493			0.170108
	56.22			0.227422			0.182309
	56.22			0.255152			0.18672
	56.22			0.243435			0.176091
	56.22			0.279559			0.210391
	56.22			0.247615			0.175686
	56.22			0.253007			0.185897
	56.22			0.25596			0.184942
	56.22			0.226591			0.149019
	56.22			0.257322			0.17827
	56.4241			0.251088			0.184405
	56.5835			0.250146			0.195681
	56.6367			0.238506			0.206436
	56.6367			0.22852			0.163835
	56.6367			0.267146			0.213871
	56.6851			0.258182			0.170391
	56.6851			0.264946			0.164159
	56.7138			0.267681			0.200866
	56.7463			0.252724			0.196633
	56.7834			0.215898			0.163567
	56.8261			0.244425			0.189568
	56.8261			0.256514			0.196323
	56.9343			0.25785			0.172609
	57.0896			0.24407			0.190434
	57.0896			0.238272			0.176727
	57.0896			0.272879			0.19096
	57.0896			0.254536			0.183732
	57.0896			0.241124			0.168603
	57.1575			0.225889			0.166706
	57.1956			0.232683			0.176002
	57.1956			0.283138			0.182586
	57.3058			0.26608			0.177017
	57.3311			0.210205			0.154087
	57.3311			0.26343			0.197149
	57.3311			0.276216			0.173987
	57.3311			0.251606			0.184174
	57.414			0.26177			0.211008
	57.5103			0.278234			0.183762
	57.5103			0.272209			0.17361
	57.5103			0.249266			0.198735
	57.5836			0.235001			0.203981
	57.5836			0.213947			0.149363
	57.9221			0.230324			0.163724
	57.9847			0.235088			0.187487
	57.9847			0.253553			0.172696
	58.0382			0.235835			0.188398
	58.1248			0.236814			0.176651
	58.1248			0.301384			0.205752
	58.22			0.263425			0.218028
	58.2453			0.235777			0.180171
	58.289			0.254643			0.181661
	58.289			0.275836			0.195273
	58.3822			0.205291			0.154564
	58.3822			0.252111			0.193101
	58.4151			0.246228			0.170132
	58.4842			0.232549			0.199147
	58.4842			0.236			0.1746
	58.4842			0.262067			0.180928
	58.5577			0.241345			0.195901
	58.72			0.259928			0.195969
	58.72			0.259794			0.181874
	58.72			0.249377			0.185481
	58.72			0.246044			0.210576
	58.72			0.246169			0.163037
	59.0107			0.265254			0.178285
	59.0771			0.265853			0.170959
	59.0771			0.256592			0.19461
	59.1232			0.24266			0.180666
	59.1232			0.26488			0.185737
	59.183			0.273925			0.193841
	59.2635			0.255836			0.186441
	59.2635			0.240945			0.187844
	59.3779			0.246721			0.180814
	59.3779			0.259214			0.185812
	59.4853			0.234635			0.201451
	59.6346			0.239379			0.194529
	59.6815			0.23079			0.216245
	59.8564			0.273482			0.179439
	59.8564			0.242156			0.196952
	59.8564			0.287284			0.196084
	59.8564			0.2552			0.187678
	59.8564			0.246229			0.186056
	59.8564			0.255738			0.15393
	60.0498			0.257422			0.194493
	60.1089			0.270123			0.175695
	60.22			0.245506			0.181597
	60.2825			0.234914			0.138038
	60.3226			0.2899			0.180414
	60.3226			0.245497			0.176733
	60.3709			0.254013			0.181583
	60.5057			0.268903			0.190805
	60.8033			0.256033			0.193917
	60.9259			0.247054			0.187117
	60.9259			0.24998			0.166744
	60.9259			0.233216			0.178292
	60.9259			0.240014			0.172527
	61.0849			0.20575			0.13962
	61.1323			0.258891			0.204432
	61.1323			0.267747			0.207499
	61.22			0.233556			0.204044
	61.22			0.283866			0.164614
	61.22			0.235911			0.19598
	61.22			0.320374			0.210339
	61.22			0.271782			0.224497
	61.22			0.25115			0.185164
	61.2994			0.229543			0.180388
	61.2994			0.272359			0.187806
	61.3363			0.244025			0.191209
	61.3363			0.2422			0.177313
	61.4374			0.261368			0.170295
	61.4374			0.241781			0.196218
	61.4374			0.25369			0.169296
	61.5261			0.228481			0.158737
	61.5261			0.220439			0.170635
	61.5533			0.255493			0.185429
	61.6046			0.256853			0.210922
	61.6046			0.249656			0.192966
	61.6521			0.246686			0.201657
	61.6745			0.234953			0.176341
	61.6745			0.268379			0.180747
	61.7372			0.243869			0.20542
	61.845			0.238655			0.170015
	61.9343			0.278167			0.22927
	61.9343			0.244249			0.188197
	61.9343			0.234572			0.176042
	62.0095			0.242957			0.143973
	62.0737			0.256242			0.161748
	62.1024			0.234814			0.181308
	62.1291			0.258939			0.216434
	62.1291			0.229251			0.181778
	62.3217			0.280808			0.190284
	62.349			0.257407			0.184871
	62.8867			0.227751			0.17535
	62.8867			0.275125			0.183474
	62.8867			0.23643			0.190713
	62.8867			0.23072			0.202563
	62.8867			0.241345			0.158281
	62.8867			0.239258			0.166308
	62.8867			0.251287			0.176591
	62.8867			0.234333			0.180973
	62.8867			0.249879			0.173455
	62.8867			0.276026			0.193197
	62.8867			0.229971			0.180458
	62.8867			0.271053			0.209241
	62.8867			0.239505			0.183087
	62.8867			0.252688			0.180569
	62.8867			0.218282			0.173458
	62.8867			0.24714			0.181429
	62.8867			0.209471			0.145074
	62.8867			0.231433			0.192236
	62.8867			0.228245			0.178505
	62.8867			0.236596			0.189949
	62.8867			0.253902			0.198032
	63.3433			0.252121			0.186069
	63.3842			0.231784			0.173396
	63.4927			0.232143			0.195795
	63.4927			0.230696			0.202285
	63.5277			0.285464			0.181394
	63.5669			0.239472			0.161003
	63.6619			0.265957			0.19772
	63.72			0.229887			0.197375
	63.7876			0.234714			0.162144
	63.8256			0.269471			0.192044
	63.9619			0.238799			0.191961
	63.9619			0.235642			0.193377
	64.0771			0.287995			0.212311
	64.0771			0.264471			0.188367
	64.0771			0.215123			0.199617
	64.1445			0.259611			0.177997
	64.22			0.250362			0.177805
	64.22			0.258514			0.196394
	64.22			0.220561			0.157029
	64.2612			0.229768			0.171382
	64.4553			0.246823			0.176239
	64.6411			0.240636			0.162248
	64.6411			0.275603			0.209108
	64.6411			0.257175			0.183751
	64.6411			0.231957			0.175713
	64.7385			0.241207			0.202016
	64.8475			0.248858			0.182774
	64.97			0.225067			0.175733
	64.97			0.21118			0.16124
	64.97			0.233986			0.17627
	64.97			0.257817			0.216492
	65.3376			0.275277			0.1891
	65.4508			0.208598			0.18782
	65.6644			0.228345			0.197669
	65.6644			0.266088			0.199773
	65.7115			0.243453			0.196595
	65.7852			0.280581			0.191304
	65.8629			0.271782			0.21137
	65.917			0.219074			0.196983
	65.9874			0.228444			0.152932
	66.22			0.245454			0.205022
	66.22			0.250567			0.176118
	66.22			0.279853			0.200793
	66.22			0.246787			0.174733
	66.22			0.262709			0.195945
	66.3499			0.266101			0.219017
	66.3693			0.264079			0.189852
	66.4903			0.262389			0.179877
	66.5904			0.287471			0.18625
	66.6745			0.226055			0.163351
	66.6745			0.226115			0.195123
	66.8082			0.22219			0.151777
	66.8082			0.263235			0.199228
	66.9097			0.278642			0.180275
	66.9517			0.238922			0.186281
	66.9892			0.248073			0.151305
	67.0533			0.275976			0.166467
	67.1291			0.268672			0.208843
	67.1291			0.292266			0.210231
	67.1877			0.254641			0.187712
	67.4529			0.251752			0.170015
	67.6486			0.265768			0.176115
	67.6486			0.275716			0.18
	67.6486			0.259219			0.162727
	67.6486			0.250997			0.187567
	68.1498			0.203004			0.145831
	68.1498			0.218994			0.162759
	68.22			0.279079			0.178139
	68.2788			0.218718			0.179557
	68.3511			0.219154			0.174049
	68.4422			0.256456			0.173752
	68.4422			0.257323			0.200012
	68.4422			0.217025			0.167559
	68.5277			0.27518			0.169186
	68.5277			0.258713			0.216208
	68.6338			0.244033			0.186392
	68.72			0.247409			0.175798
	68.8006			0.244725			0.172828
	68.8006			0.262707			0.16355
	68.9473			0.205607			0.154788
	69.0595			0.24707			0.176057
	69.1367			0.246474			0.185884
	69.2969			0.237108			0.170466
	69.4343			0.257367			0.161249
	69.5533			0.226069			0.155483
	69.5533			0.233667			0.191264
	69.5533			0.282115			0.186159
	69.5533			0.27438			0.177704
	69.5533			0.258583			0.196866
	69.5533			0.265402			0.170923
	69.5533			0.233176			0.193007
	69.7494			0.25096			0.203759
	70.133			0.290762			0.220089
	70.133			0.276184			0.210045
	70.133			0.253574			0.175138
	70.22			0.273486			0.179333
	70.22			0.263452			0.198942
	70.2941			0.24445			0.202501
	70.2941			0.288004			0.222232
	70.4135			0.270559			0.178227
	70.4135			0.239349			0.189983
	70.579			0.276019			0.210318
	70.6881			0.282814			0.17405
	71.22			0.269176			0.203886
	71.22			0.22531			0.180249
	71.22			0.243106			0.17919
	71.22			0.232705			0.196819
	71.22			0.270631			0.222906
	71.22			0.271258			0.209715
	71.22			0.22929			0.178337
	71.22			0.210896			0.159685
	71.22			0.243322			0.178309
	71.6046			0.272963			0.20024
	71.6298			0.279324			0.176499
	71.6586			0.247638			0.178196
	72.22			0.231905			0.175668
	72.2763			0.236451			0.154755
	72.3394			0.222492			0.184614
	72.4105			0.254981			0.185905
	72.6906			0.254279			0.205835
	72.9642			0.233921			0.183862
	73.0316			0.247999			0.183096
	73.0316			0.277408			0.170228
	73.1431			0.262783			0.186542
	73.247			0.238042			0.182068
	73.3033			0.224008			0.156885
	73.5785			0.24245			0.191807
	73.6394			0.251413			0.176249
	73.6394			0.273388			0.177489
	73.6848			0.274487			0.184625
	73.9978			0.213765			0.154469
	74.4018			0.211784			0.16953
	74.4809			0.244504			0.176107
	74.7914			0.273838			0.225547
	74.7914			0.248092			0.181195
	75.0079			0.262727			0.180394
	75.1674			0.244785			0.203197
	75.1674			0.251685			0.184626
	75.3867			0.243193			0.185844
	75.5303			0.233549			0.162583
	75.7072			0.243162			0.222307
	75.7655			0.282239			0.18878
	76.22			0.242561			0.176129
	77.2545			0.239708			0.191748
	77.47			0.255076			0.204979
	77.47			0.254616			0.193557
	77.6153			0.277952			0.213235
	78.0382			0.275808			0.191006
	78.0382			0.269945			0.194639
	78.5729			0.264925			0.208124
	79.5533			0.244586			0.207423
	79.5533			0.215635			0.17915

## Sheet: Supplementary Figure2E-F
Cellular response to UVA				Cellular response to UVA				UV damage excision repair				UV damage excision repair
TCGA_Sample_Barcode	GSVA scores	T>C		Proteomic exp. NO. fo tumor tissue	T>C	GSVA scores		TCGA_Sample_Barcode	GSVA scores	T>C		Proteomic exp. NO. fo tumor tissue	GSVA scores	T>C
TCGA.HT.7616.01	0.23643	49.425		Exp047519	38.1818	0.250067		TCGA.E1.5319.01	0.167463	42.1333		Exp047519	0.209436	38.1818
TCGA.DH.A669.01	0.273838	71.7098		Exp031511	46.281	0.259471		TCGA.HT.7693.01	0.218426	61.7321		Exp031511	0.200632	46.281
TCGA.06.0749.01	0.261537	61.3		Exp047440	46.3235	0.276935		TCGA.CS.6665.01	0.181544	54.7906		Exp047440	0.208034	46.3235
TCGA.06.5416.01	0.251413	71.6846		Exp031695	46.8665	0.258388		TCGA.FG.A6J3.01	0.207459	70.3		Exp031695	0.203527	46.8665
TCGA.TM.A84H.01	0.249656	44.3		Exp047485	47.1744	0.264959		TCGA.27.1831.01	0.184889	75.2474		Exp047485	0.18962	47.1744
TCGA.HT.7855.01	0.240433	57.6636		Exp040854	47.4074	0.242106		TCGA.FG.6688.01	0.198431	61.6846		Exp040854	0.213567	47.4074
TCGA.E1.A7YI.01	0.257145	70.7681		Exp037368	47.9339	0.281482		TCGA.S9.A6TX.01	0.181802	46.3		Exp037368	0.200653	47.9339
TCGA.27.1832.01	0.293061	70.213		Exp032803	47.9381	0.262874		TCGA.VM.A8C8.01	0.187891	57.1696		Exp032803	0.208132	47.9381
TCGA.P5.A736.01	0.275716	51.402		Exp031513	48.2323	0.278245		TCGA.27.2523.01	0.213358	70.3		Exp031513	0.225733	48.2323
TCGA.QH.A65R.01	0.244474	58.8		Exp040812	48.6146	0.257272		TCGA.06.0125.01	0.189563	64.9275		Exp040812	0.22673	48.6146
TCGA.FG.5965.01	0.25575	45.0805		Exp032797	48.7047	0.282048		TCGA.HT.A74L.01	0.184075	46.3		Exp032797	0.253981	48.7047
TCGA.DU.7010.01	0.246474	65.8652		Exp033929	49.0244	0.272244		TCGA.S9.A7QY.01	0.194178	42.9667		Exp033929	0.21124	49.0244
TCGA.HT.8563.01	0.262727	41.7545		Exp030509	49.1667	0.265955		TCGA.27.2524.01	0.164282	75.0879		Exp030509	0.223294	49.1667
TCGA.DU.8168.01	0.258583	56.3		Exp031699	49.2239	0.262407		TCGA.DB.A4XA.01	0.174357	42.9667		Exp031699	0.204788	49.2239
TCGA.19.2624.01	0.257407	69.2167		Exp040858	49.2991	0.27118		TCGA.HT.A4DV.01	0.177874	39.6333		Exp040858	0.195831	49.2991
TCGA.FG.A60L.01	0.257643	62.4017		Exp040835	49.3639	0.291165		TCGA.WY.A85A.01	0.180038	46.3		Exp040835	0.216395	49.3639
TCGA.R8.A6YH.01	0.26343	56.3		Exp031705	49.4118	0.295146		TCGA.E1.5311.01	0.171108	41.7545		Exp031705	0.23408	49.4118
TCGA.HT.8108.01	0.238922	48.0241		Exp031693	49.7382	0.281711		TCGA.28.5213.01	0.197715	70.3741		Exp031693	0.213094	49.7382
TCGA.DU.7299.01	0.244425	52.9667		Exp032151	49.7685	0.277061		TCGA.E1.A7YI.01	0.190521	70.7681		Exp032151	0.213724	49.7685
TCGA.HT.7857.01	0.244586	43.6684		Exp031701	50	0.299472		TCGA.E1.5305.01	0.177317	58.2048		Exp031701	0.204865	50
TCGA.DB.5280.01	0.246683	50.3541		Exp031697	50.1222	0.288444		TCGA.F6.A8O4.01	0.16206	52.55		Exp031697	0.241928	50.1222
TCGA.06.0184.01	0.258713	66.6704		Exp036311	50.2747	0.270432		TCGA.HT.8113.01	0.146179	28.1182		Exp036311	0.184075	50.2747
TCGA.DB.A4XC.01	0.257776	49.2412		Exp032147	50.4912	0.261346		TCGA.DH.A66G.01	0.151555	31.8932		Exp032147	0.192978	50.4912
TCGA.P5.A5EU.01	0.251483	62.9667		Exp047503	50.8021	0.279123		TCGA.76.4932.01	0.205131	71.3		Exp047503	0.185805	50.8021
TCGA.DU.A5TY.01	0.273482	65.05		Exp031497	50.8314	0.301124		TCGA.HT.7620.01	0.186656	45.1889		Exp031497	0.228505	50.8314
TCGA.14.0817.01	0.288733	78.1182		Exp037366	50.9642	0.297755		TCGA.P5.A731.01	0.158467	49.7884		Exp037366	0.226002	50.9642
TCGA.DU.A7TC.01	0.244731	60.4026		Exp040807	51.0256	0.275202		TCGA.HT.7480.01	0.169965	33.4429		Exp040807	0.195074	51.0256
TCGA.06.5415.01	0.245342	67.7286		Exp033926	51.2438	0.330123		TCGA.06.5412.01	0.17828	62.9667		Exp033926	0.217795	51.2438
TCGA.HT.7478.01	0.282814	50.3		Exp037364	51.3854	0.265607		TCGA.16.1045.01	0.156004	54.8366		Exp037364	0.207029	51.3854
TCGA.HT.7479.01	0.234953	53.677		Exp040847	51.4212	0.277025		TCGA.HT.7689.01	0.199744	55.5593		Exp040847	0.227313	51.4212
TCGA.06.0211.01	0.278094	68.4311		Exp047451	51.7949	0.273947		TCGA.06.0157.01	0.183593	69.1395		Exp047451	0.217559	51.7949
TCGA.HT.7604.01	0.255152	62.429		Exp040837	51.9481	0.288485		TCGA.28.1753.01	0.171351	64.1571		Exp040837	0.213238	51.9481
TCGA.DH.A7UR.01	0.256853	63.8		Exp032801	52.0343	0.299708		TCGA.HT.8109.01	0.161138	35.0097		Exp032801	0.206238	52.0343
TCGA.R8.A6MK.01	0.241106	52.55		Exp047445	52.2193	0.326153		TCGA.E1.A7YE.01	0.166554	50.1462		Exp047445	0.211003	52.2193
TCGA.HT.8011.01	0.268903	74.8714		Exp047468	52.2222	0.275969		TCGA.06.0168.01	0.170686	67.5329		Exp047468	0.218757	52.2222
TCGA.E1.A7Z2.01	0.251287	58.3		Exp033933	52.7273	0.303536		TCGA.12.0821.01	0.167225	73.0442		Exp033933	0.22089	52.7273
TCGA.76.4931.01	0.273925	68.3		Exp037363	52.9637	0.260337		TCGA.06.2567.01	0.212318	73.7194		Exp037363	0.220015	52.9637
TCGA.14.0871.01	0.275125	79.6333		Exp036945	53.11	0.295001		TCGA.27.2526.01	0.190634	73.7194		Exp036945	0.194646	53.11
TCGA.06.5412.01	0.263134	62.9667		Exp040848	53.1298	0.308119		TCGA.S9.A7R1.01	0.173838	46.8882		Exp040848	0.240631	53.1298
TCGA.DU.5847.01	0.242156	67.2091		Exp032782	53.1579	0.29072		TCGA.FG.A710.01	0.171805	49.425		Exp032782	0.228309	53.1579
TCGA.HT.7687.01	0.239708	40.05		Exp036947	53.2663	0.26773		TCGA.S9.A7J0.01	0.213588	74.0778		Exp036947	0.201555	53.2663
TCGA.HT.7879.01	0.2554	41.1276		Exp031702	53.2764	0.292683		TCGA.DU.A6S6.01	0.158632	29.6333		Exp031702	0.196039	53.2764
TCGA.CS.5396.01	0.2422	33.6134		Exp031496	53.352	0.324098		TCGA.HT.7877.01	0.166395	35.4304		Exp031496	0.25542	53.352
TCGA.E1.5303.01	0.251804	57.5903		Exp032156	53.4447	0.271852		TCGA.QH.A6CU.01	0.19345	57.4111		Exp032156	0.191824	53.4447
TCGA.HT.A74J.01	0.25777	41.4613		Exp040831	53.5211	0.29356		TCGA.HW.7486.01	0.183468	47.9129		Exp040831	0.191756	53.5211
TCGA.E1.A7YW.01	0.255248	53.4429		Exp032800	53.9241	0.290324		TCGA.12.5295.01	0.16904	73.6585		Exp032800	0.201777	53.9241
TCGA.S9.A6TV.01	0.256033	57.5903		Exp032158	54.2194	0.280141		TCGA.12.3650.01	0.184042	79.6333		Exp032158	0.241748	54.2194
TCGA.FG.A4MU.01	0.283305	62.9667		Exp031703	54.2601	0.294465		TCGA.FG.7634.01	0.162338	44.3		Exp031703	0.244872	54.2601
TCGA.06.0646.01	0.259219	62.9667		Exp032788	54.5657	0.275496		TCGA.28.5220.01	0.193612	75.4667		Exp032788	0.211138	54.5657
TCGA.28.2509.01	0.279853	74.4818		Exp031500	54.5685	0.277318		TCGA.DU.6407.01	0.186555	57.494		Exp031500	0.236242	54.5685
TCGA.32.1982.01	0.24714	62.9667		Exp033931	55.1643	0.282509		TCGA.P5.A735.01	0.195035	57.4111		Exp033931	0.251072	55.1643
TCGA.FN.7833.01	0.24853	62.9667		Exp047449	55.2995	0.302953		TCGA.HT.8010.01	0.159294	34.7615		Exp047449	0.276554	55.2995
TCGA.S9.A6TZ.01	0.246686	48.0241		Exp033934	55.75	0.263004		TCGA.06.0882.01	0.190779	51.8556		Exp033934	0.238632	55.75
TCGA.E1.A7YQ.01	0.276956	61.1649		Exp040832	55.8537	0.276637		TCGA.P5.A5F1.01	0.200925	63.7419		Exp040832	0.252587	55.8537
TCGA.02.0055.01	0.275619	65.9429		Exp040841	56.1135	0.303869		TCGA.VM.A8CF.01	0.20773	62.9667		Exp040841	0.254601	56.1135
TCGA.S9.A7QW.01	0.249713	61.6846		Exp040809	57.0732	0.294771		TCGA.12.3653.01	0.192556	72.4194		Exp040809	0.22515	57.0732
TCGA.27.2523.01	0.272922	70.3		Exp040855	58.4433	0.254563		TCGA.DU.6542.01	0.171688	44.8714		Exp040855	0.250466	58.4433
TCGA.DB.A64R.01	0.232048	40.3		Exp040826	58.7196	0.278994		TCGA.FG.7638.01	0.157863	41.6125		Exp040826	0.230857	58.7196
TCGA.S9.A6WN.01	0.264098	32.6636		Exp031685	59.0196	0.276112		TCGA.VW.A8FI.01	0.170036	64.3412		Exp031685	0.254233	59.0196
TCGA.S9.A6WO.01	0.240503	51.8556		Exp033932	59.5206	0.299974		TCGA.DH.5143.01	0.173786	54.3645		Exp033932	0.239733	59.5206
TCGA.E1.5304.01	0.257817	75.7872		Exp032140	59.5528	0.296		TCGA.06.0238.01	0.152649	70.213		Exp032140	0.255695	59.5528
TCGA.DB.A64V.01	0.255836	52.8217		Exp047430	60.3738	0.270205		TCGA.28.5218.01	0.18684	65.7444		Exp047430	0.231125	60.3738
TCGA.DU.6393.01	0.263235	56.3		Exp031690	61.236	0.303322		TCGA.DU.8165.01	0.197281	73.7648		Exp031690	0.243345	61.236
TCGA.R8.A73M.01	0.269959	56.9061		Exp032145	62.0081	0.266301		TCGA.DU.7013.01	0.163119	64.5353		Exp032145	0.2546	62.0081
TCGA.DU.6395.01	0.254013	56.3		Exp031704	62.3779	0.29928		TCGA.06.5856.01	0.180523	72.4905		Exp031704	0.242759	62.3779
TCGA.IK.7675.01	0.265238	60.5857		Exp047446	62.4	0.261486		TCGA.19.2620.01	0.177798	52.55		Exp047446	0.232867	62.4
TCGA.02.2486.01	0.258472	66.4299		Exp036950	63.0728	0.262397		TCGA.DU.7011.01	0.165003	44.0273		Exp036950	0.258856	63.0728
TCGA.CS.5393.01	0.235835	47.4111		Exp031679	63.2171	0.28219		TCGA.06.0174.01	0.173607	71.3		Exp031679	0.220026	63.2171
TCGA.P5.A731.01	0.236588	49.7884		Exp032139	63.3394	0.273765		TCGA.TM.A84Q.01	0.181955	56.3		Exp032139	0.246079	63.3394
TCGA.16.0846.01	0.247279	59.2032		Exp047474	63.5514	0.26575		TCGA.DB.5281.01	0.166079	39.1571		Exp047474	0.212513	63.5514
TCGA.HT.8114.01	0.25445	54.7906		Exp031691	63.7615	0.291313		TCGA.S9.A6WI.01	0.150632	32.6636		Exp031691	0.234469	63.7615
TCGA.41.3915.01	0.275976	62.2091		Exp031688	64.9526	0.277831		TCGA.HT.7605.01	0.163238	39.4818		Exp031688	0.266918	64.9526
TCGA.DU.5855.01	0.250366	49.7884		Exp032160	65.942	0.314987		TCGA.76.4925.01	0.190148	70.4935		Exp032160	0.25915	65.942
TCGA.E1.A7YL.01	0.258182	64.7211		Exp047443	66.2207	0.298655		TCGA.DB.5270.01	0.140026	36.026		Exp047443	0.239294	66.2207
TCGA.14.2554.01	0.25369	68.8806		Exp040823	68.1652	0.264198		TCGA.S9.A6WQ.01	0.19244	56.0015		Exp040823	0.249154	68.1652
TCGA.WY.A85E.01	0.254679	56.3		Exp032772	68.8601	0.3022		TCGA.76.4926.01	0.185302	66.3		Exp032772	0.249965	68.8601
TCGA.HT.A74K.01	0.280998	58.8		Exp047450	69.0265	0.3222		TCGA.32.1970.01	0.159422	63.9056		Exp047450	0.248603	69.0265
TCGA.76.4929.01	0.27436	61.3794		Exp030506	70.3002	0.291792		TCGA.06.0211.01	0.173655	68.4311		Exp030506	0.252503	70.3002
TCGA.CS.6186.01	0.253356	62.0143		Exp047510	70.6619	0.300561		TCGA.HT.8106.01	0.186171	44.0273		Exp047510	0.229363	70.6619
TCGA.S9.A6TU.01	0.256041	50.5857		Exp047437	71.2555	0.295898		TCGA.HT.7608.01	0.181381	46.3		Exp047437	0.237311	71.2555
TCGA.S9.A7R2.01	0.272189	51.8556		Exp031675	71.4736	0.304008		TCGA.14.0789.01	0.184715	50.1462		Exp031675	0.243967	71.4736
TCGA.06.0649.01	0.28014	64.7211		Exp032143	72.035	0.30051		TCGA.02.0055.01	0.186641	65.9429		Exp032143	0.226478	72.035
TCGA.QH.A6X5.01	0.236176	44.5143		Exp040850	72.5361	0.319835		TCGA.E1.A7YU.01	0.188465	52.55		Exp040850	0.232932	72.5361
TCGA.DU.6407.01	0.256774	57.494		Exp047469	73.4337	0.308177		TCGA.W9.A837.01	0.158132	35.8349		Exp047469	0.234564	73.4337
TCGA.19.1390.01	0.259569	66.4493		Exp034644	74.0991	0.294852		TCGA.TM.A7C5.01	0.195903	55.3909		Exp034644	0.226179	74.0991
TCGA.VW.A8FI.01	0.265311	64.3412		Exp033941	76.487	0.285291		TCGA.DU.6394.01	0.196898	46.3		Exp033941	0.236115	76.487
TCGA.HT.A617.01	0.262783	56.3		Exp036307	79.0571	0.291671		TCGA.DU.A5TS.01	0.198343	61.2123		Exp036307	0.234087	79.0571
TCGA.FG.A60K.01	0.238156	44.1261		Exp032149	80.0682	0.295635		TCGA.QH.A6CW.01	0.18855	53.4429		Exp032149	0.263926	80.0682
TCGA.DB.A4X9.01	0.260607	45.4803		Exp031273	80.4922	0.301496		TCGA.S9.A6WO.01	0.186239	51.8556		Exp031273	0.24426	80.4922
TCGA.28.1747.01	0.260754	64.7211		Exp033954	81.1761	0.306116		TCGA.IK.7675.01	0.207869	60.5857		Exp033954	0.236885	81.1761
TCGA.28.5204.01	0.259928	73.1116		Exp033958	81.8798	0.305067		TCGA.HT.7601.01	0.167422	49.2412		Exp033958	0.257874	81.8798
TCGA.CS.6666.01	0.257749	61.925						TCGA.32.2634.01	0.196875	71.3
TCGA.HT.7471.01	0.257422	64.2245						TCGA.P5.A5ET.01	0.177132	52.4798
TCGA.QH.A6XC.01	0.263279	58.369						TCGA.HT.7472.01	0.17631	50.1462
TCGA.DU.A5TU.01	0.280808	61.3						TCGA.HT.7880.01	0.141756	30.675
TCGA.12.3652.01	0.244033	73.1116						TCGA.E1.A7Z3.01	0.14515	31.5941
TCGA.DH.A7UT.01	0.262324	54.4818						TCGA.P5.A77X.01	0.160768	46.3
TCGA.06.5413.01	0.278642	77.6953						TCGA.FG.A6IZ.01	0.238963	67.0317
TCGA.DU.7013.01	0.277675	64.5353						TCGA.28.5207.01	0.179788	68.3588
TCGA.QH.A6CW.01	0.2512	53.4429						TCGA.HT.7873.01	0.184676	52.3976
TCGA.DU.A7TA.01	0.241781	50.1462						TCGA.CS.4938.01	0.192766	57.5903
TCGA.28.2513.01	0.275598	60.8833						TCGA.12.5299.01	0.17723	68.7138
TCGA.76.4925.01	0.250693	70.4935						TCGA.19.4065.01	0.178046	67.2091
TCGA.FG.8185.01	0.247899	58.6377						TCGA.KT.A74X.01	0.186452	51.1387
TCGA.QH.A65S.01	0.259794	59.4579						TCGA.P5.A5EX.01	0.197809	51.4724
TCGA.HT.A4DS.01	0.272963	72.3563						TCGA.VM.A8CH.01	0.180706	49.6333
TCGA.E1.A7YD.01	0.248073	72.3						TCGA.HT.7476.01	0.158747	46.3
TCGA.DB.A4XG.01	0.230769	53.1182						TCGA.DB.A75L.01	0.174672	55.1235
TCGA.VM.A8CH.01	0.24469	49.6333						TCGA.P5.A5EZ.01	0.187211	59.9364
TCGA.HT.7858.01	0.239505	53.4429						TCGA.FG.A70Y.01	0.179852	54.6333
TCGA.TQ.A7RH.01	0.242468	44.6871						TCGA.RY.A843.01	0.14885	54.4395
TCGA.27.2524.01	0.261175	75.0879						TCGA.S9.A7IS.01	0.194672	70.659
TCGA.06.0238.01	0.237556	70.213						TCGA.VV.A86M.01	0.228709	62.9667
TCGA.DU.6542.01	0.23767	44.8714						TCGA.S9.A6U0.01	0.173991	57.4111
TCGA.S9.A6U0.01	0.258133	57.4111						TCGA.FG.7643.01	0.153527	28.5581
TCGA.DU.7008.01	0.248506	56.7651						TCGA.DB.5274.01	0.22018	72.7706
TCGA.CS.5397.01	0.275888	46.3						TCGA.06.5408.01	0.201776	71.3
TCGA.06.5856.01	0.24481	72.4905						TCGA.TQ.A7RG.01	0.172288	41.3
TCGA.DU.6399.01	0.251606	56.3						TCGA.QH.A6X5.01	0.185272	44.5143
TCGA.S9.A6WH.01	0.258939	49.6333						TCGA.DU.6403.01	0.177398	65.05
TCGA.HT.7691.01	0.236634	43.6684						TCGA.RY.A847.01	0.163967	40.4176
TCGA.FG.7636.01	0.235777	55.1235						TCGA.DB.A4XG.01	0.191049	53.1182
TCGA.HT.7874.01	0.203004	29.6333						TCGA.VM.A8CA.01	0.180302	52.8217
TCGA.28.5218.01	0.28428	65.7444						TCGA.HT.7855.01	0.21126	57.6636
TCGA.26.5135.01	0.269024	62.0143						TCGA.S9.A89Z.01	0.189059	62.9667
TCGA.QH.A6CV.01	0.256514	69.0273						TCGA.DU.8166.01	0.167795	37.9667
TCGA.E1.A7YN.01	0.257175	42.8116						TCGA.DH.A7UT.01	0.193691	54.4818
TCGA.DU.7006.01	0.275277	61.0059						TCGA.CS.5395.01	0.155609	63.4233
TCGA.06.5418.01	0.276216	64.3						TCGA.HT.A616.01	0.158034	39.5432
TCGA.12.0616.01	0.264692	78.1182						TCGA.FG.8181.01	0.135805	23.5727
TCGA.R8.A6ML.01	0.235642	46.3						TCGA.HT.7611.01	0.196475	50.5857
TCGA.DU.7015.01	0.259169	59.263						TCGA.HT.8018.01	0.134075	29.6333
TCGA.TM.A84L.01	0.250567	49.3303						TCGA.FG.A60K.01	0.201055	44.1261
TCGA.VW.A7QS.01	0.243435	48.0241						TCGA.HT.7856.01	0.150653	31.3
TCGA.HT.7608.01	0.251904	46.3						TCGA.FG.5963.01	0.169484	56.8263
TCGA.HW.8321.01	0.23356	39.1571						TCGA.DU.5851.01	0.159733	32.6636
TCGA.HT.8110.01	0.252493	61.8172						TCGA.DU.A7T6.01	0.195245	61.3794
TCGA.DB.A75M.01	0.268144	56.5041						TCGA.S9.A6TY.01	0.182587	53.262
TCGA.14.0787.01	0.266531	73.2231						TCGA.DU.7015.01	0.187314	59.263
TCGA.P5.A72U.01	0.283866	46.3						TCGA.DU.7292.01	0.153333	41.4613
TCGA.26.5139.01	0.25785	62.1824						TCGA.HT.A5RC.01	0.194774	61.0059
TCGA.28.5208.01	0.279079	74.5609						TCGA.WY.A85C.01	0.203292	55.9491
TCGA.27.2528.01	0.250997	68.2298						TCGA.FG.8188.01	0.184634	51.8556
TCGA.DU.A5TR.01	0.269439	56.3						TCGA.TM.A84O.01	0.156242	36.925
TCGA.TM.A7C5.01	0.243302	55.3909						TCGA.06.5410.01	0.170443	54.6333
TCGA.32.5222.01	0.251748	75.2474						TCGA.06.0747.01	0.212167	65.4176
TCGA.32.2634.01	0.280835	71.3						TCGA.TM.A84F.01	0.171723	52.3
TCGA.06.0132.01	0.242957	43.3588						TCGA.S9.A6TU.01	0.197218	50.5857
TCGA.DB.A4XB.01	0.240014	49.0778						TCGA.DU.5855.01	0.192556	49.7884
TCGA.S9.A6UA.01	0.26694	50.8455						TCGA.HT.7884.01	0.189699	44.3
TCGA.DU.A6S8.01	0.250614	56.3						TCGA.TQ.A7RQ.01	0.194872	37.2091
TCGA.14.0781.01	0.282239	52.1824						TCGA.06.2565.01	0.211066	61.6061
TCGA.TQ.A7RV.01	0.238042	47.6514						TCGA.14.0817.01	0.17513	78.1182
TCGA.HW.A5KM.01	0.255683	54.1947						TCGA.TM.A84C.01	0.158541	48.9316
TCGA.HT.A61B.01	0.270631	75.6103						TCGA.02.2485.01	0.17662	71.3
TCGA.DB.A64W.01	0.236596	62.9667						TCGA.FG.A4MW.01	0.166115	61.7545
TCGA.06.2564.01	0.256881	60.4509						TCGA.IK.8125.01	0.177006	43.919
TCGA.TQ.A7RP.01	0.265768	49.0027						TCGA.HT.A74K.01	0.191658	58.8
TCGA.HT.7601.01	0.241687	49.2412						TCGA.WH.A86K.01	0.191999	58.8
TCGA.DB.5273.01	0.262388	57.1696						TCGA.06.0750.01	0.208996	63.8676
TCGA.KT.A7W1.01	0.265957	68.8806						TCGA.DB.A75P.01	0.163094	31.3
TCGA.QH.A6CU.01	0.266019	57.4111						TCGA.QH.A6X8.01	0.184491	48.1519
TCGA.DU.7012.01	0.2731	53.4429						TCGA.S9.A89V.01	0.172587	30.1983
TCGA.HT.A74H.01	0.270559	56.7167						TCGA.WY.A85E.01	0.182912	56.3
TCGA.P5.A5EW.01	0.247054	47.9129						TCGA.HT.A5R5.01	0.16426	36.3
TCGA.19.5960.01	0.268672	75.8455						TCGA.16.0846.01	0.171273	59.2032
TCGA.DU.7007.01	0.301384	61.0059						TCGA.HT.A618.01	0.169983	58.5642
TCGA.06.0168.01	0.272489	67.5329						TCGA.FG.6691.01	0.187125	52.2322
TCGA.HT.7468.01	0.238272	51.8556						TCGA.HT.7467.01	0.169154	34.9364
TCGA.06.0174.01	0.276385	71.3						TCGA.06.0141.01	0.17779	62.9667
TCGA.HT.7677.01	0.235001	40.7444						TCGA.28.1747.01	0.192499	64.7211
TCGA.CS.5395.01	0.250702	63.4233						TCGA.12.0616.01	0.175145	78.1182
TCGA.06.2567.01	0.296801	73.7194						TCGA.06.5415.01	0.173897	67.7286
TCGA.CS.4938.01	0.255317	57.5903						TCGA.28.2499.01	0.182368	65.5308
TCGA.S9.A6WQ.01	0.264212	56.0015						TCGA.S9.A7R3.01	0.200638	59.9364
TCGA.RY.A83X.01	0.244504	47.5821						TCGA.QH.A6CX.01	0.187896	46.3
TCGA.15.0742.01	0.267146	69.6333						TCGA.FG.A4MX.01	0.244317	48.3833
TCGA.E1.A7Z6.01	0.254616	56.3						TCGA.HT.7681.01	0.151125	40.486
TCGA.FG.A87N.01	0.276019	58.0647						TCGA.P5.A737.01	0.199324	44.1261
TCGA.HT.A61C.01	0.267681	77.3345						TCGA.DU.A6S7.01	0.1919	51.8556
TCGA.19.2625.01	0.27197	67.7286						TCGA.P5.A72Z.01	0.196954	51.8556
TCGA.FG.A4MY.01	0.257323	56.3						TCGA.HT.8114.01	0.193713	54.7906
TCGA.HT.7620.01	0.234894	45.1889						TCGA.06.2561.01	0.189037	59.2032
TCGA.TQ.A7RK.01	0.271053	61.3						TCGA.HW.8321.01	0.18408	39.1571
TCGA.QH.A65X.01	0.28472	62.2091						TCGA.TQ.A7RN.01	0.174197	45.0805
TCGA.S9.A6U6.01	0.244725	52.7103						TCGA.06.2563.01	0.190961	64.1571
TCGA.QH.A6X9.01	0.248092	48.1519						TCGA.DH.5141.01	0.178598	53.1182
TCGA.06.0129.01	0.277952	68.6077						TCGA.CS.6186.01	0.207013	62.0143
TCGA.TM.A84T.01	0.265071	52.638						TCGA.EZ.7264.01	0.216034	50.4667
TCGA.WY.A85D.01	0.262709	61.5174						TCGA.26.5135.01	0.16514	62.0143
TCGA.FG.A4MX.01	0.291836	48.3833						TCGA.P5.A5F4.01	0.158009	46.3
TCGA.FG.A6J1.01	0.272751	62.0895						TCGA.06.0219.01	0.168088	74.8714
TCGA.14.1823.01	0.259214	71.3						TCGA.HT.8012.01	0.178856	39.1571
TCGA.32.2638.01	0.272359	59.3435						TCGA.FG.8191.01	0.181813	44.1261
TCGA.06.2557.01	0.269471	66.3						TCGA.DH.5142.01	0.176899	61.3
TCGA.06.5414.01	0.247615	64.7211						TCGA.DU.A6S8.01	0.208565	56.3
TCGA.76.4926.01	0.269557	66.3						TCGA.E1.A7YW.01	0.186378	53.4429
TCGA.06.0187.01	0.275546	63.5727						TCGA.32.5222.01	0.177527	75.2474
TCGA.06.5410.01	0.252226	54.6333						TCGA.CS.6666.01	0.198273	61.925
TCGA.DU.8165.01	0.286042	73.7648						TCGA.28.2513.01	0.187051	60.8833
TCGA.HT.8104.01	0.284344	64.3						TCGA.DU.7298.01	0.191951	62.0143
TCGA.FG.A60J.01	0.236929	52.55						TCGA.DB.A64R.01	0.183926	40.3
TCGA.DU.A7TD.01	0.273074	66.9897						TCGA.DU.6406.01	0.210087	67.7286
TCGA.12.1597.01	0.254536	69.6333						TCGA.14.0787.01	0.197032	73.2231
TCGA.06.0190.01	0.278234	63.5727						TCGA.S9.A6UA.01	0.186593	50.8455
TCGA.32.2615.01	0.283138	63.6077						TCGA.FG.A60L.01	0.19767	62.4017
TCGA.QH.A65V.01	0.236722	57.2756						TCGA.CS.5390.01	0.196874	56.6635
TCGA.S9.A7QZ.01	0.254987	37.9667						TCGA.S9.A6WP.01	0.19983	50.8455
TCGA.FG.6689.01	0.236814	41.7545						TCGA.DU.A7TB.01	0.171072	36.6361
TCGA.HT.A5RC.01	0.269345	61.0059						TCGA.DB.5280.01	0.195771	50.3541
TCGA.E1.A7YJ.01	0.279559	59.0907						TCGA.TM.A84T.01	0.19941	52.638
TCGA.06.0141.01	0.252879	62.9667						TCGA.12.0618.01	0.142056	64.1571
TCGA.HT.7473.01	0.255624	54.3645						TCGA.DU.6392.01	0.176784	61.5174
TCGA.06.0644.01	0.2899	69.6333						TCGA.DH.A66D.01	0.16787	42.4538
TCGA.FG.A4MW.01	0.273667	61.7545						TCGA.RY.A83Z.01	0.204772	69.8294
TCGA.DH.A7US.01	0.239349	51.8556						TCGA.DB.5278.01	0.159436	34.5979
TCGA.27.2519.01	0.236451	65.7444						TCGA.S9.A6WN.01	0.172503	32.6636
TCGA.P5.A72Z.01	0.268296	51.8556						TCGA.TQ.A7RR.01	0.187132	44.2167
TCGA.DH.5142.01	0.241019	61.3						TCGA.28.5215.01	0.165983	60.1298
TCGA.WY.A85B.01	0.266088	61.7545						TCGA.DB.A4XC.01	0.184733	49.2412
TCGA.DU.5871.01	0.244785	50.1462						TCGA.TQ.A7RH.01	0.181901	44.6871
TCGA.RY.A840.01	0.240945	61.3						TCGA.E1.A7YS.01	0.223258	53.5519
TCGA.FG.A87Q.01	0.247116	50.5857						TCGA.S9.A7IX.01	0.156473	43.6684
TCGA.P5.A5F4.01	0.22505	46.3						TCGA.DU.A7TD.01	0.179617	66.9897
TCGA.FG.A711.01	0.240636	55.8238						TCGA.E1.A7YQ.01	0.190731	61.1649
TCGA.E1.A7YH.01	0.263452	57.1696						TCGA.32.4213.01	0.196752	68.2298
TCGA.TQ.A7RU.01	0.248284	48.4739						TCGA.HT.7881.01	0.142978	31.7167
TCGA.TM.A84B.01	0.254279	58.5642						TCGA.41.4097.01	0.182768	44.1261
TCGA.TQ.A7RI.01	0.241124	33.6134						TCGA.QH.A6CS.01	0.182536	49.7884
TCGA.HT.A5RA.01	0.254643	66.3						TCGA.HT.7695.01	0.156238	36.3
TCGA.TM.A84F.01	0.236538	52.3						TCGA.P5.A5EU.01	0.170506	62.9667
TCGA.DH.5143.01	0.25005	54.3645						TCGA.DB.A64X.01	0.196369	59.4579
TCGA.DU.6400.01	0.243869	39.7783						TCGA.FG.7637.01	0.19679	51.0619
TCGA.12.3650.01	0.259476	79.6333						TCGA.S9.A6U8.01	0.183343	48.8
TCGA.P5.A5EX.01	0.272319	51.4724						TCGA.S9.A6U5.01	0.171395	42.1333
TCGA.06.5859.01	0.255493	68.8						TCGA.HT.7609.01	0.194497	56.3
TCGA.DU.6396.01	0.253573	41.7545						TCGA.E1.A7YO.01	0.196554	41.0368
TCGA.DU.A7T6.01	0.247677	61.3794						TCGA.HW.7487.01	0.173294	37.9667
TCGA.06.0125.01	0.274409	64.9275						TCGA.08.0386.01	0.196284	66.8882
TCGA.S9.A6WL.01	0.238655	39.9364						TCGA.HW.7491.01	0.190631	40.7444
TCGA.06.0744.01	0.273215	70.213						TCGA.HT.7691.01	0.190126	43.6684
TCGA.TQ.A8XE.01	0.250146	48.4739						TCGA.CS.4944.01	0.174618	58.4622
TCGA.S9.A6WE.01	0.228245	39.7783						TCGA.FG.A6J1.01	0.206352	62.0895
TCGA.28.5220.01	0.281451	75.4667						TCGA.06.0187.01	0.181424	63.5727
TCGA.CS.4941.01	0.25115	55.5593						TCGA.S9.A7R7.01	0.194959	46.3
TCGA.HT.8106.01	0.264796	44.0273						TCGA.TM.A84R.01	0.146478	30.9154
TCGA.FG.6691.01	0.243891	52.2322						TCGA.DB.A75M.01	0.189326	56.5041
TCGA.FG.A70Z.01	0.254796	59.7146						TCGA.02.2486.01	0.20108	66.4299
TCGA.DB.5281.01	0.237755	39.1571						TCGA.19.1390.01	0.205775	66.4493
TCGA.RY.A83Z.01	0.26645	69.8294						TCGA.DU.7302.01	0.17673	35.6939
TCGA.HT.7476.01	0.242272	46.3						TCGA.HW.A5KM.01	0.195746	54.1947
TCGA.S9.A6WG.01	0.280347	56.9061						TCGA.HT.7477.01	0.19028	67.2677
TCGA.12.5295.01	0.265212	73.6585						TCGA.QH.A65V.01	0.185367	57.2756
TCGA.DB.A4XF.01	0.247999	54.9957						TCGA.32.1980.01	0.150857	38.7242
TCGA.CS.4942.01	0.236063	56.7167						TCGA.S9.A6U1.01	0.180385	57.1696
TCGA.HT.8113.01	0.192106	28.1182						TCGA.FG.5965.01	0.173386	45.0805
TCGA.RY.A83Y.01	0.276026	55.1235						TCGA.HT.A614.01	0.185715	56.7651
TCGA.WY.A85C.01	0.266028	55.9491						TCGA.06.0649.01	0.183828	64.7211
TCGA.DU.A6S7.01	0.265471	51.8556						TCGA.28.5209.01	0.191942	69.5143
TCGA.DH.A66D.01	0.253773	42.4538						TCGA.S9.A7QZ.01	0.186918	37.9667
TCGA.26.1442.01	0.251752	50.8455						TCGA.QH.A6X4.01	0.215844	49.2412
TCGA.HT.7611.01	0.246705	50.5857						TCGA.76.4929.01	0.193467	61.3794
TCGA.DU.6410.01	0.215123	56.7167						TCGA.P5.A77W.01	0.194185	45.0805
TCGA.12.0619.01	0.285464	66.7545						TCGA.DU.8163.01	0.170483	49.7884
TCGA.76.4927.01	0.27438	64.8185						TCGA.DU.7012.01	0.174349	53.4429
TCGA.DB.A75P.01	0.239835	31.3						TCGA.DU.7309.01	0.154865	34.231
TCGA.32.1970.01	0.255082	63.9056						TCGA.E1.5307.01	0.180051	50.7304
TCGA.HT.A5R7.01	0.224008	39.1571						TCGA.S9.A7QW.01	0.202066	61.6846
TCGA.HT.7609.01	0.250772	56.3						TCGA.DU.6402.01	0.197789	62.9667
TCGA.TM.A84M.01	0.24407	54.1947						TCGA.HT.7604.01	0.194548	62.429
TCGA.S9.A7IS.01	0.278551	70.659						TCGA.P5.A733.01	0.17983	60.4026
TCGA.DU.6406.01	0.276603	67.7286						TCGA.FG.A87Q.01	0.188099	50.5857
TCGA.DU.A76K.01	0.257367	54.6333						TCGA.HT.7684.01	0.186832	63.4642
TCGA.DU.A5TW.01	0.264925	62.9667						TCGA.HW.7495.01	0.163345	35.3244
TCGA.HT.7467.01	0.226935	34.9364						TCGA.QH.A65R.01	0.203819	58.8
TCGA.S9.A6U9.01	0.250362	46.3						TCGA.DU.A7TG.01	0.132513	26.3
TCGA.06.2558.01	0.234914	66.7545						TCGA.DH.A7UV.01	0.189401	44.9486
TCGA.28.5207.01	0.252282	68.3588						TCGA.HW.A5KK.01	0.174233	36.6846
TCGA.DU.6402.01	0.270557	62.9667						TCGA.P5.A72W.01	0.193242	61.3
TCGA.DU.8163.01	0.246834	49.7884						TCGA.FG.A70Z.01	0.158186	59.7146
TCGA.DU.A76R.01	0.249377	46.3						TCGA.DU.A7TC.01	0.171915	60.4026
TCGA.27.2526.01	0.280406	73.7194						TCGA.HT.7610.01	0.146039	32.5069
TCGA.02.2485.01	0.27306	71.3						TCGA.S9.A6TW.01	0.194308	48.0857
TCGA.VM.A8C9.01	0.287995	54.1947						TCGA.FG.A60J.01	0.190069	52.55
TCGA.P5.A72W.01	0.261443	61.3						TCGA.E1.5303.01	0.176058	57.5903
TCGA.S9.A6TX.01	0.238405	46.3						TCGA.QH.A6XC.01	0.166715	58.369
TCGA.CS.6665.01	0.244296	54.7906						TCGA.HT.7481.01	0.162848	51.3
TCGA.HT.8111.01	0.239258	50.5373						TCGA.FN.7833.01	0.217436	62.9667
TCGA.E1.5319.01	0.237303	42.1333						TCGA.E1.A7Z4.01	0.193619	57.3858
TCGA.VM.A8CF.01	0.272497	62.9667						TCGA.S9.A7QX.01	0.195138	58.8
TCGA.TQ.A7RS.01	0.243453	43.3588						TCGA.FG.A4MU.01	0.184267	62.9667
TCGA.P5.A77W.01	0.239541	45.0805						TCGA.HT.7875.01	0.177811	41.198
TCGA.S9.A6TS.01	0.257322	55.9154						TCGA.HT.7473.01	0.199044	54.3645
TCGA.E1.5322.01	0.24952	47.6761						TCGA.TM.A7C3.01	0.167103	64.0419
TCGA.12.5299.01	0.268483	68.7138						TCGA.S9.A7IQ.01	0.144646	29.1125
TCGA.06.5417.01	0.249266	69.6333						TCGA.DU.7008.01	0.185261	56.7651
TCGA.TQ.A7RR.01	0.254662	44.2167						TCGA.DB.A64O.01	0.176294	51.402
TCGA.26.5132.01	0.290762	73.3833						TCGA.19.2625.01	0.179693	67.7286
TCGA.32.4213.01	0.267543	68.2298						TCGA.DU.A5TT.01	0.159544	59.3435
TCGA.QH.A6CX.01	0.279647	46.3						TCGA.S9.A6WG.01	0.167344	56.9061
TCGA.QH.A6X4.01	0.264376	49.2412						TCGA.FG.8189.01	0.141824	24.3488
TCGA.TM.A84G.01	0.255076	41.583						TCGA.06.0744.01	0.179874	70.213
TCGA.19.2629.01	0.287471	67.1333						TCGA.DB.A75O.01	0.19413	58.4951
TCGA.VM.A8CA.01	0.254324	52.8217						TCGA.HT.7688.01	0.157311	40.7444
TCGA.DU.6394.01	0.239315	46.3						TCGA.DU.7304.01	0.188264	46.3
TCGA.CS.4943.01	0.271782	73.327						TCGA.HT.A74J.01	0.173715	41.4613
TCGA.DU.8166.01	0.239974	37.9667						TCGA.DU.A5TR.01	0.196566	56.3
TCGA.P5.A733.01	0.247097	60.4026						TCGA.P5.A5EY.01	0.152867	34.5716
TCGA.DU.8161.01	0.246787	47.6514						TCGA.S9.A6WD.01	0.190546	55.1235
TCGA.HW.8320.01	0.252726	55.4549						TCGA.DU.A7T8.01	0.199977	54.6333
TCGA.VV.A86M.01	0.254806	62.9667						TCGA.FG.8185.01	0.199056	58.6377
TCGA.DU.8167.01	0.248368	59.1571						TCGA.HT.7902.01	0.175553	42.7286
TCGA.FG.7634.01	0.244512	44.3						TCGA.CS.5397.01	0.167204	46.3
TCGA.F6.A8O4.01	0.217693	52.55						TCGA.TQ.A7RU.01	0.192272	48.4739
TCGA.HT.7472.01	0.235327	50.1462						TCGA.27.2521.01	0.163873	67.7286
TCGA.27.1835.01	0.259611	66.3						TCGA.HT.7879.01	0.183199	41.1276
TCGA.HT.7480.01	0.226116	33.4429						TCGA.DU.5874.01	0.212059	57.4111
TCGA.DU.7304.01	0.237179	46.3						TCGA.06.0749.01	0.177828	61.3
TCGA.DU.8158.01	0.273388	42.2459						TCGA.FG.7641.01	0.17089	36.925
TCGA.FG.A70Y.01	0.238776	54.6333						TCGA.FG.6690.01	0.186852	46.3
TCGA.DH.A66B.01	0.271258	62.9667						TCGA.06.2564.01	0.18132	60.4509
TCGA.06.0645.01	0.265853	58.3253						TCGA.HW.8320.01	0.205014	55.4549
TCGA.E1.5318.01	0.241207	51.5632						TCGA.06.0158.01	0.179833	59.1571
TCGA.DB.A64S.01	0.251088	59.7615						TCGA.HT.8104.01	0.173357	64.3
TCGA.DH.5140.01	0.256456	64.3						TCGA.S9.A7R2.01	0.180238	51.8556
TCGA.DU.7290.01	0.269176	60.3						TCGA.R8.A6MK.01	0.168429	52.55
TCGA.DB.5274.01	0.277921	72.7706						TCGA.QH.A6CY.01	0.168757	38.4053
TCGA.TQ.A7RF.01	0.263425	62.9667						TCGA.S9.A7J1.01	0.174601	35.6939
TCGA.HW.A5KJ.01	0.234635	61.6333						TCGA.41.2571.01	0.163054	62.9667
TCGA.S9.A7IZ.01	0.256242	41.7545						TCGA.TM.A84I.01	0.195227	71.3
TCGA.16.1045.01	0.235274	54.8366						TCGA.E1.5322.01	0.168479	47.6761
TCGA.HT.7902.01	0.231047	42.7286						TCGA.P5.A5F0.01	0.156115	37.4765
TCGA.DU.A76L.01	0.253007	59.9364						TCGA.S9.A6WM.01	0.182903	68.5222
TCGA.HT.7606.01	0.24266	66.8882						TCGA.R8.A73M.01	0.204789	56.9061
TCGA.02.2483.01	0.272209	77.55						TCGA.CS.4942.01	0.182239	56.7167
TCGA.06.0747.01	0.304709	65.4176						TCGA.P5.A72X.01	0.173588	46.3
TCGA.27.1837.01	0.274487	61.5174						TCGA.DB.A4X9.01	0.185442	45.4803
TCGA.HT.7882.01	0.270123	38.4053						TCGA.DU.8167.01	0.190782	59.1571
TCGA.E1.5302.01	0.246721	48.1519						TCGA.02.0047.01	0.150017	51.6846
TCGA.06.5408.01	0.279889	71.3						TCGA.QH.A65X.01	0.203268	62.2091
TCGA.DU.5852.01	0.24998	60.3625						TCGA.27.1832.01	0.195297	70.213
TCGA.DU.A6S3.01	0.241711	40.3						TCGA.P5.A5F6.01	0.197969	55.1235
TCGA.DU.5854.01	0.245506	49.8714						TCGA.DU.A6S3.01	0.191928	40.3
TCGA.TM.A84I.01	0.288531	71.3						TCGA.HT.8110.01	0.170108	61.8172
TCGA.HT.7477.01	0.245485	67.2677						TCGA.DB.A4XH.01	0.182309	42.6415
TCGA.HT.7884.01	0.241685	44.3						TCGA.HT.7485.01	0.18672	56.3
TCGA.14.1825.01	0.254981	77.55						TCGA.VW.A7QS.01	0.176091	48.0241
TCGA.06.2561.01	0.255349	59.2032						TCGA.E1.A7YJ.01	0.210391	59.0907
TCGA.P5.A5F1.01	0.261581	63.7419						TCGA.06.5414.01	0.175686	64.7211
TCGA.06.0882.01	0.270967	51.8556						TCGA.DU.A76L.01	0.185897	59.9364
TCGA.06.2569.01	0.320374	78.6529						TCGA.DB.A4XE.01	0.184942	58.8
TCGA.S9.A6WD.01	0.242173	55.1235						TCGA.06.5411.01	0.149019	62.9667
TCGA.DU.5874.01	0.252242	57.4111						TCGA.S9.A6TS.01	0.17827	55.9154
TCGA.FG.A710.01	0.238789	49.425						TCGA.DB.A64S.01	0.184405	59.7615
TCGA.DB.5275.01	0.234814	51.5632						TCGA.TQ.A8XE.01	0.195681	48.4739
TCGA.HT.A4DV.01	0.242953	39.6333						TCGA.CS.6667.01	0.206436	56.8634
TCGA.DU.6403.01	0.262145	65.05						TCGA.14.1829.01	0.163835	76.3
TCGA.19.4065.01	0.23465	67.2091						TCGA.15.0742.01	0.213871	69.6333
TCGA.HT.A618.01	0.26137	58.5642						TCGA.E1.A7YL.01	0.170391	64.7211
TCGA.FG.8186.01	0.243193	44.5759						TCGA.E1.A7YV.01	0.164159	69.3769
TCGA.28.1753.01	0.254922	64.1571						TCGA.HT.A61C.01	0.200866	77.3345
TCGA.41.4097.01	0.25038	44.1261						TCGA.TQ.A7RW.01	0.196633	51.8556
TCGA.E1.5305.01	0.235355	58.2048						TCGA.DU.5849.01	0.163567	40.4176
TCGA.VM.A8C8.01	0.270969	57.1696						TCGA.DU.7299.01	0.189568	52.9667
TCGA.41.2572.01	0.273486	66.0674						TCGA.QH.A6CV.01	0.196323	69.0273
TCGA.28.5213.01	0.295883	70.3741						TCGA.26.5139.01	0.172609	62.1824
TCGA.E1.A7YK.01	0.287284	54.6333						TCGA.TM.A84M.01	0.190434	54.1947
TCGA.QH.A870.01	0.235911	56.0561						TCGA.HT.7468.01	0.176727	51.8556
TCGA.E1.5307.01	0.248291	50.7304						TCGA.FG.6692.01	0.19096	65.997
TCGA.DU.7306.01	0.24445	54.6333						TCGA.12.1597.01	0.183732	69.6333
TCGA.QH.A6CS.01	0.272897	49.7884						TCGA.TQ.A7RI.01	0.168603	33.6134
TCGA.DU.A5TT.01	0.273229	59.3435						TCGA.DB.5279.01	0.166706	49.7884
TCGA.DU.7011.01	0.229074	44.0273						TCGA.VM.A8CE.01	0.176002	39.1571
TCGA.12.0821.01	0.267851	73.0442						TCGA.32.2615.01	0.182586	63.6077
TCGA.VM.A8CD.01	0.249879	56.3						TCGA.27.1834.01	0.177017	58.1182
TCGA.FG.6692.01	0.272879	65.997						TCGA.HW.7489.01	0.154087	38.8532
TCGA.HW.A5KK.01	0.266153	36.6846						TCGA.R8.A6YH.01	0.197149	56.3
TCGA.26.5133.01	0.268379	71.7386						TCGA.06.5418.01	0.173987	64.3
TCGA.HW.7490.01	0.241345	58.4622						TCGA.DU.6399.01	0.184174	56.3
TCGA.HT.7483.01	0.242561	56.7938						TCGA.DU.7018.01	0.211008	50.4667
TCGA.DB.A64Q.01	0.234572	45.1889						TCGA.06.0190.01	0.183762	63.5727
TCGA.S9.A7R3.01	0.247616	59.9364						TCGA.02.2483.01	0.17361	77.55
TCGA.27.2521.01	0.272354	67.7286						TCGA.06.5417.01	0.198735	69.6333
TCGA.06.2570.01	0.245497	62.9667						TCGA.HT.7677.01	0.203981	40.7444
TCGA.DU.6392.01	0.257131	61.5174						TCGA.FG.A713.01	0.149363	26.7348
TCGA.HW.7495.01	0.215969	35.3244						TCGA.DU.7300.01	0.163724	39.1571
TCGA.HT.7690.01	0.253553	55.2744						TCGA.TM.A7CA.01	0.187487	47.8152
TCGA.CS.6290.01	0.258514	55.675						TCGA.HT.7690.01	0.172696	55.2744
TCGA.P5.A5F6.01	0.229301	55.1235						TCGA.CS.5393.01	0.188398	47.4111
TCGA.E1.A7YS.01	0.255977	53.5519						TCGA.FG.6689.01	0.176651	41.7545
TCGA.WH.A86K.01	0.247642	58.8						TCGA.DU.7007.01	0.205752	61.0059
TCGA.P5.A72X.01	0.249674	46.3						TCGA.TQ.A7RF.01	0.218028	62.9667
TCGA.DU.A6S2.01	0.21118	24.425						TCGA.FG.7636.01	0.180171	55.1235
TCGA.P5.A780.01	0.256592	53.8758						TCGA.HT.A5RA.01	0.181661	66.3
TCGA.DU.A76O.01	0.269945	52.55						TCGA.DB.5277.01	0.195273	61.4163
TCGA.28.5215.01	0.263001	60.1298						TCGA.HT.7694.01	0.154564	33.8
TCGA.HT.8018.01	0.234771	29.6333						TCGA.26.5134.01	0.193101	70.4935
TCGA.HT.7854.01	0.238799	45.6151						TCGA.19.2619.01	0.170132	66.3
TCGA.27.1834.01	0.26608	58.1182						TCGA.F6.A8O3.01	0.199147	50.8455
TCGA.DB.A75K.01	0.278167	50.8455						TCGA.QH.A86X.01	0.1746	40.05
TCGA.DU.7018.01	0.26177	50.4667						TCGA.HT.8013.01	0.180928	58.0647
TCGA.TQ.A7RJ.01	0.251685	50.8455						TCGA.HW.7490.01	0.195901	58.4622
TCGA.FG.A6J3.01	0.295127	70.3						TCGA.28.5204.01	0.195969	73.1116
TCGA.S9.A6WM.01	0.267721	68.5222						TCGA.QH.A65S.01	0.181874	59.4579
TCGA.DB.5277.01	0.275836	61.4163						TCGA.DU.A76R.01	0.185481	46.3
TCGA.S9.A6U2.01	0.237108	35.6939						TCGA.DH.5144.01	0.210576	49.6333
TCGA.DB.A75O.01	0.262338	58.4951						TCGA.06.0745.01	0.163037	69.6333
TCGA.HT.A614.01	0.248338	56.7651						TCGA.CS.6188.01	0.178285	59.9364
TCGA.P5.A730.01	0.245454	58.5642						TCGA.06.0645.01	0.170959	58.3253
TCGA.HT.8015.01	0.205607	27.55						TCGA.P5.A780.01	0.19461	53.8758
TCGA.DU.5851.01	0.215955	32.6636						TCGA.HT.7606.01	0.180666	66.8882
TCGA.DH.A66F.01	0.226115	53.4429						TCGA.DU.A7TJ.01	0.185737	65.05
TCGA.S9.A6U1.01	0.243682	57.1696						TCGA.76.4931.01	0.193841	68.3
TCGA.P5.A5EZ.01	0.246087	59.9364						TCGA.DB.A64V.01	0.186441	52.8217
TCGA.VM.A8CE.01	0.232683	39.1571						TCGA.RY.A840.01	0.187844	61.3
TCGA.S9.A6WP.01	0.238627	50.8455						TCGA.E1.5302.01	0.180814	48.1519
TCGA.06.1804.01	0.267747	62.9667						TCGA.14.1823.01	0.185812	71.3
TCGA.TM.A84S.01	0.208598	51.4724						TCGA.HW.A5KJ.01	0.201451	61.6333
TCGA.S9.A6TW.01	0.252812	48.0857						TCGA.HT.A615.01	0.194529	52.8217
TCGA.FG.7637.01	0.23821	51.0619						TCGA.CS.6668.01	0.216245	43.919
TCGA.HT.7860.01	0.246823	47.3638						TCGA.DU.A5TY.01	0.179439	65.05
TCGA.06.0686.01	0.255738	67.0692						TCGA.DU.5847.01	0.196952	67.2091
TCGA.CS.6188.01	0.265254	59.9364						TCGA.E1.A7YK.01	0.196084	54.6333
TCGA.12.3653.01	0.262011	72.4194						TCGA.76.4928.01	0.187678	65.05
TCGA.HT.8012.01	0.235146	39.1571						TCGA.DU.7301.01	0.186056	57.1696
TCGA.32.2632.01	0.276184	71.3						TCGA.06.0686.01	0.15393	67.0692
TCGA.DU.5872.01	0.231784	55.1235						TCGA.HT.7471.01	0.194493	64.2245
TCGA.TM.A84Q.01	0.23788	56.3						TCGA.HT.7882.01	0.175695	38.4053
TCGA.FG.5964.01	0.244025	44.0273						TCGA.DU.5854.01	0.181597	49.8714
TCGA.S9.A6U5.01	0.240541	42.1333						TCGA.06.2558.01	0.138038	66.7545
TCGA.S9.A7IX.01	0.247155	43.6684						TCGA.06.0644.01	0.180414	69.6333
TCGA.S9.A6UB.01	0.266101	57.2375						TCGA.06.2570.01	0.176733	62.9667
TCGA.06.0219.01	0.216309	74.8714						TCGA.DU.6395.01	0.181583	56.3
TCGA.HT.7686.01	0.264471	58.2048						TCGA.HT.8011.01	0.190805	74.8714
TCGA.CS.6668.01	0.23079	43.919						TCGA.S9.A6TV.01	0.193917	57.5903
TCGA.14.0790.01	0.261368	69.6333						TCGA.P5.A5EW.01	0.187117	47.9129
TCGA.DB.A64L.01	0.243106	42.7286						TCGA.DU.5852.01	0.166744	60.3625
TCGA.VM.A8CB.01	0.243162	62.9667						TCGA.DU.6408.01	0.178292	55.8745
TCGA.06.0743.01	0.279324	65.7915						TCGA.DB.A4XB.01	0.172527	49.0778
TCGA.HT.7676.01	0.248858	59.9364						TCGA.E1.A7YY.01	0.13962	25.9296
TCGA.DH.5144.01	0.246044	49.6333						TCGA.FG.A4MT.01	0.204432	61.6061
TCGA.DU.A5TS.01	0.24249	61.2123						TCGA.06.1804.01	0.207499	62.9667
TCGA.S9.A89V.01	0.23928	30.1983						TCGA.HT.A619.01	0.204044	59.9364
TCGA.06.0157.01	0.281684	69.1395						TCGA.P5.A72U.01	0.164614	46.3
TCGA.06.0745.01	0.246169	69.6333						TCGA.QH.A870.01	0.19598	56.0561
TCGA.28.2499.01	0.265995	65.5308						TCGA.06.2569.01	0.210339	78.6529
TCGA.FG.A713.01	0.213947	26.7348						TCGA.HT.A5R9.01	0.224497	64.0419
TCGA.HT.A5R9.01	0.271782	64.0419						TCGA.CS.4941.01	0.185164	55.5593
TCGA.DU.A5TP.01	0.234333	57.6636						TCGA.DU.6404.01	0.180388	42.4538
TCGA.RY.A845.01	0.24707	47.2434						TCGA.32.2638.01	0.187806	59.3435
TCGA.R8.A6MO.01	0.253902	45.1889						TCGA.FG.5964.01	0.191209	44.0273
TCGA.CS.5390.01	0.236221	56.6635						TCGA.CS.5396.01	0.177313	33.6134
TCGA.S9.A7J0.01	0.31889	74.0778						TCGA.14.0790.01	0.170295	69.6333
TCGA.HT.7684.01	0.229528	63.4642						TCGA.DU.A7TA.01	0.196218	50.1462
TCGA.41.5651.01	0.241345	68.5222						TCGA.14.2554.01	0.169296	68.8806
TCGA.FG.5963.01	0.251918	56.8263						TCGA.28.2514.01	0.158737	55.7595
TCGA.HT.7877.01	0.216638	35.4304						TCGA.HW.8319.01	0.170635	41.3
TCGA.E1.A7YM.01	0.264079	63.6469						TCGA.06.5859.01	0.185429	68.8
TCGA.HT.A74O.01	0.275808	62.1537						TCGA.DH.A7UR.01	0.210922	63.8
TCGA.S9.A6U8.01	0.250635	48.8						TCGA.TM.A84H.01	0.192966	44.3
TCGA.06.0158.01	0.256726	59.1571						TCGA.S9.A6TZ.01	0.201657	48.0241
TCGA.28.5216.01	0.252121	66.5703						TCGA.HT.7479.01	0.176341	53.677
TCGA.28.5209.01	0.30285	69.5143						TCGA.26.5133.01	0.180747	71.7386
TCGA.06.2565.01	0.259307	61.6061						TCGA.DU.6400.01	0.20542	39.7783
TCGA.QH.A6X8.01	0.235328	48.1519						TCGA.S9.A6WL.01	0.170015	39.9364
TCGA.HT.8010.01	0.228485	34.7615						TCGA.DB.A75K.01	0.22927	50.8455
TCGA.DB.A4XD.01	0.244249	48.4739						TCGA.DB.A4XD.01	0.188197	48.4739
TCGA.TM.A7CA.01	0.235088	47.8152						TCGA.DB.A64Q.01	0.176042	45.1889
TCGA.06.0210.01	0.252688	59.5653						TCGA.06.0132.01	0.143973	43.3588
TCGA.06.2559.01	0.262707	68.6077						TCGA.S9.A7IZ.01	0.161748	41.7545
TCGA.14.1829.01	0.22852	76.3						TCGA.DB.5275.01	0.181308	51.5632
TCGA.DU.A7T8.01	0.268002	54.6333						TCGA.S9.A6WH.01	0.216434	49.6333
TCGA.HT.A619.01	0.233556	59.9364						TCGA.HT.7602.01	0.181778	54.1947
TCGA.E1.A7Z4.01	0.252502	57.3858						TCGA.DU.A5TU.01	0.190284	61.3
TCGA.HT.7485.01	0.255152	56.3						TCGA.19.2624.01	0.184871	69.2167
TCGA.26.5134.01	0.252111	70.4935						TCGA.HT.A5RB.01	0.17535	42.5963
TCGA.HT.8109.01	0.211671	35.0097						TCGA.14.0871.01	0.183474	79.6333
TCGA.DU.5870.01	0.239472	37.6793						TCGA.HT.7616.01	0.190713	49.425
TCGA.DB.5270.01	0.217061	36.026						TCGA.S9.A7R8.01	0.202563	52.3976
TCGA.HT.7475.01	0.218282	48.8						TCGA.41.5651.01	0.158281	68.5222
TCGA.06.0750.01	0.289333	63.8676						TCGA.HT.8111.01	0.166308	50.5373
TCGA.CS.6667.01	0.238506	56.8634						TCGA.E1.A7Z2.01	0.176591	58.3
TCGA.06.0130.01	0.288004	68.5222						TCGA.DU.A5TP.01	0.180973	57.6636
TCGA.19.2619.01	0.246228	66.3						TCGA.VM.A8CD.01	0.173455	56.3
TCGA.FG.7643.01	0.214959	28.5581						TCGA.RY.A83Y.01	0.193197	55.1235
TCGA.S9.A7IQ.01	0.204198	29.1125						TCGA.HT.7482.01	0.180458	54.6333
TCGA.DU.6408.01	0.233216	55.8745						TCGA.TQ.A7RK.01	0.209241	61.3
TCGA.FG.8188.01	0.242412	51.8556						TCGA.HT.7858.01	0.183087	53.4429
TCGA.E1.A7YV.01	0.264946	69.3769						TCGA.06.0210.01	0.180569	59.5653
TCGA.26.5136.01	0.280581	70.3741						TCGA.HT.7475.01	0.173458	48.8
TCGA.W9.A837.01	0.215202	35.8349						TCGA.32.1982.01	0.181429	62.9667
TCGA.76.4932.01	0.277361	71.3						TCGA.DU.8162.01	0.145074	28.1182
TCGA.CS.4944.01	0.253679	58.4622						TCGA.DB.A64U.01	0.192236	46.3
TCGA.HW.8322.01	0.232143	50.1462						TCGA.S9.A6WE.01	0.178505	39.7783
TCGA.S9.A7R7.01	0.291314	46.3						TCGA.DB.A64W.01	0.189949	62.9667
TCGA.HT.7681.01	0.217831	40.486						TCGA.R8.A6MO.01	0.198032	45.1889
TCGA.P5.A737.01	0.234927	44.1261						TCGA.28.5216.01	0.186069	66.5703
TCGA.DB.A4XE.01	0.25596	58.8						TCGA.DU.5872.01	0.173396	55.1235
TCGA.FG.8181.01	0.20773	23.5727						TCGA.HW.8322.01	0.195795	50.1462
TCGA.DU.7302.01	0.208388	35.6939						TCGA.HT.8105.01	0.202285	42.9667
TCGA.12.0618.01	0.232324	64.1571						TCGA.12.0619.01	0.181394	66.7545
TCGA.06.2563.01	0.248473	64.1571						TCGA.DU.5870.01	0.161003	37.6793
TCGA.06.2562.01	0.265402	58.0021						TCGA.KT.A7W1.01	0.19772	68.8806
TCGA.FG.8191.01	0.239776	44.1261						TCGA.HT.7692.01	0.197375	58.369
TCGA.HT.7695.01	0.214852	36.3						TCGA.WY.A859.01	0.162144	46.3
TCGA.E1.A7YE.01	0.231965	50.1462						TCGA.06.2557.01	0.192044	66.3
TCGA.14.0789.01	0.26077	50.1462						TCGA.HT.7854.01	0.191961	45.6151
TCGA.06.0878.01	0.277408	62.9667						TCGA.R8.A6ML.01	0.193377	46.3
TCGA.HT.8105.01	0.230696	42.9667						TCGA.VM.A8C9.01	0.212311	54.1947
TCGA.TQ.A7RO.01	0.220561	29.6333						TCGA.HT.7686.01	0.188367	58.2048
TCGA.DU.A7TB.01	0.216112	36.6361						TCGA.DU.6410.01	0.199617	56.7167
TCGA.19.2620.01	0.254177	52.55						TCGA.27.1835.01	0.177997	66.3
TCGA.DB.A75L.01	0.238944	55.1235						TCGA.S9.A6U9.01	0.177805	46.3
TCGA.FG.A4MT.01	0.258891	61.6061						TCGA.CS.6290.01	0.196394	55.675
TCGA.S9.A6TY.01	0.219965	53.262						TCGA.TQ.A7RO.01	0.157029	29.6333
TCGA.14.1034.01	0.292266	69.6333						TCGA.DU.7019.01	0.171382	51.3
TCGA.E1.A7YO.01	0.243536	41.0368						TCGA.HT.7860.01	0.176239	47.3638
TCGA.QH.A6CZ.01	0.211784	43.5222						TCGA.FG.A711.01	0.162248	55.8238
TCGA.HT.7470.01	0.218994	37.0407						TCGA.TQ.A7RM.01	0.209108	71.3
TCGA.DH.A7UV.01	0.248416	44.9486						TCGA.E1.A7YN.01	0.183751	42.8116
TCGA.DU.7300.01	0.230324	39.1571						TCGA.S9.A7R4.01	0.175713	43.8
TCGA.DB.A64P.01	0.233921	60.1889						TCGA.E1.5318.01	0.202016	51.5632
TCGA.HT.7881.01	0.201346	31.7167						TCGA.HT.7676.01	0.182774	59.9364
TCGA.WY.A858.01	0.247409	57.0143						TCGA.S9.A7J3.01	0.175733	32.3
TCGA.DU.7301.01	0.246229	57.1696						TCGA.DU.A6S2.01	0.16124	24.425
TCGA.P5.A5F2.01	0.233986	51.8556						TCGA.P5.A5F2.01	0.17627	51.8556
TCGA.HW.A5KL.01	0.24245	46.3						TCGA.E1.5304.01	0.216492	75.7872
TCGA.HT.7474.01	0.213765	37.6043						TCGA.DU.7006.01	0.1891	61.0059
TCGA.E1.A7Z3.01	0.23072	31.5941						TCGA.TM.A84S.01	0.18782	51.4724
TCGA.DU.6404.01	0.229543	42.4538						TCGA.HT.7469.01	0.197669	61.4163
TCGA.CS.6670.01	0.231905	43.3588						TCGA.WY.A85B.01	0.199773	61.7545
TCGA.S9.A6WI.01	0.211852	32.6636						TCGA.TQ.A7RS.01	0.196595	43.3588
TCGA.DU.6397.01	0.243323	37.4765						TCGA.26.5136.01	0.191304	70.3741
TCGA.FG.8189.01	0.194563	24.3488						TCGA.CS.4943.01	0.21137	73.327
TCGA.DU.6401.01	0.25096	51.4724						TCGA.QH.A65Z.01	0.196983	44.1261
TCGA.TM.A84J.01	0.233549	61.0059						TCGA.DB.5276.01	0.152932	36.3
TCGA.06.5411.01	0.226591	62.9667						TCGA.P5.A730.01	0.205022	58.5642
TCGA.KT.A74X.01	0.233671	51.1387						TCGA.TM.A84L.01	0.176118	49.3303
TCGA.HW.7491.01	0.215496	40.7444						TCGA.28.2509.01	0.200793	74.4818
TCGA.P5.A5ET.01	0.229476	52.4798						TCGA.DU.8161.01	0.174733	47.6514
TCGA.DB.A64X.01	0.261111	59.4579						TCGA.WY.A85D.01	0.195945	61.5174
TCGA.HT.7688.01	0.200337	40.7444						TCGA.S9.A6UB.01	0.219017	57.2375
TCGA.IK.8125.01	0.226239	43.919						TCGA.E1.A7YM.01	0.189852	63.6469
TCGA.HW.7486.01	0.231823	47.9129						TCGA.DB.5273.01	0.179877	57.1696
TCGA.HT.7610.01	0.207272	32.5069						TCGA.19.2629.01	0.18625	67.1333
TCGA.P5.A5EY.01	0.221496	34.5716						TCGA.TM.A7C4.01	0.163351	41.583
TCGA.FG.5962.01	0.215635	39.1571						TCGA.DH.A66F.01	0.195123	53.4429
TCGA.P5.A5F0.01	0.22051	37.4765						TCGA.HT.7607.01	0.151777	31.0826
TCGA.76.4928.01	0.2552	65.05						TCGA.DU.6393.01	0.199228	56.3
TCGA.EZ.7264.01	0.247238	50.4667						TCGA.06.5413.01	0.180275	77.6953
TCGA.FG.6690.01	0.252612	46.3						TCGA.HT.8108.01	0.186281	48.0241
TCGA.HT.7605.01	0.211792	39.4818						TCGA.E1.A7YD.01	0.151305	72.3
TCGA.HT.A5RB.01	0.227751	42.5963						TCGA.41.3915.01	0.166467	62.2091
TCGA.TQ.A7RG.01	0.228084	41.3						TCGA.19.5960.01	0.208843	75.8455
TCGA.DB.A4XA.01	0.240385	42.9667						TCGA.14.1034.01	0.210231	69.6333
TCGA.S9.A7IY.01	0.254641	48.3833						TCGA.S9.A7IY.01	0.187712	48.3833
TCGA.E1.A7YY.01	0.20575	25.9296						TCGA.26.1442.01	0.170015	50.8455
TCGA.QH.A65Z.01	0.219074	44.1261						TCGA.TQ.A7RP.01	0.176115	49.0027
TCGA.DU.7019.01	0.229768	51.3						TCGA.P5.A736.01	0.18	51.402
TCGA.DB.A4XH.01	0.227422	42.6415						TCGA.06.0646.01	0.162727	62.9667
TCGA.HT.7693.01	0.242522	61.7321						TCGA.27.2528.01	0.187567	68.2298
TCGA.VV.A829.01	0.232705	53.8						TCGA.HT.7874.01	0.145831	29.6333
TCGA.HT.7482.01	0.229971	54.6333						TCGA.HT.7470.01	0.162759	37.0407
TCGA.S9.A7J1.01	0.234465	35.6939						TCGA.28.5208.01	0.178139	74.5609
TCGA.32.1980.01	0.231313	38.7242						TCGA.DU.7009.01	0.179557	44.5759
TCGA.DU.8162.01	0.209471	28.1182						TCGA.P5.A781.01	0.174049	47.1475
TCGA.08.0386.01	0.274238	66.8882						TCGA.DH.5140.01	0.173752	64.3
TCGA.DU.7298.01	0.233587	62.0143						TCGA.FG.A4MY.01	0.200012	56.3
TCGA.DU.A7TG.01	0.202397	26.3						TCGA.TM.A7CF.01	0.167559	39.8897
TCGA.QH.A6CY.01	0.201486	38.4053						TCGA.27.1830.01	0.169186	57.2756
TCGA.DU.5849.01	0.215898	40.4176						TCGA.06.0184.01	0.216208	66.6704
TCGA.HT.7481.01	0.223838	51.3						TCGA.12.3652.01	0.186392	73.1116
TCGA.HW.8319.01	0.220439	41.3						TCGA.WY.A858.01	0.175798	57.0143
TCGA.TM.A7C4.01	0.226055	41.583						TCGA.S9.A6U6.01	0.172828	52.7103
TCGA.DU.A7TJ.01	0.26488	65.05						TCGA.06.2559.01	0.16355	68.6077
TCGA.DB.A64O.01	0.268411	51.402						TCGA.HT.8015.01	0.154788	27.55
TCGA.HT.7694.01	0.205291	33.8						TCGA.RY.A845.01	0.176057	47.2434
TCGA.S9.A7QY.01	0.227113	42.9667						TCGA.DU.7010.01	0.185884	65.8652
TCGA.P5.A735.01	0.249411	57.4111						TCGA.S9.A6U2.01	0.170466	35.6939
TCGA.DU.7309.01	0.231482	34.231						TCGA.DU.A76K.01	0.161249	54.6333
TCGA.DB.5279.01	0.225889	49.7884						TCGA.28.2510.01	0.155483	42.1333
TCGA.P5.A781.01	0.219154	47.1475						TCGA.DU.7294.01	0.191264	52.3
TCGA.28.2510.01	0.226069	42.1333						TCGA.DU.6405.01	0.186159	61.2123
TCGA.HT.7603.01	0.210896	52.0377						TCGA.76.4927.01	0.177704	64.8185
TCGA.S9.A7J3.01	0.225067	32.3						TCGA.DU.8168.01	0.196866	56.3
TCGA.HT.7607.01	0.22219	31.0826						TCGA.06.2562.01	0.170923	58.0021
TCGA.HT.7880.01	0.212874	30.675						TCGA.QH.A6X3.01	0.193007	55.3909
TCGA.FG.6688.01	0.271542	61.6846						TCGA.DU.6401.01	0.203759	51.4724
TCGA.HT.7856.01	0.212407	31.3						TCGA.26.5132.01	0.220089	73.3833
TCGA.FG.8182.01	0.22929	42.9667						TCGA.32.2632.01	0.210045	71.3
TCGA.HW.7487.01	0.210432	37.9667						TCGA.DU.6396.01	0.175138	41.7545
TCGA.TQ.A7RW.01	0.252724	51.8556						TCGA.41.2572.01	0.179333	66.0674
TCGA.HT.7689.01	0.229881	55.5593						TCGA.E1.A7YH.01	0.198942	57.1696
TCGA.02.0047.01	0.228506	51.6846						TCGA.DU.7306.01	0.202501	54.6333
TCGA.RY.A843.01	0.231552	54.4395						TCGA.06.0130.01	0.222232	68.5222
TCGA.DU.7294.01	0.233667	52.3						TCGA.HT.A74H.01	0.178227	56.7167
TCGA.28.2514.01	0.228481	55.7595						TCGA.DH.A7US.01	0.189983	51.8556
TCGA.27.1830.01	0.27518	57.2756						TCGA.FG.A87N.01	0.210318	58.0647
TCGA.E1.A7YU.01	0.248298	52.55						TCGA.HT.7478.01	0.17405	50.3
TCGA.F6.A8O3.01	0.232549	50.8455						TCGA.DU.7290.01	0.203886	60.3
TCGA.FG.A6IZ.01	0.279246	67.0317						TCGA.DU.8164.01	0.180249	42.9667
TCGA.FG.7641.01	0.200067	36.925						TCGA.DB.A64L.01	0.17919	42.7286
TCGA.DU.A6S6.01	0.217318	29.6333						TCGA.VV.A829.01	0.196819	53.8
TCGA.WY.A85A.01	0.234481	46.3						TCGA.HT.A61B.01	0.222906	75.6103
TCGA.TQ.A7RN.01	0.232592	45.0805						TCGA.DH.A66B.01	0.209715	62.9667
TCGA.DU.6405.01	0.282115	61.2123						TCGA.FG.8182.01	0.178337	42.9667
TCGA.TM.A84R.01	0.206301	30.9154						TCGA.HT.7603.01	0.159685	52.0377
TCGA.TM.A84C.01	0.225903	48.9316						TCGA.DU.6397.01	0.178309	37.4765
TCGA.DB.5278.01	0.219123	34.5979						TCGA.HT.A4DS.01	0.20024	72.3563
TCGA.HT.A615.01	0.239379	52.8217						TCGA.06.0743.01	0.176499	65.7915
TCGA.DB.5276.01	0.228444	36.3						TCGA.DU.5853.01	0.178196	50.1462
TCGA.HT.A5R5.01	0.248119	36.3						TCGA.CS.6670.01	0.175668	43.3588
TCGA.S9.A89Z.01	0.259819	62.9667						TCGA.27.2519.01	0.154755	65.7444
TCGA.TM.A84O.01	0.222509	36.925						TCGA.CS.5394.01	0.184614	52.55
TCGA.RY.A847.01	0.220141	40.4176						TCGA.14.1825.01	0.185905	77.55
TCGA.QH.A86X.01	0.236	40.05						TCGA.TM.A84B.01	0.205835	58.5642
TCGA.HT.A74L.01	0.222188	46.3						TCGA.DB.A64P.01	0.183862	60.1889
TCGA.DH.A66G.01	0.231165	31.8932						TCGA.DB.A4XF.01	0.183096	54.9957
TCGA.CS.5394.01	0.222492	52.55						TCGA.06.0878.01	0.170228	62.9667
TCGA.E1.5311.01	0.225003	41.7545						TCGA.HT.A617.01	0.186542	56.3
TCGA.WY.A859.01	0.234714	46.3						TCGA.TQ.A7RV.01	0.182068	47.6514
TCGA.HT.7469.01	0.228345	61.4163						TCGA.HT.A5R7.01	0.156885	39.1571
TCGA.FG.7638.01	0.222822	41.6125						TCGA.HW.A5KL.01	0.191807	46.3
TCGA.DH.5141.01	0.216883	53.1182						TCGA.06.5416.01	0.176249	71.6846
TCGA.HT.7875.01	0.229942	41.198						TCGA.DU.8158.01	0.177489	42.2459
TCGA.41.2571.01	0.245016	62.9667						TCGA.27.1837.01	0.184625	61.5174
TCGA.TQ.A7RM.01	0.275603	71.3						TCGA.HT.7474.01	0.154469	37.6043
TCGA.S9.A7R8.01	0.23072	52.3976						TCGA.QH.A6CZ.01	0.16953	43.5222
TCGA.DB.A64U.01	0.231433	46.3						TCGA.RY.A83X.01	0.176107	47.5821
TCGA.HW.7489.01	0.210205	38.8532						TCGA.DH.A669.01	0.225547	71.7098
TCGA.S9.A7QX.01	0.258226	58.8						TCGA.QH.A6X9.01	0.181195	48.1519
TCGA.HT.7692.01	0.229887	58.369						TCGA.HT.8563.01	0.180394	41.7545
TCGA.QH.A6X3.01	0.233176	55.3909						TCGA.DU.5871.01	0.203197	50.1462
TCGA.HT.7602.01	0.229251	54.1947						TCGA.TQ.A7RJ.01	0.184626	50.8455
TCGA.S9.A7R4.01	0.231957	43.8						TCGA.FG.8186.01	0.185844	44.5759
TCGA.TM.A7C3.01	0.262022	64.0419						TCGA.TM.A84J.01	0.162583	61.0059
TCGA.DU.5853.01	0.247638	50.1462						TCGA.VM.A8CB.01	0.222307	62.9667
TCGA.TQ.A7RQ.01	0.228177	37.2091						TCGA.14.0781.01	0.18878	52.1824
TCGA.27.1831.01	0.225974	75.2474						TCGA.HT.7483.01	0.176129	56.7938
TCGA.HT.8013.01	0.262067	58.0647						TCGA.HT.7687.01	0.191748	40.05
TCGA.S9.A7R1.01	0.196512	46.8882						TCGA.TM.A84G.01	0.204979	41.583
TCGA.HT.7873.01	0.225957	52.3976						TCGA.E1.A7Z6.01	0.193557	56.3
TCGA.DU.7009.01	0.218718	44.5759						TCGA.06.0129.01	0.213235	68.6077
TCGA.P5.A77X.01	0.22052	46.3						TCGA.HT.A74O.01	0.191006	62.1537
TCGA.DU.8164.01	0.22531	42.9667						TCGA.DU.A76O.01	0.194639	52.55
TCGA.TM.A7CF.01	0.217025	39.8897						TCGA.DU.A5TW.01	0.208124	62.9667
TCGA.HT.A616.01	0.222244	39.5432						TCGA.HT.7857.01	0.207423	43.6684
TCGA.DU.7292.01	0.225635	41.4613						TCGA.FG.5962.01	0.17915	39.1571

## Sheet: Supplementary Figure2J
	Fudan_Cohort	CGGA_corhort	TCGA_corhort	Fudan_Cohort.1	CGGA_corhort.1
Fudan_Cohort	1	0.781513	0.803354	-0.319328	-0.133892
CGGA_corhort	0.781513	1	0.694567	-0.647059	-0.284521
TCGA_corhort	0.803354	0.694567	1	-0.301258	0.116667
Fudan_Cohort.1	-0.319328	-0.647059	-0.301258	1	0.803354
CGGA_corhort.1	-0.133892	-0.284521	0.116667	0.803354	1

## Sheet: Supplementary Figure2K-M
		FUDAN	TCGA	CGGA
TP53		0.375	0.343643	0.300366
NF1		0.222222	0.137457	0.139194
RB1		0.104167	0.0927835	0.10989
ATRX		0.0694444	0.0584192	0.0512821
PIK3R1		0.0694444	0.116838	0.120879
		FUDAN	TCGA	CGGA
IDH1-LGG		0.78	0.77	0.61
IDH1-GBM		0.0416667	0.0515464	0.0512821
		western	eastern
TP53		0.314815	0.458333
NF1		0.185185	0.208333
RB1		0.111111	0.166667
IDH1		0.0925926	0.0833333

## Sheet: Supplementary Figure2N
sig	Fudan_DATA	TCGA_DATA
COSMIC_1	0.917	0.942
COSMIC_6	0.842	0.809
COSMIC_15	0.585	0.541
COSMIC_5	0.57	0.257
COSMIC_14	0.529	0.49
COSMIC_20	0.504	0.301
COSMIC_26	0.457	0.201
COSMIC_19	0.446	0.293
COSMIC_25	0.429	0.224
COSMIC_8	0.406	0.206
COSMIC_3	0.391	0.078
COSMIC_29	0.387	0.25
COSMIC_16	0.386	0.061
COSMIC_21	0.37	0.166
COSMIC_12	0.354	0.057
COSMIC_9	0.354	0.142
COSMIC_30	0.341	0.21
COSMIC_10	0.266	0.192
COSMIC_4	0.266	0.072
COSMIC_23	0.238	0.101
COSMIC_24	0.233	0.083
COSMIC_11	0.23	0.093
COSMIC_7	0.214	0.097
COSMIC_18	0.204	0.104
COSMIC_17	0.179	0.073
COSMIC_28	0.12	0.028
COSMIC_13	0.102	0.01
COSMIC_22	0.099	0.031
COSMIC_27	0.085	0.045
COSMIC_2	0.077	0.038

## Sheet: Supplementary Figure2P-Q
DNA damage response			Age			G2 DNA damage checkpoint
FUDAN	TCGA		TCGA	FUDAN		FUDAN	TCGA
0.28557	0.247233	0.0233285	48	56	1.67296e-08	0.209163	0.161064	3.72482e-15
0.181561	0.277855		51	52		0.138772	0.179779
0.296759	0.262404		51	74		0.175929	0.168133
0.370768	0.242594		25	73		0.243515	0.178174
0.327696	0.308072		52	77		0.226883	0.131295
0.20955	0.324883		66	73		0.185869	0.124777
0.34859	0.27771		59	45		0.242512	0.165844
0.282465	0.252818		46	66		0.216953	0.175391
0.372654	0.267875		50	56		0.26198	0.147203
0.110627	0.308139		63	64		0.185521	0.222817
0.371854	0.289628		63	62		0.234974	0.203765
0.324651	0.253144		63	22		0.259864	0.156908
0.372328	0.252393		22	31		0.274	0.19403
0.146838	0.248053		35	41		0.211231	0.157943
0.25596	0.32397		56	84		0.219981	0.1363
0.283513	0.248685		30	36		0.258928	0.144888
0.234765	0.242729		51	34		0.29752	0.130624
0.323043	0.252807		20	67		0.240569	0.151279
0.320935	0.24657		31	68		0.210316	0.185894
	0.308601		72	70		0.117959	0.133545
0.234167	0.309498		33	53		0.174658	0.24612
0.344088	0.270136		34	35		0.250342	0.170099
0.236367	0.259315		44	45		0.170909	0.155482
	0.219634		49	53		0.106619	0.128538
0.324483	0.228212		49	67		0.232393	0.151741
0.335128	0.310247		50	46		0.23459	0.196046
	0.252014		40	61		0.134788	0.170795
0.360954	0.25604		59	70		0.276972	0.155749
0.0599736	0.23106		33	38		0.157194	0.178363
0.0821151	0.282752		78	73		0.146877	0.144449
0.354105	0.262571		49	36		0.207362	0.154665
0.195516	0.26427		58	54		0.137924	0.170838
0.113627	0.303721		63	51		0.18523	0.177457
0.350496	0.286167		53	57		0.247421	0.203961
0.223243	0.234797		64	54		0.16029	0.165852
0.335352	0.256421		32	61		0.278825	0.18279
	0.29911		59	39		0.146263	0.161022
0.417351	0.314031		62	48		0.277396	0.190972
0.05	0.316231		65	34		0.117837	0.210019
0.14861	0.316268		79	50		0.160332	0.142404
0.316563	0.253589		35	59		0.291189	0.177129
0.347784	0.255507		50	39		0.256227	0.175557
0.394879	0.321545		30	53		0.294703	0.254057
0.30943	0.224633		35	24		0.210416	0.149342
0.39795	0.235073		20	50		0.301811	0.188967
0.32136	0.26864		52	69		0.23917	0.138963
0.377334	0.254553		37	48		0.279106	0.155693
0.325098	0.316041		60	50		0.230084	0.189065
0.352681	0.339163		46	62		0.2665	0.199805
0.273333	0.250952		28	64		0.209505	0.18561
0.339649	0.326923		67	51		0.246967	0.143747
0.0607561	0.318776		35	61		0.221613	0.214929
0.283769	0.268784		35	52		0.212712	0.169062
0.349983	0.268624		38	34		0.243836	0.144374
0.367598	0.309602		48	59		0.2567	0.193823
0.353428	0.233399		64	46		0.261205	0.1626
0.340888	0.258659		30	44		0.225627	0.13002
0.228834	0.235828			66		0.175639	0.137943
0.313402	0.285475		30	25		0.288181	0.136352
0.31525	0.282829		44	66		0.191948	0.122188
0.395153	0.313023		34	43		0.277234	0.215757
0.267095	0.251482		25	73		0.186476	0.166269
0.332564	0.246144		31	69		0.239106	0.174009
0.265569	0.28775		66	49		0.149791	0.193316
0.208435	0.26142		30	69		0.147885	0.153584
0.265623	0.244193		32	42		0.151257	0.174533
0.14837	0.308072		46	33		0.135392	0.149213
0.354175	0.291369		63	64		0.283245	0.16776
0.305092	0.317687		60	64		0.247341	0.221409
0.349111	0.287794		59	54		0.265973	0.224146
0.272436	0.313227		58	43		0.220453	0.190132
0.341843	0.259256		70	46		0.256075	0.170889
0.382127	0.249661		25	32		0.271661	0.145122
0.36212	0.310701		54	46		0.266639	0.197992
	0.264907		31	45		0.10651	0.158547
0.325581	0.241568		61	76		0.24793	0.163718
0.0722077	0.229377		56	43		0.125191	0.109788
0.397488	0.242426		38	74		0.289828	0.159242
0.372454	0.308729		76	35		0.257568	0.200243
	0.235948		38	70		0.166585	0.12618
0.283939	0.264644		57	71		0.269161	0.13632
0.146774	0.292936		68	35		0.222959	0.183132
0.365253	0.285628		59	77		0.260661	0.201815
0.315727	0.301557		47	39		0.229074	0.189159
0.281225	0.249578		53	52		0.232123	0.139441
0.363108	0.253247		61	46		0.279947	0.17905
0.174828	0.256339		54	74		0.138898	0.158981
0.364769	0.292132		62	65		0.287715	0.144638
0.338422	0.259516		42	43		0.224091	0.162521
0.335976	0.235878		47	54		0.285508	0.170534
0.386214	0.263656		30	69		0.274415	0.186147
	0.25237		53	58			0.171391
	0.275847		42	46			0.154722
	0.260636		43	64			0.190513
	0.258722		29	50			0.176751
	0.275397		43	37			0.177656
	0.255437		30	57			0.155084
	0.310496		82	47			0.215383
	0.259175		27	34			0.14997
	0.256484		38	55			0.163723
	0.225167		30	31			0.125462
	0.227081		31	33			0.131833
	0.253444		55	61			0.184123
	0.296499		60	37			0.14204
	0.298358		47	32			0.159007
	0.301412		71	69			0.176311
	0.22846		65	42			0.142094
	0.320341		58	51			0.143513
	0.332374		48	69			0.21391
	0.259167		29	73			0.17268
	0.269215		31	40			0.151873
	0.302662		56	63			0.161909
	0.297261		36	38			0.179216
	0.257801		26	49			0.175803
	0.258323		41	44			0.149195
	0.255666		24	55			0.163885
	0.253503		26	23			0.140472
	0.2628		36	24			0.166031
	0.273901		39	59			0.162269
	0.261683		20	40			0.150992
	0.261421		30	46			0.178802
	0.30887		33	64			0.253836
	0.283859		36	52			0.179391
	0.268614		46	56			0.148599
	0.221221		49	57			0.137366
	0.314		37	51			0.141611
	0.310111		54	43			0.201746
	0.245491		36	40			0.169233
	0.250954		58	42			0.169534
	0.290367		60	46			0.229859
	0.244891		40	46			0.149794
	0.244649		45	47			0.155651
	0.260207		34	43			0.185836
	0.259804		54	39			0.133711
	0.269535		39	49			0.180131
	0.283521		40	33			0.157829
	0.23906		29	77			0.185909
	0.197607			52			0.120165
	0.261508		30	63			0.147062
	0.28472		43	69			0.185872
	0.242705		36	66			0.140583
	0.205292		23	70			0.115711
	0.25714		36	56			0.158388
	0.224803		40	58			0.122937
	0.250243		34	28			0.190472
	0.226845		35	64			0.136872
	0.267672		23	48			0.179499
	0.328344		23	55			0.243682
	0.229941		40	50			0.154002
	0.276893		73	66			0.187741
	0.260249		50	51			0.182176
	0.272542		41	43			0.171129
	0.245655		69	58			0.169472
	0.275566		70	57			0.194644
	0.264636		36	62			0.17371
	0.258619		41	49			0.1697
	0.237953		61	54			0.165431
	0.262009		72	57			0.130766
	0.290473		53	63			0.18862
	0.259096		48	53			0.144894
	0.257123		38	81			0.16474
	0.225375		20	64			0.114592
	0.255965		49	46			0.17211
	0.250836		44	49			0.179377
	0.238765		38	49			0.182061
	0.277504		59	60			0.21194
	0.331911		69	45			0.154208
	0.255394		32	58			0.179705
	0.310089		53	49			0.19695
	0.27821		63	67			0.18243
	0.249169		62	49			0.194377
	0.271713		58	69			0.132806
	0.270961		65	73			0.151369
	0.285607		43	49			0.136055
	0.227054		25	62			0.131774
	0.254782		56	57			0.171112
	0.225015		70	37			0.185805
	0.26619		48	65			0.18196
	0.237159		85	66			0.142307
	0.272536		38	59			0.141889
	0.327755		37	34			0.12668
	0.27084		23	56			0.149959
	0.25898		54	35			0.168929
	0.233606		62	27			0.177223
	0.283268		44	44			0.133336
	0.28885		36	50			0.176331
	0.331518		60	75			0.196659
	0.29944		59	23			0.180431
	0.290597		28	63			0.136504
	0.27479		66	44			0.169371
	0.252782		47	67			0.136482
	0.255004		29	33			0.167338
	0.244687		47	61			0.135822
	0.250783		27	69			0.186843
	0.258655		64	58			0.170956
	0.258527		36	63			0.174089
	0.262528		53	71			0.160822
	0.272533		31	71			0.174367
	0.242008		32	59			0.159901
	0.251607		72	22			0.175697
	0.286416		32	56			0.187243
	0.260164		58	45			0.135138
	0.28034		47	64			0.162628
	0.256877		72	61			0.186352
	0.279076		35	60			0.161783
	0.252281		67	62			0.134812
	0.322344		30	49			0.137093
	0.241382		30	67			0.163388
	0.249949		29	45			0.168954
	0.276065		74	66			0.148008
	0.264812		28	56			0.159825
	0.260592		66	32			0.18058
	0.324556		22	65			0.169098
	0.278734		69				0.161291
	0.275403		38				0.133386
	0.279468		24				0.20387
	0.24381		59				0.158815
	0.300739		69				0.234581
	0.315083		66				0.190622
	0.257598		34				0.185501
	0.281751		47				0.123614
	0.26693		42				0.202687
	0.257506		56				0.172336
	0.237177		43				0.143358
	0.256844		19				0.156837
	0.259621		49				0.159002
	0.286284		35				0.18984
	0.277153		43				0.210613
	0.247421		54				0.159193
	0.30658		17				0.169164
	0.233172		38				0.143146
	0.229967		38				0.150574
	0.250808		62				0.154874
	0.274801		26				0.198701
	0.255474		39				0.182249
	0.251343		71				0.161961
	0.260762		21				0.224211
	0.270541		57				0.164541
	0.249087		52				0.170752
	0.296368		58				0.23082
	0.275787		47				0.182853
	0.300918		38				0.145455
	0.22805		63				0.143656
	0.250036		41				0.149448
	0.255894		29				0.110286
	0.236179		35				0.157304
	0.283433		56				0.198624
	0.273066		49				0.143285
	0.257792		24				0.200334
	0.25525		33				0.15253
	0.247074		34				0.165685
	0.265906		45				0.161458
	0.245102		39				0.194878
	0.239506		74				0.154693
	0.296018		35				0.191616
	0.244799		31				0.197562
	0.248926		50				0.158203
	0.270562		44				0.131466
	0.280666		51				0.128337
	0.293984		69				0.156011
	0.284906		27				0.181065
	0.253003		46				0.142031
	0.225627		47				0.115898
	0.266533		64				0.1449
	0.293372		63				0.12598
	0.293784		48				0.245183
	0.235352		35				0.169909
	0.261212		31				0.138305
	0.2617		62				0.215205
	0.298509		43				0.238713
	0.268384		72				0.155847
	0.240816		22				0.120465
	0.268089		39				0.17375
	0.251581		47				0.184521
	0.267422		73				0.153596
	0.288165		66				0.13367
	0.304673		41				0.215154
	0.239515		47				0.183604
	0.255486		76				0.165866
	0.276475		37				0.157419
	0.251542		29				0.168476
	0.256051		74				0.168763
	0.26031		41				0.167569
	0.232757		62				0.143245
	0.257459		54				0.153015
	0.277589		52				0.169102
	0.283423		50				0.181408
	0.281815		52				0.193937
	0.275308		61				0.147848
	0.257341		58				0.165655
	0.28477		45				0.126113
	0.234811		38				0.169798
	0.27122		40				0.166628
	0.217379		49				0.12937
	0.251535		64				0.156895
	0.237841		35				0.153291
	0.276189		26				0.127079
	0.211297		53				0.105749
	0.273236		32				0.167225
	0.275078		25				0.130596
	0.228894		40				0.155368
	0.254781		47				0.165826
	0.259381		38				0.152633
	0.269275		48				0.162685
	0.270514		39				0.154047
	0.257886		25				0.179905
	0.283695		35				0.184054
	0.268468		36				0.142979
	0.271317		58				0.176139
	0.281861		56				0.20347
	0.245204		62				0.188995
	0.282808		28				0.179963
	0.261319		43				0.153969
	0.285737		45				0.169641
	0.223668		41				0.114525
	0.267557		59				0.174209
	0.257924		76				0.127362
	0.300735		70				0.174905
	0.272614		31				0.150204
	0.267815		33				0.183958
	0.208074		66				0.113055
	0.306798		29				0.176445
	0.270738		59				0.141314
	0.244964		43				0.152315
	0.331051		43				0.152171
	0.25341		33				0.163665
	0.245812		51				0.16543
	0.26539		21				0.12685
	0.233161		58				0.130953
	0.262741		35				0.173093
	0.261571		43				0.164799
	0.24708		37				0.138894
	0.270951		30				0.165149
	0.247886		54				0.151887
	0.25302		51				0.178509
	0.25519		34				0.172025
	0.299778		31				0.154637
	0.245169		62				0.157678
	0.268694		50				0.194406
	0.276244		31				0.116662
	0.237949		70				0.181563
	0.253027		50				0.182144
	0.275368		36				0.1946
	0.263843		73				0.173178
	0.272186		51				0.184497
	0.286922		69				0.196964
	0.258518		40				0.128106
	0.259446		38				0.177825
	0.240532		43				0.162403
	0.235094		89				0.178956
	0.283403		30				0.157903
	0.309868		38				0.224525
	0.254295		33				0.17089
	0.238823		59				0.151295
	0.301738		48				0.19161
	0.267707		44				0.130578
	0.267274		32				0.152198
	0.253578		21				0.171261
	0.252403		33				0.155779
	0.252153		69				0.165756
	0.27215		78				0.160262
	0.258419		28				0.168205
	0.28149		59				0.149015
	0.307664		26				0.165812
	0.263119		60				0.123275
	0.244069		57				0.159718
	0.278565		53				0.188742
	0.247721		42				0.16683
	0.265521		35				0.152791
	0.254674		55				0.166833
	0.271809		61				0.196078
	0.288516		54				0.181445
	0.273643		27				0.197245
	0.271433		51				0.180473
	0.284686		48				0.149503
	0.264626		20				0.146175
	0.273374		42				0.157692
	0.26209		42				0.158328
	0.255009		39				0.159812
	0.2677		57				0.16592
	0.328206		65				0.124732
	0.305864		46				0.201047
	0.288744		26				0.183676
	0.304259		29				0.2464
	0.216857		66				0.105595
	0.328302		32				0.221231
	0.258672		48				0.183282
	0.244379		33				0.159801
	0.259934		51				0.164733
	0.303581		65				0.178461
	0.281132		40				0.172675
	0.261063		30				0.192199
	0.258602		63				0.198948
	0.292307		62				0.187886
	0.306366		37				0.158202
	0.232161		59				0.160723
	0.255856		25				0.165022
	0.242175		62				0.166343
	0.284968		56				0.181072
	0.270019		38				0.150232
	0.240843						0.12922
	0.265969		75				0.17799
	0.287375		54				0.177808
	0.266238		49				0.181625
	0.280645		57				0.0681343
	0.256937		62				0.207872
	0.284923		43				0.164443
	0.32839		45				0.199876
	0.305699		53				0.190278
	0.244788		74				0.190866
	0.21903		53				0.128899
	0.24214		44				0.141882
	0.2543		29				0.16807
	0.263455		39				0.155548
	0.253928		30				0.153702
	0.246429		33				0.142746
	0.275699		27				0.158171
	0.283453		48				0.154394
	0.263364		65				0.152771
	0.29309		34				0.21189
	0.277036		60				0.189977
	0.232567		74				0.137598
	0.308788		31				0.225688
	0.256704		55				0.171888
	0.292865		34				0.196661
	0.257674		33				0.183288
	0.243556		37				0.182107
	0.269817		41				0.17622
	0.270546		72				0.15024
	0.314281		32				0.214201
	0.273177		51				0.150693
	0.25259		56				0.183097
	0.255732		59				0.165768
	0.306537		48				0.175287
	0.274363		55				0.200635
	0.270234		44				0.146739
	0.260927		30				0.172434
	0.296065		55				0.210029
	0.289824		70				0.22452
	0.3012		54				0.214334
	0.259928		47				0.138412
	0.276294		41				0.142636
	0.254821		58				0.152202
	0.310776		68				0.142416
	0.27753		38				0.184836
	0.259852		57				0.152957
	0.24946		46				0.177194
	0.289856		34				0.168451
	0.298502		57				0.20366
	0.306728		52				0.188059
	0.261771		85				0.152415
	0.289979		53				0.167944
	0.268045		53				0.182635
	0.296918		37				0.174772
	0.286513		66				0.217028
	0.240624		57				0.141972
	0.256136		75				0.186013
	0.295483		71				0.178739
	0.306046		21				0.181576
	0.282713		31				0.192953
	0.26525		55				0.160886
	0.323777						0.242553
	0.20433		50				0.111479
	0.269338		20				0.145306
	0.254542		61				0.160273
	0.274892		23				0.216665
	0.264615		38				0.170615
	0.255434		27				0.177367
	0.216787		27				0.112953
	0.277359		27				0.154369
	0.260266		81				0.146359
	0.283508						0.196054
	0.203092		51				0.106132
	0.274011		71				0.193947
	0.252401		38				0.129351
	0.264778		24				0.159123
	0.332329		48				0.207129
	0.285715		24				0.214365
	0.275016		67				0.164522
	0.264252		24				0.180076
	0.24757		48				0.148294
	0.264594		67				0.175746
	0.272973		62				0.168489
	0.249616		53				0.158499
	0.231635		62				0.187584
	0.195692		64				0.125232
	0.306119		32				0.174275
	0.256245		52				0.165197
	0.302888		45				0.167053
	0.264458		34				0.189687
	0.245245		63				0.174925
	0.302751		59				0.216618
	0.285497		44				0.201013
	0.250875		39				0.175702
	0.254754		44				0.175145
	0.260833		59				0.150943
	0.312613		66				0.208509
	0.243074		52				0.167832
	0.243515		55				0.175181
	0.257552		32				0.167052
	0.25523		31				0.172571
	0.251615		49				0.173962
	0.248748		48				0.0926794
	0.246421		36				0.159689
	0.258394		73				0.183743
	0.255687		21				0.170584
	0.261241		62				0.144847
	0.276185		51				0.132529
	0.303773		24				0.230306
	0.247608		74				0.155644
	0.35453		75				0.230433
	0.255638		44				0.18765
	0.259163		59				0.187722
	0.301816		23				0.216513
	0.257823		32				0.172275
	0.256962		58				0.162153
	0.270231		33				0.161588
	0.269425		58				0.15956
	0.265436		45				0.166185
	0.263072		18				0.147194
	0.261763		29				0.162128
	0.2771		29				0.190589
	0.276076		28				0.171245
	0.260467		72				0.176177
	0.273202		72				0.156276
	0.271398		67				0.165396
	0.255347		47				0.165776
	0.24704		76				0.166749
	0.283775		61				0.145977
	0.220703		38				0.155305
	0.252987		34				0.170474
	0.243105		65				0.163193
	0.282897		53				0.214595
	0.252062		52				0.161194
	0.294022		43				0.16831
	0.263146		39				0.152936
	0.256419		34				0.200117
	0.265382		54				0.183315
	0.248546		60				0.184923
	0.294503		34				0.193745
	0.238848		45				0.176874
	0.302926		43				0.239316
	0.270473		34				0.184163
	0.253058		76				0.132521
	0.293038		62				0.189691
	0.252163		52				0.146116
	0.25253		37				0.168752
	0.261293		29				0.105044
	0.270042		56				0.143491
	0.266952		53				0.212868
	0.293081		36				0.179439
	0.252464		31				0.151049
	0.264355		29				0.152907
	0.224371		39				0.172684
	0.257825		45				0.153162
	0.294659		60				0.206287
	0.253849		33				0.17858
	0.264514		41				0.149934
	0.310652		63				0.246272
	0.247943		46				0.1389
	0.249138		42				0.159786
	0.258346		26				0.172577
	0.273697		52				0.14982
	0.228383		37				0.17517
	0.209596		36				0.161002
	0.258549		42				0.154035
	0.327254		60				0.231901
	0.275688		36				0.193931
	0.258093		30				0.185135
	0.27703		24				0.213862
	0.278419		25				0.175758
	0.248844		78				0.174338
	0.308536		37				0.179207
	0.315397		54				0.24764
	0.250722		32				0.163643
	0.236807		22				0.132425
	0.270803		31				0.177816
	0.255491		77				0.150658
	0.321689		63				0.187725
	0.254115		60				0.165688
	0.277118		70				0.142297
	0.315576		52				0.179783
	0.26821		63				0.187116
	0.285286		33				0.196302
	0.267897						0.135842
	0.211069		60				0.104119
	0.296971		39				0.168985
	0.246043		49				0.14048
	0.260314		61				0.171184
	0.226518		66				0.138808
	0.26545		67				0.219836
	0.32919		26				0.192421
	0.254774		57				0.18408
	0.312894		48				0.211114
	0.2817		56				0.167611
	0.32786		60				0.225118
	0.305499		60				0.186729
	0.33338		39				0.247116
	0.254981		43				0.161593
	0.257725		66				0.140271
	0.25541		44				0.141375
	0.25795		60				0.134485
	0.282614		43				0.183859
	0.313232		62				0.145028
	0.300949		39				0.185289
	0.265974		41				0.133221
	0.223853		37				0.137284
	0.238254		52				0.140646
	0.321972		32				0.187803
	0.251087		34				0.189546
	0.253768		38				0.17496
	0.286532		44				0.209006
	0.266248		41				0.16517
	0.243508		41				0.15094
	0.261556		57				0.158731
	0.268287		63				0.178145
	0.294341		60				0.151589
	0.314461		32				0.161821
	0.267856		28				0.145726
	0.2598		83				0.163135
	0.302426		21				0.227597
	0.219057		40				0.138726
	0.253809		58				0.155718
	0.292096		48				0.214999
	0.235235		87				0.185291
	0.261586						0.14342
	0.247269		53				0.156182
	0.259035		51				0.185553
	0.275896		68				0.214975
	0.283187		58				0.205383
	0.289161		55				0.172951
	0.265438		81				0.217765
	0.269697		27				0.16926
	0.263545		31				0.185183
	0.257995		74				0.164744
	0.315637		80				0.209746
	0.309692		31				0.164845
	0.246211		67				0.157622
	0.292436		47				0.152944
	0.268026		67				0.170354
	0.261823		34				0.154762
	0.209955		54				0.0925991
	0.301886		62				0.182962
	0.267213		50				0.124869
	0.25874		37				0.176505
	0.269734		36				0.226501
	0.256737		45				0.150605
	0.274864		51				0.175822
	0.248278		67				0.18107
	0.247859		44				0.146487
	0.260908		22				0.195946
	0.327065		36				0.187223
	0.276198		52				0.186148
	0.282707		35				0.153294
	0.248477		29				0.182201
	0.258817		45				0.0982705
	0.275403		45				0.181076
	0.238796		55				0.180483
	0.312944		69				0.147727
	0.29204		29				0.162533
	0.25639		43				0.169844
	0.248731		48				0.165808
	0.290718		40				0.154505
	0.25938		70				0.19406
	0.329032		40				0.192339
	0.270835		40				0.183898
	0.274817		41				0.176042
	0.262643		39				0.173181
	0.27507		74				0.164527
	0.283215		47				0.193437
	0.26596		27				0.137938
	0.254017		27				0.155222
	0.240246		33				0.151467
	0.242026		42				0.13977
	0.253269		23				0.170409
	0.310982		57				0.205155
	0.247281		36				0.155442
	0.277139		52				0.186934
	0.238826		43				0.127911
	0.287668		38				0.191609
	0.248878		46				0.17047
	0.253993		70				0.177129
	0.312159		73				0.229344
	0.254947		30				0.180422
	0.246947		37				0.149322
	0.256703		25				0.167257
	0.257781		42				0.161552
	0.251099		63				0.168809
	0.275752		33				0.216143
	0.282918		49				0.164285
	0.258919		14				0.126364
	0.267632		74				0.177997
	0.243696		54				0.18578
	0.245952		41				0.17157
	0.265242		30				0.162271
	0.302136		59				0.254494
	0.265149		34				0.157893
	0.28083		30				0.145188
	0.259484		33				0.143983
	0.28321		24				0.178102
	0.249057		54				0.171663
	0.241178						0.172307
