# Supplementary material for: Proteogenomics of diffuse gliomas reveal molecular subtypes associated with specific therapeutic targets and immune-evasion mechanisms
Source: Nat Commun. 2023 Jan 31;14:505. doi: 10.1038/s41467-023-36005-1 (PMC9889805; doi:10.1038/s41467-023-36005-1)
Supplement: Supplementary file 15 — Source Data [file 41467_2023_36005_MOESM15_ESM.zip › Resource data/Supplementary Figure9.xlsx]

## Sheet: Supplementary Figure9E
Case	C3N-02183	C3N-02190	C3L-02542	C3L-02900	C3L-01157	C3L-01149	C3N-01368	C3N-01367	C3L-02504	C3L-02708	C3L-03968	C3N-03186	C3L-03260	C3N-01857	C3N-03180	C3L-01146	C3L-02970	C3N-02770	C3N-02256	C3N-02782	C3N-02783	C3N-02186	C3N-03070	C3N-03088	C3N-01851	C3N-00665	C3N-02785	C3L-02984	C3N-01814	C3N-01369	C3L-04084	C3L-02704	C3L-02041	C3L-02707	C3L-01327	C3N-03188	C3L-03266	C3N-01852	C3L-01155	C3N-01816	C3L-01061	C3N-03182	C3L-01834	C3N-02188	C3N-01818	C3L-01156	C3N-02181	C3L-00365	C3L-03681
subtypes	CPTAC-S-II	CPTAC-S-II	CPTAC-S-II	CPTAC-S-II	CPTAC-S-II	CPTAC-S-II	CPTAC-S-II	CPTAC-S-II	CPTAC-S-II	CPTAC-S-II	CPTAC-S-II	CPTAC-S-II	CPTAC-S-II	CPTAC-S-II	CPTAC-S-II	CPTAC-S-II	CPTAC-S-II	CPTAC-S-II	CPTAC-S-II	CPTAC-S-II	CPTAC-S-II	CPTAC-S-II	CPTAC-S-II	CPTAC-S-II	CPTAC-S-II	CPTAC-S-I	CPTAC-S-I	CPTAC-S-I	CPTAC-S-I	CPTAC-S-I	CPTAC-S-I	CPTAC-S-I	CPTAC-S-I	CPTAC-S-I	CPTAC-S-I	CPTAC-S-I	CPTAC-S-I	CPTAC-S-I	CPTAC-S-I	CPTAC-S-I	CPTAC-S-I	CPTAC-S-I	CPTAC-S-I	CPTAC-S-I	CPTAC-S-I	CPTAC-S-I	CPTAC-S-I	CPTAC-S-I	CPTAC-S-I
CAMK2A	1.581	2.337	0.097	-0.553	-1.798	0.02	1.259	-0.468	0.091	-0.091	-0.897	1.686	1.066	-0.454	1.328	0.521	1.553	2.749	2.574	2.323	2.538	1.092	1.227	2.192	2.557	1.012	0.296	0.765	1.137	0.216	-0.58	-1.318	0.151	-0.879	-0.96	-1.39	-0.07	-1.329	-0.949	-0.782	-0.786	-0.223	-0.786	-1.416	-0.517	-1.241	0.02	-1.793	-0.17
CAMK2B	1.125	1.197	-0.165	0.505	-1.453	-0.493	0.09	-0.089	0.194	-0.535	-0.324	1.301	1.405	-1.013	0.246	0.246	0.956	1.865	1.891	1.093	1.414	0.814	0.873	1.538	1.585	0.639	0.107	0.655	0.596	0.415	-0.665	-0.264	0.342	-1.098	-0.434	-1.217	0.231	-0.935	-1.237	-0.628	-0.164	-0.556	-1.071	-1.408	-1.002	-1.254	-0.347	-1.189	-1.025
CAMK2G	0.918	0.752	-0.477	-1.013	-0.993	-0.133	0.386	0.255	-0.499	-0.239	-0.204	0.959	0.496	0.465	1.085	-0.271	0.933	1.716	1.85	0.983	0.657	0.78	0.733	1.046	1.829	0.67	0.192	0.062	0.548	-0.254	-0.765	-0.999	-0.019	-0.687	-0.75	-0.723	-0.404	-0.846	-0.518	-0.014	-1.26	-0.099	-0.764	0.096	-0.665	-0.67	0.045	-0.266	-0.106
GNB1	0.171	0.012	0.036	-0.209	-0.684	-0.771	-0.386	0.056	-0.044	0.015	-0.037	0.779	0.896	0.644	1.087	0.364	0.716	1.146	1.351	0.728	0.726	0.352	0.909	0.861	0.994	0.161	0.45	0.519	0.187	-0.131	-0.343	-0.14	0.048	-0.529	-0.632	-0.769	-0.612	-0.402	-0.312	-0.316	-0.202	-0.427	-0.372	-0.389	-0.149	-0.56	-0.01	-0.602	-0.257
GNB2	-0.224	-0.473	-0.163	-0.155	-0.114	-1.095	-0.556	0.062	0.287	0.094	0.188	0.894	0.653	0.783	0.487	0.134	0.814	0.629	0.609	0.287	-0.035	0.477	0.429	-0.049	0.318	-0.275	0.129	0.148	-0.083	-0.169	-0.313	-0.425	0.181	-0.322	-0.454	-0.304	-0.298	-0.557	0.153	-0.089	0.112	-0.711	-0.572	-0.112	-0.151	-0.47	0.006	-0.025	-0.616
GNB4	-0.408	-0.015	-0.254	-0.332	-0.072	-1.307	-0.245	0.212	0.191	-0.762	-0.35	0.311	-0.099	0.045	1.258	0.133	0.178	0.329	0.369	0.125	0.061	-0.296	-0.262	-0.022	-0.801	-0.313	-0.007	0.03	-0.46	-0.453	-0.492	-0.816	-0.531	-0.132	-0.954	-0.261	-0.249	0.065	0.162	-0.414	0.08	-0.393	0.007	-0.627	0.369	-0.458	-0.229	-0.521	-0.431
GRIA2	1.477	1.098	0.839	-0.985	-0.265	-0.244	-0.037	-0.012	-0.272	-0.544	0.046	0.886	0.679	0.306	0.42	0.484	0.514	1.164	1.18	-0.094	0.027	0.805	1.034	1.172	1.263	0.855	0.085	0.368	0.615	0.1	-0.038	-0.139	0.214	-0.673	0.045	-0.506	-0.009	-0.38	-0.755	-0.248	-0.417	-1.25	-0.53	-1.14	-0.627	-0.886	-0.497	-0.707	-1.073
GRIA4	0.918	0.43	-0.407	0.195	-0.695	-0.103	-0.107	0.598	-0.207	0.187	-0.21	0.176	0.274	0.807	1.374	0.595	-0.351	-0.32	0.282	-0.212	-0.315	-0.564	0.308	0.582	-0.133	0.341	-0.695	0.091	-0.389	0.262	-0.102	-0.616	0.159	0.205	0.697	-0.051	0.374	0.122	0.715	-0.489	-1.185	-1.185	-0.147	-0.91	-0.54	-0.852	-0.507	-1.229	-0.452
CDK1	0.996	0.157	0.214	1.003	-0.1	-0.223	0.183	-0.327	-0.169	-0.253	-0.659	-0.591	-0.501	-0.893	-1.325	-0.73	-0.441	-0.643	-0.604	-0.578	-0.738	-0.831	-0.4	0.208	1.501	1.181	0.804	0.279	0.67	0.084	0.94	1.649	0.08	0.202	0.138	0.452	0.508	0.795	0.234	0.004	-0.175	1.265	1.712	0.919	0.824	0.076	-0.209	0.777	-0.03
CDK2	0.129	0.047	-0.292	0.475	-0.054	0.359	0.207	-0.122	-0.186	-0.276	-0.285	-0.089	-0.499	-0.248	-0.743	-0.583	-0.282	-0.679	-0.628	-0.453	-0.757	-0.667	-0.09	-0.182	0.343	0.114	0.257	-0.331	0.372	-0.191	0.628	1.234	0.122	0.404	0.56	0.629	0.289	0.403	0.199	-0.057	0.174	0.041	0.753	0.778	0.244	0.086	0.616	0.765	0.671
CENPB	0.181	0.237	0.219	1.117	-0.163	-0.102	-0.399	0.28	-0.038	-0.444	-0.135	-0.047	-0.059	0.196	0.325	-0.361	0.209	-0.89	-0.048	-0.553	-0.376	-0.309	-0.346	-0.59	0.346	0.184	0.62	0.284	-0.037	0.181	0.461	0.966	0.338	0.656	0.312	0.371	0.585	0.512	0.637	-0.105	0.445	0.816	0.671	-0.034	-0.169	0.4	-0.118	0.254	-0.407
DDX20	0.164	-0.205	0.21	0.573	0	-0.189	-0.084	-0.232	-0.215	0.042	0.019	-0.385	0.024	-0.258	-0.214	-0.088	-0.221	-0.456	-0.322	-0.307	-0.414	-0.019	-0.236	-0.206	-0.039	0.168	0.12	-0.463	0.289	0.049	0.335	0.703	0.36	0.36	0.547	0.237	0.049	0.541	0.296	-0.04	-0.049	0.527	0.098	-0.209	0.2	0.106	0.23	0.281	-0.192
FLT1	0.289	0.014	0.135	-0.49	0.349	0.038	0.213	-0.229	0.952	0.818	0.016	-0.872	-0.418	-0.24	-0.944	-0.616	0.104	-0.727	-0.283	0.021	1.021	0.16	1.076	-0.423	-0.564	0.324	0.378	-0.75	0.014	-0.52	0.667	0.715	-0.129	-0.549	-0.192	-0.141	-0.324	-0.012	-0.459	1.05	0.614	0.324	1	0.207	0.041	0.27	0.716	-0.077	0.162
IDH1	0.019	0.069	0.324	0.576	0.91	0.14	-0.363	0.415	0.002	-0.05	0.752	0.161	-0.124	-0.045	-0.289	0.139	-0.284	-0.165	-0.277	-0.137	-0.423	0.268	0.3	-0.129	-0.049	0.206	0.898	0.342	-0.081	0.661	0.537	-0.449	0.344	0.418	0.719	0.845	0.613	0.434	0.246	0.689	0.889	0.816	0.423	0.198	-0.084	-0.485	-0.453	-0.461	-0.004
IDH2	-0.162	-0.146	-0.549	-0.657	-0.066	-0.218	-0.527	-0.287	-0.306	-0.622	0.148	0.779	0.541	0.898	0.511	-0.956	1.099	0.019	0.854	-0.121	0.104	-0.251	0.064	0.012	-0.063	0.276	0.175	0.086	-0.126	0.104	-0.105	-0.11	-0.533	0.499	-0.523	-0.545	-0.294	-1.052	0.168	-0.561	-0.498	-0.493	-0.497	0.122	-0.834	0.2	0.248	0.135	-0.61
MAPK7	0.073	0.288	0.243	-0.046	0.504	0.053	-0.397	-0.254	-0.797	-0.226	0.325	-0.159	-0.008	-0.068	-0.098	-0.025	-0.195	-0.437	-0.317	-0.167	-0.181	-0.033	-0.26	-0.234	-0.05	0.232	0.324	-0.127	0.115	-0.289	0.863	1.104	0.197	0.291	0.057	0.168	-0.065	0.405	0.158	0.207	0.513	0.343	0.064	0.557	0.208	0.269	-0.091	-0.134	0.031
MCM2	0.684	-0.105	0.721	1.313	-0.15	-0.234	0.071	-0.696	-0.259	-0.403	-0.453	-0.445	-0.245	-1.163	-1.069	-0.781	-0.481	-0.876	-1.056	-0.748	-0.688	-1.529	-0.439	-0.517	0.813	0.858	0.473	0.678	0.988	0.19	1.563	2.497	0.898	0.784	1.003	1.131	0.463	-0.168	0.248	0.106	0.463	0.882	1.695	0.761	0.377	0.699	0.499	0.943	0.527
MCM3	0.739	-0.156	0.874	1.503	-0.281	-0.52	-0.405	-0.989	-0.263	-0.308	-0.449	-0.508	0.013	-1.075	-1.042	-0.865	-0.565	-0.399	-0.985	-0.826	-0.781	-1.254	-0.331	-0.456	0.755	0.991	0.544	0.756	1.131	0.308	1.768	2.629	1.091	0.911	0.93	1.269	0.548	0.016	0.275	0.251	0.61	1.202	1.749	0.883	0.455	0.875	0.574	0.861	0.668
MCM7	0.735	-0.023	0.842	1.368	-0.15	-0.322	-0.224	-0.685	-0.316	-0.244	-0.404	-0.391	-0.203	-1.246	-1.073	-0.965	-0.401	-0.845	-1.024	-0.869	-0.824	-1.384	-0.368	-0.535	0.995	0.876	0.289	0.624	0.951	0.261	1.784	2.572	0.966	0.898	1.137	1.156	0.594	-0.191	-0.028	0.232	0.171	0.978	1.709	0.808	0.444	0.656	0.457	0.955	0.584
PCNA	0.826	-0.031	0.318	1.352	0.024	-0.299	-0.501	-0.846	-0.211	-0.383	-0.466	-0.359	-0.962	-0.653	-0.644	-0.875	-0.167	-1.313	-0.755	-0.652	-0.93	-1.055	-0.405	-0.198	0.645	0.242	-0.256	0.525	0.455	-0.095	1.218	1.879	0.737	0.241	0.85	0.68	0.659	0.414	0.317	0.098	0.029	0.018	0.649	0.769	0.127	0.804	-0.046	-0.048	0.51
SOX2	0.419	0.552	-0.233	0.357	-0.75	0.345	0.472	-0.199	-0.285	-0.136	-0.384	-0.355	-0.042	0.005	1.427	-0.202	-0.473	0.328	0.058	0.009	0.063	-0.218	-0.198	-0.494	0.585	0.185	1.29	0.521	-0.016	-0.147	1.005	-1.017	-0.27	0.269	-0.205	-0.205	0.438	0.571	0.763	-0.219	-0.261	0.647	0.227	-0.103	-0.334	-0.613	0.21	0.525	0.335
HDAC4	0.011	-0.137	0.039	-0.183	-0.171	0.201	0.27	-0.335	-0.317	0.064	0.044	-0.306	-0.002	-0.196	0.387	-0.385	-0.412	-0.002	0.169	-0.068	0.048	0.03	0.158	-0.008	0.381	0.05	0.186	-0.031	0.255	0.19	0.086	-0.411	-0.162	0.173	0.404	-0.136	-0.067	0.326	0.044	-0.238	-0.225	-0.162	-0.245	-0.244	-0.365	-0.196	-0.409	0.215	-0.062
MMP8	-1.158	0.72	-0.172	0.242	-0.321	2.3	1.421	1.571	1.554	1.079	2.498	-0.315	-0.544	-0.748	-0.782	-1.129	0.755	-1.429	-0.828	0.476	0.443	1.032	0.446	-0.907	0.112	-1.775	0.33	-1.19	-0.072	1.048	-0.598	-0.4	-0.522	-0.159	0.132	-0.81	1.233	-0.823	-0.648	-0.319	-0.419	-0.843	0.443	-0.288	0.702	-0.596	1.613	0.688	2.636
MMP9	-0.164	0.535	-0.454	0.405	0.11	2.402	1.861	1.226	2.377	1.476	2.711	-0.548	-1.213	-1.03	-1.28	-1.977	1.061	-1.869	-1.014	1.3	0.644	0.595	0.81	-0.841	0.451	0.572	0.28	-0.292	-0.116	1.841	-0.213	-0.731	-0.467	-0.181	0.491	-0.227	1.334	-0.325	-0.307	-0.375	-0.2	-0.176	1.084	-0.788	1.015	1.576	1.76	0.322	2.786
STAT6	-0.108	0.051	-0.499	-0.506	0.023	0.017	0.324	0.167	-0.125	0.238	-0.126	0.13	-0.111	-0.701	-0.599	-0.03	-0.19	0.864	0.309	0.373	0.683	0.19	0.05	0.318	0.041	-0.438	-0.646	-0.293	-0.256	-0.393	-0.567	-1.128	-0.868	-0.791	-0.634	-0.793	-0.417	-0.433	-0.769	-0.215	-0.53	-0.197	0.549	1.089	0.316	0.405	-0.133	-0.532	0.107
BRD4	-0.019	-0.536	0.225	0.443	0.036	-0.139	-0.401	0.091	-0.164	-0.196	0.072	-0.056	-0.116	-0.07	-0.105	0.025	0.131	-0.484	-0.264	-0.447	-0.373	-0.092	-0.272	-0.019	0.213	0.052	-0.095	0.331	-0.157	-0.233	0.521	0.869	0.868	0.51	0.301	0.712	0.408	0.57	0.743	0.069	0.633	0.71	0.325	-0.037	-0.194	0.179	0.016	-0.052	-0.189
CD109	-0.805	-0.161	-0.708	-0.947	-0.237	0.914	0.528	0.755	0.4	1.493	-0.179	-0.235	-0.428	0.734	0.144	0.508	-0.928	0.936	0.025	0.111	0.056	1.089	-0.07	0.265	0.525	-0.507	-1.411	0.232	-0.26	-0.479	-0.548	-0.965	-0.718	-1.521	-1.493	0.101	-0.329	-1.303	-0.225	-0.74	-0.251	-1.211	-0.116	1.291	-0.724	1.827	0.101	0.75	1.801
CD34	-0.45	-0.939	-0.51	0.845	0.083	0.702	-0.628	0.133	1.153	1.316	0.119	-0.224	0.588	-0.369	-1.043	-0.132	0.752	-0.196	-0.145	-0.179	0.295	0.325	0.57	0.548	-0.621	-0.269	-0.021	0.191	0.781	0.151	-0.638	-0.009	-0.402	-0.115	-0.322	0.355	-0.098	-0.416	-0.247	-0.058	-0.02	-0.184	-0.056	0.047	0.405	0.143	0.034	1.103	1.347
CD53	-0.084	-1.09	-0.061	-0.121	0.341	-0.326	0.074	0.222	0.173	-0.16	0.773	0.387	0.629	0.605	0.364	1.467	-0.009	0.888	0.736	1.124	0.459	0.98	-0.21	0.201	-0.275	-0.172	-0.071	-0.301	-0.316	-0.53	-0.486	-1.481	-0.576	-0.273	-0.354	-0.525	-0.319	0.388	-0.335	-0.006	0.139	0.797	1.077	0.261	0.968	-0.033	-0.332	-0.334	0.454
CD63	-0.153	-0.524	-0.435	0.104	-0.332	-0.11	0.217	0.222	1.304	0.726	0.74	0.038	-0.347	-1.112	-1.054	-0.013	0.26	0.666	0.133	0.129	0.857	0.26	0.069	-0.035	-0.424	-0.664	-0.683	0.562	0.497	0.401	-0.323	-0.689	-0.827	0.559	0.898	0.132	-0.699	-0.52	-0.318	0.198	0.031	0.021	0.246	0.603	0.385	-0.149	0.596	-0.345	0.35
IRAK4	-0.764	-0.532	-0.742	-0.356	0.454	0.5	0.278	0.284	0.533	0.406	0.38	-0.358	-0.248	-0.747	-0.839	0.355	0.158	-0.173	-0.701	-0.454	-0.31	-0.237	0.249	-0.355	-0.525	-0.698	-0.926	-0.431	0.293	0.466	-0.18	-1.118	0.026	-0.741	-0.468	-0.04	0.052	-0.466	-0.001	0.058	-0.321	-0.846	-0.044	0.382	0.317	0.01	1.004	0.694	0.764
[truncated: 50 more columns]

## Sheet: Supplementary Figure9F
Gene	proteomic_subgroups	cptac
CAMK2A	CPTAC-S-I	Proneural
CAMK2B	CPTAC-S-I	Proneural
CAMK2G	CPTAC-S-I	Proneural
GNB1	CPTAC-S-I	Proneural
GNB2	CPTAC-S-I	Proneural
GNB4	CPTAC-S-I	Classical
GRIA2	CPTAC-S-I	Proneural
GRIA4	CPTAC-S-I	Classical
CDK1	CPTAC-S-II	Mesenchymal
CDK2	CPTAC-S-II	Mesenchymal
CENPB	CPTAC-S-II	Classical
DDX20	CPTAC-S-II	Mesenchymal
FLT1	CPTAC-S-II	Mesenchymal
IDH1	CPTAC-S-II	Mesenchymal
IDH2	CPTAC-S-II	Classical
MAPK7	CPTAC-S-II	Mesenchymal
MCM2	CPTAC-S-II	Mesenchymal
MCM3	CPTAC-S-II	Classical
MCM7	CPTAC-S-II	Mesenchymal
PCNA	CPTAC-S-II	Mesenchymal
SOX2	CPTAC-S-II	Classical
HDAC4	CPTAC-S-II	Proneural
MMP8	CPTAC-S-III	Proneural
MMP9	CPTAC-S-III	Mesenchymal
STAT6	CPTAC-S-III	Proneural
BRD4	CPTAC-S-III	Classical
CD109	CPTAC-S-III	Mesenchymal
CD34	CPTAC-S-III	Proneural
CD53	CPTAC-S-III	Proneural
CD63	CPTAC-S-III	Proneural
IRAK4	CPTAC-S-III	Mesenchymal
