# Supplementary material for: Proteogenomics of diffuse gliomas reveal molecular subtypes associated with specific therapeutic targets and immune-evasion mechanisms
Source: Nat Commun. 2023 Jan 31;14:505. doi: 10.1038/s41467-023-36005-1 (PMC9889805; doi:10.1038/s41467-023-36005-1)
Supplement: Supplementary file 15 — Source Data [file 41467_2023_36005_MOESM15_ESM.zip › Resource data/Supplementary Figure15.xlsx]

## Sheet: Supplementary Figuer15D
Discovery cohort			Validation cohort			Discovery cohort			Validation cohort
EGFR expression (Log10transformed)	Mutational type		EGFR expression (Log10transformed)	Mutational type		EGFR expression (Log10transformed)	TMZ response		EGFR expression (Log10transformed)	TMZ response
1.0859	EGFR Amp&Mut		1.89465	EGFR Amp&Mut		1.0859	respond		0.381873	respond
1.09586	EGFR Amp&Mut		1.75068	EGFR Amp&Mut		1.07918	respond		-0.813044	respond
1.07918	EGFR Amp&Mut		1.7139	EGFR Amp&Mut		-0.337998	respond		-0.893469	respond
			1.47914	EGFR Amp&Mut		-0.132474	respond		-0.89791	respond
-0.337998	EGFR Amp		1.39007	EGFR Amp&Mut		0.931478	respond		-1.34969	respond
-0.132474	EGFR Amp		1.3824	EGFR Amp&Mut		1.16053	respond		-1.43771	respond
-0.488919	EGFR Amp		1.25386	EGFR Amp&Mut		1.00705	respond		0.224818	respond
-1.37161	EGFR Amp		1.18501	EGFR Amp&Mut		-0.370183	respond		0.212214	respond
0.931478	EGFR Amp		1.16024	EGFR Amp&Mut		0.741096	respond		1.89465	respond
1.16053	EGFR Amp		1.15279	EGFR Amp&Mut		0.193709	respond		1.75068	respond
0.219873	EGFR Amp		1.00007	EGFR Amp&Mut		0.0372671	respond		1.7139	respond
1.00705	EGFR Amp		0.847008	EGFR Amp&Mut		-1.36754	respond		1.47914	respond
0.0986437	EGFR Amp		0.832981	EGFR Amp&Mut		-1.09098	respond		1.39007	respond
-0.235226	EGFR Amp					1.23722	respond		1.3824	respond
-1.46344	EGFR Amp		1.0892	EGFR Amp		-0.416461	respond		1.25386	respond
			1.00179	EGFR Amp		-0.164309	respond		1.18501	respond
-0.370183	EGFR mut		0.207311	EGFR Amp		-0.492954	respond		1.16024	respond
0.741096	EGFR mut		-0.0607304	EGFR Amp		0.0780942	respond		1.15279	respond
-1.17393	EGFR mut		-0.481355	EGFR Amp		1.09444	respond		1.00007	respond
			0.104828	EGFR Amp		-1.21325	respond		0.847008	respond
0.193709	WT		0.0382226	EGFR Amp					0.832981	respond
0.0372671	WT		0.0343075	EGFR Amp		1.09586	non-respond		1.0892	respond
-1.36754	WT		-0.97265	EGFR Amp		-0.488919	non-respond		1.00179	respond
0.19432	WT		-1.10403	EGFR Amp		-1.37161	non-respond		-0.0607304	respond
-1.09098	WT		-1.5376	EGFR Amp		0.219873	non-respond		-0.481355	respond
-0.416461	WT		-1.65365	EGFR Amp		0.0986437	non-respond		0.104828	respond
-0.164309	WT					-0.235226	non-respond		0.0382226	respond
-0.280006	WT		0.542589	EGFR mut		-1.46344	non-respond		0.0343075	respond
-1.43652	WT		0.224818	EGFR mut		-1.17393	non-respond		-1.10403	respond
-0.492954	WT		0.212214	EGFR mut		0.19432	non-respond		-1.5376	respond
-0.0731073	WT		0.212214	EGFR mut		-0.280006	non-respond		-1.65365	respond
0.0780942	WT					-1.43652	non-respond
-0.515273	WT		0.757684	WT		-0.0731073	non-respond		0.757684	non-respond
-0.360414	WT		0.381873	WT		-0.515273	non-respond		0.1442	non-respond
-1.21325	WT		0.1442	WT		-0.360414	non-respond		-0.0449861	non-respond
			-0.813044	WT					-0.149599	non-respond
			-0.893469	WT					-0.16134	non-respond
			-0.89791	WT					-0.304869	non-respond
			-0.0449861	WT					-0.512014	non-respond
			-0.149599	WT					-0.556894	non-respond
			-0.16134	WT					-0.582694	non-respond
			-0.304869	WT					-0.636388	non-respond
			-0.512014	WT					-0.693361	non-respond
			-0.556894	WT					-1.36251	non-respond
			-0.582694	WT					-1.43771	non-respond
			-0.636388	WT					0.542589	non-respond
			-0.693361	WT					0.212214	non-respond
			-1.34969	WT					0.207311	non-respond
			-1.36251	WT					-0.97265	non-respond
			-1.43771	WT
			-1.43771	WT

## Sheet: Supplementary Figuer15E
Proteomic exp. NO. fo tumor tissue	MSH3 expression_RNA	MSH3 expression_protein	Label	cohort
Exp031693	1.53034	2.13246	respond	Discovery cohort
Exp047451	1.81173	1.48926	respond	Discovery cohort
Exp033941	-0.607718	-0.224247	non-responder	Discovery cohort
Exp036945	-0.068815	1.00157	non-responder	Discovery cohort
Exp033926	-0.0538257	1.33606	non-responder	Discovery cohort
Exp040807	-0.147446	0.165102	non-responder	Discovery cohort
Exp040823	0.967246	1.1029	non-responder	Discovery cohort
Exp032794	0.756606	-0.326287	respond	Validation cohort
Exp040822	0.586653	0.397638	respond	Validation cohort
Exp047438	1.62218	1.39263	respond	Validation cohort
Exp047493	-1.61875	-0.437632	non-responder	Validation cohort
Exp047515	-1.62608	-0.120065	non-responder	Validation cohort

## Sheet: Supplementary Figuer15F
Proteomic exp. NO. fo tumor tissue	MSH3 expression_RNA	MSH3 expression_protein	Label	cohort
Exp031693	0.630449	0.780907	respond	Discovery cohort
Exp047451	1.25735	1.35682	respond	Discovery cohort
Exp033941	0.224806	-0.557717	non-responder	Discovery cohort
Exp036945	-1.43121	-0.564831	non-responder	Discovery cohort
Exp033926	0.46947	0.964832	non-responder	Discovery cohort
Exp040807	0.14569	-0.871594	non-responder	Discovery cohort
Exp040823	-1.29656	-1.10841	non-responder	Discovery cohort
Exp032794	1.04002	1.72129	respond	Validation cohort
Exp040822	0.675994	-0.132698	respond	Validation cohort
Exp047438	0.420365	-0.594554	respond	Validation cohort
Exp047493	-1.03194	-0.20378	non-responder	Validation cohort
Exp047515	-1.10444	-0.790263	non-responder	Validation cohort
