# Supplementary material for: Proteogenomics of diffuse gliomas reveal molecular subtypes associated with specific therapeutic targets and immune-evasion mechanisms
Source: Nat Commun. 2023 Jan 31;14:505. doi: 10.1038/s41467-023-36005-1 (PMC9889805; doi:10.1038/s41467-023-36005-1)
Supplement: Supplementary file 15 — Source Data [file 41467_2023_36005_MOESM15_ESM.zip › Resource data/Figure6.xlsx]

## Sheet: Figure6E
Protein expression	kinase_activity	Proteomic subtype	Protein expression (Log10 transformed)	Type
2.88663	0.306366	S-Im	0.460391	PDGFRA
2.8582	0.255569	S-Im	0.456093	PDGFRA
2.77	0.245638	S-Im	0.442804	PDGFRA
0.9037	0.212197	S-Im	-0.0439757	PDGFRA
0.7296	0.235717	S-Pf	-0.136915	PDGFRA
0.654	0.232663	S-Ne	-0.184422	PDGFRA
0.6224	0.445206	S-Pf	-0.20593	PDGFRA
0.5642	0.228472	S-Ne	-0.248567	PDGFRA
0.561	0.222498	S-Im	-0.251148	PDGFRA
0.521	0.192257	S-Ne	-0.283084	PDGFRA
0.4271	0.214597	S-Pf	-0.36947	PDGFRA
0.3909	0.195377	S-Ne	-0.407934	PDGFRA
0.2692	0.00774846	S-Ne	-0.569925	PDGFRA
0.2382	0.00620197	S-Pf	-0.623058	PDGFRA
0.2135	0.00398355	S-Pf	-0.670602	PDGFRA
0.1431	0.00211709	S-Ne	-0.84436	PDGFRA
0.1177	0.22121	S-Ne	-0.929224	PDGFRA
0.0663	0.180793	S-Ne	-1.17849	PDGFRA
0.0651	-0.0717732	S-Pf	-1.18638	PDGFRA
0.0616	0.249234	S-Ne	-1.21042	PDGFRA
0.0603	-0.0256878	S-Pf	-1.21968	PDGFRA
0.0406	0.253775	S-Ne	-1.39103	PDGFRA
0.0402	-0.085457	S-Pf	-1.39577	PDGFRA
0.0245	0.230535	S-Pf	-1.61066	PDGFRA
0.016	-0.0658646	S-Ne	-1.79561	PDGFRA
0.0102	-0.0415046	S-Ne	-1.9914	PDGFRA
0.0101	0.252772	S-Ne	-1.99568	PDGFRA
0.0101	-0.0665578	S-Ne	-1.99568	PDGFRA
2.19	0.214889	S-Im	0.33976	KIT
1.81	0.202424	S-Im	0.258517	KIT
0.83585	0.207241	S-Im	-0.0778715	KIT
0.835	0.151405	S-Im	-0.0780921	KIT
0.76189	0.197802	S-Im	-0.118108	KIT
0.637384	0.154879	S-Im	-0.195599	KIT
0.587489	0.197777	S-Im	-0.231001	KIT
0.562945	0.180225	S-Im	-0.249534	KIT
0.50303	0.157634	S-Im	-0.298406	KIT
0.447862	0.152148	S-Im	-0.348856	KIT
0.334022	0.148808	S-Im	-0.476225	KIT
0.235001	0.202631	S-Im	-0.62893	KIT
0.186553	0.138315	S-Pf	-0.729199	KIT
0.158675	0.11119	S-Pf	-0.799491	KIT
0.1449	0.109296	S-Pf	-0.838932	KIT
0.109445	0.107235	S-Pf	-0.960804	KIT
0.0903333	0.0408495	S-Ne	-1.04415	KIT
0.0711	0.0855556	S-Ne	-1.14813	KIT
0.0483	0.101081	S-Ne	-1.31605	KIT
0.0463	0.0873523	S-Ne	-1.33443	KIT
0.0433	0.0800369	S-Ne	-1.36351	KIT
0.0316	0.129705	S-Ne	-1.50031	KIT
0.0019	0.0987488	S-Ne	-2.72125	KIT

## Sheet: Figure6F
Gene.Symbol_sites	Exp031704	Exp031498	Exp037364	Exp031497	Exp037366	Exp031500	Exp031274	Exp032800	Exp031517	Exp032147	Exp031703	Exp047474	Exp031697	Exp031702	Exp040835	Exp040850	Exp047496	Exp047485	Exp040823	Exp047477	Exp047454	Exp032156	Exp031693	Exp040807	Exp047510	Exp040858	Exp040841	Exp047467	Exp047490	Exp040855	Exp031695	Exp040812	Exp047483	Exp047491	Exp047503	Exp050159	Exp032151	Exp047502	Exp047445	Exp031502	Exp032797	Exp033931	Exp031701	Exp036945	Exp040854	Exp031699	Exp033929	Exp033941	Exp047451
Proteome_type	S-Im	S-Im	S-Im	S-Im	S-Im	S-Im	S-Im	S-Im	S-Im	S-Im	S-Im	S-Im	S-Im	S-Im	S-Im	S-Ne	S-Ne	S-Ne	S-Ne	S-Ne	S-Ne	S-Ne	S-Ne	S-Ne	S-Ne	S-Ne	S-Ne	S-Ne	S-Ne	S-Ne	S-Ne	S-Ne	S-Ne	S-Ne	S-Ne	S-Ne	S-Pf	S-Pf	S-Pf	S-Pf	S-Pf	S-Pf	S-Pf	S-Pf	S-Pf	S-Pf	S-Pf	S-Pf	S-Pf
PDGFRA	Mutation	Mutation	Mutation	Mutation	n.m.	n.m.	n.m.	n.m.	n.m.	n.m.	n.m.	n.m.	n.m.	n.m.	n.m.	n.m.	n.m.	Mutation	n.m.	n.m.	n.m.	n.m.	n.m.	n.m.	n.m.	Mutation	Mutation	n.m.	n.m.	n.m.	n.m.	n.m.	n.m.	n.m.	n.m.	n.m.	n.m.	n.m.	n.m.	Mutation	n.m.	Mutation	n.m.	n.m.	n.m.	n.m.	n.m.	n.m.	n.m.
KIT	Mutation	Mutation	Mutation	Mutation	n.m.	n.m.	n.m.	n.m.	n.m.	n.m.	n.m.	n.m.	n.m.	n.m.	n.m.	Mutation	n.m.	n.m.	Mutation	n.m.	n.m.	n.m.	n.m.	n.m.	n.m.	n.m.	n.m.	n.m.	n.m.	n.m.	n.m.	n.m.	n.m.	n.m.	n.m.	n.m.	Mutation	Mutation	n.m.	Mutation	n.m.	n.m.	n.m.	n.m.	n.m.	n.m.	n.m.	n.m.	n.m.
KIT	4.59329	3.73073	1.01136	1.46926	1.47024	1.29924	0.895991	0.839243	0.700709	0.573151	0.309934	0.0809825	-0.462356	-0.462356	-0.462356	-0.253514	-0.297985	-0.350702	-0.355329	-0.457986	-0.462356	-0.462356	-0.462356	-0.462356	-0.462356	-0.462356	-0.462356	-0.462356	-0.462356	-0.462356	-0.462356	-0.462356	-0.462356	-0.462356	-0.462356	-0.462356	-0.0310393	-0.0954966	-0.127347	-0.209324	-0.462356	-0.462356	-0.462356	-0.462356	-0.462356	-0.462356	-0.462356	-0.462356	-0.462356
PDGFRA	3.72397	3.89402	3.85183	0.950523	-0.390934	-0.390934	-0.390934	-0.390934	-0.390934	-0.390934	-0.390934	-0.390934	-0.390934	-0.390934	-0.390934	-0.390934	-0.387684	0.382573	-0.390934	0.446562	0.579863	0.0086571	-0.216233	-0.292532	-0.299509	-0.33062	-0.375808	-0.375957	-0.377411	-0.382933	-0.390934	-0.390934	-0.390934	-0.390934	-0.390934	-0.390934	-0.390934	-0.390934	0.532955	-0.294306	0.692085	0.243047	-0.0740252	-0.301439	-0.331275	-0.354566	-0.378822	-0.380558	-0.383334
FGA/S549	1.90644	1.84492	1.56724	1.19088	1.92097	0.903806	1.2213	1.90484	1.57982	1.90615	1.93355	1.62735	-0.786951	-0.786951	-0.786951	0.274431	0.293824	0.113392	0.0118591	0.197952	-0.786951	-0.786951	-0.0945522	-0.786951	0.125534	-0.786951	-0.786951	-0.786951	-0.786951	-0.786951	-0.786951	-0.786951	-0.786951	0.505856	-0.786951	-0.786951	0.0113231	-0.0680857	0.172386	-0.0521279	1.03559	-0.786951	-0.786951	-0.786951	-0.786951	-0.786951	-0.786951	-0.786951	-0.786951
FOXO3/S294	0.299381	0.299722	0.174852	0.281569	0.316124	0.282036	0.280639	0.324851	0.369113	0.186659	0.283795	0.329886	-0.37684	-0.40763	-0.465364	-0.250999	-0.247137	-0.316315	0.262997	-0.279024	-0.299308	-0.281997	-0.290028	-0.200504	-0.225443	-0.20691	-0.21984	-0.297154	-0.209677	-0.244111	-0.167112	-0.422701	0.0938197	-0.401162	-0.431539	0.125737	-0.318279	-0.300696	-0.279652	-0.302688	-0.331646	-0.226409	-0.290146	-0.306739	-0.33039	-0.246366	-0.309642	-0.286424	-0.330373
IL1RAP/S557	1.19576	0.282155	0.0197925	0.150363	0.649103	0.586064	0.71696	0.704216	0.575935	0.706613	0.839632	0.671687	-0.52416	-0.371919	-0.487691	-0.52416	-0.52416	-0.513468	-0.346091	-0.471752	-0.364019	-0.379576	-0.471792	-0.37461	-0.515561	-0.518062	-0.52416	-0.481623	-0.521956	-0.504303	-0.52416	-0.52416	-0.496208	-0.509814	-0.518779	-0.377878	-0.419235	0.874293	-0.252999	0.850017	-0.0138314	-0.493983	1.76831	-0.494177	-0.436576	-0.288204	-0.332806	-0.353384	-0.52416
IRS2/S577	1.21161	-0.306571	1.08746	-0.327975	1.10849	1.17227	1.11091	1.16433	1.20855	1.16576	1.17334	-0.537964	-0.434636	-0.562485	-0.514244	-0.500511	-0.544994	-0.455553	-0.298485	-0.449678	-0.51213	-0.421735	-0.562485	-0.255217	-0.501656	-0.526423	-0.562485	-0.562485	-0.49444	-0.562485	-0.333139	-0.562485	-0.4859	-0.562485	-0.500281	-0.4188	0.00193368	1.77176	-0.46797	-0.361494	0.123707	-0.477994	-0.507751	0.0540095	-0.48454	-0.354916	-0.387856	-0.327465	-0.562485
LMNA/S392	0.546909	-0.326857	0.0105423	1.09249	1.12412	1.11386	1.11005	1.12098	1.10996	1.09962	1.09343	-0.492523	-0.492523	-0.492523	-0.360605	-0.492523	-0.492523	-0.492523	-0.492523	-0.492523	-0.169538	-0.385038	-0.453817	-0.492523	-0.47014	-0.435374	-0.471386	-0.386872	-0.492523	-0.492523	-0.492523	-0.463514	-0.492523	-0.41872	-0.492523	0.185409	-0.492523	-0.321985	1.11823	-0.314595	-0.235608	-0.198106	-0.332424	0.107513	-0.492523	-0.492523	-0.492523	-0.177008	-0.492523
NES/S578	2.75205	-0.0710785	-0.243635	0.439044	0.450154	0.608346	0.606615	0.454206	0.775457	0.450399	0.45087	0.441851	-0.602378	-0.602378	-0.518317	-0.602378	-0.602378	-0.595103	-0.486432	-0.399402	-0.431333	-0.160744	-0.0213495	-0.463763	-0.602378	-0.602378	-0.602378	1.93454	-0.602378	-0.539107	-0.585097	-0.602378	-0.602378	-0.554742	-0.602378	0.130845	0.185346	-0.0593535	-0.602378	-0.206899	-0.0869538	-0.230443	1.04687	-0.204024	-0.505882	0.287144	-0.413031	-0.102002	-0.602378
SPTB/S2114	0.5941	-0.288569	0.927294	-0.189933	0.0929139	1.23445	1.18273	1.40893	1.20946	1.43454	1.36269	-0.414626	-0.329096	-0.410629	-0.219628	-0.455569	-0.378816	-0.385637	-0.433177	-0.465915	-0.463304	-0.464157	-0.298781	-0.308519	-0.465018	-0.465915	-0.463612	-0.374926	-0.465915	-0.458331	-0.460701	-0.427064	-0.251685	-0.0540857	-0.465915	-0.43535	-0.464994	0.631657	-0.227383	-0.463344	0.0585872	-0.455593	-0.408915	-0.314558	-0.442331	-0.359582	-0.415969	-0.465915	-0.440332
BIN2/S462	4.37742	-0.149448	0.532476	-0.0334485	-0.226395	-0.227794	-0.22822	-0.227748	-0.225675	-0.228554	-0.225774	-0.22729	-0.187437	-0.243014	0.00411102	-0.280211	-0.280211	-0.254814	-0.280211	-0.280211	-0.0609731	-0.231739	-0.131628	-0.280211	-0.280211	-0.250434	-0.270891	-0.214837	-0.280211	-0.280211	-0.265872	-0.226864	-0.212044	-0.229889	-0.235636	-0.154609	-0.191332	-0.206534	-0.280211	-0.170941	-0.140178	0.110366	-0.280211	-0.153592	-0.220882	-0.108041	-0.160423	-0.207008	-0.280211
EIF4G3/S494	2.46026	-0.222755	-0.340083	0.0503819	0.0632239	-0.164441	-0.213345	-0.269137	-0.244892	-0.0230191	-0.14041	-0.394456	-0.323983	-0.349896	-0.247477	-0.372856	-0.394456	-0.248307	-0.191115	-0.255535	-0.277754	-0.256184	-0.143547	-0.0139743	-0.377169	-0.364065	-0.394456	-0.243597	-0.394456	-0.359795	-0.394456	-0.394456	-0.10932	-0.356311	-0.394456	-0.183111	0.254974	4.00118	-0.152474	-0.317075	0.403912	-0.171938	-0.394456	-0.276833	-0.334383	0.1332	-0.296432	-0.274746	-0.280271
FERMT3/S484	2.05538	0.321281	-0.246567	-0.139925	-0.0797483	-0.07328	-0.0574672	-0.0802553	-0.07807	-0.0770011	-0.0752979	-0.0729012	-0.191609	-0.246567	-0.246567	-0.246567	-0.246567	-0.143002	-0.246567	-0.246567	-0.114135	-0.246567	-0.171582	-0.246567	-0.246567	-0.246567	-0.246567	-0.246567	-0.246567	-0.246567	-0.246567	-0.246567	-0.246567	-0.246567	-0.246567	-0.246567	-0.21572	-0.246567	-0.246567	-0.0475173	0.308797	-0.246567	-0.246567	-0.246567	-0.246567	-0.0441986	-0.207311	-0.178423	-0.246567
PML/S8	6.24861	-0.160705	-0.375677	0.227317	0.203812	0.226463	0.132024	0.1473	0.131776	0.141373	0.204748	-0.375677	-0.226272	-0.375677	-0.375677	-0.375677	-0.375677	-0.375677	-0.333097	-0.294173	-0.304126	-0.195202	-0.256853	-0.177267	-0.375677	-0.375677	-0.375677	-0.328496	-0.375677	-0.357197	-0.359805	-0.375677	-0.280929	-0.326971	-0.344553	-0.293923	-0.0393575	-0.0465793	-0.209301	-0.0178032	-0.275802	0.586199	-0.229812	0.0156061	-0.336615	0.67752	-0.375677	-0.290248	-0.375677
GP1BB/S191	0.363873	0.123001	1.46688	0.272499	-0.253971	-0.25583	-0.255122	-0.255614	-0.255712	-0.255369	-0.25531	-0.255151	0.0049619	-0.285759	-0.217492	-0.255816	-0.256931	-0.273356	-0.265259	-0.285759	-0.0616448	-0.195278	-0.0136294	-0.220376	-0.285071	-0.224842	-0.285287	-0.206184	-0.28521	-0.283185	-0.284099	-0.252358	-0.185967	0.378826	-0.281995	-0.261397	-0.176134	-0.18768	-0.178151	0.062608	0.542747	-0.280892	-0.234149	-0.0304243	-0.272831	-0.163728	-0.190739	-0.153004	-0.285759
NES/S1016	5.83837	0.672343	-0.163385	1.87991	-0.379499	-0.39627	-0.0185777	-0.274903	-0.39627	-0.39627	-0.390814	-0.39627	-0.39627	-0.39627	-0.39627	-0.39627	-0.39627	-0.389978	-0.386817	-0.39627	-0.381786	0.290786	1.27894	-0.390785	-0.39321	-0.391673	-0.39627	-0.0632517	-0.39627	-0.395494	-0.39627	-0.39627	0.39406	2.17388	-0.39627	-0.377962	0.295622	-0.39627	-0.39627	-0.39627	0.399306	-0.39627	0.975483	-0.354854	-0.394726	0.272083	-0.383755	-0.359482	-0.39627
LMNA/S390	3.39908	0.261616	-0.0310852	0.593368	-0.160861	-0.371143	-0.0942701	-0.117474	0.669099	-0.134752	-0.287891	-0.371143	-0.371143	-0.371143	-0.371143	-0.371143	-0.361455	-0.203694	-0.371143	-0.371143	-0.359124	-0.244086	-0.250856	-0.208645	-0.346523	-0.260371	-0.352223	-0.195262	-0.337851	-0.3202	-0.365739	-0.371143	-0.371143	-0.275054	-0.343321	-0.137272	-0.169813	-0.171829	0.760799	-0.139171	-0.00273511	0.0552399	-0.371143	-0.236364	-0.338574	0.188834	-0.330537	0.0352851	-0.371143
RPS6KA3/S715	6.61335	0.246988	1.49994	0.693586	-0.163593	-0.396254	-0.0291083	-0.217609	-0.396254	0.201357	0.154007	-0.396254	-0.396254	-0.396254	-0.396254	-0.323736	-0.396254	-0.122997	0.273799	-0.396254	-0.203487	0.0269539	-0.396254	0.74203	-0.176062	-0.396254	-0.250049	-0.396254	-0.396254	-0.396254	-0.396254	-0.396254	-0.396254	-0.206701	0.707473	-0.131209	0.0687217	-0.396254	-0.396254	0.0932986	-0.396254	0.217503	-0.0964907	-0.396254	-0.396254	0.00638574	0.000781712	0.139603	-0.396254
APBB1IP/S526	3.43518	0.0986092	0.10423	-0.256278	-0.214632	-0.264454	-0.177665	-0.295994	-0.0701169	-0.266208	-0.286981	-0.289126	-0.295994	-0.295994	-0.196105	-0.255807	-0.280036	-0.18503	-0.295994	-0.295994	-0.218996	-0.266474	-0.216072	-0.0993613	-0.254325	-0.288288	-0.295994	-0.0203538	-0.286728	-0.278639	-0.289252	-0.265039	-0.0896804	-0.269443	-0.14302	-0.192385	0.442018	0.331115	-0.291402	-0.286686	-0.170501	-0.159409	-0.295994	-0.241409	-0.295994	0.331627	-0.124303	-0.295994	-0.295994
VIM/S42	-0.105112	-0.17471	0.0340648	-0.00516447	-0.105744	-0.17471	-0.17471	-0.150042	-0.0609624	-0.0943393	-0.17471	-0.161232	-0.17471	-0.17471	-0.139891	-0.17471	-0.17471	-0.167777	-0.17471	-0.17471	-0.132546	-0.159613	0.0343332	-0.0913671	-0.17471	-0.17471	-0.17471	-0.17471	-0.17471	-0.17471	-0.17471	-0.17471	-0.109711	-0.17471	-0.12255	-0.123556	-0.167374	-0.17471	-0.165006	-0.17471	0.295808	-0.17471	-0.17471	-0.0585411	-0.17471	-0.170497	-0.17471	-0.17471	-0.17471
MAP3K2/S164	6.63496	-0.1301	0.115924	-0.0582702	-0.166954	-0.0700989	-0.0098429	-0.0975926	-0.0566845	-0.0767832	-0.0882374	-0.312652	-0.189964	-0.248354	-0.324876	-0.268472	-0.317147	-0.284885	-0.324876	-0.153915	-0.233723	-0.122376	-0.0907556	0.0268463	-0.30104	-0.295498	-0.320182	-0.103244	-0.319855	-0.241365	-0.307363	-0.324876	-0.324876	-0.211099	-0.309177	-0.155102	-0.319726	0.594909	-0.194493	-0.0224425	0.0376132	-0.274992	-0.106561	-0.193783	-0.190211	-0.291905	-0.191573	-0.243907	-0.195976
GO_REGULATION_OF_PLATELET_AGGREGATION	1.41279	1.65566	1.72261	0.792189	1.55333	1.4722	0.955306	1.46995	0.973483	1.27852	0.548441	-0.537281	1.32713	0.837957	1.10547	-1.07838	-0.926898	0.462371	-1.16707	-0.456941	-0.905001	-0.341908	1.21078	0.0145924	0.489135	-0.336792	-1.83462	0.196982	-0.939387	-1.13423	-1.03259	-0.850136	-1.93003	-0.824262	-1.53426	-1.11553	0.761015	0.124536	-0.591103	-0.469712	0.1923	-0.338386	-0.57979	-0.84561	-0.310665	0.882669	0.308715	-1.06	-0.372109
GO_REGULATION_OF_PLATELET_DERIVED_GROWTH_FACTOR_RECEPTOR_ALPHA_SIGNALING_PATHWAY	2.17827	2.01693	2.3105	0.950776	1.2476	0.731053	0.555281	0.40297	0.460972	-0.159537	-0.18961	0.84565	-0.349386	-0.967675	0.0076199	0.39118	-0.020524	-0.307441	0.372085	0.757223	0.437534	0.142102	-0.0565565	-0.107564	-0.192751	0.40326	-0.0469991	-0.109214	-0.349226	0.323221	-1.63903	-1.77483	-1.93969	-2.32692	-1.82153	-2.57673	-0.178491	0.191206	0.175097	-0.227606	-0.412165	0.615019	0.635784	0.416351	0.142881	0.0756609	-0.186589	0.299204	0.870318
GO_REGULATION_OF_PLATELET_DERIVED_GROWTH_FACTOR_RECEPTOR_BETA_SIGNALING_PATHWAY	1.15611	1.33796	0.789084	1.09959	0.739259	1.50047	0.877881	1.36343	0.497351	0.823346	-0.0229029	0.362234	-0.129309	-0.124986	0.502677	0.0838781	-0.0732716	-0.0217074	0.0708766	0.551575	0.102972	0.36654	0.345606	0.863191	0.670494	0.0475982	-0.326778	0.246717	-0.705804	0.192678	-2.03223	-2.65538	-1.50271	-1.37907	-2.44953	-2.08916	0.289512	0.68666	0.261229	-0.398466	-0.301238	0.28487	0.706704	0.189737	0.655491	0.387067	0.404609	0.227439	0.208302
GO_ANGIOGENESIS_INVOLVED_IN_WOUND_HEALING	1.54804	1.54737	1.66983	1.38017	0.833369	0.407856	1.04996	0.306489	1.0726	0.884446	1.40448	0.335258	0.632174	0.371861	2.3692	0.160333	-0.111929	-0.290897	0.741328	0.374711	-0.397686	-0.188071	-0.667256	-0.879292	-0.111929	0.258322	-0.555191	0.037924	-0.447274	0.0921541	-1.91365	-1.33394	-1.81257	-1.64051	-1.62449	-2.62645	-0.271027	-0.338206	0.759137	1.06101	-1.40845	-0.181674	-0.0407571	0.212086	-0.374777	-0.847847	-0.657952	-0.57071	0.281745
GO_ANGIOTENSIN_ACTIVATED_SIGNALING_PATHWAY	1.17929	1.38824	1.49026	0.370152	-0.390277	0.354032	-0.0710557	-0.074197	0.855796	-0.0450261	0.35879	0.0325696	-0.311234	-0.432037	0.679554	-0.490892	-0.311955	0.463962	1.16425	1.52633	-0.657568	0.921283	0.795493	1.16859	-0.311955	1.37677	-0.0292446	-0.0582411	0.0640203	0.752016	-1.87855	-1.54219	-1.7579	-1.54856	-2.81458	-2.82351	0.495605	0.928775	0.0116735	0.0514772	0.059568	1.14772	-0.219889	-0.257047	0.463306	0.564797	-0.188303	-0.316968	-0.032284
GO_BLOOD_VESSEL_ENDOTHELIAL_CELL_PROLIFERATION_INVOLVED_IN_SPROUTING_ANGIOGENESIS	2.13329	2.05455	2.99944	1.00319	1.47811	0.580097	0.994831	0.223691	0.329453	0.134643	1.05638	0.681376	0.336317	0.196108	0.0569129	-0.796094	0.292416	-0.553265	-0.635012	-0.133549	0.836431	-0.40646	-0.574419	-0.857103	0.292416	-0.335756	-0.320082	0.113895	-0.175398	0.0159682	-1.03481	-1.3141	-1.2329	-1.81611	-2.28769	-0.892282	-0.371167	0.0413837	-1.10234	0.0477273	-0.952593	0.195718	0.387667	0.0910633	0.255657	-0.234614	0.365703	-0.331175	0.833778
[truncated: 4 more columns]

## Sheet: Figure6G
Gene	p value (Log10 transformed)	HR (Log2 transfromed)
FGA.S549	0.0310503	-0.0499049
FOXO3.S294	2.69897	2.11603
IL1RAP.S557	1.26761	1.1635
IRS2.S577	0.899629	0.906891
LMNA.S392	1.01773	0.992043
NES.S578	1.85387	1.52306
SPTB.S2114	0.296709	0.388465
BIN2.S462	0.636388	0.698663
EIF4G3.S494	0.119186	-0.177882
FERMT3.S484	0.89279	0.90458
PML.S8	1.40894	1.27322
GP1BB.S191	0.304518	-0.395929
NES.S1016	0.170053	0.24245
LMNA.S390	1.3098	1.19912
RPS6KA3.S715	0.739929	0.78576
APBB1IP.S526	0.0433514	-0.0694519
VIM.S42	0.759451	0.803227
MAP3K2.S164	0.576754	0.650765

## Sheet: Figure6H
Proteomic exp. NO. fo tumor tissue	FOXO3 TF activity	FOXO3 protein expression	FOXO3 protein expression (Log10transformed)		Phosphoproteomic exp. NO. fo tumor tissue	FOXO3/S294 abundance	FOXO3 TF activity	FOXO3/S294 abundance
Protein_level	2.73565	0.0741	-1.13018		Phosphoprotein level	1.18655e+08	2.88388	8.07428
Protein_level	2.68332	0.0331	-1.48017		Phosphoprotein level	217587200	2.75638	8.33763
Protein_level	2.66212	0.0638	-1.19518		Phosphoprotein level	6.02489e+08	2.73565	8.77995
Protein_level	2.59835	1.2331	0.0909983		Phosphoprotein level	1.38736e+07	2.68332	7.14219
Protein_level	2.22176	0.0278	-1.55596		Phosphoprotein level	1.00914e+08	2.66212	8.00395
Protein_level	1.84024	0.0063	-2.20066		Phosphoprotein level	7.89079e+07	2.61771	7.89712
Protein_level	1.80161	0.0114	-1.9431		Phosphoprotein level	122658768	2.6018	8.0887
Protein_level	1.76058	0.0071	-2.14874		Phosphoprotein level	6.87281e+07	2.59835	7.83713
Protein_level	1.73353	0.0702	-1.15366		Phosphoprotein level	83909568	2.55961	7.92381
Protein_level	1.69443	0.0061	-2.21467		Phosphoprotein level	5.32019e+06	2.54272	6.72593
Protein_level	1.6522	0.0115	-1.9393		Phosphoprotein level	24167002	2.3312	7.38322
Protein_level	1.62769	0.0141	-1.85078		Phosphoprotein level	1.6033e+08	2.22176	8.20502
Protein_level	1.59392	0.0078	-2.10791		Phosphoprotein level	54645240	1.90431	7.73755
Protein_level	1.57802	0.0161	-1.79317		Phosphoprotein level	7.24502e+06	1.86377	6.86004
Protein_level	1.55114	0.0123	-1.91009		Phosphoprotein level	1e-05	1.85954	-5
Protein_level	1.54648	0.0048	-2.31876		Phosphoprotein level	35894376	1.84577	7.55503
Protein_level	1.54108	0.0094	-2.02687		Phosphoprotein level	3.47123e+07	1.84109	7.54048
Protein_level	1.52543	0.0013	-2.88606		Phosphoprotein level	22068812	1.84024	7.34378
Protein_level	1.51795	0.0462	-1.33536		Phosphoprotein level	6.39714e+06	1.82233	6.80599
Protein_level	1.42124	0.0468	-1.32975		Phosphoprotein level	4.7251e+06	1.76058	6.67441
Protein_level	1.3932	0.0366	-1.43652		Phosphoprotein level	59297644	1.74123	7.77304
Protein_level	1.38668	0.0484	-1.31515		Phosphoprotein level	53224323	1.7078	7.72611
Protein_level	1.37313	0.0341	-1.46725		Phosphoprotein level	16610934	1.69443	7.22039
Protein_level	1.34863	0.0113	-1.94692		Phosphoprotein level	21337754	1.69415	7.32915
Protein_level	1.19797	0.0308	-1.51145		Phosphoprotein level	12911604	1.69393	7.11098
Protein_level	1.1538	0.0257	-1.59007		Phosphoprotein level	2.03497e+07	1.63144	7.30856
Protein_level	1.13831	0.054	-1.26761		Phosphoprotein level	1e-05	1.61989	-5
Protein_level	0.863769	0.0284	-1.54668		Phosphoprotein level	1.62474e+07	1.59392	7.21078
Protein_level	0.640201	0.0402	-1.39577		Phosphoprotein level	2.76829e+06	1.5768	6.44221
Protein_level	0.623257	0.0159	-1.7986		Phosphoprotein level	1.80231e+08	1.56887	8.25583
					Phosphoprotein level	2.60378e+07	1.5552	7.4156
					Phosphoprotein level	1e-05	1.54648	-5
					Phosphoprotein level	1e-05	1.53089	-5
					Phosphoprotein level	26202854	1.52913	7.41835
					Phosphoprotein level	13302202	1.51795	7.12392
					Phosphoprotein level	59610955	1.50904	7.77533
					Phosphoprotein level	3491607	1.50565	6.54303
					Phosphoprotein level	6.07288e+06	1.49823	6.78339
					Phosphoprotein level	7.28293e+06	1.48625	6.86231
					Phosphoprotein level	2.44097e+07	1.45005	7.38756
					Phosphoprotein level	2.54211e+07	1.44207	7.40519
					Phosphoprotein level	1.36594e+07	1.39817	7.13543
					Phosphoprotein level	23085346	1.3879	7.36334
					Phosphoprotein level	20493386	1.36329	7.31161
					Phosphoprotein level	1.14803e+07	1.32834	7.05995
					Phosphoprotein level	11335574	1.27728	7.05444
					Phosphoprotein level	1.67628e+07	1.18262	7.22435
					Phosphoprotein level	5.44641e+06	1.1538	6.73611

## Sheet: Figure6J
Exp	Exp031692	Exp031693	Exp031695	Exp032156	Exp032794	Exp034630	Exp036300	Exp040807	Exp040812	Exp040822	Exp040823	Exp040841	Exp040850	Exp040855	Exp040858	Exp047438	Exp047485	Exp047503	Exp047508	Exp047510	Exp031685	Exp031699	Exp031701	Exp032151	Exp032797	Exp033926	Exp033929	Exp033931	Exp033941	Exp036945	Exp040854	Exp047445	Exp047451	Exp047515	Exp031497	Exp031500	Exp031697	Exp031702	Exp031703	Exp031704	Exp032147	Exp032800	Exp037364	Exp037366	Exp040835	Exp047474	Exp047493	Exp047509
type	S-Ne	S-Ne	S-Ne	S-Ne	S-Ne	S-Ne	S-Ne	S-Ne	S-Ne	S-Ne	S-Ne	S-Ne	S-Ne	S-Ne	S-Ne	S-Ne	S-Ne	S-Ne	S-Ne	S-Ne	S-Pf	S-Pf	S-Pf	S-Pf	S-Pf	S-Pf	S-Pf	S-Pf	S-Pf	S-Pf	S-Pf	S-Pf	S-Pf	S-Pf	S-Im	S-Im	S-Im	S-Im	S-Im	S-Im	S-Im	S-Im	S-Im	S-Im	S-Im	S-Im	S-Im	S-Im
FOXO3/S294	-0.0569041	-0.305246	-0.189287	-0.297669	-0.192085	-0.204553	0.943224	-0.220789	-0.430409	0.496564	0.216476	-0.23903	-0.268426	-0.261928	-0.226832	-0.310736	-0.330045	-0.438747	-0.253884	-0.244316	-0.279183	-0.264055	-0.305357	-0.331897	-0.344507	6.4742	-0.323749	-0.245228	-0.301846	-0.321011	-0.343323	-0.295457	-0.343307	-0.470657	0.233997	0.234437	-0.387144	-0.416191	0.236097	0.250801	0.144459	0.274829	0.13332	0.266596	-0.470657	0.279579	-0.409331	0.139211
MMP2	0.776466	-0.322183	-1.33626	-0.69409	-0.267073	0.166463	1.30189	-0.524268	-0.907433	0.76533	0.0137365	0.0286771	-1.09984	-0.877977	-0.270553	-1.2054	-0.246843	-0.997645	-0.76318	-0.914099	0.0350737	-0.68973	-0.190349	-0.878691	-0.65769	1.7359	1.25382	-0.878309	-0.159127	0.752021	-0.794305	-0.265896	0.298248	-1.33626	0.483642	1.03537	0.205606	-0.915827	0.78089	0.891503	1.14456	1.17115	0.346945	3.10785	-1.33626	2.41022	-0.663289	0.48722
NASP	-0.158779	-0.46145	-0.0006627	-0.443164	0.000513263	-0.0224503	0.893549	-0.125182	-1.14263	3.5412	0.5187	-0.163531	-0.355837	-0.243107	-0.136436	-0.52451	-0.634935	-1.18307	-0.23184	-0.200372	-0.396451	-0.325208	-0.489696	-0.638108	-1.00243	0.160742	-0.5856	-0.231083	-0.448004	-0.529322	-0.868042	-0.432519	-0.774718	-1.09317	0.603457	0.676571	-0.737798	-0.719745	1.05156	1.54547	0.510843	2.40639	-0.135404	1.61235	-1.05503	2.87955	-0.288865	0.378265
NOS3	0.074287	-0.664885	0.0699503	-0.649832	-0.0118315	-0.176348	-0.491633	-0.277729	-0.652343	-0.383225	0.0110883	-0.494558	-0.561014	-0.589623	-0.423243	-0.595955	-0.535254	-0.696846	-0.588391	-0.545699	-0.597979	-0.459521	-0.644593	-0.609007	-0.575495	1.00444	-0.628765	-0.559451	-0.649705	-0.597979	-0.620281	-0.613028	-0.631226	-0.696846	0.294335	1.52257	0.181051	-0.22558	1.80672	2.14315	1.26358	2.7616	-0.311021	2.39205	-0.696846	3.0967	-0.177373	1.01159
NOTCH2	0.502206	-0.896896	0.080127	-0.883271	-0.00950954	-0.040841	0.351464	-0.0472539	-1.20593	2.06673	0.918443	-0.288784	-0.640165	-0.565017	-0.126982	-1.02735	-1.17264	0.166095	-0.513882	-0.345994	-0.753345	-0.602302	-0.990457	-1.20622	-1.35351	0.735917	-1.06839	-0.487055	-0.884018	-1.0473	-1.27526	-0.755008	-1.24205	0.261141	1.25812	1.42611	0.522927	0.685161	1.44065	1.45181	0.693274	2.12865	0.184947	1.82056	0.499176	2.13858	-0.308341	0.405684
PLAU	0.161653	-0.631398	0.194316	-0.5484	-0.0357691	-0.132223	0.14373	-0.209685	-0.693764	-0.397359	0.00184492	-0.193971	-0.460875	-0.381536	-0.347413	-0.61104	-0.627225	-0.693585	-0.410932	-0.403313	-0.450987	-0.448162	-0.630327	-0.675717	-0.671383	0.725324	-0.619081	-0.346325	-0.603067	-0.608618	-0.654794	-0.544813	-0.664169	-0.706012	0.901718	1.24853	-0.491525	-0.596686	1.8076	2.09731	0.238732	2.84254	0.262818	2.14465	-0.703754	3.74217	-0.540062	0.221031
VEGFA	0.288154	-0.552	0.260604	-0.514858	-0.531883	-0.600085	-0.468545	-0.550379	-0.577357	-0.606095	-0.400089	4.80125	-0.589779	-0.451048	-0.426747	-0.605844	0.509862	-0.547549	-0.526701	-0.547989	-0.282587	-0.532227	-0.55078	-0.544794	-0.3513	1.12759	-0.539235	-0.544296	-0.299722	0.0464813	-0.401672	-0.408497	-0.584099	-0.565777	0.0665811	2.06692	-0.0715484	-0.337908	1.45225	0.694298	-0.0946543	1.29633	-0.55616	0.993043	-0.555316	2.08358	-0.381275	0.41186
FOXO3/S294	-0.0569041	-0.305246	-0.189287	-0.297669	-0.192085	-0.204553	0.943224	-0.220789	-0.430409	0.496564	0.216476	-0.23903	-0.268426	-0.261928	-0.226832	-0.310736	-0.330045	-0.438747	-0.253884	-0.244316	-0.279183	-0.264055	-0.305357	-0.331897	-0.344507	6.4742	-0.323749	-0.245228	-0.301846	-0.321011	-0.343323	-0.295457	-0.343307	-0.470657	0.233997	0.234437	-0.387144	-0.416191	0.236097	0.250801	0.144459	0.274829	0.13332	0.266596	-0.470657	0.279579	-0.409331	0.139211
MMP2	0.13837	-0.835964	-0.243143	-0.793664	-0.248707	-0.281406	2.19959	-0.418789	-0.823234	0.187611	-0.126002	-0.354258	-0.819781	-0.483282	-0.347894	-0.780317	-0.78987	-0.755394	-0.410277	-0.408428	-0.835964	-0.786336	-0.835964	-0.835964	-0.697176	0.263462	-0.828111	-0.359648	-0.774122	-0.761908	-0.835964	-0.835964	-0.835964	-0.835964	0.543209	1.06273	2.76888	2.06352	0.879132	1.86591	0.73101	1.71869	1.19668	1.6535	-0.835964	0.833568	1.20494	0.504605
NASP	1.4088	0.328754	1.59727	1.27684	-0.308904	-0.691927	1.93807	-0.932614	-1.04384	1.67903	0.0748785	-0.970523	-0.971596	-0.955502	-1.12144	-0.909725	-0.986259	-0.334653	-0.822821	-0.43336	0.252578	-0.94835	-0.723757	-0.924639	0.297282	2.01215	-0.821712	-0.635779	0.050874	-0.373635	0.0383569	-0.623977	0.100943	-1.13857	0.137896	0.219265	-1.02095	-0.216635	0.797891	0.843294	-0.34836	1.20391	1.49285	1.19688	-1.13857	1.29674	-0.837484	1.99103
NOS3	-0.572275	-0.645931	-0.392627	-0.513917	-0.288731	-0.352697	2.56371	-0.543807	-0.645931	2.50013	0.254037	-0.590377	-0.645931	-0.503567	-0.476313	-0.477075	-0.645931	-0.629774	-0.532681	-0.589474	-0.645931	-0.56889	-0.579895	-0.645931	-0.379051	2.75247	-0.645931	-0.466011	-0.517702	-0.645931	-0.503083	-0.292906	-0.304654	-0.645931	0.419946	0.65932	-0.600162	-0.600157	1.32136	1.32966	0.252351	1.87464	-0.244233	1.69171	-0.645931	2.41107	-0.299627	0.248609
NOTCH2	-0.451549	-0.580892	-0.568038	-0.588524	-0.584507	-0.541928	1.57449	-0.590894	-0.590894	2.01587	-0.281915	-0.577679	-0.590894	-0.466009	-0.581294	-0.590894	-0.590894	-0.581294	-0.570448	-0.577277	-0.590894	-0.266772	-0.449138	-0.555184	-0.590894	1.83604	-0.53269	-0.525861	-0.563218	-0.590894	-0.590894	-0.590894	-0.590894	-0.554381	1.5873	0.35368	-0.590894	-0.556791	1.37196	-0.210541	1.5675	1.5833	2.40504	2.90485	-0.590894	0.962976	-0.590894	1.27545
PLAU	-0.459589	-0.511533	-0.529912	-0.361245	-0.455861	-0.436773	3.36634	-0.479942	-0.444046	-0.606982	1.03964	-0.572578	-0.502936	-0.576632	-0.521782	-0.50395	-0.351734	-0.38751	-0.535667	-0.462957	-0.497731	-0.372704	-0.421249	-0.427168	-0.51441	-0.600304	-0.614655	-0.471567	-0.437417	-0.385731	-0.385107	-0.534618	-0.533527	-0.606755	1.22258	1.39646	-0.438937	-0.632925	1.53342	1.53463	0.567561	2.42179	-0.0346329	1.75198	-0.644232	2.82965	-0.644232	0.235486
VEGFA	-0.457802	-0.468603	-0.547571	-0.558276	-0.355875	-0.634414	2.92799	-0.563633	-0.530032	-0.330381	0.586442	-0.375441	-0.564927	-0.626989	-0.479232	-0.391043	-0.459235	-0.431982	-0.450495	-0.3456	-0.342926	-0.421588	-0.537955	-0.577873	-0.496479	2.93408	-0.681925	-0.643562	-0.550608	-0.54449	-0.308619	-0.611658	-0.311841	-0.686737	0.678984	0.681638	-0.33731	-0.487721	0.900595	1.66191	0.288957	2.42214	-0.144387	1.82337	-0.686737	2.5747	-0.558079	0.0212259
GO_ANGIOGENESIS_INVOLVED_IN_WOUND_HEALING	-2.32157	-0.806624	-1.23815	-0.652025	-0.838512	0.107827	-0.386519	0.118316	-0.734191	-0.560483	-0.339605	0.194732	-0.844032	-0.329689	-0.358009	-1.2276	0.267871	0.497632	-0.614009	-0.875242	-0.874742	0.794995	0.102949	-0.47488	0.0315556	3.33682	0.541408	-0.00613124	0.59446	1.32148	-0.498057	-0.523199	-0.453578	-0.378448	0.320573	0.207129	1.0714	1.08232	0.0445603	1.57808	0.687472	0.618831	0.229934	0.28788	-0.0355937	2.22013	-2.16032	1.27286
GO_NEGATIVE_REGULATION_OF_BLOOD_VESSEL_ENDOTHELIAL_CELL_PROLIFERATION_INVOLVED_IN_SPROUTING_ANGIOGENESIS	-0.216408	-1.12345	-1.06494	-0.306844	-0.372618	-0.346415	-0.551369	-0.33611	-0.711691	-0.586833	-0.154082	-0.100324	-0.709574	-0.780825	-0.820444	-0.40828	-0.834619	-0.474537	-0.852645	-1.50501	-1.06207	-0.367866	-0.247013	-1.03385	-0.375294	1.85202	-0.875307	-0.775417	-0.585008	0.046512	-0.141603	-1.18313	-0.981787	-0.458791	0.758604	1.16338	1.2809	1.17487	1.27364	0.788535	1.32631	1.19829	1.39006	1.07735	1.32759	2.37365	2.1038	1.20865
GO_BLOOD_VESSEL_ENDOTHELIAL_CELL_PROLIFERATION_INVOLVED_IN_SPROUTING_ANGIOGENESIS	-0.064537	-2.13512	-0.686754	-0.155129	-0.749466	-0.24348	-0.378096	-0.562019	-0.864567	-0.592564	-0.711697	-0.0510125	-0.843084	-0.856616	-0.692367	0.581598	-0.556913	-0.249713	-0.782602	-0.90657	-1.02814	-0.164443	-0.476587	-0.683471	-0.573288	1.95714	-0.517636	-0.592825	-0.738721	-0.122931	-0.247636	-0.988458	-0.88368	-0.376003	1.63247	1.44266	0.914355	0.733645	1.70759	0.970975	0.249493	2.03723	1.25445	1.28488	0.401493	2.29725	0.221269	1.78962

## Sheet: Figure6K
Protein expression (Log10 transformed)	RNA expression (Log10 transformed)	Proteomic subtype	Type
-0.499323	2.24886	Ne	VEGFA
-0.498479	2.8399	Ne	VEGFA
-1.09129	2.15182	Ne	VEGFA
-1.33572	1.86547	Ne	VEGFA
-0.434019	2.72724	Ne	VEGFA
-0.263873	2.52988	Ne	VEGFA
-0.645366	2.13324	Ne	VEGFA
-0.142089	2.69333	Ne	VEGFA
-0.900384	1.23673	Ne	VEGFA
-0.234998	2.61864	Ne	VEGFA
-5	1.24216	Ne	VEGFA
-0.121284	2.84258	Ne	VEGFA
-1.52512	1.79388	Ne	VEGFA
-0.784661	2.4251	Ne	VEGFA
-1.2749	2.36983	Ne	VEGFA
-1.29589	1.26286	Ne	VEGFA
-1.49103	2.3565	Ne	VEGFA
-1.52578	1.44509	Ne	VEGFA
-1.115	1.37087	Ne	VEGFA
-1.91564	0.774799	Ne	VEGFA
-0.0766178	1.5996	PF	VEGFA
-1.54427	1.27263	PF	VEGFA
-1.4395	1.07179	PF	VEGFA
-1.08276	0.644306	PF	VEGFA
-0.529794	1.75872	PF	VEGFA
-1.14146	3.14448	PF	VEGFA
-1.54886	0.934692	PF	VEGFA
-1.85806	1.64614	PF	VEGFA
-1.31758	1.70347	PF	VEGFA
-1.16379	0.650636	PF	VEGFA
-1.27763	2.46439	PF	VEGFA
-1.2285	1.28918	PF	VEGFA
-1.26126	1.39484	PF	VEGFA
-1.10171	1.28664	PF	VEGFA
-1.09832	1.94244	IM	VEGFA
-1.21114	1.36923	IM	VEGFA
-1.46202	1.27023	IM	VEGFA
-1.59764	1.3047	IM	VEGFA
-1.35526	1.8446	IM	VEGFA
-0.075887	2.65337	IM	VEGFA
-2.94846	1.33444	IM	VEGFA
-1.99903	1.30745	IM	VEGFA
-1.50061	1.92002	IM	VEGFA
-1.48152	2.23602	IM	VEGFA
-1.05702	1.75563	IM	VEGFA
-1.75893	1.74204	IM	VEGFA
-1.06074	1.00278	IM	VEGFA
-5	1.16953	IM	VEGFA
-0.422412	1.32768	Ne	PLAU
-0.383737	1.41201	Ne	PLAU
-1.38104	0.470575	Ne	PLAU
-2.63827	0.196748	Ne	PLAU
-0.355526	1.52076	Ne	PLAU
-0.355285	1.56795	Ne	PLAU
-0.610079	1.09873	Ne	PLAU
-0.206943	1.66999	Ne	PLAU
-0.908445	1.10954	Ne	PLAU
-0.313991	1.57519	Ne	PLAU
-5	-0.780016	Ne	PLAU
-0.152704	1.76786	Ne	PLAU
-5	0.364971	Ne	PLAU
-0.749157	1.0906	Ne	PLAU
-1.42708	1.06218	Ne	PLAU
-1.57049	0.0480034	Ne	PLAU
-1.63521	1.07804	Ne	PLAU
-1.24168	0.343931	Ne	PLAU
-1.4184	0.95157	Ne	PLAU
-1.37649	0.885201	Ne	PLAU
-0.0903132	1.05323	PF	PLAU
-1.47778	0.823419	PF	PLAU
-1.39198	-0.526885	PF	PLAU
-2.12182	0.622492	PF	PLAU
-0.467202	0.974932	PF	PLAU
-1.83799	0.836682	PF	PLAU
-1.54324	0.526072	PF	PLAU
-1.86326	0.643514	PF	PLAU
-1.60539	0.68566	PF	PLAU
-1.54637	0.141268	PF	PLAU
-1.22733	0.068822	PF	PLAU
-1.28398	-0.523468	PF	PLAU
-1.65764	0.603609	PF	PLAU
-1.43507	0.61431	PF	PLAU
-1.52754	0.542562	IM	PLAU
-1.25963	0.54716	IM	PLAU
-1.34516	0.0534442	IM	PLAU
-1.35684	-0.272119	IM	PLAU
-1.58001	-0.228135	IM	PLAU
-2.0503	1.27755	IM	PLAU
-2.22185	0.106784	IM	PLAU
-1.45619	0.686938	IM	PLAU
-1.37784	0.172954	IM	PLAU
-1.28098	0.151143	IM	PLAU
-1.27993	-0.0918379	IM	PLAU
-1.65346	0.353107	IM	PLAU
-1.64916	-0.163553	IM	PLAU
-2.11919	-0.865565	IM	PLAU

## Sheet: Figure6M
S-Ne	S-Pf	S-Im		PDGFRA&KIT mutation	PDGFRA mutation	KIT mutation	wild type
0.12	0.23	0.45		0.4	0.41	0.2	0.23
0.12	0.21	0.78		0.45	0.31	0.4	0.21
0.2	0.13	0.48		0.78	0.23	0.31	0.13
0.41	0.18	0.56		0.48	0.34	0.21	0.18
0.1	0.22	0.51		0.56		0.39	0.22
0.14	0.4	0.42		0.51		0.24	0.31
0.15	0.31	0.71		0.42			0.32
0.21	0.32	0.76		0.71			0.13
0.21	0.13	0.52		0.76			0.14
0.25	0.14	0.49		0.52			0.1
0.4	0.1	0.7		0.49			0.31
0.31	0.31			0.7			0.13
0.31	0.13						0.21
0.23	0.21						0.12
0.21							0.12
0.39							0.1
0.24							0.14
0.34							0.15
							0.21
							0.21
							0.25
