# Supplementary material for: Proteogenomics of diffuse gliomas reveal molecular subtypes associated with specific therapeutic targets and immune-evasion mechanisms
Source: Nat Commun. 2023 Jan 31;14:505. doi: 10.1038/s41467-023-36005-1 (PMC9889805; doi:10.1038/s41467-023-36005-1)
Supplement: Supplementary file 15 — Source Data [file 41467_2023_36005_MOESM15_ESM.zip › Resource data/Supplementary Figure5.xlsx]

## Sheet: Supplementary Figure5A_B
	Transcriptome level						Phosphoproteome level
type	GLUTAMATE_METBOLISM	CELL_CYCLE	INNATE_IMMUNE_RESPONSE	TGFβ signaling pathway		type	GLUTAMATE_SIGNALING_PATHWAY	DNA_DAMAGE	CELL CYCLE	TGFβ signaling pathway
LGG	0.307424	0.152947	0.106189	0.216196		LGG	0.220523	0.0583232	-0.0727845	-0.156677
LGG	0.340128	0.123096	0.0886144	0.133537		LGG	0.234797	0.101282	-0.0615925	-0.00833489
LGG	0.381753	0.222491	0.124874	0.15819		LGG	0.183374	0.0817137	-0.0847604	-0.0186364
LGG	0.30088	0.201649	0.146391	0.0981276		LGG	0.0284025	0.082721	0.066851	-0.019158
LGG	0.256302	0.170462	0.136927	0.240176		LGG	0.279822	-0.0250306	0.0144162	-0.0602431
LGG	0.33411	0.169725	0.0974139	0.15055		LGG	0.0894997	0.05192	-0.0389382	0.0143285
LGG	0.287599	0.159966	0.10214	0.190123		LGG	0.216019	-0.000793682	0.00481708	0.0347194
LGG	0.380824	0.18871	0.12454	0.122621		LGG	0.281131	0.0403394	-0.0199171	0.0292502
LGG	0.332991	0.207079	0.111801	0.146347		LGG	0.108704	0.0575117	-0.0483389	-0.037866
LGG	0.295716	0.253779	0.162636	0.195513		LGG	0.1571	0.0737497	0.0423513	-0.0481169
LGG	0.371971	0.196507	0.162953	0.229322		LGG	0.167385	0.0488212	-0.0111299	0.0823187
LGG	0.370447	0.118716	0.0697399	-0.0282681		LGG	0.311361	0.0155557	-0.014073	-0.00546294
LGG	0.231777	0.237702	0.182346	0.200077		LGG	0.265337	0.0354872	-0.0597105	0.0522756
LGG	0.339631	0.134035	0.0601636	0.0981994		LGG	0.271917	0.0324392	-0.0106849	-0.0432353
LGG	0.307508	0.226601	0.11243	0.176353		LGG	0.170394	0.0616092	0.0321646	-0.0838796
LGG	0.287404	0.197365	0.177725	0.152437		LGG	0.118443	0.0499167	-0.0151415	0.0406131
LGG	0.379357	0.208932	0.135593	0.172005		LGG	0.261059	0.0527124	-0.0454045	-0.053412
LGG	0.252144	0.273742	0.163799	0.274626		LGG	0.227667	0.0683551	-0.0403666	0.0302491
LGG	0.289626	0.231688	0.112806	0.14588		LGG	0.157661	0.0457337	-0.027869	0.00314105
LGG	0.23083	0.253093	0.173048	0.216897		LGG	0.354734	0.0950505	0.0471974	-0.0178872
LGG	0.336046	0.225415	0.163546	0.219511		LGG	0.163782	0.0123692	-0.0431114	-0.0549104
LGG	0.332771	0.208399	0.1154	0.186715		LGG	0.303545	0.0285351	-0.0268624	-0.0557844
LGG	0.312061	0.222714	0.119881	0.171191		LGG	0.229727	0.0954337	0.00589133	-0.00658675
LGG	0.415855	0.191681	0.118526	0.179562		LGG	0.211985	0.058318	0.0137062	-0.136261
LGG	0.374967	0.172821	0.141193	0.126117		LGG	0.212062	0.0192537	-0.0419834	0.0692701
LGG	0.354423	0.210592	0.134135	0.136916		LGG	0.118836	0.00635783	-0.0579526	-0.113411
LGG	0.349751	0.169425	0.0891414	0.148242		LGG	0.193257	0.0678291	-0.0259712	0.0146407
LGG	0.33953	0.242859	0.151782	0.197659		GBM	0.0738104	0.117206	0.0117147	0.00215396
LGG	0.380887	0.205295	0.126646	0.146467		GBM	0.0487706	0.107738	0.0873593	0.109424
LGG	0.278563	0.165613	0.110272	0.0880815		GBM	0.196849	0.106853	-0.00563591	0.0707023
GBM	0.220821	0.260909	0.157538	0.287142		GBM	0.119848	0.0729909	0.0118785	0.0418617
GBM	0.263329	0.238178	0.159773	0.150514		GBM	0.131169	0.135583	-0.00458069	-0.109727
GBM	0.286374	0.14327	0.12024	0.0600067		GBM	0.076565	0.108244	0.0874151	0.0269996
GBM	0.29762	0.270767	0.139977	0.195888		GBM	0.0763862	0.138411	-0.0430079	0.00471374
GBM	0.226418	0.206523	0.151026	0.260988		GBM	-0.0395702	0.105108	0.0605099	0.11744
GBM	0.236538	0.237454	0.111775	0.225427		GBM	0.155723	0.0405876	0.0351072	0.0721421
GBM	0.153973	0.221861	0.197727	0.212397		GBM	0.14567	0.108854	0.0777137	0.145757
GBM	0.266917	0.240238	0.110767	0.220534		GBM	0.210922	0.0622438	-0.047654	0.023319
GBM	0.245379	0.207011	0.139387	0.213639		GBM	0.177173	0.0570882	-0.01028	0.090997
GBM	0.294744	0.187874	0.0873468	0.182574		GBM	0.113488	0.0918169	-0.027388	-0.182899
GBM	0.32416	0.204779	0.0974681	0.171392		GBM	0.155528	0.050739	0.0751577	0.269187
GBM	0.281226	0.230217	0.221234	0.192351		GBM	0.0625688	0.102641	0.0702054	0.0818256
GBM	0.252099	0.266301	0.220037	0.16162		GBM	0.0968227	0.0911688	0.0522362	0.117954
GBM	0.295866	0.234047	0.156713	0.248262		GBM	0.21971	0.0211584	-0.0762447	-0.126085
GBM	0.244043	0.241683	0.221706	0.185621		GBM	0.131946	0.0351317	0.00702898	0.100726
GBM	0.269713	0.240692	0.147473	0.188859		GBM	0.281968	0.0184499	-0.032553	0.0178872
GBM	0.17071	0.243643	0.199784	0.177406		GBM	-0.0539124	0.0874394	0.0620066	0.0203505
GBM	0.290747	0.237729	0.138276	0.212303		GBM	0.0767609	0.0774939	0.0349398	0.00502591
GBM	0.284322	0.21844	0.173155	0.211108		GBM	0.0858932	0.0920186	0.05139	0.136143
GBM	0.261887	0.223725	0.178679	0.211626		GBM	0.242644	0.0605433	0.0023913	0.122019
GBM	0.338608	0.220179	0.147044	0.166205		GBM	0.0728737	0.087988	0.0492161	0.0754142
GBM	0.285609	0.222214	0.192566	0.129054		GBM	0.0694635	0.0865407	-0.0527745	-0.0565337
GBM	0.322211	0.198846	0.132134	0.27549		GBM	0.206257	0.0893081	0.0399963	-0.00977086
GBM	0.28984	0.239488	0.140969	0.225893		GBM	0.217216	0.0587673	-0.0524672	0.0243803
GBM	0.284326	0.247549	0.166995	0.183057		GBM	0.127444	0.136738	0.063371	0.0889758
GBM	0.398442	0.145933	0.0926817	0.123836		GBM	0.199775	0.0350664	-0.0590999	0.0193232
GBM	0.310291	0.178398	0.121732	0.221291		GBM	0.287035	0.0619332	-0.0483929	0.0351189
GBM	0.286314	0.203829	0.176023	0.228126		GBM	0.272782	-0.0581424	-0.0966346	-0.152744
GBM	0.264419	0.167939	0.0973414	0.0281709		GBM	0.180411	-0.00059343	-0.0354414	-0.0037148
GBM	0.28518	0.248171	0.13733	0.235902		GBM	0.22234	-0.00312837	-0.0609399	-0.002591
GBM	0.350448	0.0900249	0.0668294	-0.0631744		GBM	0.150643	0.116014	0.0198518	0.0149529
GBM	0.312585	0.199127	0.14253	0.152644		GBM	0.0827556	0.102829	0.0462667	0.00945869
GBM	0.253355	0.241018	0.146505	0.242837		GBM	0.146666	-0.000241171	-0.00464054	-0.000481012
GBM	0.270686	0.223473	0.196854	0.205307		GBM	0.222657	0.0439345	0.0784083	0.023756
GBM	0.219242	0.251102	0.147593	0.177515		GBM	0.255556	0.00877731	-0.0511219	0.000156084
GBM	0.227061	0.276817	0.180879	0.21825		GBM	0.0616344	0.036457	-0.0380916	-0.0803833
GBM	0.258115	0.220105	0.174157	0.188609		GBM	0.164571	0.0680871	-0.0315465	-0.0588437
GBM	0.342969	0.207222	0.197498	0.217447		GBM	0.199915	0.015448	-0.0411865	-0.0837547
GBM	0.261408	0.211263	0.107028	0.219377		GBM	0.327285	0.0723984	-0.0397172	0.0749516
GBM	0.309704	0.232921	0.166445	0.2467		GBM	0.138582	0.0992412	0.0224278	0.0577199
GBM	0.326534	0.137592	0.0980161	0.0841263		GBM	0.205344	0.0651487	0.0262399	0.250464
GBM	0.222904	0.179829	0.11714	0.243669		GBM	0.200871	-0.0460613	-0.0914456	-0.114842
GBM	0.280856	0.234727	0.209665	0.209645		GBM	0.107977	0.0352988	0.0425836	-0.0301242
GBM	0.314649	0.2309	0.168544	0.227788		GBM	0.216365	0.0536208	0.0131616	0.0307486
GBM	0.31838	0.232201	0.139772	0.217052
GBM	0.304961	0.200262	0.122912	0.241859
GBM	0.201735	0.25948	0.242156	0.238567
GBM	0.313605	0.238025	0.150858	0.220752
GBM	0.33013	0.148552	0.118821	0.0396955
GBM	0.339422	0.248635	0.158346	0.155946
GBM	0.262583	0.260437	0.167465	0.215611
GBM	0.314085	0.10853	0.0606192	0.0763902
GBM	0.358826	0.255854	0.154221	0.225304
GBM	0.301771	0.250901	0.163018	0.200834
GBM	0.281165	0.189188	0.131621	0.115458
GBM	0.213502	0.230255	0.148468	0.151059
GBM	0.369527	0.213724	0.118218	0.15904
GBM	0.265732	0.230509	0.166318	0.22306
GBM	0.294992	0.217263	0.152313	0.244749
GBM	0.224582	0.230494	0.128763	0.176888
GBM	0.379891	0.188658	0.123963	0.201421
GBM	0.319194	0.259585	0.166499	0.219317
GBM	0.256941	0.152384	0.114487	0.149153
GBM	0.241884	0.234883	0.178906	0.206947
GBM	0.335489	0.117961	0.103982	-0.0478247
GBM	0.358482	0.10363	0.0896437	0.135323
GBM	0.294164	0.242246	0.101466	0.153297
GBM	0.227463	0.265438	0.224594	0.239853
GBM	0.334603	0.181941	0.0910575	0.212403
GBM	0.317429	0.254459	0.192275	0.230648
GBM	0.259827	0.254767	0.202355	0.211159
GBM	0.326975	0.191151	0.13123	0.135988
GBM	0.338037	0.217184	0.164607	0.211425
GBM	0.393141	0.184082	0.14495	0.214943
GBM	0.361478	0.17413	0.134489	0.250123
GBM	0.294501	0.251415	0.152097	0.128305

## Sheet: Supplementary Figure5C
Kinase	Zscored kinase activity
CDK2	1.92435
PRKD2	1.54986
PAK4	1.36645
NEK6	1.25815
VRK1	1.25798
DAPK3	1.2492
MAPKAPK3	1.11959
ARAF	1.11885
CDK6	1.08472
CDK1	1.0769
PASK	1.03652
IRAK4	0.999289
DAPK2	0.99532
VRK2	0.959126
ATM	0.947879
NEK9	0.887488
MAPKAPK5	0.83148
