# Supplementary material for: Proteogenomics of diffuse gliomas reveal molecular subtypes associated with specific therapeutic targets and immune-evasion mechanisms
Source: Nat Commun. 2023 Jan 31;14:505. doi: 10.1038/s41467-023-36005-1 (PMC9889805; doi:10.1038/s41467-023-36005-1)
Supplement: Supplementary file 15 — Source Data [file 41467_2023_36005_MOESM15_ESM.zip › Resource data/Supplementary Figure4.xlsx]

## Sheet: Supplementary Figure4E
mutational status	Cell cycle	DNA Ligation	DNA damage checkpoint
TP53 and IDH1 co-mutate	0.049985	0.0785008	-0.0810872
TP53 and IDH1 co-mutate	0.052406	0.00564866	-0.0686095
TP53 and IDH1 co-mutate	0.0619784	-0.00227784	-0.072452
TP53 and IDH1 co-mutate	0.109015	0.156736	0.0731713
TP53 and IDH1 co-mutate	0.0768639	0.155761	0.080227
TP53 and IDH1 co-mutate	0.0551073	-0.0626306	0.0237201
TP53 and IDH1 co-mutate	0.0784917	0.0488991	0.065882
TP53 and IDH1 co-mutate	0.1273	0.204271	0.173115
TP53 and IDH1 co-mutate	0.0837827	0.0990486	0.0535786
TP53 and IDH1 co-mutate	0.0617727	0.00665496	-0.0545418
TP53 and IDH1 co-mutate	0.0714758	0.0219918	-0.0463491
TP53 and IDH1 co-mutate	0.0648821	0.0631661	0.0378472
TP53 and IDH1 co-mutate	0.0733083	0.0516435	0.0176723
TP53 and IDH1 co-mutate	0.0758984	0.105695	0.123516
TP53 and IDH1 co-mutate	0.0578148	-0.0748623	0.0172363
IDH1 mutations	0.0783021	0.114755	0.0268655
IDH1 mutations	0.0740116	0.030632	0.02247
IDH1 mutations	0.0694457	0.0940005	0.0954283
IDH1 mutations	0.074315	0.142078	0.0623109
IDH1 mutations	0.0722341	0.0678929	0.0212232
IDH1 mutations	0.0554726	0.00667282	-0.00615191
IDH1 mutations	0.0605412	0.0278706	-0.0603709
IDH1 mutations	0.0768603	0.0526077	0.02386
IDH1 mutations	0.0694568	0.00982374	0.0521327
IDH1 mutations	0.0580504	-0.0205792	-0.0134207
IDH1 mutations	0.0645271	-0.0309349	0.0209966
IDH1 mutations	0.0549411	0.00992087	-0.028697
IDH1 mutations	0.0685517	-0.0482744	0.0853792
IDH1 mutations	0.081316	0.0148215	0.0575665
IDH1 mutations	0.0640071	0.0177884	0.0593282
IDH1 mutations	0.0548593	-0.0478936	-0.0314096
IDH1 mutations	0.0680048	0.102442	0.0537084
IDH1 mutations	0.0736735	0.0736513	-0.00993399
IDH1 mutations	0.0619177	-0.0113408	-0.049801
IDH1 mutations	0.0550872	-0.0472302	-0.0342924
IDH1 mutations	0.0645255	0.0120969	-0.0167969
IDH1 mutations	0.09117	0.12804	0.15815
IDH1 mutations	0.0931035	0.156277	0.163882
IDH1 mutations	0.0576347	0.0414017	0.0176724
IDH1 mutations	0.0598942	0.00575775	-0.0522814
IDH1 mutations	0.069685	0.0650456	-0.00514185
IDH1 mutations	0.0645685	0.0892702	0.00247092
IDH1 mutations	0.0598343	0.0351892	0.0326314
TP53 mutations	0.0996393	0.144134	0.0266161
TP53 mutations	0.129272	0.197644	0.184743
TP53 mutations	0.0933786	0.153899	0.116328
TP53 mutations	0.089668	0.118189	0.0409435
TP53 mutations	0.0694296	0.0496471	0.0501749
TP53 mutations	0.0561157	0.0822121	0.0487441
TP53 mutations	0.0796287	0.0158396	0.0397286
TP53 mutations	0.07319	0.0229206	-0.000377453
TP53 mutations	0.105588	0.23441	0.110807
TP53 mutations	0.123107	0.259481	0.187821
TP53 mutations	0.0929717	0.119442	0.15672
TP53 mutations	0.0997859	0.134428	0.138663
TP53 mutations	0.0705376	0.154319	0.0943526
TP53 mutations	0.102734	0.168722	0.147339
TP53 mutations	0.0674545	0.00662613	0.0617638
TP53 mutations	0.0974175	0.171004	0.138939
TP53 mutations	0.0841454	0.138484	0.0822165
TP53 mutations	0.0838155	0.147263	0.10008
TP53 mutations	0.0795255	0.131513	0.118919
TP53 mutations	0.0724582	0.147772	0.125046
TP53 mutations	0.0645864	0.0475612	0.0795678
TP53 mutations	0.0971894	0.178912	0.0981531
TP53 mutations	0.103576	0.20684	0.142343
TP53 mutations	0.085815	0.147105	0.128239
TP53 mutations	0.0823258	0.128733	0.120172
TP53 mutations	0.0867138	0.152874	0.0943717
TP53 mutations	0.1019	0.188829	0.137883
TP53 mutations	0.0981754	0.180605	0.0675583
TP53 mutations	0.0837693	0.0562668	0.109543
TP53 mutations	0.0896818	0.0955372	0.0860532
TP53 mutations	0.0692315	0.10936	0.0128226
TP53 mutations	0.0657751	0.0849451	0.044868
TP53 mutations	0.0714502	0.156823	0.0712888
TP53 mutations	0.091878	0.0832029	0.0538417
TP53 mutations	0.0955683	0.155743	0.069261
TP53 mutations	0.0638388	-0.0954319	-0.0443774
TP53 mutations	0.0982204	0.10091	0.132478
TP53 mutations	0.0797289	0.107478	0.0932212
TP53 mutations	0.0847955	0.151159	0.116851
TP53 mutations	0.0932897	0.107233	0.104755
TP53 mutations	0.0790424	0.101434	-0.0179443
TP53 mutations	0.10175	0.156153	0.129345
TP53 mutations	0.0657354	0.0136127	0.0483556
TP53 mutations	0.0969617	0.178373	0.134291
TP53 mutations	0.111848	0.161648	0.174949
TP53 mutations	0.0791446	0.108793	0.124661
TP53 mutations	0.0740575	0.0667391	0.140169
TP53 mutations	0.0830776	0.152295	0.0887128
TP53 mutations	0.141766	0.230767	0.180074
TP53 mutations	0.0805135	0.100635	0.0594681
TP53 mutations	0.0863405	0.114081	0.126321
TP53 mutations	0.0677235	-0.00666085	0.0225988
WT	0.0553913	0.0684444	-0.00805356
WT	0.0801881	0.154706	0.110487
WT	0.0807982	0.111429	0.100631
WT	0.0581861	-0.00867038	-0.0678174
WT	0.0623776	0.0829554	-0.0305377
WT	0.0913964	0.160707	0.137463
WT	0.110754	0.156546	0.163461
WT	0.0813897	0.131621	0.0592164
WT	0.07092	0.0588163	0.133179
WT	0.0973191	0.0890532	0.116006
WT	0.0685315	-0.0461181	0.0397068
WT	0.0742759	0.102021	0.127802
WT	0.10174	0.125931	0.160374
WT	0.0849201	0.0946019	0.138511
WT	0.0736057	0.101864	0.0113544
WT	0.0824924	0.140514	-0.0335199
WT	0.0727163	-0.0342503	-0.0748689
WT	0.0785	0.12665	0.0423438
WT	0.0801905	0.0834116	0.00822612
WT	0.0882253	0.0519538	-0.0192163
WT	0.0589299	-0.0842083	-0.00181094
WT	0.0750059	0.0597853	0.0414172
WT	0.073223	0.0693969	0.0208123
WT	0.0739416	0.080033	0.0663176
WT	0.0824419	0.108013	0.140796
WT	0.0705215	0.0645321	0.0697321
WT	0.0757425	0.15748	0.0803868
WT	0.0781808	0.177036	0.0967031
WT	0.0807601	0.132825	0.0759822
WT	0.0903639	0.17176	0.119065
WT	0.0585502	0.0677113	0.0774457
WT	0.0636436	0.00138092	-0.061711
WT	0.0727085	0.0111779	0.0866213
WT	0.0657981	0.0936311	0.0221197
WT	0.0671074	0.0660845	0.0981224
WT	0.0780555	0.163337	0.050508
WT	0.0980323	0.165277	0.0833145
WT	0.0776247	0.093986	0.131162
WT	0.0770738	0.13189	0.0501053
WT	0.0714935	0.0175391	0.0769328
WT	0.0934261	0.177176	0.115738
WT	0.0851588	0.152442	0.0567766
WT	0.078182	0.142027	0.128719
WT	0.0917558	0.159592	0.13048
WT	0.0955835	0.159285	0.133371
WT	0.087829	0.155841	0.0779897
WT	0.0763174	0.0262815	0.117747
WT	0.077789	0.153856	0.0833722
WT	0.0713092	0.0970793	0.0664625
WT	0.090119	0.142283	0.0962402
WT	0.112471	0.139392	0.150359
WT	0.0992994	0.195283	0.134102
WT	0.0792302	0.113022	0.0880627
WT	0.0870596	0.140911	0.0748744
WT	0.0746333	0.00929379	0.0372669
WT	0.069458	-0.0392584	0.0343152
WT	0.0848308	0.034197	0.0248061
WT	0.081637	0.112881	0.0758416
WT	0.0814774	0.0319646	0.0595243
WT	0.0767737	0.0209843	0.0407621
WT	0.076659	0.133383	0.0593435
WT	0.0699596	0.113412	0.0480656
WT	0.0731961	0.039778	0.0231751
WT	0.0720859	0.101421	0.0262217
WT	0.072397	0.05357	-0.00410686
WT	0.106698	0.199882	0.188799
WT	0.0648526	0.0174322	-0.0483358
WT	0.0551176	-0.123775	-0.0325329
WT	0.107136	0.144573	0.143971
WT	0.0731159	0.115108	0.0567342
WT	0.0803261	0.137048	0.0184282
WT	0.123485	0.252423	0.190761
WT	0.0731639	0.119882	0.0360661
WT	0.0796072	0.0999446	0.0729929
WT	0.0543866	-0.0446538	-0.0332622
WT	0.0735806	0.0540375	-0.0203287
WT	0.0824217	0.0891511	0.127958
WT	0.0785816	0.107362	0.135186
WT	0.0711835	0.0262831	0.0629205
WT	0.0575271	0.015106	-0.00845583
WT	0.0771748	0.106447	0.0323593
WT	0.0604259	0.0638749	-0.020727
WT	0.0753097	0.156532	-0.00611538
WT	0.0896046	0.132495	0.0193715
WT	0.0567936	0.00793146	-0.0367003
WT	0.0560958	0.0453887	-0.0229513
WT	0.0727132	0.0562696	0.0181479
WT	0.0855667	0.105723	0.122001
WT	0.0804232	0.101171	-0.0184255
WT	0.0736518	0.0555463	0.0954637
WT	0.0724346	0.0650081	0.0686408
WT	0.0888394	0.127863	0.189112

## Sheet: Supplementary Figure4F
Proteomic exp. NO. fo tumor tissue	Exp040826	Exp030506	Exp031511	Exp031515	Exp031695	Exp032773	Exp032776	Exp032778	Exp033938	Exp040843	Exp040844	Exp040848	Exp047446	Exp047468	Exp047491	Exp047496	Exp031495	Exp031513	Exp031690	Exp031694	Exp032161	Exp034628	Exp034633	Exp034644	Exp035651	Exp036311	Exp036947	Exp040809	Exp040823	Exp040837	Exp040841	Exp040846	Exp040849	Exp040850	Exp040861	Exp047436	Exp047442	Exp047469	Exp047476	Exp047477	Exp047483	Exp047485	Exp047510	Exp050159	Exp030507	Exp030509	Exp031275	Exp031497	Exp031504
Mutational types	TP53 and IDH1 co-mutate	TP53 and IDH1 co-mutate	TP53 and IDH1 co-mutate	TP53 and IDH1 co-mutate	TP53 and IDH1 co-mutate	TP53 and IDH1 co-mutate	TP53 and IDH1 co-mutate	TP53 and IDH1 co-mutate	TP53 and IDH1 co-mutate	TP53 and IDH1 co-mutate	TP53 and IDH1 co-mutate	TP53 and IDH1 co-mutate	TP53 and IDH1 co-mutate	TP53 and IDH1 co-mutate	TP53 and IDH1 co-mutate	TP53 and IDH1 co-mutate	IDH1 mutations	IDH1 mutations	IDH1 mutations	IDH1 mutations	IDH1 mutations	IDH1 mutations	IDH1 mutations	IDH1 mutations	IDH1 mutations	IDH1 mutations	IDH1 mutations	IDH1 mutations	IDH1 mutations	IDH1 mutations	IDH1 mutations	IDH1 mutations	IDH1 mutations	IDH1 mutations	IDH1 mutations	IDH1 mutations	IDH1 mutations	IDH1 mutations	IDH1 mutations	IDH1 mutations	IDH1 mutations	IDH1 mutations	IDH1 mutations	IDH1 mutations	TP53 mutations	TP53 mutations	TP53 mutations	TP53 mutations	TP53 mutations
HDAC2	-0.480168	-0.252113	-0.522217	-0.711436	0.188231	1.47802	-0.115746	-0.491557	-0.7237	0.493376	-0.682236	-0.655371	-0.757573	1.18455	-0.628799	-0.450968	0.854585	-0.285985	0.465635	0.00397548	0.628866	-0.00478466	-0.105526	0.330729	-0.83875	-0.886055	-0.684572	1.58343	0.258604	1.30573	-0.701508	-0.734213	0.230571	-0.849263	-0.698588	-0.616535	-0.639019	-0.108446	-0.830866	-0.462064	-0.507325	-0.716984	-0.536817	-0.588794	0.271744	3.36962	0.702159	0.627698	-0.705304
MCM2	0.233584	-0.544107	-0.637361	-0.619371	-0.209688	1.14712	0.962997	-0.653063	-0.653063	0.761686	-0.653063	-0.615044	-0.653063	-0.653063	-0.653063	-0.411455	-0.653063	-0.653063	-0.64852	0.188494	-0.20855	-0.429446	-0.637703	-0.593524	-0.653063	-0.653063	-0.586692	-0.341657	-0.48467	-0.305562	-0.653063	-0.653063	-0.537161	-0.653063	-0.639069	-0.295314	-0.302601	-0.653063	-0.534428	-0.55128	-0.653063	-0.57838	-0.653063	-0.653063	0.984517	2.8282	1.20359	0.291086	-0.371375
MCM3	0.33679	0.243772	-0.836812	0.510204	-0.351719	0.27125	1.1859	-0.846415	-0.843512	3.11219	-0.842929	0.750614	-0.846415	-0.821471	-0.846415	-0.83623	-0.839046	-0.841667	-0.837686	0.162599	-0.304531	-0.544456	-0.846415	-0.833705	-0.846415	-0.846415	-0.718258	-0.255109	-0.810985	-0.33667	-0.845357	-0.839434	-0.646892	-0.843026	-0.830404	-0.474061	0.632254	-0.840016	-0.754281	-0.599509	-0.844386	-0.382208	-0.83788	-0.841085	0.90189	3.50271	1.87246	1.73818	-0.495131
MCM4	0.0130589	-0.572225	-0.638774	-0.630626	-0.37509	1.03291	2.07571	-0.638774	-0.638774	2.0729	-0.638774	-0.638774	-0.638774	-0.307636	-0.638774	-0.565722	-0.638774	-0.638774	-0.567889	-0.0407515	-0.363359	-0.446242	-0.638774	-0.620297	-0.638774	-0.638774	-0.554883	-0.310059	-0.539072	-0.320642	-0.638774	-0.587781	-0.307253	-0.638774	-0.50222	-0.0346308	-0.47302	-0.638774	-0.579621	-0.638774	-0.638774	-0.601553	-0.627693	-0.638774	1.12038	3.13151	1.11451	0.0144616	-0.442162
MCM5	1.02976	-0.70236	-0.722551	-0.732555	-0.489527	0.759844	1.53224	-0.732555	-0.732555	2.15419	-0.728927	-0.732555	-0.732555	-0.475257	-0.732555	-0.578486	-0.732555	-0.732555	-0.716023	-0.461898	1.61634	0.010373	-0.720122	-0.634047	-0.732555	-0.732555	-0.641789	-0.0256052	-0.545544	-0.366564	-0.732555	-0.725283	-0.553741	-0.732555	-0.72756	-0.288535	-0.399202	-0.725739	-0.69978	-0.680197	-0.732555	-0.732555	-0.732555	-0.714201	0.785347	1.76071	0.81662	0.0287417	-0.52839
MCM7	0.420055	-0.683846	-0.683108	-0.712364	-0.61232	0.861486	0.916123	-0.718539	-0.682923	1.71583	-0.718539	-0.718539	-0.718539	-0.627087	-0.718539	-0.513014	-0.718539	-0.718539	-0.702766	-0.288191	-0.246845	-0.390635	-0.718539	-0.646929	-0.718539	-0.718539	-0.634747	0.324995	-0.0851497	-0.295021	-0.718539	-0.710888	-0.113299	-0.718539	-0.693721	-0.159721	-0.417492	-0.718539	-0.550115	-0.70535	-0.718539	-0.707011	-0.711072	-0.718539	1.31473	1.81606	0.376309	0.0516266	-0.318648
NPM1	-0.291508	-0.231986	-0.608452	-0.525914	-0.429644	0.409806	-0.0007369	-0.617709	-0.572993	-0.560775	-0.0622016	0.809186	-0.679613	0.691889	-0.548099	-0.119491	-0.258076	-0.445814	0.0126396	-0.50116	0.200677	0.0870604	0.112655	-0.618597	-0.606519	-0.512155	-0.39682	-0.0904865	-0.50201	1.03397	-0.586445	-0.633645	-0.535078	-0.472016	-0.615458	-0.595954	-0.586482	0.136073	-0.665611	-0.298812	-0.632851	-0.498545	-0.330825	-0.511164	-0.149672	0.859507	2.32446	0.063829	0.808775
PCNA	-0.207365	-0.164953	-0.671271	-0.717405	-0.493294	0.258639	0.900697	-0.664163	-0.717405	-0.432706	-0.717405	-0.717405	-0.622334	-0.642259	-0.717405	-0.617383	-0.509023	-0.706342	-0.572757	-0.28042	1.3995	-0.660202	-0.319802	-0.649366	-0.664222	-0.717405	-0.666377	-0.514616	-0.470224	-0.618431	-0.628976	-0.680301	-0.5011	-0.526792	-0.624723	0.256716	-0.564543	-0.703138	-0.502615	0.303148	-0.661891	-0.494284	-0.705119	-0.717405	5.96184	2.16961	6.13212	0.584882	-0.511994
RFC4	-0.253875	0.0796378	-0.59547	-0.564368	-0.408858	0.447591	1.21794	-0.527819	-0.629718	0.19649	-0.587739	-0.00136816	-0.335935	-0.028253	-0.585806	0.00495769	-0.402532	-0.584576	-0.588969	-0.30905	-0.43504	-0.429593	-0.453666	-0.391989	-0.629718	-0.629718	-0.529049	0.00583628	0.0583759	-0.235249	-0.621828	-0.57087	-0.235776	-0.553298	-0.00558539	-0.535902	-0.00681541	-0.227517	-0.546796	-0.348411	-0.541701	-0.479145	-0.413602	-0.629718	3.05524	5.21236	1.45762	0.262384	-0.0888757
RFC5	-0.0203449	-0.517909	-0.705957	-0.705957	-0.125705	0.642154	1.50048	-0.705957	-0.466608	-0.485915	-0.522322	-0.705957	-0.478192	0.608505	-0.705957	-0.705957	-0.292295	-0.623269	-0.619959	-0.53887	-0.364006	-0.52508	-0.379451	-0.686154	-0.580794	-0.656366	-0.52508	-0.148873	1.25059	-0.322083	-0.652505	-0.638714	-0.705957	-0.705957	0.562169	0.113148	-0.492534	-0.441785	-0.705957	-0.705957	-0.604514	-0.705957	-0.559281	-0.705957	2.23359	3.11177	2.62689	0.0850151	-0.451714
TMPO	-0.117511	0.945194	-0.838948	-0.0911533	-0.209605	1.23578	-0.00199417	-0.54874	-0.994162	1.29036	-0.618584	-1.06657	-0.305541	2.33284	-0.715	0.185928	0.225359	-0.680798	-0.255972	1.21769	-0.385842	-0.262962	0.0199888	-0.16628	-0.425273	-0.982797	-0.534814	0.306301	3.76755	-0.45638	-0.873523	-0.822087	0.223118	-0.603164	-0.636085	0.0990635	-0.54698	-0.250263	-0.980983	0.242433	-0.639073	0.0294863	-0.915141	-0.896466	0.408426	4.01209	0.11427	0.133639	-0.191411
TOP2A	-0.256523	-0.38066	-0.362416	-0.379866	-0.17522	0.479171	-0.0764666	-0.370745	-0.383436	5.42717	-0.388592	-0.11811	-0.393351	-0.302133	-0.394144	-0.171651	-0.312048	-0.291028	-0.28032	-0.25454	-0.324739	-0.190291	-0.315617	-0.348932	-0.382643	-0.402036	-0.390178	0.178944	-0.300943	0.197981	-0.396524	-0.387005	-0.351708	-0.376297	-0.364796	-0.371934	-0.342982	-0.360433	-0.3759	-0.387402	-0.331084	-0.374711	-0.383832	-0.402036	-0.0832088	5.80394	-0.247005	-0.066155	-0.357657
MSH2	0.0739279	-0.318172	-0.561384	-0.518216	-0.308733	0.694027	0.628677	-0.289854	-0.561384	0.30229	-0.50079	-0.561384	-0.561384	0.0187434	-0.541089	0.170864	-0.183116	-0.561384	-0.435077	-0.187835	-0.236485	-0.502242	-0.561384	-0.51749	-0.561384	-0.561384	-0.561384	-0.148625	-0.176944	-0.44379	-0.528019	-0.488083	-0.119218	1.15765	-0.531649	-0.415471	0.149444	-0.479732	-0.273517	-0.294211	-0.205625	-0.520032	-0.561384	-0.528382	2.81899	9.74574	2.53763	0.0586795	-0.189651
ATM	-0.0753101	-0.275437	-0.339689	-0.339689	-0.21575	-0.146701	-0.0729694	-0.339689	-0.311718	-0.132657	-0.303525	-0.339689	-0.339689	0.306219	-0.28597	-0.226283	-0.172448	-0.274267	-0.339689	-0.236816	0.351862	-0.0366891	0.0510861	-0.103398	-0.339689	-0.326932	-0.339689	0.0639597	-0.0612661	0.175142	-0.266075	-0.339689	-0.131486	-0.339689	-0.339689	-0.326932	5.30004	-0.312888	-0.31991	-0.255542	-0.332784	-0.242668	-0.201706	-0.339689	-0.172448	0.776694	0.047575	0.699452	-0.243838
RHOA	-0.518045	0.113916	0.0706993	1.95738	-0.175015	3.01323	0.352341	-0.134486	-0.333421	-0.643745	-0.573406	-0.477427	-0.739635	-0.407324	-0.550751	-0.648199	-0.323801	0.285891	1.02082	0.689759	-0.569842	-0.18661	-0.611515	-0.658695	-0.360723	-0.586678	-0.153192	-0.371071	-0.755223	-0.750102	-0.293649	-0.443652	-0.0636265	-0.658532	1.30402	-0.63034	-0.282247	-0.497276	-0.575365	-0.664886	-0.593789	-0.102033	-0.197804	-0.775295	-0.428153	1.40379	5.74402	2.31744	0.0836747
[truncated: 138 more columns]

## Sheet: Supplementary Figure4I
Proteomic exp. NO. fo tumor tissue	Mutational types	ATM-kinase-activity
Exp031695	TP53 and IDH1 co-mutate	-0.268086
Exp047491	TP53 and IDH1 co-mutate	-0.241346
Exp047496	TP53 and IDH1 co-mutate	-0.249376
Exp040823	IDH1 mutations	-0.0862589
Exp040841	IDH1 mutations	-0.391118
Exp040850	IDH1 mutations	-0.315159
Exp047477	IDH1 mutations	-0.326597
Exp047483	IDH1 mutations	-0.362082
Exp047485	IDH1 mutations	-0.366419
Exp047510	IDH1 mutations	-0.290984
Exp050159	IDH1 mutations	-0.310584
Exp031497	TP53 mutations	-0.130037
Exp031685	TP53 mutations	-0.161239
Exp031693	TP53 mutations	0.0119894
Exp031699	TP53 mutations	0.109397
Exp032156	TP53 mutations	-0.255449
Exp032159	TP53 mutations	-0.305268
Exp033929	TP53 mutations	-0.116292
Exp033941	TP53 mutations	-0.207871
Exp037366	TP53 mutations	0.0613603
Exp040807	TP53 mutations	-0.149938
Exp047445	TP53 mutations	-0.0828531
Exp047467	TP53 mutations	0.143192
Exp047474	TP53 mutations	-0.105363
Exp047490	TP53 mutations	0.0086663
Exp047502	TP53 mutations	-0.282362
Exp047513	TP53 mutations	-0.0278164
Exp031274	WT	-0.158778
Exp031498	WT	-0.157422
Exp031500	WT	-0.132244
Exp031502	WT	-0.235825
Exp031517	WT	-0.188562
Exp031697	WT	-0.113125
Exp031701	WT	-0.143382
Exp031702	WT	-0.102524
Exp031703	WT	-0.103129
Exp031704	WT	-0.18629
Exp032147	WT	-0.292742
Exp032151	WT	-0.312209
Exp032797	WT	-0.0186756
Exp032800	WT	-0.155718
Exp033926	WT	-0.298642
Exp033931	WT	-0.156507
Exp036945	WT	-0.161334
Exp037364	WT	-0.140605
Exp040812	WT	-0.107856
Exp040835	WT	-0.143318
Exp040854	WT	-0.24652
Exp040855	WT	-0.196734
Exp040858	WT	-0.199889
Exp047451	WT	-0.115175
Exp047454	WT	-0.140013
Exp047503	WT	-0.208218

## Sheet: Supplementary Figure4IJ
Gene.Symbol/phosphosite	correlation-with-ATM	p-value	p-value (Log10 transformed)
TP53/S392	0.44	0.00097	3.01323
EIF4EBP1/S101	0.266209	0.0540112	1.26752
TRIM28/S437	0.469775	0.000386759	3.41256
PRKDC/S893	0.23632	0.0884491	1.05331
TP53BP1/S1367	0.1264	0.367115	0.435198
MDC1/S376	0.208262	0.134528	0.871187
MDC1/T378	-0.0519189	0.71197	0.147538
MDC1/T455	-0.0939171	0.503557	0.297952
PPP1R2/S122	0.114939	0.412482	0.384595
SP1/S59	-0.0557409	0.691787	0.160028
APBB1/S207	-0.0445086	0.751655	0.123982
ZNF148/S665	0.38147	0.00482704	2.31632
BAG6/S1081	0.217753	0.117273	0.930803
BAG6/S113	0.239919	0.083566	1.07797
BAG6/S964	0.0398759	0.7768	0.109691
BAG6/S973	0.254481	0.0659331	1.1809
BAG6/T979	-0.0387315	0.783048	0.106212
HUWE1/S3752	0.3714	0.00618051	2.20898
WRAP53/S54	0.367644	0.00676427	2.16978
CCDC6/S323	0.189624	0.173849	0.759827
CCDC6/S352	0.0427872	0.76097	0.118633
CCDC6/S419	0.068867	0.624143	0.204716
CCDC6/S52	0.237465	0.0868726	1.06112
CDKN1B/S178	0.127298	0.363695	0.439263
CHD4/T1545	0.189283	0.174638	0.757861
CHD4/T1553	0.0513102	0.715203	0.145571
CHD4/T517	0.194341	0.163191	0.787303
COPS5/S284	0.0857694	0.541432	0.266456
CREB1/S142	0.0905387	0.519095	0.284753
CREB1/S143	0.106479	0.44794	0.34878
CREB1/S271	0.0758816	0.589174	0.229757
CREB1/T259	0.216698	0.119103	0.924078
EIF4EBP1/S83	0.354625	0.00917612	2.03734
CTTN/S368	0.131386	0.348362	0.457969
CTTN/S380	0.126847	0.365411	0.437218
CTTN/S381	0.0387864	0.782748	0.106378
CTTN/S405	-0.151345	0.279349	0.553853
CTTN/S417	-0.0185835	0.894925	0.0482133
CTTN/S418	-0.00618955	0.964915	0.0155109
CTTN/T362	0.170757	0.221522	0.654583
CTTN/T364	0.158448	0.257135	0.58984
CTTN/T401	-0.21248	0.126638	0.897435
CTTN/T403	0.239607	0.083981	1.07582
CTTN/Y384	0.113837	0.417005	0.379859
DAXX/S702	-0.00470166	0.973346	0.0117329
DYRK2/S30	0.0593321	0.673013	0.171977
DYRK2/Y382	0.134463	0.337088	0.472257
EHMT2/S140	0.189902	0.173208	0.761433
EHMT2/S173	0.112298	0.423374	0.373276
TRIM28/S752	0.339989	0.0127447	1.89467
EIF4EBP1/S44	-0.195063	0.161603	0.791552
EIF4EBP1/S65	0.214385	0.123191	0.90942
EIF4EBP1/S86	-0.0106331	0.939764	0.0269812
EIF4EBP1/T37	0.098558	0.482607	0.316406
EIF4EBP1/T45	0.0877016	0.532327	0.273821
EIF4EBP1/T46	0.154615	0.268969	0.570298
EIF4EBP1/T70	0.169519	0.224941	0.647931
EIF4EBP1/T77	0.157612	0.259685	0.585554
EIF4EBP1/Y34	0.132774	0.343247	0.464393
GIT2/S559	0.0573254	0.68348	0.165274
SMARCA4/S1484	0.327032	0.0168396	1.77367
GPS1/S504	0.239422	0.0842274	1.07455
GPS1/S510	0.10285	0.463647	0.333812
GPS1/T515	-0.0400281	0.77597	0.110155
HSP90AA1/S185	0.0340165	0.808928	0.0920899
HSP90AA1/S190	0.132558	0.344043	0.463387
HSP90AA1/S353	-0.0706465	0.61519	0.210991
HSP90AA1/S374	0.124493	0.374449	0.426608
HSP90AA1/S385	0.0793785	0.572076	0.242547
HUWE1/S1395	-0.0897075	0.522955	0.281536
HUWE1/S1907	-0.208078	0.134881	0.870048
HUWE1/S2362	0.205614	0.139666	0.854908
HUWE1/S2527	0.212076	0.127379	0.894901
HUWE1/S2917	0.205639	0.139619	0.855057
HUWE1/S2918	0.0593715	0.672808	0.172109
HUWE1/S3753	0.164025	0.240549	0.618796
HUWE1/S3757	0.149207	0.286278	0.543212
HUWE1/S3816	0.122376	0.382688	0.417155
HUWE1/S3824	0.0497074	0.72374	0.140418
HUWE1/S3919	0.139765	0.318204	0.497294
HUWE1/T2537	0.0991405	0.48001	0.318749
HUWE1/T2540	0.127997	0.361044	0.44244
HUWE1/T2889	0.217396	0.117889	0.928525
HUWE1/T3822	0.0814164	0.562218	0.250095
HUWE1/T3924	0.0852636	0.543828	0.264538
HUWE1/T3927	0.0918029	0.513252	0.289669
KDM2A/S558	0.246905	0.0746938	1.12672
KHSRP/S181	0.245736	0.0761233	1.11848
KHSRP/S480	0.147607	0.291536	0.535308
CHD4/S1535	0.313844	0.0221089	1.65543
L3MBTL2/T66	-0.035459	0.800987	0.0963743
MDC1/T1157	0.310353	0.0237164	1.62495
TP53BP1/S998	0.310353	0.0237164	1.62495
PRKDC/S2672	0.310141	0.0238169	1.62311
TP53BP1/S1106	0.198859	0.153437	0.814069
MDC1/S108	0.239999	0.0834605	1.07852
MDC1/S1570	-0.0304948	0.828394	0.081763
MDC1/S168	-0.0419942	0.765273	0.116184
MDC1/S1775	0.0130861	0.925903	0.0334344
MDC1/S793	0.208781	0.133538	0.874394
MDC1/S963	0.0476657	0.734663	0.133912
MDC1/T1239	0.0680519	0.628263	0.201859
MDC1/T1425	0.172692	0.216252	0.66504
MDC1/T1567	0.14164	0.311692	0.506275
MDC1/T1608	0.234987	0.0903134	1.04425
MED1/T1051	0.0730385	0.603242	0.219508
MLLT1/S315	0.143674	0.304723	0.516094
TRIM28/S489	-0.0785665	0.576025	0.239558
NBN/S397	0.0619225	0.659592	0.180725
NBN/S432	0.133443	0.340799	0.467501
EHMT2/T560	0.300978	0.0285271	1.54474
TRIM24/S811	0.300665	0.0287011	1.5421
ZEB1/T997	-0.195365	0.16094	0.793336
PNKP/T118	0.0586563	0.676531	0.169712
PNKP/T122	-0.0107924	0.938863	0.0273977
PPP2R5C/S39	0.247412	0.0740802	1.1303
PPP2R5C/S513	0.0371059	0.791946	0.101304
PRKDC/S2612	0.151357	0.279312	0.553911
PRKDC/S4026	0.201177	0.148604	0.827971
HUWE1/S1368	0.291244	0.0343587	1.46396
RBBP8/S326	0.266312	0.0539156	1.26829
RBBP8/S327	0.0198845	0.887614	0.0517757
RBBP8/T315	0.217942	0.116947	0.932013
APBB1/S205	0.285835	0.0380056	1.42015
TAOK1/S421	0.133056	0.342217	0.465698
SLC2A1/S473	0.0213991	0.879115	0.0559541
SLX4/S1044	-0.0600608	0.669227	0.174426
SLX4/S1185	0.241594	0.0813665	1.08955
SLX4/S467	0.195101	0.161519	0.791776
SMARCA4/S1382	0.011406	0.935395	0.0290051
SMARCA4/T1455	0.0546621	0.697463	0.156479
SMARCC2/S283	-0.0798748	0.569668	0.244378
SMARCC2/S302	-0.172946	0.215567	0.666417
SMARCC2/S304	-0.113051	0.420251	0.376491
SMARCC2/S347	0.0203986	0.884728	0.0531902
BAG6/S1117	-0.00131997	0.992516	0.00326264
CHD4/S531	0.278092	0.0437758	1.35877
TAOK1/S445	-0.0272355	0.846501	0.0723728
TAOK1/S965	0.00932276	0.947176	0.0235694
TAOK3/S442	-0.0580823	0.679525	0.167795
HUWE1/S3760	0.275947	0.0454957	1.34203
TP53BP1/S1072	0.0990407	0.480455	0.318348
TP53BP1/S1073	0.0839847	0.549909	0.259709
TP53BP1/S1099	0.103286	0.461746	0.335597
TP53BP1/S1118	0.224724	0.105712	0.975877
TP53BP1/S1119	0.198423	0.154358	0.81147
TP53BP1/S124	0.177195	0.204331	0.689665
TP53BP1/S1322	0.00886904	0.949743	0.0223938
TP53BP1/S1465	-0.00870737	0.950658	0.0219756
TP53BP1/S1467	0.228752	0.0994434	1.00242
TP53BP1/S270	0.159774	0.253122	0.596669
TP53BP1/S371	0.0727902	0.604478	0.21862
TP53BP1/S384	0.149689	0.284705	0.545605
TP53BP1/S385	0.147861	0.290696	0.536561
TP53BP1/S557	0.0828868	0.555155	0.255586
TP53BP1/S68	0.0128077	0.927475	0.0326976
TP53BP1/S836	0.197817	0.155647	0.807859
TP53BP1/T1061	0.239181	0.0845501	1.07289
TP53BP1/T825	0.128756	0.35818	0.445899
TP53BP1/T927	0.215154	0.12182	0.914282
THOC5/T328	0.272186	0.0486447	1.31296
WRAP53/S90	0.272031	0.0487781	1.31178
TRIM24/S1028	0.0340692	0.808638	0.092246
TRIM24/S1042	0.0593361	0.672992	0.17199
TRIM28/S14	0.0283061	0.840544	0.0754396
TRIM28/S17	0.214291	0.123359	0.908828
TRIM28/S19	-0.0232609	0.868687	0.0611367
TRIM28/S473	0.176188	0.206955	0.684125
TRIM28/S50	-0.0385725	0.783917	0.10573
TRIM28/S601	0.120826	0.388788	0.410287
TRIM28/S757	0.00730859	0.958577	0.0183729
TRIM28/S9	-0.129512	0.355339	0.449357
TRIM28/T531	-0.0610292	0.664209	0.177696
TRIM28/T536	-0.176803	0.205349	0.687507
TRIM28/T541	0.157716	0.259368	0.586083
UBR5/S1549	0.163604	0.241776	0.616587
UBR5/S2241	-0.0133884	0.924196	0.0342358
UCHL3/S130	0.0562871	0.688919	0.161832
UIMC1/S653	-0.0418039	0.766306	0.115598
USP10/S5	0.0978872	0.485606	0.313716
USP10/S576	-0.141068	0.31367	0.503526
VCP/S462	0.0520066	0.711505	0.147822
VCP/S702	0.224111	0.106691	0.971871
VCP/S770	0.0765676	0.585802	0.232249
WWC1/S535	0.141547	0.312012	0.505829
WWC1/S947	0.141187	0.313258	0.504097
XRCC6/S477	-0.0279768	0.842375	0.0744944
XRCC6/S520	0.0231498	0.869309	0.0608258
ZEB1/S314	0.196259	0.158997	0.798612
ZEB1/S323	-0.103338	0.461519	0.335811
ZEB1/S647	0.236512	0.0881836	1.05461

## Sheet: Supplementary Figure4K
Proteomic exp. NO. fo tumor tissue	Type	Abundance of TP53/S392	Abundance of TP53/S392 (Log10 transformed)
Exp031695	TP53 and IDH1 co-mutate	529656	5.72399
Exp047491	TP53 and IDH1 co-mutate	2.08594e+06	6.3193
Exp047496	TP53 and IDH1 co-mutate	1.25375e+06	6.09821
Exp040823	IDH1 mutations	1279720	6.10711
Exp040841	IDH1 mutations	1283157	6.10828
Exp040850	IDH1 mutations	1258532	6.09986
Exp047477	IDH1 mutations	1204287	6.08073
Exp047483	IDH1 mutations	1279720	6.10711
Exp047485	IDH1 mutations	1336539	6.12598
Exp047510	IDH1 mutations	1238501	6.0929
Exp050159	IDH1 mutations	1206085	6.08138
Exp031497	TP53 mutations	6.5292e+07	7.81486
Exp031685	TP53 mutations	7.00324e+07	7.8453
Exp031693	TP53 mutations	7.06069e+07	7.84885
Exp031699	TP53 mutations	6.16578e+07	7.78999
Exp032156	TP53 mutations	6.64833e+07	7.82271
Exp032159	TP53 mutations	7.01264e+07	7.84588
Exp033929	TP53 mutations	6.67166e+07	7.82423
Exp033941	TP53 mutations	6.57684e+07	7.81802
Exp037366	TP53 mutations	7.07706e+07	7.84985
Exp040807	TP53 mutations	6.57356e+07	7.8178
Exp047445	TP53 mutations	6.79779e+07	7.83237
Exp047467	TP53 mutations	6.69286e+07	7.82561
Exp047474	TP53 mutations	6.22315e+07	7.79401
Exp047490	TP53 mutations	7.02005e+07	7.84634
Exp047502	TP53 mutations	6.36631e+07	7.80389
Exp047513	TP53 mutations	6.16228e+07	7.78974
Exp031274	WT	4.3456e+06	6.63805
Exp031498	WT	5.25197e+06	6.72032
Exp031500	WT	5.81329e+06	6.76442
Exp031502	WT	4.72919e+06	6.67479
Exp031517	WT	4.93274e+06	6.69309
Exp031697	WT	4.75963e+06	6.67757
Exp031701	WT	4.58197e+06	6.66105
Exp031702	WT	5.12547e+06	6.70973
Exp031703	WT	5.12382e+06	6.70959
Exp031704	WT	5.03406e+06	6.70192
Exp032147	WT	4.60126e+06	6.66288
Exp032151	WT	4.57399e+06	6.66029
Exp032797	WT	4.76244e+06	6.67783
Exp032800	WT	5.2283e+06	6.71836
Exp033926	WT	4.82832e+06	6.6838
Exp033931	WT	6.01203e+06	6.77902
Exp036945	WT	4.38804e+06	6.64227
Exp037364	WT	5.18077e+06	6.71439
Exp040812	WT	5.89422e+06	6.77043
Exp040835	WT	4.54017e+06	6.65707
Exp040854	WT	5.41827e+06	6.73386
Exp040855	WT	4.70944e+06	6.67297
Exp040858	WT	4.55144e+06	6.65815
Exp047451	WT	5.80299e+06	6.76365
Exp047454	WT	6.08646e+06	6.78437
Exp047503	WT	5.0453e+06	6.70289
