# Supplementary material for: Proteogenomics of diffuse gliomas reveal molecular subtypes associated with specific therapeutic targets and immune-evasion mechanisms
Source: Nat Commun. 2023 Jan 31;14:505. doi: 10.1038/s41467-023-36005-1 (PMC9889805; doi:10.1038/s41467-023-36005-1)
Supplement: Supplementary file 15 — Source Data [file 41467_2023_36005_MOESM15_ESM.zip › Resource data/Supplementary Figure18.xlsx]

## Sheet: Supplementary Figure18B
symbol	C3L-00674	C3L-01043	C3L-01146	C3L-01834	C3L-02705	C3L-02955	C3L-03392	C3L-03407	C3L-03728	C3L-03968	C3N-00663	C3N-01334	C3N-01505	C3N-01851	C3N-02181	C3N-02190	C3N-02783	C3N-02786	C3N-03088	C3N-03180	C3N-03183	C3L-00104	C3L-03266	C3N-01515	C3L-00677	C3L-01156	C3L-01046	C3L-01142	C3L-02465	C3L-03400	C3N-01518	C3N-01815	C3N-02183	C3N-03182	C3L-01045	C3L-01049	C3N-01366	C3N-01816	C3N-01856	C3L-02041	C3L-02708	C3L-02900	C3L-03387	C3N-01798	C3N-02788	C3N-03070	C3L-01048	C3L-01061	C3L-01149
Macrophages M1_BLUEPRINT_1	0.178244	-0.0551425	-0.0600777	0.124508	0.327713	-0.0866403	0.0904578	0.190571	-0.0445841	-0.0064057	0.307445	-0.0261776	0.306326	0.219728	0.165797	0.143223	0.229286	0.302616	0.351667	-0.196535	0.227967	0.318789	0.202083	0.198344	0.245638	0.261884	-0.108733	-0.126503	0.304128	-0.0380807	0.136393	-0.105393	0.317013	-0.125412	0.0422569	-0.183826	0.100924	-0.0317433	-0.0973231	0.165728	-0.238013	0.332691	-0.143754	0.0596499	0.137258	-0.0426854	0.0214362	0.250412	0.28693
Macrophages M2_BLUEPRINT_1	0.000795707	0.0456405	0.0485972	0.0409995	0.189339	0.0491995	0.110444	0.0964673	0.0515845	0.00816903	0.182424	-0.0100642	0.145259	0.13791	0.0523603	0.144111	0.120818	0.188425	0.214658	0.0127615	0.0177129	0.191007	0.107552	0.128195	0.150305	0.01687	-0.0170068	-0.000362584	0.188313	-0.0133587	0.0334094	0.0255937	0.189915	-0.0705189	0.00293988	-0.0237317	0.0865614	0.0462397	-0.0826719	0.034037	-0.0250635	0.135758	0.0328083	-0.0142578	0.0812049	0.0825686	0.061418	0.114787	0.168751
Macrophages_FANTOM_1	0.0288093	0.303825	0.0364364	0.195426	0.382226	-0.173843	0.263377	0.269701	-0.0915338	0.15047	0.315881	-0.0545679	0.34328	0.243789	0.202366	0.179545	0.303966	0.399401	0.423896	-0.00128423	0.181292	0.282344	0.310838	0.104597	0.214366	0.104771	0.0499963	-0.0519644	0.336003	-0.0202545	0.170624	-0.167005	0.318168	-0.102299	-0.000224106	-0.0309775	0.19198	0.0311127	-0.108983	-0.0925769	-0.225032	0.375184	-0.0900122	0.000818499	0.086776	0.129509	0.0285083	0.292856	0.28685
Myocytes_FANTOM_1	0.0513338	0.183645	0.24541	0.181804	0.262278	0.182286	0.0368749	0.0908491	-0.0478436	0.13209	-0.273643	0.180009	-0.097222	-0.00597225	0.18036	0.148359	-0.0264086	0.172852	0.248321	0.13972	-0.400956	-0.0117092	-0.165385	0.173027	0.261728	0.0196435	-0.0974611	0.227005	0.0760908	-0.17814	0.19032	0.0709036	0.201327	-0.0324832	-0.136926	0.214551	0.00687779	0.051373	0.010077	-0.0744816	-0.00825264	0.107617	0.138084	-0.267686	0.0932115	-0.205387	0.012803	0.0606171	-0.0138047
Neutrophils_BLUEPRINT_1	0.101558	0.254659	0.243399	0.0458315	0.372921	0.0868638	-0.0768669	0.265628	0.00684603	0.185507	0.305201	0.140311	0.297089	-0.168852	0.0784572	0.0647633	0.023423	0.176048	0.27671	0.282607	0.370835	0.246557	0.226048	0.0704577	0.170822	-0.231107	0.116705	-0.0328115	0.243644	-0.275802	-0.151539	-0.0442576	0.0497887	-0.154008	-0.102872	0.195537	0.211893	0.0107735	-0.0852992	-0.244505	-0.190496	0.211996	-0.401121	-0.0744671	-0.199178	-0.0740502	-0.334778	-0.0472446	-0.311167
Neutrophils_HPCA_1	0.0141918	0.253326	0.201836	0.224415	0.268765	-0.367268	0.328236	0.433511	-0.203394	0.260509	0.337548	0.145191	0.0430194	0.315135	0.313964	0.0232205	0.324039	0.3034	0.304182	0.0913174	0.394239	0.397672	0.354223	-0.0557603	0.308262	-0.0551421	0.0892365	0.110428	0.286211	-0.125341	-0.141184	-0.0109157	-0.0398624	-0.214489	-0.115138	0.11229	0.191754	0.140812	-0.269954	0.0428051	-0.152966	0.314533	-0.109566	0.0407826	-0.0667686	0.021685	-0.270294	0.309589	0.106316
CD4+ T-cells_FANTOM_1	0.110546	0.171894	0.0379724	-0.143199	-0.0162282	0.0954336	0.0740817	0.0544625	0.212414	0.0928523	-0.0630748	0.0368327	-0.0523127	0.00442528	0.103165	0.0539806	-0.00672785	-0.0382782	0.0724059	0.00379293	-0.0844691	-0.0861529	-0.0744225	0.122365	0.163629	-0.0201624	-0.0538406	0.00929735	-0.106566	0.00293813	-0.0378798	0.0758197	-0.0110514	0.112639	0.0129841	0.0197683	0.143472	-0.0730428	0.02654	-0.0151179	-0.0332257	-0.105554	0.0332907	0.0112119	-0.0120002	0.0177987	0.0215697	-0.069881	0.0320137
CD4+ memory T-cells_FANTOM_1	0.0704595	-0.0335764	0.0427381	0.102811	0.0527988	0.0893001	-0.0504476	-0.088703	-0.00675826	0.0288052	0.0132772	0.113913	0.00447187	0.138484	-0.0096657	0.0909284	0.0465871	0.0514133	-0.0155629	0.12138	0.062579	0.054392	0.149097	-0.079932	-0.0661478	0.131427	0.0951721	0.119912	0.0658051	0.157656	0.122286	0.192749	0.115011	0.155826	0.149154	0.128376	0.0576585	0.0689617	0.181158	0.16737	0.175785	0.100512	0.118534	0.197283	0.122622	0.138043	0.0964315	0.0874966	0.0224376
CD4+ naive T-cells_FANTOM_1	-0.0679549	0.207783	-0.0869473	0.208579	0.0243361	-0.074913	0.0827204	0.0730331	0.0450289	0.11858	-0.0374159	0.0890274	0.0941971	0.202651	-0.0201905	0.0760506	0.191252	-0.101466	-0.0337079	-0.0626338	0.0545103	0.0558612	0.0619406	0.0694055	0.0739409	0.229676	-0.0340757	0.0589581	0.0943893	-0.0404057	0.0260882	0.167338	0.256621	0.0654034	-0.0686198	-0.00366092	0.0788574	-0.104491	0.0452783	0.08167	0.0463057	0.112376	0.0645883	0.0381678	0.113388	0.0611448	-0.0154371	0.0800148	0.250122
CD4+ Tem_HPCA_1	-0.0146092	0.0158403	-0.0121538	0.0710237	0.0251954	0.0439687	0.00545448	0.0430118	0.00549287	0.0367001	0.0355774	0.0607068	0.100033	0.111423	0.0367415	0.0707706	0.112411	0.0928532	0.0529688	-0.0197492	0.0786267	0.0788445	0.129471	0.0285329	0.0491819	0.0984806	0.0400377	0.0870343	0.114351	0.0627889	0.101206	0.097328	0.156836	0.0610464	0.058956	0.0575615	0.0591802	0.00437984	0.0729044	0.11147	0.117598	0.100465	0.0865842	0.0763624	0.119328	0.161449	0.0848524	0.10503	0.112153
CD8+ naive T-cells_HPCA_1	0.0130454	0.00285793	0.00174628	0.0504012	0.0316881	0.155759	0.0043108	0.0571478	0.0980057	0.0750272	-0.062197	0.0668963	-0.0326224	0.112389	0.0245395	-0.0138277	-0.0306503	0.0226456	-0.005686	0.0643521	0.0684695	-0.00341445	0.0930266	-0.0458928	0.0389677	0.0453966	0.0305766	0.156398	0.0349502	0.156132	0.0950005	0.105035	0.0574874	0.125318	0.0963646	0.0584336	0.0306874	0.0332264	0.102464	0.137066	0.104996	0.0378904	-0.0411179	0.113411	0.030702	0.0513856	-0.0262767	-0.0116925	0.0452024
CD8+ T-cells_HPCA_1	-0.0932149	-0.215932	0.01827	0.0829437	-0.160369	-0.00692201	0.0762482	-0.0689864	-0.0102919	0.0177449	0.0445935	0.115866	0.0188799	0.0282421	-0.0941029	0.0628412	0.0331917	-0.0690725	-0.0465916	0.0472887	0.0983368	0.0440335	0.0827174	0.032063	-0.134621	0.163088	0.149679	0.0598806	-0.0830223	0.0943868	0.00404725	0.118478	0.0218485	0.0211697	0.0712662	0.12126	-0.140898	-0.0526601	0.103457	0.238997	0.213687	-0.00170477	0.00885156	0.125504	0.220231	0.0860768	0.0806954	-0.0359688	0.0219351
CD8+ Tcm_HPCA_1	-0.0987068	0.0488989	-0.036006	0.213892	0.07351	0.0373244	0.054987	-0.00889504	-0.0343793	0.0655329	-0.0565537	0.0461281	0.0319363	0.0611648	0.100634	-0.019199	0.0328533	0.0134383	0.0620957	-0.0708512	0.188227	0.0419522	0.02887	-0.0139709	0.0261861	0.139451	0.110069	0.12178	0.156606	0.0794229	-0.0339101	0.0478609	0.112843	0.0479575	-0.0150606	0.0477536	0.0303316	-0.0431107	0.0490654	0.198013	0.178439	0.0342671	0.0368958	0.0737353	0.0823561	0.0531588	-0.0830593	-0.0228987	0.000794639
CD8+ Tem_HPCA_1	-0.0104147	0.0264203	0.0139651	0.0841876	0.00363398	0.0199496	0.00805013	0.00742425	0.00230218	-0.0176303	0.0293754	0.0919651	0.00309692	0.0785808	0.0131185	0.0481102	0.0660116	-0.0178346	0.0383837	0.0151028	0.107404	0.0361969	0.0611783	-0.0147626	-0.0469387	0.157906	0.0700233	0.0610584	0.0715745	0.12266	0.101367	0.0945531	0.102126	0.0613989	0.0586601	0.0875897	0.113941	0.0539167	0.104366	0.102145	0.125242	0.0523187	0.0877004	0.090995	0.0932749	0.0670549	0.0962195	0.0403877	0.0722873
Fibroblasts_FANTOM_1	0.0434527	0.0618567	0.0373938	0.109485	0.0620871	0.0338633	0.0353517	0.0259119	-0.028742	0.0500837	0.0260266	0.0714681	0.103062	0.0902053	0.0409936	0.0839695	0.125056	0.146516	0.112607	0.0387112	0.0418066	0.0467742	0.0598528	0.0502275	0.0672661	0.137591	0.0478977	0.128659	0.0968025	0.0303938	0.157218	0.0529984	0.110878	0.0166673	0.0454562	0.0602847	0.0125052	0.111299	0.0618061	0.0273564	0.0368119	0.0451162	0.0431687	0.113534	0.166582	0.120463	0.064394	0.119315	0.134807
Neutrophils_FANTOM_1	-0.0844947	0.0616259	-0.0245813	0.0175458	0.0127609	-0.00575009	0.0329006	0.05348	0.0118656	0.0232955	0.0550197	0.0714902	0.119227	0.125673	0.0293937	0.0250128	-0.0219766	0.0384559	0.0377954	0.0466866	0.170146	0.0763973	0.0987786	0.0149023	-0.00792639	-0.0350126	0.0899514	0.0421914	0.10085	0.0674931	0.0064923	0.105362	0.0605709	0.12019	0.0351894	0.0758551	0.124682	0.0155942	0.0977876	0.0540123	0.0608147	0.102502	0.0476544	0.0741271	0.0579959	0.0940132	0.036842	0.0672894	0.044954
Th1 cells_IRIS_1	0.0992912	-0.0756148	0.0137872	0.0722921	0.0462354	0.142615	-0.130516	-0.115754	0.0556129	-0.0278511	-0.114969	0.213756	-0.0577995	0.218215	0.100514	-0.0226635	0.0488355	-0.0865913	-0.00724267	0.166832	0.0277296	0.0880739	0.157397	-0.152398	-0.0720763	0.0880173	0.138166	0.148828	0.0120177	0.27039	0.137629	0.268391	0.0444744	0.241221	0.16066	0.246293	0.0485903	0.0180371	0.311546	0.266317	0.207813	0.0853052	0.195407	0.249529	0.0891191	0.0758663	0.0951096	0.0212458	-0.0175869
Th2 cells_IRIS_1	-0.0153601	0.0445952	-0.0116415	0.281619	0.024752	0.0637389	0.101489	-0.00563138	-0.219228	0.177062	-0.0852963	0.0776051	0.0146708	0.40747	0.159612	-0.381716	0.38276	0.0757499	0.0358735	0.114433	0.261355	0.450806	0.0975682	-0.177827	-0.0590218	-0.0152392	0.233354	0.180008	0.176781	0.0158778	0.292198	0.164655	-0.208361	0.442246	0.273335	0.178727	0.0292198	0.265248	0.386422	0.278474	0.199743	0.262484	-0.189368	0.20509	-0.289287	0.033942	-0.0315422	-0.0882154	-0.120369
Astrocytes_FANTOM_1	-0.153558	-0.206713	-0.0790949	-0.315395	-0.247911	0.0273715	-0.202365	-0.189103	-0.0429349	-0.187497	-0.105903	0.161063	0.263732	0.147114	0.138232	0.0932457	0.182762	0.243184	0.0190503	0.077127	0.202546	0.161457	-0.063737	0.0996043	0.253327	0.197411	0.0161622	0.27613	0.197588	-0.0502339	0.31602	-0.100399	0.159113	-0.0941388	-0.0351678	-0.0643454	0.0358266	0.103152	0.108571	-0.0987588	-0.0450448	0.24622	0.0851831	0.0391987	0.244826	0.135501	0.0116131	0.148355	0.216905
Endothelial cells_FANTOM_1	-0.314183	-0.296234	-0.288519	-0.234069	-0.344697	-0.120889	0.163334	0.101732	0.0822035	0.135932	0.138866	0.180397	0.154443	0.215222	0.0997173	-0.189452	-0.295604	-0.240106	-0.324516	0.188602	-0.0151023	-0.0214225	-0.0762894	-0.19865	0.251641	-0.169038	-0.110839	-0.108251	0.133009	-0.149433	-0.372817	0.134929	-0.0847029	0.0185376	-0.0177011	0.304299	-0.191824	-0.105236	-0.0991889	-0.131421	-0.0783459	0.167617	0.107509	-0.179231	-0.0091693	-0.202661	-0.166655	0.0257853	0.397699
Neurons_FANTOM_1	0.243	0.215052	0.143006	-0.314847	0.0507611	0.216485	0.187697	0.271044	0.39065	0.123721	-0.0478241	-0.0220791	-0.00815512	-0.200344	0.0615416	0.161864	-0.171177	-0.134624	-0.0379255	0.0858705	-0.166253	-0.130454	-0.228049	0.363638	0.292494	-0.296621	-0.218329	-0.178894	-0.186415	-0.235753	-0.266831	-0.157574	-0.242578	-0.00441293	-0.245751	-0.0637504	-0.0712258	-0.0642045	-0.170671	-0.163571	-0.20171	-0.22884	-0.199595	-0.214843	-0.193787	-0.270005	-0.137842	-0.190076	-0.0692073
Plasma cells_IRIS_1	0.011995	-0.0417291	0.0870384	0.061773	0.290221	0.267621	-0.0639912	-0.052155	0.0853489	0.0381928	0.0681536	0.269755	0.175775	-0.0539277	-0.0495729	0.130327	-0.0664029	0.168237	-0.0196133	0.221595	-0.0124532	0.214813	-0.00497931	0.0872891	-0.190506	-0.0798538	-0.065615	0.062827	0.123666	-0.134474	0.153625	-0.0295243	0.0705357	0.00461326	0.088523	0.221586	0.000648137	0.133896	0.259886	0.214687	0.141969	-0.0548632	0.118103	0.11662	0.129594	0.287527	0.0940748	-0.026181	-0.0123989
CALY	-5	-5	-5	-5	-0.447	-5	-5	-5	-5	0.271	-5	-5	-5	-5	-5	-5	-5	-5	-5	-5	-5	-5	-5	-5	-5	-5	-5	-5	-5	0.403	-0.256	-0.285	-5	-5	-5	-5	-0.195	-5	-0.237	-5	-5	-5	-5	-5	0.341	-5	-5	-5	-5
CAMKV	0.668	-1.095	-0.185	0.553	0.498	0.845	-0.815	-0.853	0.134	-0.221	0.321	0.217	-1.406	-0.355	0.397	-0.048	0.888	-0.183	2.111	1.019	-1.111	0.347	0.153	-0.421	0.688	0.131	-1.419	-1.057	0.004	-1.008	-0.064	-0.31	-0.44	-1.62	-1.543	-0.375	-0.911	-0.835	-0.51	1.293	-0.273	-0.1	1.294	0.942	2.302	0.379	-0.742	-0.63	1.62
FRMPD4	0.169	-0.493	-0.039	0.054	0.597	0.484	0.388	-0.044	-0.179	-0.389	-5	-5	-0.912	-0.081	-0.286	-5	0.049	-5	0.616	-5	-0.899	-5	-0.172	-5	-0.064	-0.219	-0.323	-1.006	0.462	-0.568	-0.63	-0.444	-0.347	-0.725	-0.01	-0.613	-0.164	-0.36	-0.956	1.033	-0.721	-5	0.021	0.186	0.213	0.132	-0.087	-0.753	-0.243
GABRA1	0.195	-1.366	0.304	-0.126	0.273	-0.095	-0.608	-1.025	0.257	-0.484	0.422	0.517	-1.905	-0.097	-0.249	-0.202	1.018	-0.508	1.784	0.44	-0.862	0.671	0.174	-0.591	0.008	0.437	-0.618	-0.975	0.006	-0.885	-0.097	-0.578	-0.647	-2.503	-0.396	-0.706	-0.755	-0.898	-0.384	0.379	-0.497	-0.172	1.581	1.064	2.172	0.139	-1.686	-0.664	-1.501
GABRG2	0.399	-0.773	0.202	-0.522	0.174	-0.369	-0.421	-0.728	0.223	-0.336	0.165	0.251	-1.646	-0.233	-0.458	-0.526	0.771	-0.916	1.38	0.465	-0.595	0.65	-0.144	-0.737	0.794	0.27	-1.217	-1.195	-0.03	-0.767	-0.54	-0.102	-0.712	-1.226	-1.694	-0.402	-0.521	0	-0.101	0.658	-2.099	-0.079	1.388	0.989	1.79	0.571	-1.495	-0.066	-0.175
GAD2	0.453	-1.395	1.472	-0.546	-0.02	-0.041	-1.142	-1.707	0.267	-0.624	-0.493	0.84	-1.737	-0.964	-1.307	-1.006	0.304	-0.643	1.039	0.408	-1.534	0.397	-1.121	-1.543	0.5	0.985	-0.984	-2.063	-0.108	-1.695	-0.482	-1.846	-0.969	-2.203	-2.451	-1.539	-1.937	-1.467	-0.682	0.512	0.391	-0.054	2.217	1.245	1.664	1.84	-1.932	-0.222	-1.181
GRIN1	1.147	-0.756	0.297	-0.184	0.262	0.059	-0.104	-0.404	0.089	-0.531	0.217	0.228	-1.206	-0.23	0.069	-0.392	0.532	-0.148	1.624	0.4	-0.764	0.443	-0.159	-0.434	0.481	0.237	-0.969	-0.646	0.054	-0.395	-0.251	-0.346	-0.402	-0.998	-1.665	-0.6	-0.629	-0.845	-0.434	0.756	-0.552	-0.097	1.487	0.857	1.981	0.257	-0.712	-0.533	-0.063
KCNC2	-5	-0.033	0.171	0.468	0.544	1.09	-0.894	0.034	-0.643	0.316	-5	-5	-0.046	-0.252	-0.627	-5	-0.226	-5	0.41	-5	-0.494	-5	0.666	-5	-0.005	-0.037	-0.626	-0.305	-0.415	-0.614	-0.124	0.354	-1.261	-0.869	-0.488	-0.644	-0.474	-0.999	0.311	-0.075	-0.51	-5	-0.414	0.159	-0.11	0.943	-0.059	-0.067	-0.635
PCP4L1	0.516	-2.405	0.096	-0.705	-0.615	0.233	-1.048	-1.027	0.197	-0.702	-1.178	0.795	-2.956	-1.012	-0.422	-0.982	0.921	-2.996	1.609	-0.205	1.851	0.662	-0.213	-1.326	0.472	0.691	-1.593	-1.63	0.022	-0.746	-0.064	-0.818	-0.493	-1.921	-3.181	-1.76	-0.727	-2.858	-1.544	0.118	-0.153	-0.389	1.42	1.351	1.753	1.061	-3.523	-0.003	0.576
RBFOX3	1.738	0.23	-0.252	-0.703	0.979	0	-0.188	-0.585	-0.472	-0.323	1.65	-0.093	-5	-0.435	-0.143	-0.084	0.418	-0.173	1.135	0.537	-0.959	0.284	-0.287	-0.003	0.053	-0.226	-0.901	-1.636	0.043	-0.778	-0.794	-0.608	-0.602	-0.99	-1.174	-1.101	-0.623	1.438	0.098	-0.204	-0.307	-0.277	-0.061	0.236	1.058	0.088	-0.512	-0.158	1.719
SLC32A1	0.676	-1.361	1.025	-1.002	0.313	-0.66	-1.584	-1.694	-0.056	-1.107	0.657	0.311	-1.231	-0.53	-1.26	-1.158	-0.046	-1.042	1.057	0.502	-1.336	0.46	-0.936	-1.188	0.274	1.251	-1.3	-1.356	0.308	-1.163	-0.614	-1.648	-1.059	-2.644	-1.649	-0.825	-1.231	-0.979	-1.047	0.34	0.238	-0.515	1.853	0.592	1.348	2.18	-1.568	-0.382	-0.87
SLC6A17	0.415	-0.696	0.636	0.273	0.087	0.272	-0.498	0.319	0.025	-0.223	-0.106	0.37	-0.939	-0.334	-0.176	-0.671	0.383	-0.873	1.653	0.917	-0.963	0.663	0.157	-0.583	0.85	0.876	-1.109	-0.699	0.014	-0.833	-0.555	-0.519	-0.119	-0.844	-1.224	-0.476	-0.569	-0.796	-0.379	0.317	-0.484	-0.359	1.216	0.765	1.67	0.811	-0.94	-0.632	-0.469
SULT4A1	0.643	-2.037	0.334	1.203	0.48	1.592	-0.785	0.411	0.241	-1.039	-0.23	0.295	-1.289	-0.5	-0.654	-0.462	0.31	-1.618	1.854	1.727	-1.625	0.249	0.074	-1.035	0.098	0.544	-1.556	-0.997	-0.29	-1.02	-0.595	0.037	0.001	-2.126	-2.151	-1.453	-0.917	-1.577	-1.509	0.896	-0.793	-0.54	1.264	1.255	1.553	0.732	-2.137	-0.682	-0.125
SYNPR	0.452	-0.584	0.768	0.802	0.415	0.168	-0.511	-0.479	0.106	-1.18	0.078	0.481	-1.363	-0.595	-0.778	-0.799	0.638	-0.662	1.776	0.849	-1.978	0.69	-0.488	-0.715	1.116	1.173	-0.889	-0.849	-0.135	-1.249	-0.718	-1.064	-0.739	-1.556	-2.4	-0.84	-0.688	-1.159	-1.08	0.563	-0.462	-0.238	1.585	1.359	2.165	0.241	-0.962	-0.611	1.758
SH3GL3	1.115	-1.759	0.289	1.247	0.225	1.525	-1.138	-0.669	0.33	-0.717	-0.046	0.581	-2.206	-0.769	-0.524	-0.622	0.635	-1.195	2.123	1.745	-1.005	0.557	0.232	-0.834	1.054	0.858	-1.227	-1.034	-0.45	-0.911	-0.492	-0.29	-0.322	-1.543	-2.078	-1.246	-1.577	-1.356	-1.328	1.101	-1.121	-0.32	1.647	1.021	2.069	-0.556	-1.415	-0.666	0.596
TPPP	0.658	-1.904	-0.108	2.52	-0.096	2.35	-0.17	0.375	1.042	-0.748	-1.061	0.671	-1.916	-0.482	-0.884	-0.025	1.189	-1.399	2.992	2.683	-2.796	0.892	0.991	-0.526	-0.235	1.304	-1.232	-0.305	-1.499	-0.261	-0.557	0.482	0.319	-1.525	-3.499	-0.849	-0.581	-1.265	-1.366	1.22	-1.186	-0.306	1.701	1.022	2.288	-0.763	-2.483	-0.921	-1.063
CD3E	0.554	1.161	-5	0.365	-5	-5	-5	-5	-0.304	-5	-5	-5	0.431	-5	-5	-5	-5	-5	-5	-5	2.11	-5	-5	-5	-5	-0.585	-5	0.958	-5	1.877	0.668	1.551	2.212	-5	-5	-5	-5	-5	-0.623	-5	-5	-5	-5	-5	-5	-5	-5	-5	-5
CD8A	-0.256	0.798	-0.403	0.074	-5	-0.022	0.046	-5	0.012	-5	-5	-5	0.11	-5	0.732	-5	0.334	-5	-0.111	-5	1.576	-5	0.247	-5	0.355	-0.128	-0.438	0.279	-5	-5	-5	-5	1.619	-0.028	-0.198	-5	-5	-5	-5	0.187	0.457	-5	-5	-0.18	-5	0.84	-5	-0.062	-5
PRF1	0.044	-0.088	0.979	-5	-5	0.723	0.061	-5	-0.022	-5	-5	-5	-0.691	0.649	1.17	0.621	-0.126	0.108	-5	-5	1.403	-0.806	-0.997	1.112	-5	-0.375	-5	1.044	0.29	-5	-5	-5	0.704	0.07	-5	-0.229	-5	-0.072	-5	-5	0.077	-5	-5	0.009	-5	-5	-5	-5	-5
CD4	0.324	0.106	0.566	0.279	0.282	0.607	0.651	1.568	0.588	1.18	0.738	0.052	0.856	0.443	0.07	0.904	-0.005	1.235	0.684	0.849	0.858	-0.348	0.212	0.117	-0.458	-0.446	1.439	1.054	0.516	1.032	0.864	0.882	1.78	0.917	-0.19	-0.136	-0.062	-0.466	-0.135	0.424	-0.024	-0.072	-0.137	0.78	0.533	0.074	-0.387	-1.045	-0.677
AIF1	0.407	0.905	0.907	0.511	0.402	0.933	0.754	1.281	1.037	1.252	0.142	0.781	1.262	0.935	0.776	1.285	0.356	0.62	0.419	0.816	1.011	-0.562	-0.5	0.86	-0.671	0.173	1.997	1.695	1.039	1.316	1.107	1.105	2.086	0.386	-0.078	0.055	-0.022	-0.107	-0.445	1.162	0.633	0.784	-0.095	0.384	0.525	0.207	-0.314	-1.087	-1.229
LST1	0.824	-0.003	0.303	0.113	0.471	1.182	0.745	1.124	0.685	0.281	0.549	-0.021	0.502	0.628	0.327	-5	0.479	-5	-5	0.522	0.502	-5	-0.425	-5	-5	-0.053	-5	0.914	0.201	0.35	0.926	0.652	1.474	0.441	-5	-0.147	-0.129	-0.347	0.45	-5	-0.22	0.397	-0.15	0.531	0.038	-5	0.022	-5	-0.33
C1QA	0.978	1.117	1.124	0.518	-0.192	1.501	0.336	1.767	0.393	0.781	1.187	-0.055	0.528	1.033	1.2	0.094	0.064	0.297	0.774	1.112	1.266	0.828	0.556	0.256	-0.984	-0.714	1.178	0.868	0.062	0.721	0.324	0.698	1.411	-0.319	1.205	-0.033	-0.126	-0.778	0.537	0.013	0.085	1.236	-0.179	-0.298	0.828	1.02	0.141	-0.981	-0.524
C3	1.229	1.259	-0.443	1.422	0.977	1.274	0.473	1.145	0.723	0.839	0.636	0.129	0.429	0.261	1.765	0.659	1.134	0.942	0.607	0.999	0.515	-0.155	-0.145	-0.005	-0.346	-1.125	0.18	-0.505	0.725	0.599	1.244	0.599	0.331	-0.235	0.387	0.375	0.306	-0.249	0.785	-0.036	0.755	0.413	-0.458	0.379	-0.362	1.583	-0.219	0.305	-1.068
CSF1R	0.5	0.068	0.428	0.525	0.339	1.566	0.877	1.986	1.123	-0.595	0.346	0.325	0.834	1.348	0.185	0.682	1.131	-0.586	1.294	0.658	0.697	0.801	-0.103	1.218	-0.188	0.236	0.749	1.215	0.334	0.223	0.953	0.869	1.903	-0.854	-0.35	-0.1	-0.338	-0.468	0.104	0.921	0.733	1.915	-0.191	0.305	0.394	1.243	-0.492	-0.669	-0.801
CX3CR1	0.604	-0.413	-0.395	0.673	0.132	-5	-5	-5	0.291	-0.543	-5	-5	0.52	-5	-5	1.083	0.925	1.406	0.684	-5	-0.314	-0.459	-0.987	-0.267	-0.72	0.369	0.673	1.236	-5	-5	-5	-5	1.285	-5	-0.253	-5	-0.755	-5	-5	0.896	0.608	-5	-5	0.036	-0.293	0.616	-5	-0.414	-5
GAS6	0.417	-0.064	0.192	0.196	0.043	-5	-5	0.7	-0.001	-0.346	0.135	-0.226	0.505	-5	-5	0.112	0.176	0.093	0.116	-0.122	-0.251	0.025	0.309	0.711	-0.205	-0.362	-0.461	0.095	-5	-0.469	-0.126	-0.028	0.483	-5	0.092	-5	-0.265	-5	0.339	0.257	-0.457	0.068	-0.095	-0.197	-0.3	-0.012	-0.108	-0.631	0.038
ITGAM	0.488	0.433	1.106	0.4	0.333	0.938	1.556	0.887	0.707	0.431	1.263	0.243	0.959	1.49	2.067	0.828	0.998	1.895	0.278	0.535	0.312	-0.302	0.402	1.426	-0.114	-0.598	2.032	1.339	0.551	0.991	0.46	0.52	1.701	0.447	0.232	-0.285	-0.315	-0.614	2.337	0.557	-0.281	-0.048	-0.368	0.036	0.031	-0.106	-0.121	-0.98	-1.127
MERTK	0.131	-0.33	0.111	0.241	0.23	0.045	0.595	0.408	-0.004	-0.122	0.453	0.325	-0.097	0.437	0.078	-0.057	0.429	0.195	0.032	-0.222	-0.422	-0.063	-0.054	0.491	-0.015	-0.271	0.62	0.457	0.396	-0.291	-0.02	-0.023	0.971	-0.286	-0.735	-0.341	-0.597	-0.364	-0.602	0.385	-0.136	0.319	0.075	0.081	0.554	0.15	0.498	0.069	-0.486
P2RY12	0.637	-1.154	-0.314	1.468	0.84	1.432	-0.034	0.97	0.859	-1.089	0.38	-0.35	0.189	-0.097	-0.246	1.637	1.265	-1.142	1.96	0.225	-0.772	-0.074	0.134	-0.167	-0.481	0.956	-0.283	0.519	-0.262	-0.074	0.624	1.308	1.258	-0.989	-0.644	0.114	-0.751	-0.343	-0.696	1.186	-0.214	1.723	0.53	0.241	0.409	1.001	-0.074	-0.701	-1.294
PROS1	1.122	1.445	0.763	1.003	0.823	1.145	0.377	0.708	0.154	0.432	0.948	-0.187	0.826	0.13	1.686	0.842	0.355	1.276	-0.079	1.111	-0.071	0.406	-0.014	0.327	0.073	-1.123	0.688	-0.17	0.268	0.87	1.139	0.216	-0.253	0.294	1.798	0.418	0.366	0.441	1.246	-0.467	0.089	-0.542	-0.867	-0.332	-0.802	0.184	-0.493	-0.301	-0.398
PTPRC	0.425	0.599	0.85	0.647	0.431	1.034	1.038	1.361	0.818	0.466	0.119	0.67	0.908	1.097	1.44	1.221	0.763	1.662	0.718	0.915	1.051	-0.248	-0.28	0.509	-0.439	-0.235	1.805	1.364	0.776	1.116	0.923	1.023	2.077	0.639	0.108	0.078	-0.092	-0.158	1.279	1.068	0.288	0.375	-0.087	0.423	0.389	0.039	0.128	-0.952	-1.092
SLC2A5	0.4	-0.599	1.2	0.592	0.214	1.429	0.896	1.808	1.223	-0.352	-0.085	0.612	1.431	1.142	0.627	1.11	1.089	1.165	0.955	1.497	0.285	-0.203	0.171	0.403	-0.338	0.424	1.645	1.194	0.412	1.124	0.853	1.321	1.97	0.401	-0.214	-0.626	0.179	-0.194	-0.178	1.41	-0.426	0.826	-0.065	0.005	-0.175	0.13	-0.457	-0.974	-1.04
SPI1	0.217	0.744	0.087	0.234	-5	0.572	0.736	0.354	0.727	-5	0.565	0.131	0.818	0.766	0.028	0.364	-0.015	0.947	0.609	0.202	0.354	-0.435	-0.576	0.338	-0.422	-0.361	1.829	1.637	1.033	0.464	0.408	0.924	1.385	0.617	0.182	0.114	-5	-0.235	0.629	-0.064	0.535	0.127	-0.292	-0.41	-5	-0.871	0.425	-0.781	-1.825
TREM2	0.765	0.153	-0.197	0.462	1.403	0.883	0.355	0.884	0.225	0.299	0.57	-0.019	0.995	0.442	0.396	0.166	0.163	-0.059	0.564	0.494	-0.551	0.238	0.241	-0.449	0.081	-0.821	0.658	0.634	0.447	-0.759	-0.166	0.691	0.174	-0.283	0.233	0.362	-0.577	-0.315	0.043	0.156	-0.125	0.138	-0.4	-0.249	-0.286	0.532	-0.33	-0.521	-0.48
CD14	0.163	0.182	0.803	0.371	0.236	1.132	1.214	2.022	0.814	0.417	0.563	0.77	1.116	1.211	0.588	1.013	0.726	1.777	0.922	1.046	0.995	0.463	-0.187	1.147	-0.72	-0.556	1.95	1.132	0.301	1.17	1.34	1.063	2.371	0.655	-0.131	-0.24	0.289	-0.229	0.238	0.854	0.559	1.339	-0.595	0.586	0.387	0.513	-0.303	-1.868	-1.19
CSTA	0.844	1.502	1.237	0.375	0.97	0.481	1.46	0.668	0.438	1.568	1.141	1.013	0.983	1.087	2.674	0.791	0.047	2.35	0.069	1.06	1.308	-0.901	-0.101	1.387	0.127	-0.771	2.445	2.135	0.855	1.931	0.799	0.872	2.046	0.705	-0.907	0.492	-0.1	0.22	1.714	0.587	0	-0.282	-0.042	0.186	0.364	-0.957	-0.214	-0.461	-1.298
FCER1G	0.199	0.355	0.967	-0.187	0.536	0.875	0.896	1.646	1.025	-0.485	0.589	0.686	1.282	0.879	1.057	1.688	0.347	1.457	0.795	1.063	0.881	-0.642	0.55	0.525	-0.653	0.128	1.996	1.979	0.854	1.405	1.408	1.293	2.297	0.971	-0.633	0.203	0.032	-0.516	0.195	1.641	0.319	0.133	0.028	0.859	0.344	-0.074	0.18	-1.357	-1.568
FCN1	2.011	2.303	1.313	-0.09	1.295	0.851	2.805	0.307	-1.501	1.678	1.702	1.676	1.554	1.27	2.326	1.086	0.822	2.67	-0.789	0.705	0.471	0.159	1.965	2.109	1.56	-0.664	2.308	0.466	1.316	1.52	1.015	0.526	0.066	0.113	0.509	0.23	0.572	-0.624	3.344	-0.192	-1.016	-0.667	-1.418	-0.257	-0.902	-0.438	0.138	-0.295	-0.232
LYZ	0.307	2.803	2.564	0.656	1.028	1.167	1.596	1.015	-0.545	1.784	1.528	0.79	0.425	1.094	3.412	1.422	0.752	2.646	-0.315	1.605	0.27	-0.098	1.081	1.77	0.705	-0.747	2.662	0.866	0.718	2.116	0.997	0.228	0.627	0.211	1.515	0.213	0.343	-0.868	2.987	-0.98	-0.679	0.105	-1.001	0.162	-0.843	-0.305	-0.748	-0.613	0.238
S100A8	2.632	2.019	1.744	0.711	1.719	1.64	2.655	1.622	-1.448	1.007	2.497	1.706	1.83	2.132	4.292	1.608	1.142	3.486	-0.439	1.075	0.792	-0.143	1.659	1.362	2.525	-1.083	2.856	0.723	1.69	2.98	0.985	-0.006	-0.056	0.071	-0.983	-0.922	-0.348	-1.128	3.271	-0.807	-0.705	-0.888	-0.685	-1.021	-1.067	-0.475	-0.345	-0.366	-0.811
S100A9	3.089	2.213	1.743	0.784	1.416	1.059	2.664	1.495	-0.732	1.469	2.298	1.083	2.071	1.322	4.426	1.377	0.616	3.182	-0.295	1.22	0.654	-0.107	1.622	1.63	2.799	-0.864	2.935	0.321	2.414	2.894	1.1	-0.259	0.786	0.163	-0.706	-0.762	-1.041	-0.892	2.022	-0.577	-0.567	-1.056	-0.749	-0.741	-0.884	-0.457	-0.769	-0.363	-0.36
[truncated: 48 more columns]
