# Supplementary material for: Proteogenomics of diffuse gliomas reveal molecular subtypes associated with specific therapeutic targets and immune-evasion mechanisms
Source: Nat Commun. 2023 Jan 31;14:505. doi: 10.1038/s41467-023-36005-1 (PMC9889805; doi:10.1038/s41467-023-36005-1)
Supplement: Supplementary file 15 — Source Data [file 41467_2023_36005_MOESM15_ESM.zip › Resource data/Figure7.xlsx]

## Sheet: Figure7A
	Patient No.	Glioma#1	Glioma#10	Glioma#102	Glioma#103	Glioma#104	Glioma#108	Glioma#109	Glioma#11	Glioma#113	Glioma#117	Glioma#119	Glioma#12	Glioma#120	Glioma#121	Glioma#122	Glioma#124	Glioma#125	Glioma#128	Glioma#129	Glioma#13	Glioma#130	Glioma#134	Glioma#135	Glioma#136	Glioma#137	Glioma#139	Glioma#14	Glioma#143	Glioma#144	Glioma#145	Glioma#146	Glioma#147	Glioma#148	Glioma#149	Glioma#15	Glioma#150	Glioma#151	Glioma#153	Glioma#154	Glioma#155	Glioma#157	Glioma#158	Glioma#159	Glioma#16	Glioma#160	Glioma#161	Glioma#163	Glioma#164
	Proteomic exp. NO. fo tumor tissue	Exp030506	Exp031496	Exp034617	Exp034618	Exp034619	Exp034628	Exp034629	Exp031497	Exp034633	Exp034644	Exp034655	Exp031498	Exp035624	Exp035626	Exp035627	Exp035651	Exp035652	Exp036294	Exp036295	Exp031500	Exp036296	Exp036307	Exp036309	Exp036311	Exp036314	Exp036938	Exp031502	Exp036945	Exp036947	Exp036949	Exp036950	Exp037363	Exp037364	Exp037366	Exp031504	Exp037368	Exp040807	Exp040809	Exp040812	Exp040815	Exp040823	Exp040825	Exp040826	Exp031505	Exp040827	Exp040828	Exp040831	Exp040832
	imune-subtype	immune-type-3	immune-type-3	Immune-type-1	immune-type-3	immune-type-3	Immune-type-2	immune-type-3	Immune-type-2	Immune-type-1	Immune-type-1	Immune-type-1	Immune-type-1	immune-type-3	Immune-type-1	immune-type-3	Immune-type-1	Immune-type-2	Immune-type-2	immune-type-3	immune-type-3	Immune-type-2	Immune-type-2	Immune-type-1	immune-type-3	Immune-type-2	Immune-type-1	Immune-type-1	immune-type-3	Immune-type-1	Immune-type-1	Immune-type-1	Immune-type-2	immune-type-3	Immune-type-1	immune-type-3	Immune-type-1	Immune-type-1	Immune-type-2	immune-type-3	immune-type-3	Immune-type-2	Immune-type-1	Immune-type-2	immune-type-3	Immune-type-1	Immune-type-2	Immune-type-2	Immune-type-2
Transcriptome GSVA scores	Th1 cells	0	0	n.a.	n.a.	n.a.	n.a.	n.a.	0.3379	n.a.	0.3444	n.a.	n.a.	n.a.	n.a.	n.a.	n.a.	n.a.	n.a.	n.a.	0.2702	n.a.	0.066	n.a.	0.2921	n.a.	n.a.	n.a.	0.2282	0	n.a.	0.2312	0.1533	0.3806	0.3811	n.a.	0.006	0.4542	0.4562	0.2618	n.a.	0.4118	n.a.	0.1589	n.a.	n.a.	n.a.	0.3495	0.3078
	Th2 cells	0.3881	0.1152	n.a.	n.a.	n.a.	n.a.	n.a.	0	n.a.	0	n.a.	n.a.	n.a.	n.a.	n.a.	n.a.	n.a.	n.a.	n.a.	0	n.a.	0.0081	n.a.	0	n.a.	n.a.	n.a.	0	0.256	n.a.	0.0488	0.2335	0	0	n.a.	0.4892	0	0	0	n.a.	0.0237	n.a.	0.1267	n.a.	n.a.	n.a.	0.2031	0
	Macrophages	0.011	0.0123	n.a.	n.a.	n.a.	n.a.	n.a.	0.0009	n.a.	0	n.a.	n.a.	n.a.	n.a.	n.a.	n.a.	n.a.	n.a.	n.a.	0.0052	n.a.	0	n.a.	0.0061	n.a.	n.a.	n.a.	0.1862	0	n.a.	0	0.0011	0.03	0.0416	n.a.	0	0.0149	0	0.0091	n.a.	0.002	n.a.	0	n.a.	n.a.	n.a.	0	0.0398
	Macrophages M2	0.002	0.0008	n.a.	n.a.	n.a.	n.a.	n.a.	0.0094	n.a.	0	n.a.	n.a.	n.a.	n.a.	n.a.	n.a.	n.a.	n.a.	n.a.	0	n.a.	0.0031	n.a.	0	n.a.	n.a.	n.a.	0.0448	0	n.a.	0	0	0.0152	0.0131	n.a.	0	0.0261	0	0.0004	n.a.	0.006	n.a.	0.0165	n.a.	n.a.	n.a.	0.007	0.0363
	Neurons	0.0488	0.028	n.a.	n.a.	n.a.	n.a.	n.a.	0.0474	n.a.	0.1568	n.a.	n.a.	n.a.	n.a.	n.a.	n.a.	n.a.	n.a.	n.a.	0.0126	n.a.	0.0753	n.a.	0.0976	n.a.	n.a.	n.a.	0.0037	0.0997	n.a.	0.0316	0.0164	0.099	0.0236	n.a.	0.0465	0.1114	0.0982	0.1978	n.a.	0.0002	n.a.	0.0369	n.a.	n.a.	n.a.	0.0246	0.0733
Proteome GSVA scores	CD4+ T-cells	0.1624	0.1157	0.1088	0.1024	0.0911	0.1367	0.1342	0.0358	0.1116	0.0816	0	0	0.0546	0	0.1567	0.0311	0.076	0.0742	0.0343	0.1981	0.188	0.0969	0.0867	0.1646	0.0809	0.1556	0.0773	0.1184	0	0.0956	0.1588	0.0275	0.1638	0.123	0.0094	0.0766	0.1266	0.2388	0.1286	0.0791	0.1076	0.1522	0.1213	0.1974	0.1573	0.1465	0.1115	0.182
	CD4+ Tcm	0.0667	0.0496	0.0363	0.0403	0	0.0315	0.0103	0.0201	0.0094	0.0156	0.0179	0.0303	0	0	0.0014	0	0.1553	0	0.0003	0	0	0	0	0.1229	0	0.0471	0	0	0.0237	0.0093	0.0493	0.0046	0.0494	0	0	0	0.024	0	0.084	0.021	0.03	0	0	0	0.0677	0.0894	0.0337	0.0004
	CD4+ memory T-cells	0.195	0.4308	0.2771	0.2129	0.1574	0.187	0.2221	0.3388	0.141	0.1824	0.0393	0.3362	0.2605	0.1727	0.278	0.1692	0.2352	0.2027	0.0053	0.3002	0.3593	0.25	0.1051	0.2126	0.3396	0.2764	0.3187	0.2931	0.0211	0.1608	0.3118	0.266	0.3707	0.3623	0.2722	0.2464	0.0402	0.3128	0.1342	0.2674	0.26	0.2592	0.2044	0.3119	0.1482	0.1859	0.2854	0.1484
	CD4+ naive T-cells	0.0115	0	0	0	0	0.0781	0.0445	0.0184	0.0101	0	0.0405	0	0.0018	0.0016	0.0464	0	0	0.0845	0.0037	0.0924	0.0556	0.0333	0	0.037	0.0144	0.0877	0.0252	0	0.0589	0.0578	0	0	0	0	0.0343	0	0.1318	0.0326	0.0411	0	0	0.0089	0.0082	0.1014	0.0603	0	0	0.0579
	CD8+ naive T-cells	0.1812	0.117	0.1262	0.1263	0.1203	0.1963	0.0786	0.2346	0.1934	0.2359	0.163	0.1645	0.1132	0.0911	0.1213	0.2174	0.1477	0.1977	0.2181	0.0985	0.1695	0.2755	0.2269	0.1585	0.2062	0.2462	0.1926	0.1245	0.1117	0.1781	0.2137	0.0647	0	0.06	0.1271	0.19	0	0.1222	0.1425	0.2993	0.1513	0.1256	0.1892	0.0794	0.192	0.1758	0.247	0.1045
	Th1 cells	0.1835	0.0477	0.2231	0.2456	0.0222	0.1994	0.0409	0.3679	0.2758	0.2478	0.1961	0.2696	0.086	0.1229	0.1142	0.2272	0.2934	0.3871	0.0583	0.2339	0.2366	0.2443	0.1383	0	0.2564	0.3192	0.2529	0.202	0.2021	0.2272	0.3428	0.2052	0.2091	0.3258	0.1197	0.1735	0.3256	0.3282	0.023	0.2368	0.2675	0.1201	0.3285	0.0808	0.3434	0.126	0.2565	0.2058
	Th2 cells	0.0135	0.1233	0.1328	0.0703	0.0829	0.0692	0.1457	0	0.1005	0	0.0167	0.0348	0.0845	0.1096	0.1101	0.0869	0.1062	0.0835	0.1322	0.0164	0.1231	0.1159	0.0531	0.1132	0.1366	0.101	0.0769	0.1102	0.1148	0.0594	0.1482	0.0682	0.0257	0.1436	0.0546	0.1227	0.0325	0.1116	0.0518	0.0148	0.0946	0	0.0632	0.1778	0.0585	0.151	0.0926	0.0963
	CD4+ Tem	0	0.2472	0.1516	0.1155	0.1262	0.0889	0	0.2463	0.1038	0	0.0904	0.0228	0.1182	0.0605	0.0808	0.1179	0.1934	0	0.1646	0.032	0.0618	0.0837	0	0.0497	0.0594	0.0029	0.1299	0.2025	0.1132	0.0346	0.0622	0.1008	0.1873	0.115	0.2148	0.1575	0.0099	0	0	0.1535	0.0737	0	0.0687	0.0907	0.03	0.0285	0.0882	0.0978
	CD8+ T-cells	0	0	0	0	0.0013	0.0957	0	0.0458	0.0248	0	0	0	0	0.0757	0	0	0.0336	0	0.0439	0	0.0786	0.0324	0.027	0	0.0515	0.0077	0	0.0385	0	0.0059	0	0.0076	0	0.0022	0	0	0	0.0059	0	0.0263	0	0	0.0181	0.1061	0	0.0941	0.0604	0
	CD8+ Tcm	0	0.0958	0	0	0	0	0	0.0458	0	0	0	0	0	0	0	0	0	0	0	0	0	0	0	0	0	0.0053	0	0	0	0	0	0	0	0.079	0	0	0	0	0.0084	0	0	0	0	0.1208	0.005	0.0329	0.0789	0.0021
	CD8+ Tem	0	0.1083	0.0209	0	0.0703	0	0	0.20463	0	0	0	0	0.0734	0	0	0	0	0	0.0538	0.1166	0.0587	0	0	0	0	0	0.0378	0.1334	0	0	0	0.0505	0.0535	0.0785	0.0971	0.0179	0	0	0	0	0.0108	0.0135	0.0771	0.1447	0	0.1004	0.0392	0.0334
	DC	0.0498	0.0325	0.0492	0.0545	0.0488	0	0.0363	0.0222	0.0055	0.0039	0.0991	0.0338	0	0.0362	0.0454	0.0285	0	0	0.0468	0.0388	0.0145	0.0535	0.0198	0.0997	0	0.0125	0.0305	0.0431	0.0592	0.017	0.1056	0.013	0	0.0169	0.0247	0.0544	0.001	0	0.0742	0.0016	0.0468	0.0415	0.0384	0.0352	0	0.0086	0.0097	0.083
	Fibroblasts	0.1066	0.0171	0.1029	0.032	0.0458	0.0233	0	0	0	0	0	0.0438	0	0.0567	0.1407	0	0	0	0.0084	0	0	0	0	0	0.0441	0.1271	0.0484	0.0488	0	0	0	0.1634	0	0	0.0387	0.0622	0.0046	0	0	0	0.0964	0.1759	0.0855	0	0	0.0533	0	0
	Macrophages	0.1388	0.1648	0.0094	0.1891	0.0747	0.0505	0.0943	0.0411	0.0786	0	0.0706	0.0531	0.1332	0.083	0.0941	0.0206	0	0	0.1087	0.0689	0.137	0.1219	0.0324	0.0181	0.0343	0.0253	0.1067	0.2412	0.0437	0.0571	0.0164	0.0694	0.1595	0.1456	0.1536	0.1676	0.0954	0.0366	0.065	0.0763	0.0626	0.0469	0.1483	0.1739	0.1015	0.002	0.1169	0.0812
	Macrophages M1	0	0	0	0	0	0	0	0	0	0	0	0	0	0	0.0006	0	0	0	0	0	0	0	0	0	0	0	0.0091	0.0206	0	0	0	0	0	0	0	0	0	0	0	0	0	0	0.0081	0	0	0	0	0
	Macrophages M2	0.2805	0.2483	0.073	0.2814	0.2035	0.2036	0.2973	0.1432	0.1186	0.1973	0.23	0.2045	0.2628	0.2093	0.142	0.0984	0.1743	0.0387	0.3197	0.2637	0.1588	0.2864	0.1954	0.1812	0.2107	0.0944	0.1759	0.3514	0.234	0.0763	0.1407	0.3021	0.26	0.2806	0.2698	0.2802	0.2014	0.1681	0.2256	0.266	0.2052	0.2837	0.2365	0.3648	0.2182	0.2484	0.2764	0.2654
	Monocytes	0	0.0485	0	0	0.0822	0	0	0.002	0	0	0	0.0716	0.2274	0	0.1778	0	0	0	0	0.0578	0	0	0	0	0	0	0	0.0384	0.0168	0	0.0119	0.0216	0.092	0.0203	0.1124	0.031	0	0	0	0.1739	0	0	0	0.0281	0	0	0.007	0
	Neutrophils	0	0.1603	0.0043	0.0618	0.0837	0	0.0061	0	0	0.0237	0.042	0	0.2097	0.0641	0.1104	0.0432	0	0	0.0396	0.072	0.0246	0	0.0205	0.0688	0.0106	0	0	0	0.0821	0.013	0.0529	0.0387	0.1406	0.0517	0.1521	0.0335	0.011	0.0442	0.0474	0.1175	0.05	0.0111	0.0079	0.1281	0	0.0116	0.0445	0
	Astrocytes	0	0	0	0	0	0	0	0	0	0	0.0103	0	0	0	0	0	0	0	0	0	0	0	0	0	0	0	0	0	0.0092	0	0	0	0	0	0	0.0565	0	0	0	0	0	0	0	0	0.0119	0	0	0
	Endothelial cells	0	0	0.0191	0	0	0.0411	0.013	0.0501	0	0	0.0252	0	0	0.0458	0	0	0.0145	0.0177	0	0.015	0.0106	0.0346	0	0	0.036	0.0773	0.0843	0.0122	0	0	0	0	0.0022	0	0	0.0253	0	0.0394	0	0	0.0732	0.0916	0.092	0	0.0605	0.0287	0	0.0191
	Myocytes	0.0812	0	0.0128	0	0	0.0475	0	0.022	0.0145	0	0	0	0	0	0	0.0372	0	0	0	0.0086	0	0.002	0.011	0.0222	0.0087	0.0512	0.1214	0.0147	0.0394	0.0308	0.024	0	0.0189	0.0318	0.0373	0.0337	0.0173	0	0	0	0.0113	0.0075	0	0.016	0.0018	0.0277	0	0.0321
	Neurons	0.1192	0.0258	0.0508	0.0513	0.0521	0.0812	0.0463	0.068	0.0814	0.1316	0.1123	0.0361	0.0606	0.0697	0.0125	0.1444	0.0661	0.0423	0.0926	0.0185	0.0488	0.0769	0.1653	0.1426	0.0352	0.082	0.0301	0.0307	0.1186	0.0999	0	0.0475	0.0674	0.0633	0.0322	0.0363	0.1028	0.108	0.1667	0.0731	0.104	0.1027	0.0453	0.0071	0.1021	0.0792	0.0811	0.0831
	Plasma cells	0.0499	0.0111	0.1079	0	0.0174	0.0191	0.0364	0.0838	0.0699	0.0827	0.151	0.0371	0	0.092	0	0.142	0.1413	0.0538	0.0564	0.0188	0	0.0129	0.0322	0.0819	0.0081	0.094	0.0855	0.0244	0.0626	0.1474	0.1504	0.0716	0.0855	0.1396	0	0.0902	0.1833	0.0473	0.1212	0	0.0585	0	0.0056	0.0475	0.1771	0	0	0.1333
Pathway proteome based	Regulation of b cell differentiation	-0.583791	-0.556879	-0.528255	-0.841718	-0.394358	0.372199	-0.614622	0.89416	-0.685935	-0.748545	-0.801724	-0.731159	0.783207	0.744683	-0.466287	-0.817433	0.510553	0.704016	-0.626033	-0.534041	0.799642	0.703093	-0.774045	-0.465299	0.554912	0.413802	-0.643347	0.360348	0.520709	-0.716627	-0.603353	-0.596568	0.656653	0.837697	-0.750467	0.572187	-0.606691	0.494629	-0.732917	0.453923	0.812758	-0.55978	0.715087	0.335905	0.367632	0.634854	-0.435282	0.708397
	Regulation of type i interferon mediated signaling pathway	0.203797	0.444769	0.429237	-0.386562	-0.355229	-0.367882	0.268894	0.539335	0.417018	0.324473	0.424735	0.289912	0.277825	0.46668	-0.299934	-0.4606	0.232281	0.320324	0.667698	0.491794	0.310306	0.427515	-0.417229	-0.496604	0.274936	-0.298664	0.397043	0.614491	-0.470176	0.350677	0.387785	0.384918	0.526306	0.491153	-0.199413	0.367689	0.282708	0.459408	-0.474226	0.249821	0.430144	0.339599	0.299054	0.298401	0.414207	0.332336	-0.298271	0.254131
	T cell activation	-0.494528	-0.434496	0.218451	-0.428952	-0.298769	0.329611	0.324153	0.476782	-0.314035	0.443596	-0.398109	-0.227028	0.37196	-0.276711	0.535547	-0.307559	0.362935	0.615334	-0.501813	0.492635	0.363003	0.383031	-0.341491	-0.525581	0.359077	-0.473566	0.226401	-0.309428	-0.625112	-0.375023	0.458206	-0.581188	0.391091	-0.45921	-0.257876	-0.297458	-0.343821	0.411202	-0.548449	-0.471908	0.237961	0.308182	-0.25048	0.351644	-0.229175	0.527437	-0.364218	0.424524
	T cell receptor signaling pathway	-0.607857	0.320794	0.650104	-0.3186	0.555802	-0.258542	0.284012	0.367207	0.291967	0.413281	-0.231804	0.358609	0.639649	0.395266	0.643373	-0.355499	0.281825	0.657697	-0.202737	0.635831	0.37732	0.296532	-0.387638	-0.278465	0.635952	-0.470307	0.301652	0.607186	-0.348594	-0.332119	0.659855	-0.270584	0.638686	0.374265	0.613585	0.310313	0.666789	0.31672	-0.465815	0.337319	0.700758	0.646351	0.270696	0.530503	0.626255	0.371546	0.207999	0.620551
	Macrophage colony stimulating factor production	0.366381	0.568685	0.258861	0.540351	0.589044	-0.374434	0.547485	-0.359723	-0.380476	-0.240753	0.406459	0.469613	0.424214	0.174527	0.599674	-0.368199	-0.259464	-0.300188	0.437414	-0.253867	0.517317	0.145914	-0.378937	0.25521	0.220913	-0.264335	0.311864	0.42575	0.212758	-0.216647	0.307947	-0.382021	0.346747	0.546244	0.515368	0.502731	0.38901	-0.420494	-0.31234	0.450758	0.18101	-0.225683	0.403452	0.501173	-0.205444	0.409372	0.433539	0.231712
	Interleukin 1 alpha production	0.539644	0.63633	0.622627	0.697528	0.380996	0.22589	0.504658	-0.652384	-0.440376	-0.562014	0.445082	0.480472	0.674707	0.537836	0.370227	0.378433	0.37473	-0.366471	0.351652	0.356916	-0.402789	-0.31227	0.453341	-0.370593	-0.523221	-0.744119	0.620476	0.443127	0.691478	-0.365663	-0.67921	0.499178	-0.314227	0.339535	0.684298	0.246188	0.221926	-0.585024	0.376915	0.408577	-0.692391	-0.435348	-0.430654	0.441757	-0.240262	-0.389618	-0.464189	-0.361588
	Onterleukin 18 production	-0.557303	0.490406	0.213536	0.642565	0.442074	-0.375761	0.237157	0.21672	-0.279003	0.244567	-0.224473	0.564725	0.57424	-0.25234	0.581357	-0.387135	-0.267877	-0.307297	0.200329	0.391817	0.310624	0.369252	-0.456566	-0.280912	-0.248503	-0.323061	0.408524	0.644442	-0.250289	-0.233823	0.384418	0.58293	0.500153	0.347993	0.409921	0.407976	-0.210299	0.321519	-0.486144	0.496957	-0.236366	-0.339103	0.263028	0.500388	0.305506	0.207953	-0.204557	-0.258311
	Macrophage activation	-0.185574	0.308243	-0.168724	0.352027	0.344922	-0.312959	0.2069	-0.284216	-0.256237	-0.256281	-0.182868	0.208826	0.39492	-0.267456	0.373654	-0.266246	-0.378547	-0.381198	0.246584	0.354366	0.179571	0.237002	-0.22139	0.129725	-0.351796	-0.299725	0.17085	0.313699	0.169519	-0.263322	-0.205066	0.184317	0.221141	-0.166676	0.336298	0.365328	-0.232611	-0.31227	-0.286809	0.346498	-0.194136	-0.244286	0.232792	0.238755	-0.244731	-0.308519	0.285033	-0.229022
	Macrophage cytokine production	0.246276	-0.322836	-0.255985	0.378278	0.363027	0.161971	0.371157	-0.351309	-0.373505	-0.298769	-0.419483	-0.318893	0.254351	0.293957	0.552561	0.382355	0.259637	-0.502569	0.525534	-0.195833	-0.291321	0.263413	-0.232534	-0.404769	-0.342224	-0.329928	0.223316	0.306715	0.315888	-0.503494	-0.363721	-0.413554	-0.409887	-0.476931	0.387117	0.170383	-0.340154	-0.439344	-0.356592	0.322245	0.251164	-0.285598	0.518322	0.182037	-0.302532	-0.274269	-0.417866	-0.252037
	Macrophage migration	0.27033	0.309139	-0.160589	0.31462	0.443163	-0.340928	0.255375	-0.271349	-0.202431	-0.182515	0.240958	-0.182973	0.408996	-0.15736	0.400523	0.261257	-0.357923	-0.359781	0.325864	0.236536	0.299442	0.263763	0.294711	0.181648	-0.321543	-0.283373	0.225365	0.200459	0.299632	0.178386	-0.361874	-0.169952	-0.256707	-0.23929	0.27529	0.210156	-0.246444	-0.427299	0.190156	0.305743	-0.299988	0.262696	0.166344	0.143984	-0.227447	-0.158865	0.177134	-0.272249
	Neurotrophic factor receptor signaling pathway	-0.251343	-0.479461	-0.505965	-0.656003	-0.590887	0.488029	-0.392088	-0.502429	0.387922	0.682131	0.36015	-0.230995	-0.246741	-0.535029	-0.612302	0.419484	-0.515679	-0.381798	-0.261149	-0.618707	-0.513964	-0.585528	0.48725	-0.171328	-0.597099	-0.403455	-0.441618	-0.603046	-0.418181	0.238201	-0.603823	-0.583385	-0.407007	-0.598154	-0.468584	-0.48576	0.547613	0.45272	0.655265	-0.552406	-0.451455	-0.355905	-0.642219	-0.642829	-0.403257	-0.412105	-0.496643	0.321291
	Calcium ion regulated exocytosis of neurotransmitter	-0.548859	-0.532561	-0.481621	-0.610796	-0.44072	-0.453977	-0.400797	-0.60479	-0.54515	0.301346	0.277552	-0.445867	-0.443435	-0.510318	-0.517175	-0.494795	-0.502923	-0.630628	-0.365609	-0.583537	-0.50818	-0.546111	0.378189	0.509585	-0.631973	-0.650557	-0.492249	-0.643748	-0.440829	-0.374179	-0.58334	-0.591028	-0.359111	-0.281784	-0.555023	-0.425228	0.356603	0.258914	0.574718	-0.411769	-0.547358	-0.488939	-0.494997	-0.623367	-0.33644	-0.504312	-0.433981	-0.261304
	Positive regulation of synaptic transmission gabaergic	-0.21594	0.169019	-0.326954	-0.507149	0.275772	0.349595	0.36065	0.214049	0.200536	0.346304	0.263585	-0.359967	-0.461672	-0.239584	-0.304221	0.431306	-0.24574	0.293136	-0.341342	-0.294868	0.255053	-0.380706	0.270795	0.44428	0.219034	0.239728	-0.130558	-0.348999	-0.303619	0.211002	-0.62081	-0.317971	0.211549	-0.335379	-0.400759	0.379863	0.202066	0.332416	0.258113	-0.371663	0.357248	0.21234	0.291682	-0.360315	0.272967	0.296309	-0.263984	-0.391075
	Regulation of synaptic transmission gabaergic	-0.251349	-0.268544	-0.212691	-0.555285	-0.311198	-0.216974	-0.452788	-0.386493	-0.266911	0.264762	-0.162539	-0.357538	-0.444875	-0.405194	-0.390142	0.254018	-0.423351	-0.206122	-0.226183	-0.36024	-0.365108	-0.341216	0.263355	0.47445	-0.444139	-0.220062	-0.342159	-0.416139	0.258938	0.278105	-0.403415	-0.384462	-0.220383	-0.343766	-0.473206	-0.328934	0.351941	0.263571	0.468669	-0.318136	-0.257885	-0.282735	-0.353191	-0.4547	0.290679	-0.173416	-0.416251	-0.338113
Protein expression	NFKB1	0.5106	1.67271	8.987	0.0437	1.85877	0.598916	0.0165	0.0699	0.0213	0.0463035	2.3787	0.0324	0.10651	1e-05	0.19701	0.0109	0.093	0.1609	0.0198	1e-05	7.7667	0.0126437	9.54371	0.0061	0.1102	0.195112	0.0491	0.0159	1e-05	9.6928	1e-05	0.2242	0.0650438	5.57831	0.1146	0.0283	0.967052	0.145653	0.169974	0.0099	6.12564	0.0551975	0.0574	1.2353	1.1202	4.82891	0.0962	0.0847
	ACTR2	15.0349	16.9837	17.0949	10.1155	8.084	22.6561	7.2595	23.9167	17.9799	36.0063	6.9992	9.1439	10.2697	18.4323	21.296	61.5496	16.9131	23.751	15.6993	12.8034	5.8886	2.8443	48.7034	17.7479	2.402	15.4191	10.3988	8.4197	14.8678	10.0846	11.5609	11.0026	8.6699	16.9906	11.3896	12.5556	11.3708	16.3242	13.2796	11.7368	10.8135	12.006	54.4092	18.2513	42.0324	6.8483	21.9525	11.3206
	AKT3	0.0774	0.0414	0.0755	0.0445	0.0714	0.2	1e-05	0.1317	0.1979	0.0349	0.0928	0.217	1e-05	0.0899	0.0181	0.0526	0.1742	0.064	0.5783	0.0793	0.0793	0.0855	0.122	1.2676	0.6486	0.0993	0.0353	0.0584	1.3199	1.4944	0.125	0.1282	0.0132	0.3001	0.7031	0.547	0.0159	0.8493	0.0162	0.0705	0.0267	0.3048	0.035	0.1426	0.0755	0.0944	0.1954	0.2859
	CACNA2D2	1e-05	1e-05	1e-05	1e-05	1e-05	1e-05	1e-05	1e-05	1e-05	1e-05	1e-05	1e-05	1e-05	1e-05	1e-05	1e-05	1e-05	1e-05	1e-05	1e-05	1e-05	1e-05	1e-05	1e-05	1e-05	1e-05	1e-05	1e-05	1e-05	1e-05	1e-05	1e-05	1e-05	1e-05	1e-05	1e-05	1e-05	1e-05	1e-05	1e-05	1e-05	1e-05	1e-05	1e-05	1e-05	1e-05	1e-05	1e-05
	CAMK2B	3.4705	0.1625	3.1355	1.6082	1.5054	4.4699	1.0942	1.2037	4.9709	1.5206	1.2034	1.2065	1.4332	0.3824	0.3926	0.4869	6.9099	3.8458	28.6332	1.7647	3.0488	1.0522	0.4824	0.4939	0.8336	1.3166	0.4047	2.8946	0.4762	1.8863	1.6798	2.7189	0.2055	2.9941	1.4596	2.3749	2.0496	1.4154	0.3111	1.6741	2.5563	3.7602	0.5752	2.775	0.4092	0.5069	2.4938	1.209
	CD163	0.0081	0.2428	0.165	0.1782	0.1081	0.1921	0.1668	0.4909	1e-05	0.7896	0.0547	0.0208	0.0991	0.0675	0.2466	0.2999	1e-05	1e-05	1e-05	1e-05	0.0424	0.0387	0.152	0.2441	0.0021	1.0697	0.1102	0.0071	1e-05	1e-05	0.0115	1e-05	0.0934	0.4655	0.0121	0.0535	0.2036	0.1426	0.272	0.0071	0.0637	1e-05	1.5521	1e-05	0.421	0.0652	0.0176	0.0273
	CD274	1e-05	0.0183	0.00615208	0.000745808	0.00734101	0.00792078	0.00750743	0.00167106	0.0394	0.00526921	0.50671	1e-05	0.0126	0.0187	0.00495474	0.00614221	1.01768	0.0266	0.00615011	1e-05	0.00762259	1e-05	0.00534949	0.2601	1.0418	1e-05	1.44634	1e-05	0.00507626	0.0194	1e-05	0.00526289	0.0319	0.00618692	0.000742425	0.979249	0.00597666	0.00593454	1e-05	0.00743047	0.00709867	0.00687903	0.0501	1.14	0.00697086	0.0068622	1.08272	0.0561181
	CD33	1e-05	1e-05	1e-05	1e-05	1e-05	1e-05	1e-05	1e-05	1e-05	1e-05	1e-05	1e-05	1e-05	1e-05	1e-05	1e-05	1e-05	1e-05	1e-05	1e-05	1e-05	1e-05	1e-05	1e-05	1e-05	0.0103	1e-05	1e-05	1e-05	1e-05	1e-05	1e-05	1e-05	1e-05	1e-05	1e-05	1e-05	1e-05	3.0731	1e-05	1e-05	1e-05	0.1287	1e-05	1e-05	1e-05	1e-05	1e-05
	CD70	1e-05	1e-05	1e-05	1e-05	1e-05	1e-05	1e-05	15.7073	1e-05	1e-05	1e-05	1e-05	1e-05	1e-05	1e-05	1e-05	1e-05	1e-05	1e-05	1e-05	1e-05	1e-05	1e-05	1e-05	1e-05	1e-05	1e-05	1e-05	1e-05	1e-05	1e-05	1e-05	1e-05	1e-05	1e-05	1e-05	1e-05	1e-05	1e-05	1e-05	1e-05	1e-05	1e-05	1e-05	0.3503	1e-05	1e-05	1e-05
	CDK9	0.0436	0.1236	0.0178	0.1737	0.0741	0.0296	0.0518	0.1801	0.039	1e-05	0.0087	0.0145	0.048	0.0827	0.0197	0.205	0.038	0.0799	0.0265	0.0221	1e-05	1e-05	1e-05	0.1058	0.0533	0.0981	0.0792	0.1097	0.0941	0.0113	0.0387	0.0058	0.0111	0.1017	0.0314	0.1203	0.0545	0.1455	0.0213	0.014	0.0203	0.1759	0.2093	1e-05	0.1283	0.0205	0.0275	0.0599
	CSF1	1e-05	1e-05	1e-05	1e-05	1e-05	1e-05	1e-05	1e-05	1e-05	1e-05	1e-05	1e-05	1e-05	1e-05	1e-05	1e-05	1e-05	1e-05	1e-05	1e-05	1e-05	1e-05	1e-05	1e-05	1e-05	1e-05	1e-05	1e-05	1e-05	1e-05	1e-05	1e-05	1e-05	1e-05	1e-05	1e-05	1e-05	1e-05	1e-05	1e-05	1e-05	1e-05	1e-05	1e-05	1e-05	0.0104	1e-05	1e-05
	CSF1R	0.0134	1e-05	1e-05	1e-05	1e-05	0.0058	1e-05	1e-05	1e-05	1e-05	1e-05	1e-05	0.0029	1e-05	0.0068	1e-05	1e-05	1e-05	1e-05	1e-05	1e-05	1e-05	0.0052	0.0092	1e-05	0.0079	1e-05	1e-05	1e-05	1e-05	1e-05	1e-05	0.0011	1e-05	1e-05	0.0043	1e-05	1e-05	1e-05	1e-05	1e-05	1e-05	1e-05	0.0267	1e-05	1e-05	1e-05	1e-05
	FCAR	1e-05	1e-05	1e-05	1e-05	1e-05	1e-05	1e-05	1e-05	1e-05	1e-05	1e-05	1e-05	1e-05	1e-05	0.0568	1e-05	1e-05	1e-05	1e-05	1e-05	1e-05	1e-05	1e-05	1e-05	1e-05	1e-05	1e-05	1e-05	1e-05	1e-05	1e-05	1e-05	1e-05	1e-05	1e-05	1e-05	1e-05	1e-05	1e-05	1e-05	1e-05	1e-05	0.1241	1e-05	1e-05	1e-05	1e-05	1e-05
	GABARAPL2	1.1453	0.0612	2.4489	0.1333	0.8266	0.4095	0.4646	0.8164	4.4917	0.8574	0.7302	0.4618	0.4383	0.1554	0.3352	0.4281	4.6671	1.4842	8.5452	10.0866	0.7589	0.2549	0.642	2.2946	1.3426	0.4709	0.5252	5.3174	1.259	1.7414	2.4763	2.189	0.1283	1.6923	0.709	0.7292	0.7211	0.6245	1e-05	0.5993	1.3231	0.4088	0.5782	0.5486	0.6761	0.3423	0.6586	0.4899
	GABBR1	0.2315	1e-05	0.3623	1e-05	1e-05	0.5432	1e-05	1e-05	0.4443	1e-05	0.02	0.021	1e-05	1e-05	1e-05	1e-05	0.6936	1e-05	0.6561	0.0827	0.1374	1e-05	1e-05	1e-05	0.0181	1e-05	1e-05	0.2557	0.0149	0.0782	0.0829	0.0911	1e-05	1e-05	0.358	0.1559	1e-05	1e-05	1e-05	1e-05	0.0024	1e-05	1e-05	0.2162	1e-05	1e-05	0.0081	0.0037
	GABBR2	1e-05	1e-05	0.0302	1e-05	1e-05	1e-05	1e-05	1e-05	0.0755	1e-05	1e-05	1e-05	1e-05	1e-05	1e-05	1e-05	0.0377	1e-05	0.984	0.0435	0.0628	1e-05	1e-05	1e-05	1e-05	1e-05	1e-05	0.1793	1e-05	0.0081	0.0756	0.0538	1e-05	1e-05	0.0823	1e-05	1e-05	1e-05	1e-05	1e-05	0.03	1e-05	1e-05	0.0432	1e-05	1e-05	0.0505	1e-05
	GABRA1	0.950946	1e-05	1.7926	1e-05	1e-05	1e-05	1e-05	1e-05	1.11626	1e-05	1e-05	1e-05	1e-05	1e-05	1e-05	1e-05	1.01299	1e-05	1.68906	1.10382	1e-05	1e-05	1e-05	1e-05	1e-05	1e-05	1e-05	0.412424	1e-05	0.0733	1.26014	0.234786	1e-05	1e-05	0.0198	1e-05	1e-05	1e-05	1e-05	1e-05	1e-05	1e-05	1e-05	0.0208751	1e-05	1e-05	1e-05	1e-05
	GABRB2	0.0682	1e-05	0.0062	1e-05	1e-05	1e-05	1e-05	1e-05	0.3546	1e-05	1e-05	1e-05	1e-05	1e-05	1e-05	1e-05	0.1087	1e-05	3.0982	0.002	0.0337	0.0281	1e-05	1e-05	1e-05	1e-05	1e-05	0.1658	1e-05	0.0248	0.6918	0.0701	1e-05	1e-05	0.0019	1e-05	1e-05	1e-05	1e-05	1e-05	1e-05	1e-05	1e-05	0.7817	1e-05	1e-05	1e-05	1e-05
	GABRB3	1e-05	1e-05	0.0073	1e-05	1e-05	1e-05	1e-05	1e-05	0.3013	1e-05	1e-05	1e-05	1e-05	1e-05	1e-05	1e-05	0.1347	0.0166	0.3943	0.0522	0.0331	1e-05	1e-05	1e-05	1e-05	1e-05	1e-05	0.2211	0.0203	0.0336	0.0596	0.0829	1e-05	1e-05	0.0175	1e-05	1e-05	1e-05	1e-05	1e-05	1e-05	1e-05	1e-05	0.1416	1e-05	1e-05	1e-05	1e-05
	GABRG2	1e-05	1e-05	1e-05	1e-05	1e-05	1e-05	1e-05	1e-05	0.08	1e-05	1e-05	1e-05	1e-05	1e-05	1e-05	1e-05	0.1342	1e-05	0.3828	1e-05	0.0152	1e-05	1e-05	1e-05	1e-05	1e-05	1e-05	0.0259	1e-05	0.048	0.0319	0.051	1e-05	0.0059	1e-05	1e-05	1e-05	1e-05	1e-05	1e-05	1e-05	1e-05	1e-05	0.0148	1e-05	1e-05	0.0071	1e-05
	HLA-A	10.611	7.6235	0.1677	15.7649	5.9338	3.2146	2.542	74.0449	6.4884	0.9495	2.7597	1.3504	13.7847	54.3805	9.6458	2.4543	1.4747	1.9779	4.242	3.2468	42.9453	12.938	14.8773	29.4057	6.8839	16.5405	32.3413	16.4185	7.7352	14.4456	9.9609	3.6987	19.5467	1.0936	2.5601	7.7717	7.3999	5.4516	0.8306	6.0562	5.0607	4.1418	9.5662	107.259	15.0676	1.8075	3.9069	16.4776
	HLA-B	0.7009	4.5598	0.082	0.863	0.3062	0.8447	0.8049	9.9872	2.8167	0.1666	3.4385	0.443	2.0029	6.8245	2.4229	1.386	0.4091	0.7927	1.2622	2.3184	8.0326	5.2971	7.7389	3.7881	3.3379	1.8608	6.6423	2.0883	0.7353	1.7213	1.9353	3.3374	2.4447	0.2943	1.0864	6.0668	3.5043	2.8167	5.0368	1.0071	1.0228	1.368	1.2445	1.2856	1.8144	1.1825	1.7038	2.3669
	HLA-C	0.1998	3.9363	0.0674	2.255	0.0864	0.8182	0.5519	4.3123	2.5843	0.6287	0.4645	0.268	2.3486	3.3147	1.4683	1.4101	0.6195	0.661	0.3711	1.3846	3.0236	2.8047	6.9869	2.1918	0.1719	1.1327	4.7239	1.6972	1.1621	0.3257	0.9203	1.3657	1.7351	0.4638	0.6402	0.5067	3.076	3.0097	3.252	0.6058	0.6182	0.7914	0.5838	6.225	1.0374	0.8549	0.6137	3.5094
	HLA-E	0.4055	1.1665	0.0157	0.5801	4.0614	0.3895	0.3988	3.5592	1.5364	1e-05	1.8777	0.1489	1.288	0.0882	1.4687	0.2357	0.2463	0.3272	0.4328	0.7731	1.6809	2.2068	4.5308	1.961	1.8269	0.9292	4.079	0.5583	0.2953	0.5254	0.4832	1.1743	0.4966	0.0666	1.0838	1.8973	2.4198	0.4198	1.154	0.4189	0.5237	0.4097	0.5596	3.9305	0.6806	0.6686	0.3883	0.9736
	ITGAX	0.1094	0.0054	0.1232	0.0266	0.0627	0.1316	0.1617	0.1059	0.0049	0.2232	0.0029	0.0659	0.1317	0.0743	0.203	0.3257	1e-05	0.0719	1e-05	0.0742	0.0653	0.0744	0.4972	0.0066	0.0018	0.3361	0.0954	0.0042	0.0186	0.1105	0.0347	0.0396	0.1058	0.1165	0.0165	1e-05	0.0482	0.1029	0.0906	0.0337	0.3396	0.0533	0.5027	0.0429	0.2339	0.0363	0.0195	0.006
	MMP8	1e-05	0.3296	0.0485	0.5563	1e-05	1e-05	1e-05	1e-05	1e-05	0.8295	1e-05	0.0248	0.3757	1e-05	0.4348	0.7293	1e-05	1e-05	1e-05	1e-05	0.0476	1e-05	0.0322	1e-05	0.0202	0.0471	0.3909	1e-05	1e-05	0.0108	0.2516	0.0026	0.0517	0.0334	1e-05	1e-05	0.323	0.4325	4.0133	1e-05	0.0124	0.0135	0.4829	1e-05	1e-05	1e-05	1e-05	0.0369
	PPP1CA	5.1639	1.3065	3.67	1.0423	4.4655	0.4259	3.0361	2.7865	3.011	0.4052	0.8464	1.0038	2.5798	0.8747	0.9521	1.3004	0.6497	1.0705	2.4051	1.6498	1.7302	1.3114	3.5222	1.8181	1.9659	1.9099	2.3498	2.9972	3.4936	2.7486	0.9227	2.9272	3.7551	0.4062	1.6051	3.3807	3.0932	2.8151	2.6197	3.3159	2.8465	3.4225	4.6244	5.7035	1.0624	0.5508	0.5005	1.2357
	PPP1CB	6.8354	5.6659	6.0785	3.9846	9.5792	2.4412	4.2406	3.7352	6.6953	1.4092	2.6167	3.6548	3.2084	7.6577	4.3163	7.5261	7.8674	2.36	2.1401	4.7453	3.8774	1.425	3.9699	3.7553	2.1604	3.9756	5.0343	6.2745	5.3434	1.1813	1.7832	4.7364	5.2384	0.6432	3.7708	6.0595	4.6674	1.069	4.8683	5.5072	3.2595	5.6314	0.9123	9.8078	1.8918	1.7264	0.724	1.5962
	PPP1CC	0.7705	1.0427	3.7864	3.9051	0.3141	1.3118	3.1461	2.6804	1.6622	1.5516	0.6976	1.1484	1.915	4.2241	1.1769	1.2814	0.6077	1.1316	2.1183	1.9109	2.0921	1.2445	2.8213	1.5797	1.6824	1.0613	2.3473	2.7513	3.2278	2.8445	0.9142	2.971	3.7834	1.0955	2.1933	1.5354	2.3261	2.555	1.9685	3.2384	2.3747	3.1218	0.6154	0.6812	0.919	0.4367	0.4544	1.4906
	SMAD2	0.0922	0.0757	0.0643	0.2097	0.1558	0.1868	0.0245	0.3624	0.1653	0.087	0.0376	0.1004	0.0244	0.1029	0.0278	0.772	0.0497	0.0565	0.0396	0.0561	0.027	0.011	0.1557	0.1478	0.0327	0.0319	0.0124	0.0846	0.0902	0.0842	0.0652	0.0338	0.0611	0.0484	0.0597	0.7155	0.046	0.1298	0.2077	0.1354	0.0344	0.0691	0.0541	0.0908	0.1221	0.1759	0.0728	0.083
	SOS1	0.0073	1e-05	1e-05	0.0037	1e-05	0.0157	0.0333	0.0019	0.0836	0.0229	0.0267	0.006	0.0089	0.0273	0.0777	0.0084	0.0198	0.0074	0.0048	1e-05	0.004	1e-05	0.0028	0.0105	0.0155	0.0293	0.0659	0.0082	0.177	0.0272	0.0052	0.115	1e-05	0.0431	0.0774	0.0453	0.0358	0.0312	0.045	0.1087	0.013	0.1192	0.1068	1e-05	0.1527	0.0039	0.0401	0.0098
	TLR8	1e-05	1e-05	1e-05	1e-05	1e-05	1e-05	1e-05	1e-05	1e-05	0.0047	1e-05	1e-05	1e-05	1e-05	1e-05	0.0023	1e-05	1e-05	1e-05	1e-05	1e-05	1e-05	1e-05	1e-05	1e-05	0.0181	1e-05	1e-05	1e-05	1e-05	1e-05	1e-05	1e-05	1e-05	1e-05	1e-05	0.0697	0.0008	0.0027	1e-05	1e-05	1e-05	0.245	1e-05	1e-05	1e-05	1e-05	1e-05
[truncated: 139 more columns]

## Sheet: Figure7C
Correlation analysis among histological subtypes and immune subtypes
	Im-S-1	Im-S-2	Im-S-3
S-Ne	0.235294	0.2	0.564706
S-Pf	0.505882	0.305882	0.188235
S-Im	0.191781	0.60274	0.205479
Correlation analysis among histological subtypes and immune subtypes
	Im-S-1	Im-S-2	Im-S-3
GBM	0.327381	0.428571	0.244048
LGG	0.293333	0.2	0.506667

## Sheet: Figure7E-G
Patient No.	Proteomic exp. NO. fo tumor tissue	Imune_subtype	Mutational status	EGFR protein expression	EGFR protein expression (Log10transformed)	CD274 protein expression	CD274 protein expression (Log10transformed)	CD274 mRNA expression	EGFR mRNA expression
Glioma#1	Exp030506	immune-type-3	WT	5.9903	0.777449	1e-05	-5	-5	5.13964
Glioma#2	Exp030507	Immune-type-2	EGFR amplification	0.1299	-0.886391	0.0183	-1.73755	n.a.	n.a.
Glioma#3	Exp030508	immune-type-3	EGFR amplification	0.1434	-0.843451	0.00615208	-2.21098	n.a.	n.a.
Glioma#4	Exp030509	Immune-type-2	WT	16.3897	1.21457	0.000745808	-3.12737	1.36886	1.12607
Glioma#5	Exp031193	Immune-type-1	EGFR amplification	6.3068	0.799809	0.00734101	-2.13424	n.a.	n.a.
Glioma#6	Exp031273	immune-type-3	EGFR amplification	0.4145	-0.382475	0.00792078	-2.10123	-0.405094	-0.901993
Glioma#7	Exp031274	Immune-type-1	EGFR amplification	7.5223	0.876351	0.00750743	-2.12451	n.a.	n.a.
Glioma#8	Exp031275	immune-type-3	EGFR AMP&MUT	12.1871	1.0859	0.00167106	-2.77701	n.a.	n.a.
Glioma#9	Exp031495	Immune-type-1	EGFR amplification	0.4592	-0.337998	0.0394	-1.4045	n.a.	n.a.
Glioma#10	Exp031496	immune-type-3	EGFR amplification	0.0513	-1.28988	0.00526921	-2.27825	3.88367	4.28679
Glioma#11	Exp031497	Immune-type-2	EGFR amplification	0.1144	-0.941574	0.50671	-0.29524	2.18012	3.73029
Glioma#12	Exp031498	Immune-type-1	WT	0.033	-1.48149	1e-05	-5	n.a.	n.a.
Glioma#13	Exp031500	immune-type-3	EGFR amplification	0.1729	-0.762205	0.0126	-1.89963	-5	8.28382
Glioma#14	Exp031502	Immune-type-1	EGFR AMP&MUT	1e-05	-5	0.0187	-1.72816	n.a.	n.a.
Glioma#15	Exp031504	immune-type-3	EGFR amplification	0.007	-2.1549	0.00495474	-2.30498	n.a.	n.a.
Glioma#16	Exp031505	immune-type-3	EGFR amplification	1.0878	0.0365491	0.00614221	-2.21168	n.a.	n.a.
Glioma#17	Exp031511	Immune-type-2	EGFR amplification	23.2512	1.36645	1.01768	0.00761337	2.83313	7.6574
Glioma#18	Exp031512	Immune-type-2	EGFR amplification	0.0579	-1.23732	0.0266	-1.57512	n.a.	n.a.
Glioma#19	Exp031513	Immune-type-1	EGFR amplification	0.1316	-0.880744	0.00615011	-2.21112	-0.365161	5.65944
Glioma#20	Exp031515	immune-type-3	WT	14.9715	1.17527	1e-05	-5	n.a.	n.a.
Glioma#21	Exp031517	immune-type-3	EGFR amplification	8.284	0.91824	0.00762259	-2.1179	n.a.	n.a.
Glioma#22	Exp031675	immune-type-3	WT	0.9576	-0.0188159	1e-05	-5	-1.42006	4.27336
Glioma#23	Exp031679	immune-type-3	WT	59.3247	1.77324	0.00534949	-2.27169	0.8587	1.96605
Glioma#24	Exp031682	immune-type-3	EGFR AMP&MUT	1.2784	0.106667	0.2601	-0.58486	n.a.	n.a.
Glioma#25	Exp031685	Immune-type-2	EGFR amplification	31.6475	1.50034	1.0418	0.0177827	2.95201	4.13172
Glioma#26	Exp031686	immune-type-3	WT	0.494	-0.306273	1e-05	-5	n.a.	n.a.
Glioma#27	Exp031688	Immune-type-2	EGFR AMP&MUT	7.848	0.894759	1.44634	0.16027	3.5121	8.88363
Glioma#28	Exp031690	Immune-type-1	WT	1.5991	0.203876	1e-05	-5	-5	5.57996
Glioma#29	Exp031691	Immune-type-1	EGFR amplification	0.4687	-0.329105	0.00507626	-2.29446	-5	6.23149
Glioma#31	Exp031693	immune-type-3	EGFR amplification	0.7371	-0.132474	0.0194	-1.7122	-5	2.70127
Glioma#32	Exp031694	Immune-type-2	EGFR amplification	0.2786	-0.555019	1e-05	-5	n.a.	n.a.
Glioma#33	Exp031695	immune-type-3	EGFR amplification	0.0468	-1.32975	0.00526289	-2.27878	-5	5.58447
Glioma#34	Exp031697	immune-type-3	EGFR amplification	0.0242	-1.61618	0.0319	-1.49621	-5	3.66704
Glioma#35	Exp031699	immune-type-3	EGFR amplification	0.1867	-0.728856	0.00618692	-2.20853	0.99403	2.8813
Glioma#36	Exp031700	Immune-type-2	WT	4.0868	0.611383	0.000742425	-3.12935	n.a.	n.a.
Glioma#37	Exp031701	Immune-type-2	EGFR amplification	2.9703	0.4728	0.979249	-0.00910682	1.07245	8.79593
Glioma#38	Exp031702	Immune-type-1	EGFR amplification	0.9163	-0.0379623	0.00597666	-2.22354	-0.0793988	7.40994
Glioma#39	Exp031703	immune-type-3	EGFR amplification	0.9027	-0.0444566	0.00593454	-2.22661	0.567531	8.6786
Glioma#40	Exp031704	immune-type-3	WT	0.048	-1.31876	1e-05	-5	0.922754	3.75996
Glioma#41	Exp031705	Immune-type-1	EGFR amplification	0.3668	-0.435571	0.00743047	-2.12898	-5	7.3382
Glioma#42	Exp032138	immune-type-3	EGFR amplification	2.9078	0.463565	0.00709867	-2.14882	n.a.	n.a.
Glioma#43	Exp032139	immune-type-3	EGFR amplification	1.9498	0.28999	0.00687903	-2.16247	-5	9.2636
Glioma#44	Exp032140	immune-type-3	EGFR amplification	3.0674	0.48677	0.0501	-1.30016	-5	2.83779
Glioma#45	Exp032143	Immune-type-2	EGFR Mut	11.982	1.07853	1.14	0.0569049	3.63043	6.03764
Glioma#46	Exp032145	immune-type-3	EGFR amplification	0.0259	-1.5867	0.00697086	-2.15671	0.987548	4.71267
Glioma#47	Exp032147	immune-type-3	EGFR amplification	0.2745	-0.561458	0.0068622	-2.16354	-5	8.61601
Glioma#48	Exp032149	Immune-type-2	EGFR amplification	72.8742	1.86257	1.08272	0.0345172	1.05314	8.21541
Glioma#49	Exp032150	Immune-type-2	EGFR amplification	0.1492	-0.826231	0.0561181	-1.2509	n.a.	n.a.
Glioma#50	Exp032151	immune-type-3	EGFR amplification	0.0616	-1.21042	0.00534454	-2.27209	-1.90513	3.19949
Glioma#51	Exp032152	immune-type-3	EGFR amplification	2.1124	0.324776	0.0572	-1.2426	n.a.	n.a.
Glioma#52	Exp032153	immune-type-3	WT	1.5621	0.193709	1e-05	-5	n.a.	n.a.
Glioma#53	Exp032154	Immune-type-1	WT	1.0896	0.0372671	1e-05	-5	n.a.	n.a.
Glioma#54	Exp032155	immune-type-3	EGFR amplification	0.5017	-0.299556	0.00518104	-2.28558	n.a.	n.a.
Glioma#55	Exp032156	Immune-type-1	WT	0.1061	-0.974285	1e-05	-5	-5	5.30004
Glioma#56	Exp032158	Immune-type-2	EGFR amplification	33.8546	1.52962	1.02648	0.0113503	3.12398	7.23349
Glioma#57	Exp032159	Immune-type-2	EGFR amplification	0.2124	-0.672845	0.0599941	-1.22189	n.a.	n.a.
Glioma#58	Exp032160	immune-type-3	EGFR amplification	7.8898	0.897066	0.00758723	-2.11992	-5	6.25524
Glioma#59	Exp032161	Immune-type-2	WT	0.0429	-1.36754	0.000484636	-3.31458	n.a.	n.a.
Glioma#60	Exp032769	Immune-type-1	EGFR amplification	0.3244	-0.488919	0.0073787	-2.13202	n.a.	n.a.
Glioma#61	Exp032772	Immune-type-2	EGFR amplification	0.2773	-0.55705	0.0616604	-1.20999	3.3021	4.5809
Glioma#62	Exp032773	Immune-type-2	WT	1e-05	-5	1e-05	-5	n.a.	n.a.
Glioma#63	Exp032776	Immune-type-1	EGFR amplification	20.9926	1.32207	0.00794768	-2.09976	n.a.	n.a.
Glioma#64	Exp032778	immune-type-3	WT	0.508	-0.294136	1e-05	-5	n.a.	n.a.
Glioma#65	Exp032782	Immune-type-2	EGFR amplification	0.4584	-0.338755	0.0099	-2.00436	-1.05892	4.57722
Glioma#66	Exp032788	Immune-type-1	WT	1.5643	0.19432	1e-05	-5	-5	-5
Glioma#67	Exp032791	Immune-type-1	EGFR amplification	0.0425	-1.37161	0.00494886	-2.3055	n.a.	n.a.
Glioma#68	Exp032792	Immune-type-2	WT	0.4097	-0.387534	0.000622828	-3.20563	n.a.	n.a.
Glioma#69	Exp032793	Immune-type-1	EGFR amplification	0.2189	-0.659754	0.00656654	-2.18266	n.a.	n.a.
Glioma#71	Exp032797	Immune-type-2	EGFR amplification	3.553	0.550595	1.0065	0.00281205	-2.46871	6.58503
Glioma#72	Exp032798	Immune-type-1	EGFR amplification	0.3794	-0.420903	0.00743165	-2.12891	n.a.	n.a.
Glioma#73	Exp032800	Immune-type-2	EGFR amplification	51.0471	1.70797	0.952998	-0.020908	3.97121	7.60945
Glioma#74	Exp032801	Immune-type-2	EGFR amplification	0.0834	-1.07883	0.0181	-1.74232	-0.0357611	5.48685
Glioma#75	Exp032803	Immune-type-2	EGFR amplification	8.5404	0.931478	0.962542	-0.0165804	-0.0149324	3.47988
Glioma#76	Exp032806	immune-type-3	EGFR amplification	0.411	-0.386158	0.00749028	-2.1255	n.a.	n.a.
Glioma#77	Exp033924	immune-type-3	EGFR AMP&MUT	1.2441	0.0948553	0.271	-0.567031	n.a.	n.a.
Glioma#78	Exp033926	Immune-type-2	EGFR AMP&MUT	12.4699	1.09586	1.17178	0.068845	3.35305	8.86995
Glioma#79	Exp033927	immune-type-3	EGFR amplification	14.4721	1.16053	0.00774148	-2.11118	n.a.	n.a.
Glioma#80	Exp033929	Immune-type-2	EGFR amplification	0.3094	-0.50948	0.0629226	-1.20119	3.27791	5.10082
Glioma#81	Exp033931	immune-type-3	WT	0.6164	-0.210137	1e-05	-5	-5	8.8695
Glioma#82	Exp033932	Immune-type-2	EGFR amplification	11.8776	1.07473	0.0407	-1.39041	3.27331	6.74687
Glioma#83	Exp033933	immune-type-3	WT	1.3771	0.138965	0.00761012	-2.11861	-5	5.37857
Glioma#84	Exp033934	immune-type-3	WT	6.5078	0.813434	1e-05	-5	-5	-5
Glioma#85	Exp033938	Immune-type-1	EGFR amplification	2.4789	0.394259	0.0726	-1.13906	n.a.	n.a.
Glioma#86	Exp033940	Immune-type-2	EGFR amplification	1.2164	0.0850764	0.676488	-0.16974	n.a.	n.a.
Glioma#87	Exp033941	Immune-type-2	EGFR amplification	1.6591	0.219873	0.767346	-0.115009	2.21873	6.04653
Glioma#89	Exp033946	Immune-type-2	EGFR amplification	10.1637	1.00705	0.981216	-0.0082356	n.a.	n.a.
Glioma#93	Exp033954	Immune-type-1	EGFR amplification	0.1051	-0.978397	0.00604257	-2.21878	2.15235	6.87596
Glioma#94	Exp033956	immune-type-3	EGFR amplification	0.0702	-1.15366	0.0055324	-2.25709	n.a.	n.a.
Glioma#96	Exp033958	Immune-type-2	WT	0.262	-0.581699	0.000530202	-3.27556	0.934078	5.54802
Glioma#97	Exp033959	immune-type-3	WT	0.3902	-0.408713	1e-05	-5	n.a.	n.a.
Glioma#102	Exp034617	Immune-type-1	EGFR amplification	2.6169	0.417787	0.1713	-0.766243	n.a.	n.a.
Glioma#103	Exp034618	immune-type-3	EGFR amplification	0.244	-0.61261	0.00669121	-2.1745	n.a.	n.a.
Glioma#104	Exp034619	immune-type-3	EGFR Mut	0.4264	-0.370183	0.00490689	-2.30919	n.a.	n.a.
Glioma#108	Exp034628	Immune-type-2	EGFR amplification	0.358	-0.446117	0.0792562	-1.10097	n.a.	n.a.
Glioma#109	Exp034629	immune-type-3	WT	0.103	-0.987163	1e-05	-5	n.a.	n.a.
Glioma#113	Exp034633	Immune-type-1	WT	0.0475	-1.32331	1e-05	-5	n.a.	n.a.
Glioma#117	Exp034644	Immune-type-1	EGFR amplification	0.0651	-1.18642	0.00543923	-2.26446	-0.903995	4.74997
Glioma#119	Exp034655	Immune-type-1	EGFR amplification	1.255	0.0986437	0.00619806	-2.20774	n.a.	n.a.
Glioma#120	Exp035624	immune-type-3	EGFR amplification	0.7548	-0.122168	0.00561327	-2.25078	n.a.	n.a.
Glioma#121	Exp035626	Immune-type-1	EGFR amplification	0.0985	-1.00656	0.00590964	-2.22844	n.a.	n.a.
Glioma#122	Exp035627	immune-type-3	WT	0.0412	-1.3851	1e-05	-5	n.a.	n.a.
Glioma#124	Exp035651	Immune-type-1	WT	0.0811	-1.09098	1e-05	-5	n.a.	n.a.
Glioma#125	Exp035652	Immune-type-2	EGFR amplification	8.4439	0.926543	0.936943	-0.028287	n.a.	n.a.
Glioma#128	Exp036294	Immune-type-2	EGFR AMP&MUT	16.2617	1.21117	1.58481	0.199977	n.a.	n.a.
Glioma#129	Exp036295	immune-type-3	EGFR AMP&MUT	4.4968	0.652904	0.2998	-0.523168	n.a.	n.a.
Glioma#130	Exp036296	Immune-type-2	WT	17.2672	1.23722	0.000762213	-3.11792	n.a.	n.a.
Glioma#134	Exp036307	Immune-type-2	WT	0.3833	-0.416461	0.000572399	-3.2423	-5	5.41905
Glioma#135	Exp036309	Immune-type-1	WT	16.554	1.2189	1e-05	-5	n.a.	n.a.
Glioma#136	Exp036311	immune-type-3	WT	1.119	0.0488301	1e-05	-5	-5	2.96827
Glioma#137	Exp036314	Immune-type-2	EGFR amplification	0.3187	-0.496618	0.0769853	-1.11359	n.a.	n.a.
Glioma#139	Exp036938	Immune-type-1	WT	0.685	-0.164309	1e-05	-5	n.a.	n.a.
Glioma#143	Exp036945	immune-type-3	EGFR amplification	0.5818	-0.235226	0.00525756	-2.27922	1.22182	4.22981
Glioma#144	Exp036947	Immune-type-1	EGFR amplification	0.2491	-0.603626	0.00676049	-2.17002	-5	4.88146
Glioma#145	Exp036949	Immune-type-1	EGFR Mut	0.7783	-0.108853	0.00519975	-2.28402	n.a.	n.a.
Glioma#146	Exp036950	Immune-type-1	EGFR amplification	2.6289	0.419774	0.00708315	-2.14977	2.34023	6.93167
Glioma#147	Exp037363	Immune-type-2	EGFR amplification	0.7812	-0.107238	0.765536	-0.116034	3.17516	7.52309
Glioma#148	Exp037364	immune-type-3	WT	2.0214	0.305652	1e-05	-5	-1.04897	2.64502
Glioma#149	Exp037366	Immune-type-1	WT	0.0357	-1.44733	1e-05	-5	-0.280442	2.1837
Glioma#150	Exp037368	Immune-type-1	EGFR amplification	0.1259	-0.899974	0.00613866	-2.21193	-5	-5
Glioma#151	Exp040807	Immune-type-1	WT	0.5248	-0.280006	1e-05	-5	0.509174	6.54355
Glioma#153	Exp040809	Immune-type-2	WT	0.0257	-1.59007	0.000461028	-3.33627	-5	6.17437
Glioma#154	Exp040812	immune-type-3	WT	0.5587	-0.252821	1e-05	-5	0.418815	3.92783
Glioma#155	Exp040815	immune-type-3	EGFR amplification	1.1942	0.0770771	0.00619111	-2.20823	n.a.	n.a.
Glioma#157	Exp040823	Immune-type-2	WT	0.0366	-1.43652	0.000471631	-3.3264	0.265984	1.54164
Glioma#158	Exp040825	Immune-type-1	EGFR amplification	0.4509	-0.34592	0.00494901	-2.30548	n.a.	n.a.
Glioma#159	Exp040826	Immune-type-2	WT	0.0067	-2.17393	0.000459845	-3.33739	-5	5.33028
Glioma#160	Exp040827	Immune-type-1	EGFR amplification	0.8328	-0.0794593	0.00581974	-2.2351	n.a.	n.a.
Glioma#161	Exp040828	Immune-type-2	EGFR AMP&MUT	36.6437	1.564	1.74646	0.242158	n.a.	n.a.
Glioma#163	Exp040831	Immune-type-2	WT	3.3388	0.52359	0.000728839	-3.13737	-5	5.15639
Glioma#164	Exp040832	Immune-type-2	WT	0.2912	-0.535809	0.00053418	-3.27231	-5	4.29251
Glioma#165	Exp040833	immune-type-3	EGFR amplification	0.0777	-1.10958	0.00569968	-2.24415	n.a.	n.a.
Glioma#166	Exp040834	Immune-type-1	EGFR amplification	0.7256	-0.139303	0.00551695	-2.2583	n.a.	n.a.
Glioma#167	Exp040835	Immune-type-1	EGFR amplification	0.0623	-1.20551	0.0054211	-2.26591	-5	6.71094
Glioma#168	Exp040837	Immune-type-2	EGFR amplification	0.7923	-0.10111	0.015	-1.82391	2.86963	5.11818
Glioma#169	Exp040841	Immune-type-1	WT	0.9798	-0.00886256	1e-05	-5	1.06815	1.79917
Glioma#170	Exp040843	Immune-type-2	WT	0.2108	-0.676129	1e-05	-5	n.a.	n.a.
Glioma#171	Exp040844	Immune-type-1	EGFR amplification	0.5477	-0.261457	0.0052178	-2.28251	n.a.	n.a.
Glioma#172	Exp040846	Immune-type-1	WT	1.1456	0.059033	0.00641	-2.19314	n.a.	n.a.
Glioma#173	Exp040847	Immune-type-2	EGFR AMP&MUT	6.5159	0.813974	1.2576	0.0995422	3.62728	9.96575
Glioma#174	Exp040848	immune-type-3	WT	4.2337	0.62672	1e-05	-5	-0.615344	4.34233
Glioma#175	Exp040849	Immune-type-2	WT	1e-05	-5	0.000422194	-3.37449	n.a.	n.a.
Glioma#176	Exp040850	Immune-type-1	WT	1e-05	-5	1e-05	-5	-0.64523	4.99219
Glioma#177	Exp040852	immune-type-3	EGFR amplification	0.099	-1.00436	0.00593479	-2.22659	n.a.	n.a.
Glioma#178	Exp040854	Immune-type-1	EGFR amplification	0.5655	-0.247567	0.00522369	-2.28202	-0.131064	2.68395
Glioma#179	Exp040855	Immune-type-2	EGFR amplification	0.0974	-1.01144	0.0283386	-1.54762	-2.63463	7.63942
Glioma#180	Exp040858	Immune-type-1	WT	0.0611	-1.21396	1e-05	-5	0.204267	5.72885
Glioma#182	Exp040861	Immune-type-2	EGFR Mut	27.7744	1.44364	1.037	0.0157788	n.a.	n.a.
Glioma#183	Exp047430	immune-type-3	WT	0.1354	-0.868381	1e-05	-5	-5	3.53072
Glioma#187	Exp047434	immune-type-3	EGFR amplification	0.775	-0.110698	0.00561575	-2.25059	n.a.	n.a.
Glioma#189	Exp047436	Immune-type-2	WT	0.3214	-0.492954	0.000540494	-3.26721	n.a.	n.a.
Glioma#190	Exp047437	immune-type-3	EGFR amplification	1.3656	0.135324	0.00634781	-2.19738	-5	3.05389
Glioma#192	Exp047440	immune-type-3	WT	1.0929	0.0385804	1e-05	-5	-5	-5
Glioma#193	Exp047441	Immune-type-1	WT	2.6649	0.425681	1e-05	-5	n.a.	n.a.
Glioma#194	Exp047442	immune-type-3	EGFR Mut	5.5093	0.741096	1e-05	-5	n.a.	n.a.
Glioma#195	Exp047443	Immune-type-2	EGFR amplification	139.942	2.14595	1.17326	0.0693929	3.0635	6.94526
Glioma#196	Exp047444	Immune-type-2	EGFR amplification	48.236	1.68337	1.00727	0.00314596	n.a.	n.a.
Glioma#197	Exp047445	Immune-type-2	WT	1.2873	0.10968	0.000650292	-3.18689	-5	0.520555
Glioma#198	Exp047446	Immune-type-1	EGFR amplification	0.0048	-2.31876	0.00544823	-2.26374	-5	5.78968
Glioma#199	Exp047448	Immune-type-1	WT	0.4266	-0.369979	1e-05	-5	n.a.	n.a.
Glioma#200	Exp047449	immune-type-3	WT	0.0287	-1.54212	1e-05	-5	1.95214	1.99425
Glioma#201	Exp047450	Immune-type-2	EGFR AMP&MUT	18.8302	1.27485	1.55429	0.191531	3.6874	8.71591
Glioma#202	Exp047451	Immune-type-1	EGFR AMP&MUT	12	1.07918	0.0816	-1.08831	0.283718	7.88393
Glioma#203	Exp047454	Immune-type-2	WT	0.84507	-0.0731073	0.000630576	-3.20026	n.a.	n.a.
Glioma#204	Exp047455	Immune-type-2	WT	1.6623	0.220709	0.000660593	-3.18007	n.a.	n.a.
Glioma#205	Exp047467	immune-type-3	EGFR amplification	1.6648	0.221362	0.00683889	-2.16501	n.a.	n.a.
Glioma#206	Exp047468	Immune-type-1	WT	1.197	0.0780942	0.00763	-2.11748	-1.62902	4.92672
Glioma#207	Exp047469	Immune-type-1	EGFR amplification	12.4292	1.09444	0.00766916	-2.11525	-5	5.38961
Glioma#208	Exp047474	immune-type-3	WT	0.0457	-1.34008	1e-05	-5	1.72771	2.78051
Glioma#209	Exp047476	immune-type-3	EGFR amplification	0.1945	-0.71108	0.00632886	-2.19867	n.a.	n.a.
Glioma#210	Exp047477	Immune-type-2	WT	36.5506	1.56289	0.000790267	-3.10223	n.a.	n.a.
Glioma#212	Exp047483	Immune-type-1	WT	1.1153	0.0473917	1e-05	-5	n.a.	n.a.
Glioma#213	Exp047485	Immune-type-1	EGFR amplification	0.2271	-0.643783	0.00657353	-2.1822	-1.25913	6.70655
Glioma#216	Exp047490	Immune-type-1	EGFR amplification	0.0344	-1.46344	0.00478266	-2.32033	n.a.	n.a.
Glioma#217	Exp047491	Immune-type-1	WT	0.5823	-0.234853	1e-05	-5	n.a.	n.a.
Glioma#222	Exp047496	Immune-type-1	WT	0.3909	-0.407934	0.000575345	-3.24007	n.a.	n.a.
Glioma#225	Exp047502	Immune-type-2	WT	0.3224	-0.491605	0.000554924	-3.25577	n.a.	n.a.
Glioma#226	Exp047503	Immune-type-2	EGFR AMP&MUT	5.91599	0.772027	1.8161	0.25914	3.55928	8.74438
Glioma#230	Exp047510	Immune-type-1	WT	0.4675	-0.330218	1e-05	-5	-5	4.20313
Glioma#233	Exp047513	immune-type-3	EGFR Mut	0.067	-1.17393	0.00555485	-2.25533	n.a.	n.a.
Glioma#234	Exp047514	Immune-type-1	EGFR amplification	2.349	0.370883	0.00692298	-2.15971	n.a.	n.a.
Glioma#236	Exp047516	immune-type-3	EGFR amplification	0.3053	-0.515273	0.00717514	-2.14417	n.a.	n.a.
Glioma#238	Exp047518	immune-type-3	WT	0.4361	-0.360414	1e-05	-5	n.a.	n.a.
Glioma#239	Exp047519	immune-type-3	WT	8.7185	0.940442	0.00749745	-2.12509	-0.697296	1.31725
Glioma#240	Exp047520	immune-type-3	EGFR amplification	14.3991	1.15834	0.026	-1.58503	n.a.	n.a.
Glioma#241	Exp047618	immune-type-3	WT	0.0612	-1.21325	1e-05	-5	n.a.	n.a.
Glioma#242	Exp050158	immune-type-3	EGFR AMP&MUT	0.2501	-0.601886	0.0233	-1.63264	n.a.	n.a.
Glioma#243	Exp050159	Immune-type-1	WT	0.1305	-0.884389	1e-05	-5	n.a.	n.a.

## Sheet: Figure7H
Patient No.	Glioma#5	Glioma#7	Glioma#9	Glioma#12	Glioma#14	Glioma#19	Glioma#28	Glioma#29	Glioma#38	Glioma#41	Glioma#53	Glioma#55	Glioma#60	Glioma#63	Glioma#66	Glioma#67	Glioma#69	Glioma#72	Glioma#85	Glioma#93	Glioma#102	Glioma#113	Glioma#117	Glioma#119	Glioma#121	Glioma#124	Glioma#135	Glioma#139	Glioma#144	Glioma#145	Glioma#146	Glioma#149	Glioma#150	Glioma#151	Glioma#158	Glioma#160	Glioma#166	Glioma#167	Glioma#169	Glioma#171	Glioma#172	Glioma#176	Glioma#178	Glioma#180	Glioma#193	Glioma#198	Glioma#199	Glioma#202	Glioma#206
Proteomic exp. NO. fo tumor tissue	Exp031193	Exp031274	Exp031495	Exp031498	Exp031502	Exp031513	Exp031690	Exp031691	Exp031702	Exp031705	Exp032154	Exp032156	Exp032769	Exp032776	Exp032788	Exp032791	Exp032793	Exp032798	Exp033938	Exp033954	Exp034617	Exp034633	Exp034644	Exp034655	Exp035626	Exp035651	Exp036309	Exp036938	Exp036947	Exp036949	Exp036950	Exp037366	Exp037368	Exp040807	Exp040825	Exp040827	Exp040834	Exp040835	Exp040841	Exp040844	Exp040846	Exp040850	Exp040854	Exp040858	Exp047441	Exp047446	Exp047448	Exp047451	Exp047468
imune-subtype	Im-S-1	Im-S-1	Im-S-1	Im-S-1	Im-S-1	Im-S-1	Im-S-1	Im-S-1	Im-S-1	Im-S-1	Im-S-1	Im-S-1	Im-S-1	Im-S-1	Im-S-1	Im-S-1	Im-S-1	Im-S-1	Im-S-1	Im-S-1	Im-S-1	Im-S-1	Im-S-1	Im-S-1	Im-S-1	Im-S-1	Im-S-1	Im-S-1	Im-S-1	Im-S-1	Im-S-1	Im-S-1	Im-S-1	Im-S-1	Im-S-1	Im-S-1	Im-S-1	Im-S-1	Im-S-1	Im-S-1	Im-S-1	Im-S-1	Im-S-1	Im-S-1	Im-S-1	Im-S-1	Im-S-1	Im-S-1	Im-S-1
EGFR	6.3068	7.5223	0.4592	0.033	1e-05	0.1316	1.5991	0.4687	0.9163	0.3668	1.0896	0.1061	0.3244	20.9926	1.5643	0.0425	0.2189	0.3794	2.4789	0.1051	2.6169	0.0475	0.0651	1.255	0.0985	0.0811	16.554	0.685	0.2491	0.7783	2.6289	0.0357	0.1259	0.5248	0.4509	0.8328	0.7256	0.0623	0.9798	0.5477	1.1456	1e-05	0.5655	0.0611	2.6649	0.0048	0.4266	36.6437	1.197
MAPK6	0.0075	0.0553	0.0047	0.0111	0.0175	0.0023	0.0197	0.0275	1e-05	0.0046	0.0112	0.0022	0.0438	0.013	0.0325	0.0065	1e-05	0.0076	0.001	1e-05	1e-05	1e-05	0.0025	0.0018	0.0008	0.0154	0.031	0.0095	1e-05	0.0238	0.0011	0.0024	0.0034	0.1167	0.0025	0.0035	0.0011	1e-05	0.0015	0.0029	1e-05	0.0003	1e-05	1e-05	0.0021	0.0102	0.0069	1e-05	0.0005
MAPK4	0.0026	0.0067	0.0044	0.0105	0.0246	0.0021	0.0341	0.0261	0.0107	0.0044	0.0106	0.0021	0.0438	0.0311	0.0316	0.0062	1e-05	0.0072	1e-05	1e-05	0.0009	0.0007	0.0024	0.0061	0.0316	0.0146	0.0082	0.009	1e-05	0.0359	1e-05	0.0023	0.0032	0.0003	0.007	0.0033	0.0011	1e-05	0.0056	0.0027	1e-05	0.0003	1e-05	1e-05	0.001	0.0097	0.0383	1e-05	0.0005
MAPKAPK5	0.0524	0.063	0.0038	0.0098	1e-05	0.0129	1e-05	1e-05	0.0223	1e-05	0.0205	0.0821	0.031	1e-05	1e-05	0.0506	0.0106	0.3231	0.1116	0.0553	0.0382	0.0264	0.0458	0.0425	0.0869	0.4812	1e-05	0.019	0.0526	0.1681	0.0822	0.0584	0.0492	1e-05	0.0391	0.0155	0.0459	1e-05	0.1081	0.0453	0.0145	0.0483	1e-05	1e-05	1e-05	0.4858	1e-05	1e-05	1e-05
MET	0.0094	1e-05	1e-05	0.0007	1e-05	1e-05	1e-05	1e-05	1e-05	1e-05	1e-05	0.418	0.0032	0.0034	1e-05	1e-05	1e-05	1e-05	1e-05	1e-05	1e-05	1e-05	1e-05	1e-05	1e-05	1e-05	1e-05	1e-05	1e-05	1e-05	1e-05	1e-05	1e-05	1e-05	1e-05	1e-05	1e-05	1e-05	1e-05	1e-05	1e-05	1e-05	1e-05	1e-05	1e-05	1e-05	1e-05	1e-05	1e-05
NFKB2	1.71617	1e-05	1e-05	0.016	1e-05	0.0161	0.0463	1e-05	1.14299	1e-05	0.0066	1e-05	0.0602	1e-05	1e-05	1e-05	1e-05	1e-05	1e-05	1e-05	0.0359	1e-05	1e-05	1e-05	0.044	0.4821	1e-05	1e-05	1e-05	1e-05	1e-05	0.0599	1.96979	1e-05	0.0343	1e-05	0.223118	1.38166	1e-05	1e-05	1e-05	1e-05	1e-05	0.0053	0.1159	1e-05	0.0167	0.0437	1e-05
NFKB1	1.85877	0.0165	0.0213	0.0324	1e-05	0.0198	0.0159	1e-05	0.967052	0.0099	1e-05	0.0185	0.0172	1e-05	1e-05	0.0087	1e-05	0.2854	1e-05	0.0113	0.0918	0.0132	1e-05	1e-05	0.0697	0.0022	0.0063	0.0041	0.0069	0.0288	0.1386	0.0599	0.113905	0.0053	1e-05	0.055	1.17163	1.347	0.0091	0.0017	1e-05	0.0402	1e-05	0.0297	0.0471	0.0543	0.0982	1e-05	0.0047
[truncated: 138 more columns]
