# Supplementary material for: Proteogenomics of diffuse gliomas reveal molecular subtypes associated with specific therapeutic targets and immune-evasion mechanisms
Source: Nat Commun. 2023 Jan 31;14:505. doi: 10.1038/s41467-023-36005-1 (PMC9889805; doi:10.1038/s41467-023-36005-1)
Supplement: Supplementary file 15 — Source Data [file 41467_2023_36005_MOESM15_ESM.zip › Resource data/Supplementary Figure8.xlsx]

## Sheet: Supplementary Figure8J
Patient No.	Glioma#176	Glioma#180	Glioma#205	Glioma#212	Glioma#217	Glioma#222	Glioma#11	Glioma#148	Glioma#149	Glioma#151	Glioma#169	Glioma#14	Glioma#178	Glioma#179	Glioma#197	Glioma#213	Glioma#216	Glioma#55	Glioma#225	Glioma#226	Glioma#230	Glioma#233	Glioma#31	Glioma#33	Glioma#35	Glioma#39	Glioma#40	Glioma#47	Glioma#50	Glioma#57	Glioma#71	Glioma#78	Glioma#80	Glioma#12	Glioma#13	Glioma#143	Glioma#154	Glioma#157	Glioma#167	Glioma#202	Glioma#203	Glioma#208	Glioma#21	Glioma#210	Glioma#243	Glioma#25	Glioma#34	Glioma#37	Glioma#38
P_phos-subtype	P-S-I	P-S-I	P-S-I	P-S-I	P-S-I	P-S-I	P-S-II	P-S-II	P-S-II	P-S-II	P-S-II	P-S-II	P-S-II	P-S-II	P-S-II	P-S-II	P-S-II	P-S-II	P-S-II	P-S-II	P-S-II	P-S-II	P-S-II	P-S-II	P-S-II	P-S-II	P-S-II	P-S-II	P-S-II	P-S-II	P-S-II	P-S-II	P-S-II	P-S-III	P-S-III	P-S-III	P-S-III	P-S-III	P-S-III	P-S-III	P-S-III	P-S-III	P-S-III	P-S-III	P-S-III	P-S-III	P-S-III	P-S-III	P-S-III
P_PTBP2	2662.84	1e-05	3283.29	1e-05	735.945	2564.18	1e-05	1e-05	1e-05	1e-05	1e-05	1e-05	1e-05	1e-05	1e-05	1e-05	1e-05	1e-05	1e-05	1e-05	1e-05	1e-05	991.206	1e-05	1e-05	1e-05	1e-05	1e-05	1e-05	1024.92	1e-05	1e-05	1e-05	1e-05	1e-05	1e-05	1e-05	403.245	1e-05	1e-05	1e-05	1e-05	1e-05	1e-05	1256.73	1147.85	1e-05	1e-05	1e-05
P_HDAC1	37374.5	1e-05	47088.9	2011.5	1e-05	3127.45	1e-05	1e-05	1e-05	1e-05	1e-05	1e-05	1e-05	1e-05	1e-05	1e-05	1e-05	1e-05	1e-05	1e-05	1e-05	1e-05	1e-05	1e-05	1e-05	1e-05	1e-05	1e-05	1e-05	1e-05	1e-05	1e-05	1e-05	9246.57	7620.63	11814.3	1e-05	2533.78	1e-05	1e-05	1e-05	1e-05	31418.7	1e-05	12923.5	6888.27	4971.15	20625	1e-05
P_HDAC2	35069.1	3006.85	80627.6	29354	5011.77	19346.5	24641.3	1e-05	1e-05	7196.75	1e-05	1e-05	1e-05	1e-05	1017.99	4681.19	1e-05	1e-05	1e-05	1e-05	658.65	18083.1	16020.6	1e-05	1e-05	6228	1e-05	2926.19	938.95	1716.2	14798.8	1e-05	2760.7	1e-05	41501.7	19614	1e-05	25162.7	1e-05	1e-05	5440.21	1e-05	41655.7	1e-05	43472.2	18867.9	22882.2	70157.9	1e-05
P_DLG3	1e-05	1e-05	1e-05	1e-05	1e-05	1382.48	1e-05	1e-05	1e-05	1e-05	1e-05	1e-05	1e-05	1e-05	1e-05	1125	1e-05	1e-05	1e-05	40300.9	1e-05	1e-05	1e-05	1e-05	1e-05	1e-05	1e-05	1e-05	1e-05	1e-05	1673.94	1e-05	1e-05	1e-05	1e-05	1e-05	1e-05	1e-05	1e-05	1e-05	1e-05	1e-05	1e-05	1e-05	51300.9	60300.9	1e-05	1e-05	1e-05
P_MNAT1	1e-05	1e-05	3955.47	3462.77	1e-05	1276.3	1e-05	1e-05	1e-05	1e-05	1e-05	1e-05	1e-05	1e-05	1e-05	1e-05	1e-05	1e-05	1e-05	1e-05	1e-05	1e-05	1e-05	1e-05	1e-05	1e-05	1e-05	1e-05	1e-05	1e-05	1e-05	1e-05	1e-05	1e-05	1e-05	1e-05	1e-05	1e-05	1e-05	1e-05	1e-05	3165.71	1e-05	1e-05	3165.71	4642.9	1e-05	1e-05	1e-05
P_COL1A1	1518.74	1749.28	1e-05	1e-05	1e-05	1e-05	2255.11	1e-05	1e-05	1e-05	1e-05	1e-05	1e-05	1424.36	1e-05	1e-05	1e-05	1e-05	1e-05	1e-05	1e-05	1e-05	1e-05	1942.7	2186.72	1e-05	1e-05	1e-05	1e-05	1e-05	1e-05	122863	1e-05	1253.89	1e-05	46655.2	1e-05	1e-05	7221.47	1e-05	5119.94	41157.5	15592.1	1e-05	1e-05	3400.81	1865.77	1e-05	1e-05
P_COL3A1	1e-05	1e-05	1e-05	1e-05	1e-05	1e-05	1e-05	1e-05	1e-05	1e-05	1e-05	1e-05	1e-05	1e-05	1e-05	1e-05	1e-05	1e-05	1e-05	1e-05	1e-05	1e-05	1e-05	1e-05	1e-05	1e-05	1e-05	1e-05	1e-05	1e-05	1e-05	1e-05	1e-05	11774.2	1e-05	25735.6	1e-05	1e-05	1e-05	1e-05	1e-05	56782.2	1845.15	1e-05	1e-05	1e-05	49022.1	4082.6	1e-05
P_ID4	1e-05	1e-05	1e-05	1e-05	1e-05	1e-05	53202.7	1e-05	1e-05	42821.5	1e-05	1e-05	1e-05	24219.9	23546.8	1e-05	1e-05	1e-05	1e-05	1e-05	1e-05	1e-05	1e-05	1e-05	1e-05	1e-05	1e-05	30160.6	1e-05	1e-05	1e-05	1e-05	1e-05	1e-05	1e-05	1e-05	1e-05	1e-05	1e-05	1e-05	1e-05	1e-05	1e-05	1e-05	1e-05	1e-05	1e-05	1e-05	1e-05
P_POTEE	1e-05	7336.72	1e-05	14161.7	1e-05	1e-05	1e-05	1e-05	1e-05	1e-05	1e-05	1e-05	1e-05	1e-05	21145.1	1e-05	1e-05	1e-05	1e-05	11145.1	23481.4	1e-05	1e-05	1e-05	1e-05	7340.27	1e-05	1e-05	21515.2	1e-05	1e-05	1e-05	12485	1e-05	1e-05	1e-05	1e-05	1e-05	1e-05	1e-05	1e-05	21145.1	1e-05	1e-05	1e-05	8329.12	1e-05	1e-05	1e-05
P_XRCC5	1e-05	1e-05	1e-05	1e-05	1e-05	1e-05	1e-05	1e-05	1e-05	1e-05	1e-05	1e-05	1e-05	1e-05	1e-05	1e-05	1e-05	1e-05	1e-05	722.482	1e-05	1e-05	1e-05	1e-05	1e-05	774.153	1e-05	1554.61	1e-05	1e-05	2154.39	1e-05	334.755	1e-05	1e-05	1e-05	1e-05	1e-05	1e-05	1e-05	1e-05	812.482	1e-05	1e-05	1e-05	821.482	1e-05	1e-05	1e-05
P_HPCA	1e-05	1e-05	1e-05	1e-05	1e-05	1e-05	1e-05	1e-05	1e-05	1e-05	1e-05	1e-05	1e-05	1e-05	1e-05	3285.56	55908.9	1e-05	1e-05	36580.7	1e-05	1e-05	1e-05	3084.74	54644.2	1e-05	106650	1e-05	1e-05	1e-05	1e-05	1e-05	1e-05	1e-05	1e-05	1e-05	1e-05	1e-05	1e-05	1e-05	1e-05	1e-05	1e-05	1e-05	1e-05	1e-05	1e-05	1e-05	1e-05
P_GNG12	1e-05	1e-05	1e-05	1e-05	1e-05	1e-05	1e-05	1e-05	14564.9	32138.5	1e-05	1e-05	1e-05	1e-05	48031.1	1e-05	1e-05	1e-05	1e-05	1e-05	1e-05	1e-05	1e-05	1e-05	11860.2	1e-05	1e-05	1e-05	1e-05	1e-05	13837.1	1e-05	1e-05	1e-05	1e-05	1e-05	1e-05	1e-05	1e-05	1e-05	1e-05	1e-05	1e-05	1e-05	1e-05	58031.1	1e-05	1e-05	1e-05
P_NPY	1e-05	1e-05	1e-05	1e-05	1e-05	1e-05	1e-05	1e-05	1e-05	1e-05	36381.7	1e-05	151270	19978.4	11145.1	56855.5	58914.2	1e-05	1e-05	21145.1	1e-05	1e-05	1e-05	1e-05	1e-05	1e-05	1e-05	1e-05	1e-05	1e-05	1e-05	1e-05	40278.2	1e-05	1e-05	1e-05	1e-05	1e-05	1e-05	1e-05	1e-05	1e-05	1e-05	1e-05	21145.1	41145.1	1e-05	1e-05	1e-05
P_MAPK1	540002	9.27297e+06	3.54703e+07	4.59402e+06	801373	1.02447e+06	1.55075e+06	1.55701e+06	120831	3.7177e+07	291234	5.82594e+06	8.67013e+06	2.10007e+06	565505	2.44783e+06	1e-05	1e-05	248649971	1.55757e+07	365209425	121658522	4.0099e+06	20006.4	280890	14558577	3.02315e+06	353349	1.57667e+06	356234	4.59052e+06	1.37988e+07	2.38552e+07	4.00083e+06	679025	3.18524e+06	4.48725e+06	261837332	7.07657e+06	1e-05	3.39188e+06	1.43908e+06	3.4949e+06	1.69598e+07	5.51667e+07	465071	2.40564e+06	546189	314247
P_NEK9	785.899	1e-05	1e-05	1e-05	1e-05	1e-05	15797.5	1e-05	4392.18	12805	552.447	1e-05	1207	1e-05	1e-05	1e-05	1e-05	1e-05	89687.5	1e-05	1e-05	2447.74	532.668	508.174	9620.14	2678.08	176458	7007.71	14274.2	1154.74	10943.8	112326	1979.8	1e-05	1e-05	1e-05	1e-05	1113.99	1e-05	1e-05	1e-05	1e-05	1e-05	1e-05	1e-05	1e-05	1e-05	1e-05	1e-05
P_MAP2K7	1e-05	1e-05	1e-05	1e-05	3047.04	1e-05	3798.2	1e-05	1e-05	3744.07	1e-05	858.284	1e-05	1e-05	1197.08	5820.12	1e-05	1e-05	50847.5	1304.94	2356.94	1e-05	2484.06	1e-05	1808.57	1589.41	65867.3	1e-05	1877.6	1298.28	4471.96	50366.2	1e-05	1e-05	1e-05	1e-05	1e-05	4836.82	1e-05	1e-05	1e-05	1e-05	1e-05	1e-05	1e-05	1e-05	1e-05	1e-05	1e-05
P_MAP3K1	1053.32	1e-05	27991.2	1271.51	1e-05	1e-05	5066.67	27156.4	3417.67	6769.17	1e-05	1e-05	1e-05	259.269	5415.83	254.669	1e-05	1e-05	79975.1	1161.54	1e-05	109.016	12342.7	174.949	584.25	184.348	48179.9	6367.13	2437.96	1067.96	4208.7	14724.4	1918.4	1e-05	1e-05	1e-05	1e-05	1e-05	1e-05	1e-05	1e-05	1e-05	1e-05	1e-05	494.162	1e-05	1e-05	1e-05	1e-05
P_MAPK14	1e-05	1e-05	1e-05	1e-05	9287.89	1e-05	17430.4	1e-05	30243.3	27607.6	20993.4	13305.7	1e-05	4045.13	11584.9	12667.7	1e-05	1890.81	916579	2753.61	23970.8	8787.44	68434.8	1e-05	32299.1	18716.3	287888	1e-05	17643.1	8533.08	24491.4	332831	8919.94	1e-05	1e-05	1e-05	1e-05	1e-05	1e-05	1e-05	1e-05	1e-05	1e-05	1e-05	1e-05	1e-05	1e-05	1e-05	1e-05
P_MAP3K2	120719	11408.4	56080.3	12710.3	44183.8	81609.1	114067	171179	83550.7	149227	1822.85	21903.5	52295.2	32430.3	86067.6	18983.4	1949.91	3001.31	3.40804e+06	6526.41	14938	11743.4	99242.7	6801.09	25444.4	27130.1	2.70276e+06	170438	63615.5	28104	153315	1.26143e+06	52992.8	75638.7	85327.9	64446	1e-05	78714.6	1959.77	50056.5	45377.9	4747.17	115195	66390.3	67223.6	100929	52391.3	84779.7	37145.5
P_CDKN1B	1e-05	1e-05	1e-05	1e-05	1e-05	1e-05	2990.33	1e-05	60013.6	4637.83	1158.77	3866.72	1e-05	1e-05	1e-05	1e-05	1e-05	2618.95	79345	1e-05	1e-05	1e-05	1e-05	1e-05	1e-05	8912.81	1e-05	1773.52	3338.39	1358.25	1e-05	1e-05	1e-05	1e-05	1e-05	1e-05	1e-05	1e-05	1e-05	1e-05	1e-05	1e-05	1e-05	1e-05	1e-05	1e-05	1e-05	1e-05	1e-05
P_ATR	1e-05	1e-05	1e-05	1e-05	1e-05	1e-05	451.58	1e-05	1558.73	2130.61	1e-05	1e-05	1e-05	1e-05	1e-05	1e-05	1e-05	1e-05	8393.49	1e-05	1e-05	1e-05	1e-05	1e-05	1e-05	1e-05	1e-05	1102.96	1651.47	1e-05	1662.11	1e-05	1e-05	1e-05	1e-05	1e-05	1e-05	1e-05	1e-05	1e-05	1e-05	1e-05	1e-05	1e-05	1e-05	1e-05	1e-05	1e-05	1e-05
P_MCM6	1e-05	1e-05	1255.77	1e-05	1e-05	587.868	1e-05	1e-05	1e-05	8436.31	1e-05	1e-05	1e-05	1e-05	1e-05	1e-05	1e-05	1e-05	69843.3	1e-05	1e-05	566.647	1159.67	131.997	1713.1	1e-05	1e-05	1e-05	1172.46	1e-05	1546.63	1e-05	1228.06	1e-05	1e-05	1e-05	1e-05	1e-05	1e-05	1e-05	1e-05	1e-05	1e-05	1e-05	1e-05	1e-05	1e-05	1e-05	1e-05
P_CDK1	34655.5	1e-05	253000	75031.8	1e-05	18580.6	43949.9	1e-05	22666	255444	1e-05	1e-05	1e-05	1e-05	1e-05	1e-05	1e-05	1e-05	3.79399e+06	1e-05	1e-05	64360.8	67256.1	1e-05	6864.55	20652.2	79611.5	21016.7	58796.9	1e-05	80333.3	1e-05	21807.5	1e-05	6562.03	8770.81	1e-05	32980.7	4725.71	1e-05	1e-05	1e-05	21357.1	1e-05	84583.2	15572.9	1e-05	8512.17	1e-05
P_CENPT	1e-05	1e-05	1829.23	1e-05	1e-05	1900.09	1e-05	16190.3	1e-05	1e-05	1e-05	1e-05	1e-05	1e-05	1e-05	1e-05	1e-05	1e-05	43808.3	1e-05	1e-05	3394.96	2893.4	1e-05	1e-05	1e-05	1e-05	519.899	1e-05	1e-05	1e-05	19614.4	1e-05	1e-05	1e-05	1e-05	1e-05	1e-05	1e-05	1e-05	1e-05	1e-05	1e-05	1e-05	1e-05	1e-05	1e-05	1e-05	1e-05
P_YY1	1e-05	1e-05	12431.2	2593.84	1e-05	3844.16	11557.3	1e-05	1e-05	12904.7	1160.56	1e-05	1e-05	7322.33	4410.81	6944.55	1e-05	1e-05	571526	1e-05	6036.27	6628.95	16456	2264.59	1e-05	5976.9	1e-05	3432.07	9002.15	5281.92	28655.7	265730	1e-05	1e-05	1e-05	1e-05	1e-05	1e-05	1e-05	1e-05	1e-05	1e-05	1e-05	1e-05	1e-05	1e-05	1e-05	1e-05	1e-05
P_MCM4	1e-05	1e-05	25023.2	5830.2	1e-05	13000.9	13272.4	1e-05	384.606	14925.5	1287.5	1e-05	1e-05	1e-05	1e-05	1e-05	1e-05	712.533	163827	3229.27	1e-05	12973.1	15288.7	1e-05	5075.7	1e-05	1e-05	3627.16	8801.84	1e-05	13055	76294.3	8302.98	1e-05	1e-05	1e-05	1e-05	3997.01	1e-05	1e-05	1e-05	1e-05	1e-05	1e-05	1e-05	1e-05	1e-05	1e-05	1e-05
P_SOS2	1e-05	1e-05	1e-05	1e-05	1e-05	1e-05	634.086	1e-05	1e-05	1513.62	1e-05	1e-05	1e-05	1e-05	1e-05	1e-05	1e-05	1e-05	1e-05	1e-05	1e-05	1e-05	1e-05	1e-05	1e-05	1e-05	1e-05	1e-05	1e-05	1e-05	1894.67	1e-05	1e-05	1e-05	1e-05	1e-05	1e-05	1e-05	1e-05	1e-05	1e-05	1e-05	1e-05	1e-05	1e-05	1e-05	1e-05	1e-05	1e-05
P_MDM4	1e-05	1e-05	1e-05	1e-05	1e-05	1e-05	1e-05	1e-05	1e-05	1e-05	626.884	1e-05	1e-05	1e-05	1e-05	1e-05	1e-05	1e-05	1e-05	1e-05	723.733	1e-05	1e-05	1e-05	1e-05	864.849	1e-05	2540.27	1314.58	1292.3	1e-05	31014.6	1e-05	1e-05	1e-05	1e-05	1e-05	1e-05	1e-05	1e-05	1e-05	1e-05	31299.8	1e-05	1e-05	1e-05	1e-05	1e-05	1e-05
P_CENPF	329.485	1e-05	1935.62	196.832	1e-05	638.58	205.205	1e-05	474.939	1e-05	1e-05	1e-05	1e-05	1e-05	131.993	1e-05	1e-05	1e-05	1e-05	1e-05	1e-05	456.152	651.956	1e-05	1e-05	1e-05	1e-05	88.149	563.735	1e-05	779.956	31770.7	132.993	1e-05	1e-05	1e-05	1e-05	1e-05	1e-05	1e-05	1e-05	1e-05	1e-05	1e-05	254.738	1e-05	1e-05	1e-05	1e-05
P_NEK7	1208.63	1e-05	1e-05	3870.8	2951.46	1e-05	4245.14	1e-05	3660.13	40627.7	1e-05	1e-05	1e-05	4645.43	1e-05	4194.55	1e-05	1e-05	1e-05	1e-05	1365.99	1e-05	8481.1	1270.34	2667.91	6231.32	65434.9	1690.13	27907	1e-05	14998.9	123777	2123.31	1e-05	1e-05	2035.22	1e-05	6168.03	4194.5	1e-05	1e-05	1e-05	7749.51	1e-05	5230.1	5900.16	1e-05	1e-05	1e-05
P_PRKDC	276.754	1e-05	62.6851	841.872	1e-05	1e-05	929.409	1e-05	934.766	2072.04	1e-05	1e-05	1e-05	1e-05	1e-05	341.199	1e-05	1e-05	1721.98	1e-05	1e-05	1e-05	1e-05	1e-05	1343.8	133.123	1e-05	469.864	777.576	300.956	1353.54	3567.75	1e-05	1e-05	1e-05	1e-05	1e-05	731.245	1e-05	1e-05	357.169	1e-05	1305.04	1e-05	55.8549	285.205	1e-05	1e-05	1e-05
P_TAOK1	8628.24	5874.2	54449	8956.4	17321.5	20667.8	43369.7	8847.58	33727.4	112158	29515.8	21778.6	16887	1353	2286.86	72984.5	11920.6	3210.81	266173	9692.3	30938.1	5787.44	56622.3	679.682	4168.16	38927.3	260064	38699.3	14701.4	46877.5	97052.6	439116	44117.1	5036.85	1e-05	1e-05	1e-05	12257.4	7459.04	1e-05	20395.3	1e-05	14556.8	1e-05	24603	11825	1e-05	1e-05	1e-05
P_BRAF	104916	78966.2	123064	44786	9908.08	171242	71214.3	298827	100450	63292	48422.4	108300	185199	39869.5	34609	399119	144775	19389.2	741563	85731.7	46726.4	33694.1	86186.1	3537.92	142477	41401.8	631107	63849.1	120913	179517	137387	1.33875e+06	122368	1e-05	20340.9	13452	3635.23	64709.8	25984.2	37363.6	75291	1e-05	69461.3	72984	64329.8	32246.5	2144.03	21624.7	4039.89
P_SRC	1e-05	7738.33	19325.9	31683.7	55622.2	5842.25	62055	1e-05	3268.77	123729	1e-05	619.599	5341.29	1551	20388	66984.6	1e-05	1e-05	1.02715e+06	5236.23	28287	15622.7	51033.1	970.376	22192.2	11697	1e-05	19086.6	7723.37	45248.3	30414.3	998101	28450.6	1e-05	1e-05	1e-05	1e-05	6613.35	1e-05	1e-05	1e-05	1e-05	1e-05	1e-05	6539.93	1e-05	1e-05	1e-05	1e-05
P_SOS1	1292.93	2572.97	1785.97	484.561	1774.73	2913.48	18211	1e-05	17588.4	10455.8	2395.1	1883.72	7436.38	215.847	6029.55	22674.7	4777.69	1e-05	291133	3982.71	5573.5	2485.81	7020.83	1047.83	13914.5	31200	45931.6	9583.16	14609.8	10250.3	76416	495538	8772.36	1e-05	1e-05	1e-05	1e-05	1744.55	1e-05	6497.8	241.107	1e-05	1e-05	1e-05	3389.17	1e-05	1e-05	9787.04	1e-05
P_DOK1	1e-05	1e-05	1e-05	1e-05	7180.28	1e-05	10014.5	1e-05	1e-05	12081.6	1e-05	1e-05	1e-05	1e-05	1e-05	1e-05	1e-05	1e-05	83185	1e-05	1e-05	2259.18	9245.67	1e-05	1e-05	1e-05	52274	1e-05	9681.48	1e-05	1e-05	119114	1e-05	1e-05	1e-05	1e-05	1e-05	1e-05	1e-05	1e-05	1e-05	1e-05	1e-05	1e-05	1e-05	1e-05	1e-05	1e-05	1e-05
P_PTPN1	1e-05	1e-05	1661.88	1e-05	3047.59	1e-05	16736.4	1e-05	19400.6	33423.2	2515.41	4158.28	2345.29	1e-05	37147.7	5029.17	1626.02	1e-05	176188	1e-05	16222.2	1e-05	6355.9	1639.27	4274.47	16551.4	38406.4	5606.56	27328.6	1e-05	12492.3	179945	6341.69	1e-05	1e-05	1e-05	1e-05	7815.99	1e-05	1e-05	1e-05	1e-05	1e-05	1e-05	1e-05	1e-05	1e-05	1e-05	1e-05
P_TNFRSF21	1e-05	1e-05	1e-05	1e-05	1e-05	1e-05	1e-05	1e-05	1e-05	1e-05	1e-05	1e-05	1e-05	1e-05	1e-05	1e-05	1e-05	1e-05	1e-05	1e-05	1e-05	1e-05	1e-05	1e-05	151.686	167.685	1e-05	51.0263	1e-05	1e-05	285.073	1e-05	1e-05	1e-05	1e-05	1e-05	1e-05	1e-05	1e-05	1e-05	1e-05	1e-05	1e-05	1e-05	1e-05	1e-05	1e-05	1e-05	1e-05
P_ARRB1	1e-05	1e-05	1e-05	1e-05	2882.35	2590.58	1e-05	1e-05	1e-05	3168.8	1801.83	1e-05	888.376	1e-05	1e-05	2998.07	1e-05	1e-05	1e-05	1e-05	1e-05	1e-05	1268.7	1e-05	1e-05	1e-05	1e-05	1e-05	1e-05	1e-05	1e-05	1e-05	1e-05	1e-05	1e-05	1e-05	1e-05	1e-05	1e-05	1e-05	1e-05	1e-05	1e-05	1e-05	1e-05	1e-05	1e-05	1e-05	1e-05
P_HK1	1916.89	1762.37	1e-05	1e-05	3449.58	839.603	1e-05	1e-05	1e-05	17383.1	1e-05	1e-05	6096.45	1e-05	1e-05	18601	1028.43	1e-05	1e-05	1e-05	1e-05	1e-05	1e-05	1e-05	1e-05	1e-05	1e-05	1e-05	1e-05	16763.9	1e-05	1e-05	5386.27	1e-05	1e-05	1e-05	1e-05	1e-05	1e-05	1e-05	1e-05	1e-05	1e-05	1e-05	1e-05	1e-05	1e-05	1e-05	1e-05
P_CAMK4	1e-05	1e-05	1e-05	1e-05	3171.72	1e-05	1e-05	1e-05	3079.44	5009.69	2491.78	1e-05	2681.43	1e-05	1e-05	51080.1	2422.07	1e-05	1e-05	1e-05	1716.1	1e-05	1e-05	1e-05	1e-05	1103.91	1e-05	1e-05	1e-05	2376.99	1e-05	1e-05	1563.35	1e-05	1e-05	1e-05	1e-05	1e-05	1e-05	1e-05	1e-05	1e-05	1e-05	1e-05	1e-05	1e-05	1e-05	1e-05	1e-05
P_PRKCE	5331.16	24469.5	4328.34	9793.02	13624.6	45118.1	2627.18	1e-05	2099.19	80367.5	624.339	3843.96	61250.4	11863	1e-05	160458	31243.5	1e-05	12550.1	5438.5	6006.88	1204.41	12186.8	263.081	2309.05	19046.1	1e-05	2685.4	6535.4	30380.1	4334.82	145699	29168.7	1e-05	1e-05	1e-05	1e-05	748.378	1e-05	1e-05	1e-05	1e-05	1e-05	1e-05	1e-05	1e-05	1e-05	1e-05	1e-05
P_DDX21	1e-05	1e-05	2809.07	1e-05	1e-05	1e-05	1e-05	1e-05	1e-05	2108.37	1e-05	1e-05	1e-05	1e-05	1e-05	1e-05	1e-05	1e-05	1e-05	1e-05	1e-05	605.74	1e-05	1e-05	1e-05	1e-05	1e-05	1e-05	1813.36	856.327	1e-05	1e-05	1e-05	1e-05	1e-05	1e-05	1e-05	1e-05	1e-05	1e-05	1e-05	1e-05	1e-05	1e-05	1e-05	1e-05	1e-05	1e-05	1e-05
P_HSPD1	1e-05	1e-05	1e-05	1e-05	1307.11	1e-05	1e-05	1e-05	1e-05	6158.02	1e-05	1e-05	1e-05	1e-05	1e-05	2499.1	1e-05	1e-05	1e-05	1e-05	1e-05	1e-05	1e-05	1e-05	1e-05	6771.76	1e-05	1e-05	1892.83	1118.51	1e-05	1e-05	1e-05	1e-05	1e-05	1e-05	1e-05	1051.35	1e-05	1e-05	1e-05	1e-05	1e-05	1e-05	1e-05	1e-05	1e-05	1e-05	1e-05
[truncated: 4 more columns]

## Sheet: Supplementary Figure8M
Patient No.	Glioma#4	Glioma#6	Glioma#10	Glioma#11	Glioma#13	Glioma#22	Glioma#23	Glioma#25	Glioma#27	Glioma#29	Glioma#31	Glioma#34	Glioma#35	Glioma#37	Glioma#38	Glioma#39	Glioma#40	Glioma#41	Glioma#43	Glioma#44	Glioma#45	Glioma#46	Glioma#47	Glioma#48	Glioma#50	Glioma#55	Glioma#56	Glioma#58	Glioma#61	Glioma#65	Glioma#66	Glioma#71	Glioma#73	Glioma#74	Glioma#75	Glioma#78	Glioma#80	Glioma#81	Glioma#82	Glioma#83	Glioma#84	Glioma#87	Glioma#93	Glioma#96	Glioma#134	Glioma#143	Glioma#146	Glioma#147	Glioma#148
Transcriptome_subtypes	transcriptome-subtype-3	transcriptome-subtype-1	transcriptome-subtype-3	transcriptome-subtype-3	transcriptome-subtype-3	transcriptome-subtype-2	transcriptome-subtype-3	transcriptome-subtype-1	transcriptome-subtype-3	transcriptome-subtype-1	transcriptome-subtype-2	transcriptome-subtype-3	transcriptome-subtype-1	transcriptome-subtype-1	transcriptome-subtype-3	transcriptome-subtype-3	transcriptome-subtype-3	transcriptome-subtype-3	transcriptome-subtype-3	transcriptome-subtype-1	transcriptome-subtype-2	transcriptome-subtype-1	transcriptome-subtype-1	transcriptome-subtype-1	transcriptome-subtype-1	transcriptome-subtype-2	transcriptome-subtype-1	transcriptome-subtype-1	transcriptome-subtype-3	transcriptome-subtype-1	transcriptome-subtype-2	transcriptome-subtype-2	transcriptome-subtype-1	transcriptome-subtype-1	transcriptome-subtype-1	transcriptome-subtype-1	transcriptome-subtype-1	transcriptome-subtype-1	transcriptome-subtype-2	transcriptome-subtype-2	transcriptome-subtype-3	transcriptome-subtype-1	transcriptome-subtype-1	transcriptome-subtype-2	transcriptome-subtype-2	transcriptome-subtype-3	transcriptome-subtype-1	transcriptome-subtype-3	transcriptome-subtype-2
ADAMTS1	12.7749	3.1266	0	7.64898	3.77851	0.565656	5.96266	2.11302	4.52956	0	0	22.8934	31.6296	1.62886	8.95671	11.718	12.1803	5.74681	9.0432	5.69206	1.36815	4.5163	4.20814	4.75892	1.54977	2.67795	3.95124	8.5253	0	1.56266	0	3.4439	4.4959	2.96046	4.47319	13.3578	8.98685	4.32483	2.81634	0	15.8533	7.08054	2.85116	2.55041	3.03237	7.60256	2.68495	0	15.0482
APBA1	0.501102	2.56976	0	4.57229	2.76128	7.91439	1.60606	8.28879	2.27473	5.88987	12.6527	3.0238	2.38482	8.60057	2.99209	4.04794	1.70749	4.65682	2.40409	2.2477	6.63425	0.811934	0	3.75453	5.33053	12.1784	4.84613	2.36788	0	9.84431	0	6.38753	3.07202	2.70312	2.19429	6.60722	2.15307	2.63339	4.49827	5.13279	4.89926	3.74539	2.26079	6.11981	9.42633	2.69044	3.63869	0	7.76108
ARHGEF34P	2.83642	0.338308	8.81875	0.213825	1.12136	0.377893	1.0812	0.122166	0.25569	0.567236	0	2.05456	0.545713	0.476341	1.77522	0.051976	0.771217	1.03177	0.262776	5.63077	0.43542	0.45657	0.039334	0.204578	0.749606	0.62919	0	0.858774	5.57882	0.307613	7.34046	1.641	0.408148	0.511389	0.28578	1.21286	2.90853	0.370503	2.77315	1.70456	2.4645	1.30036	0	0.036972	0.698624	1.79639	0.440246	3.02184	0.598415
ARHGEF35	2.50906	0.361102	1.58	0.17663	1.61557	0.072033	1.16281	1.11456	1.34174	0	0	2.11586	0.449648	0.510879	1.27503	0.074642	1.09537	0	0.916912	5.03729	0.250968	1.54138	0	0	0.306053	0	0	0	0	0.070496	0	1.61859	0.680127	0.425456	0.412947	0.931556	1.48958	0.836775	2.23067	0	0	0.389654	0	0.204434	0	1.65946	1.03158	0	0.395953
ARHGEF5	3.56989	0.508396	4.51542	0.253341	1.94977	0.293538	1.01727	0.208608	0.683053	0	0	2.33421	0.631364	0.356013	1.88116	0.05302	0.993814	0.598337	0.096721	4.34805	0.48547	0.761757	0.030164	0.169864	0.498365	0	0	0	4.30269	0.350653	0	2.09414	0.422028	0.378577	0.246308	1.03442	2.91281	0.680007	3.26989	1.5822	0	0.861678	0	0.527434	0.551846	1.92709	0.483734	3.36179	0.591847
C1S	25.2946	12.8225	40.1436	2.24553	13.1183	2.30865	24.0994	7.44949	24.5683	0	5.51448	23.6697	31.2258	20.3207	57.6564	0	40.1173	7.96295	49.6419	33.4356	8.31104	29.2575	0	6.66622	13.1755	0	7.54313	38.5924	0	1.6303	0	20.5826	22.4958	9.69925	34.8689	13.9561	53.7043	14.53	43.1826	16.0683	24.5948	43.4391	10.21	9.11212	13.3786	43.2169	8.38232	147.833	7.01999
CACNA1B	0	0.046089	0	0.314735	0	0	0.034908	0	0	0	0	0.427474	0	0	0	0	0	0	0	0	3.67236	0	0	0	1.66083	22.8917	0	0	0	0	0	0.480677	0	0.108577	0.049006	2.24736	1.59037	0	0	0	0	0.668353	0	0	3.13393	0	0	0	3.14033
CACNA1E	1.75057	0.423976	0	0.15947	0.966349	1.19672	0.401088	1.27947	0.532475	9.12636	5.72163	0.453997	0.749776	4.30329	0	0.010388	0	0	0	0	4.7011	0	0	1.08007	2.39016	11.9523	0.262723	0	3.44217	1.17725	0	10.3613	0.39805	0.542997	0.716361	1.62642	1.69113	0.574583	3.93238	3.76288	0	2.81613	0.396938	11.8654	12.9527	1.29998	0	0	2.7522
CACNB2	2.03184	4.14694	0	2.6257	3.18604	16.8141	2.50383	3.26137	3.81552	14.2514	9.77596	4.0373	6.40629	5.37036	1.44373	9.45858	2.00812	3.2302	4.70327	3.61343	6.15193	1.63074	4.53193	1.71976	6.30616	4.93215	0.676341	4.23134	0	13.1922	13.1911	4.05342	4.8077	1.19246	2.57281	3.23647	7.08011	4.34406	6.00245	5.98391	3.31322	4.7301	0.622636	11.2613	1.93678	6.5089	2.94908	0	4.29508
CCN2	46.3558	12.0877	64.1236	31.4286	19.9946	3.96684	18.5768	6.50384	27.8678	0	0	76.6426	30.0383	6.26553	33.1274	10.0355	24.9298	19.876	13.4829	27.8505	5.56674	91.2105	9.93221	9.55238	9.29901	0	0	6.57395	54.6833	6.7342	0	38.0082	25.4898	6.63122	33.3754	35.3344	21.0633	4.89211	4.42672	0.145249	66.8046	14.5472	23.2563	11.0505	15.5452	55.7909	15.875	52.7946	21.1153
CD248	8.2677	3.40426	26.0501	8.27757	2.98141	1.11566	5.48813	1.61081	0.602244	3.14264	0	11.8635	4.73617	3.77813	31.6689	9.12586	6.14826	6.62543	7.49517	4.72855	0.847977	15.9118	9.87248	9.23285	0.988041	1.69291	14.1262	8.62156	9.03507	4.38005	6.00293	3.39462	4.29516	3.08116	4.69187	17.2431	4.44829	5.50786	3.58682	0	19.5346	3.52351	1.93222	2.93672	2.6024	23.7691	6.86374	15.407	4.35042
CHI3L1	84.6735	105.636	1449.04	56.3624	284.804	2.22596	225.969	13.2044	515.63	11.7659	91.1542	1153.93	590.578	29.913	1168.81	219.332	1911.14	78.1764	1181.26	77.655	1.92553	275.372	74.6501	91.2643	39.9936	31.6074	550.285	2260.3	212.604	8.23145	747.563	56.5682	1065.54	266.679	77.2018	409.781	13.9267	16.3964	777.283	2.60601	584.907	662.624	500.174	0	141.426	1682.65	53.7063	560.459	18.7639
COL12A1	33.5291	1.64046	6.71275	2.08035	0.691805	0.377202	5.466	0.095555	1.39588	1.5987	1.84931	8.1708	27.6801	2.90612	13.0232	0.989237	5.60748	2.06495	1.98425	1.91655	0.645089	13.0789	0.823376	1.5835	1.41555	4.8946	2.5657	3.9475	2.00819	0.613923	0	3.46799	1.57431	0.598793	22.0637	4.35051	6.10274	3.93796	3.83379	0.482241	6.71377	3.17213	0	1.82594	2.87425	16.6109	1.70388	4.80475	1.84768
COL3A1	304.808	19.0731	56.864	19.1071	28.0382	2.74973	63.5861	3.57056	34.7963	0.570523	7.49901	108.359	68.3984	23.8627	519.24	5.41643	23.2872	25.442	9.86043	56.311	2.08996	989.942	13.2827	17.6746	5.925	10.9486	25.5588	38.0671	22.702	8.69839	0.15864	10.2965	104.032	5.47739	126.112	51.7691	82.1274	8.24367	33.9351	3.75175	45.7778	17.2318	13.0085	3.10319	13.3262	266.95	35.2488	56.5491	16.1353
COL4A2	52.2402	22.1964	79.6406	70.4478	32.4611	12.8507	15.172	20.86	36.0942	4.51088	15.7846	105.07	24.5026	49.0316	247.66	52.1645	45.3389	87.209	42.1696	35.6836	7.30891	34.6814	38.3532	64.955	11.5491	6.7319	58.2334	43.4603	20.738	32.1856	44.9183	34.6451	71.7781	29.9629	46.6167	109.407	27.8236	22.0996	27.6388	5.58564	79.8536	16.5899	27.1883	8.02702	40.192	79.5108	61.635	75.0949	49.6545
COL5A1	52.0648	11.7826	30.4941	12.9589	8.63523	1.19369	17.3221	1.94656	7.48244	4.90618	0	29.3332	22.0002	9.7365	135.002	6.35954	122.699	13.5582	15.3757	80.6087	1.62499	192.824	4.27095	7.26586	5.85503	6.31092	20.5969	21.2573	0	3.43917	12.0197	13.0969	22.3063	9.07226	35.5498	19.6646	14.7704	5.34688	6.41025	0	22.1842	10.2424	4.28592	0	7.78967	74.1153	14.1644	59.3696	11.5282
COL6A3	83.8165	4.92418	13.4536	1.00738	4.99358	0.443077	16.6145	0	3.5462	0	0	13.1878	29.5696	7.36044	119.551	0.990006	130.574	1.81689	5.22616	68.4063	0.297751	308.911	0	1.74148	0.75991	2.94919	3.15854	13.5101	0	1.86369	0	1.94494	14.352	2.3473	37.8833	11.3797	22.7685	2.82054	7.85161	4.25577	16.1576	4.81785	4.30637	0	2.9182	165.51	2.57714	23.5015	63.3715
DLG2	1.58393	4.41711	0	4.43708	3.66028	9.79638	4.51667	10.2268	2.6811	10.108	10.5604	4.44651	1.80531	3.16889	2.30939	6.36438	3.27873	3.95091	4.11039	1.08878	9.62582	2.94518	3.99735	4.87702	8.60962	35.4324	3.24358	3.91284	3.99368	9.29123	11.0704	5.10676	0.847539	2.62058	1.96853	8.25306	11.0755	6.98108	5.71134	0.527279	9.0466	3.9162	2.69871	6.35165	4.01801	1.93514	2.73137	0	8.63985
DLGAP3	0	0.583959	0	0.921992	0.557551	2.95822	0.282185	6.41618	0	1.72874	0	1.36895	0.84876	2.93189	0.268259	0	0.197546	0.424765	0	0	7.03862	0	0	0.468795	3.88994	25.3059	1.78149	0	0	4.11362	0	0.617916	0	0.895506	0.761913	3.15523	1.92546	0.983916	1.24202	0	0	0.286799	0.396646	0.989016	5.16077	0.158913	0	0	3.99216
DSP	0	0.426224	1.04492	0.833791	4.28987	0.375317	3.36572	0.308271	0.942924	0	0	1.1003	0	0	1.20543	0.08195	0.870049	0.344447	0	0	0.620746	0.806324	0.365413	0	1.08989	0	0	0	0	0.288029	0	0.417534	2.58428	0.206304	0.38627	0.547657	7.00827	0	2.39924	0	0.184207	3.75594	0	0.424086	0	1.26403	1.9543	6.9604	0.39407
ECHDC2	57.0232	23.2946	65.4828	14.178	58.4033	1.22306	18.8993	0.982634	56.987	0	4.42919	16.6513	24.0257	10.999	9.95317	52.6585	60.7076	27.1327	42.5806	17.6043	4.03644	38.1368	4.07752	6.24266	9.49208	12.4979	11.0521	33.7567	28.1051	1.94711	0	9.6824	7.37854	1.25928	6.42646	11.3015	22.2545	38.3577	12.9937	11.3689	0	47.4566	41.7619	0	35.4493	34.8731	16.6075	51.6061	8.11479
ERRFI1	26.3608	7.72264	17.2676	4.43288	13.3526	3.75795	8.57562	2.29515	16.0812	5.99281	3.41162	19.9474	10.2769	3.553	8.95664	7.93476	61.9666	7.43751	22.0313	24.805	3.72836	66.5928	14.3482	5.72971	6.54148	4.04618	7.11137	15.972	12.2302	3.01605	42.4423	5.91875	8.61927	10.1304	9.20917	10.4781	42.0634	9.2846	10.6709	13.3463	8.82313	4.83699	6.17897	3.26832	3.61248	17.6543	9.70715	109.492	15.2318
GABRA2	0	0.566116	0	0.227975	0	0.027299	0.190049	0	0	0	0	0.323976	0.263189	0	0	0.038298	0	0	0	0	1.55247	0	0	0.615811	1.00423	5.1983	0	0	0	0	0	1.30682	0.60426	0.062328	0.633228	0.80945	0.491865	0	0.871709	0	0	1.47275	0	5.64147	0	1.70362	0	0	2.03701
GABRA3	0	0.091063	0.001798	0.129842	0	2.07094	0.091419	0	0	0	0	0.912883	0	5.31573	0.000967	0	0	0	0	2.06439	3.36808	0	0	0	2.38264	2.84361	0	0	0	6.15796	0	4.97211	0	0.198213	0.44213	1.72877	0	0	7.61702	0	0.002138	1.31601	0	6.55548	8.14555	0	0	0	1.24243
GABRB2	0	0.062642	0	0	0	0.052288	0.34095	0	0	0	0	0.364543	0.35163	0.593315	0	0	0	0	0	0	1.95101	0	0	0.451136	1.62053	8.46909	0	4.88822	0	0	0	2.0644	0	0.043341	0.79022	2.01174	0.272806	0	0	0	0	0.335761	0	1.58281	0	0.102734	0	0	4.93232
GABRB3	0.941928	0.705472	0	2.77755	0	1.75595	0.329701	7.52109	0	4.6776	0	0.686115	2.53085	6.34108	0	0	0.221737	0	0	0	12.0962	0	0.022051	1.14448	1.59234	6.79043	0	0	0	2.62869	0	3.5282	0.034065	0.370256	1.11259	1.53294	1.27133	0	1.10434	0	8.42855	0.981892	0	2.5081	9.43356	0	0	0	4.6158
GLRB	2.70599	2.70449	0	4.96906	0	5.54775	1.99047	2.04401	0	0	0.737031	1.2399	0.964033	2.44479	0	0	1.5987	3.88344	0	0	3.19449	0	2.115	3.70392	3.68019	3.60965	0	0	0	5.01077	0	5.51288	2.47797	1.28333	1.06646	1.19496	0	0	5.66686	0.990987	8.56452	1.58583	0	5.61353	5.57973	1.33762	2.7021	0	4.58608
GNAI1	2.41246	0.807796	0	0.720324	0	2.58708	0.606571	0	0	0.651515	1.86445	0.675052	0.435014	1.05518	0.412279	0	0.394015	0.188225	0.799808	0	2.42304	0	2.39819	0.7669	4.58137	3.10522	0	0	0	2.59688	0	1.24912	0	0.761464	1.41757	1.24611	1.91593	0	1.82152	1.1052	0	0.52801	0	1.4643	1.10018	0.7881	0.755745	0	1.33502
GRIA2	0	37.4261	6.86806	37.2826	1.22371	31.8143	2.92532	8.51825	0	17.0794	23.3127	2.2554	1.13872	16.7743	1.6873	9.32332	3.09321	7.6224	0	0	29.8439	0	15.5678	11.893	31.2702	18.9802	13.8166	3.85213	0	23.5575	0	37.2923	17.3834	4.41075	5.41515	6.57668	15.4668	0	40.0118	29.5725	11.5231	3.35252	0	15.1215	13.6679	0.367143	8.81071	0	27.9168
GRIN1	0.25104	2.90116	0	0.156667	0	0.349103	0.20015	0	0	0	0	0	0.773942	2.61345	0	0	0.854519	0	0	0	11.7172	0	0	0	7.86235	105.77	0	0	0	0	0	1.30322	0.016099	0.314146	0.185461	7.88275	8.45551	0	0.911885	0	0	1.85246	0	0	17.0134	0	0	0	11.3397
GRM5	0	0.2366	0	0	0	0.312708	1.1286	0	0	2.2801	0	0	0.412063	2.45753	0	0	0	0	0	0	1.41128	0	0	0	2.27407	7.38089	0	0	0	0.240492	0	0.911065	0	0	0.453234	0	0	0	0	0	0	2.82466	0	2.36174	0	2.00243	0	0	2.46408
HSPG2	17.7405	7.38987	31.6979	20.3518	13.5453	3.02705	6.23349	3.29082	11.785	5.9197	5.62889	44.7945	19.7956	6.11576	94.109	23.8871	34.1137	22.5734	16.7202	29.0097	3.45906	27.4356	3.29047	15.9752	4.69581	0	10.3955	15.1995	18.758	9.70311	0	6.52156	23.2248	7.01168	6.91879	45.5221	23.8267	8.58874	10.8509	0	32.3359	11.0318	8.96947	6.87231	7.60697	30.678	16.6592	27.8324	11.5912
IGFBP4	41.1778	7.44965	40.9817	10.0879	23.856	3.46723	9.55452	18.5074	19.7609	0	8.52644	52.9635	32.4821	13.8916	126.277	6.79612	30.9611	15.8924	9.46129	52.9601	5.91324	49.2822	7.37176	6.02843	3.82827	7.8766	12.4476	19.9222	0	11.6001	0	4.57712	23.0524	8.36702	10.5653	24.9126	76.8053	4.64733	23.4844	0	12.7622	14.604	7.44039	16.1197	0	26.6949	11.7427	113.495	9.38227
IL32	4.99721	1.97346	0	6.87543	16.539	0.715963	4.29085	0	10.2858	0	0	3.67036	9.32273	4.54887	12.3057	5.04678	47.5062	0	13.2729	8.52636	2.30774	3.65624	0.409656	4.18481	2.27272	0	0	0	0	6.48085	0	2.92442	2.67815	6.47346	3.01388	5.55754	15.4602	5.17591	24.8662	0	21.7138	21.235	0	13.0702	0	15.8868	0	18.3539	3.38894
ITGA1	7.92314	2.6806	6.00102	6.86026	4.22007	1.78413	4.54442	0.689905	4.80295	0	1.77778	9.70047	1.75734	2.41527	8.51215	6.33758	1.69454	7.15433	3.14375	1.80572	0.606874	2.28817	0.446627	4.48298	1.69943	0	5.17802	4.11489	0	2.63807	0	2.9573	3.05749	2.74435	3.54175	6.02469	4.17521	3.0768	3.71991	0	11.4385	1.86708	2.77017	1.2293	0	5.45077	5.6061	5.94012	2.5484
KCNB1	0	0.737842	0	2.46897	1.38731	6.20917	0.171201	2.83367	5.072	3.25372	0	1.45033	6.49519	2.97097	0.532756	0.975025	0.188314	3.31865	0	0.652162	10.3577	0.972344	1.70781	0.837809	2.48352	11.6105	2.06196	0	0	9.88855	0	6.49975	5.88423	1.19764	0.501243	3.97791	4.62193	1.10008	5.13833	0.367717	0	3.8234	0.731768	9.00239	2.69922	0.324411	1.94178	0	3.66689
KCNB2	0.105132	0	0	0	0	0.064022	0.172296	2.59188	0	0	1.32391	0	0.29914	0	0	0	0	0	0	0	0.299012	0	0	0.217146	0	2.7868	0	0	0	0	0	1.61128	0	0.831712	0.033436	0	0	0	0	0	0	0	0	1.5567	0	0	0	0	0.409406
KCND2	0.237676	7.928	0	28.6793	13.0397	21.056	2.10109	4.22928	0.263805	69.091	62.8257	0.916569	1.0071	13.3271	0	8.9771	0.086121	6.11366	16.15	0	17.7224	0	0	10.3224	13.4473	6.25724	17.1772	0	0	21.1595	19.8416	23.2375	14.7578	14.8845	0.447617	1.8783	11.114	41.0154	11.7127	15.5215	0	0.995529	3.70753	28.2866	4.83587	0.899824	0.884603	0	18.0733
KCNG3	1.14852	0	0	0	0	0.140014	0.03101	1.86345	0	0	0	0	0	0	0	0	0	0	4.61435	0	0.557278	0	0	0	0	2.47427	0	0	0	0.185424	0	0	0	0	0	0	0	0	0	0	0	0.460435	0	27.2394	0	0	0	0	0.612676
KCNH1	0.873889	0.403312	0	0.921038	0.137967	3.73558	0.757176	2.5764	0	0	2.5555	0.987338	1.04871	2.88652	4.54135	0	0.725	0	0	0	4.48801	1.60837	0	0.26608	1.59553	10.2678	0	0	0	11.4047	0	0.781362	0.548954	0.148563	1.03624	1.83735	2.52218	0	4.71237	6.65364	0.557752	2.92369	0	2.70942	3.09829	2.67751	0.699658	0	2.00183
KCNH5	0	0	0	0	0	0.909231	0	0.674392	0	0	0	0	0	0.296086	0	0	0	0	0	0	0.278562	0	0	0	0.201898	0.874998	0	0	0	0.406601	0	0.411627	0	0.056645	0.019332	0	0	0	0	0	0	0.142567	0	0.880388	0	0	0	0	0.634532
KCNJ11	0.240419	0.027004	0	0.336541	0.245861	0.571466	0.082359	0	1.04198	0	0	0.262295	1.84847	0	0.457849	0.07489	0.218978	2.33099	1.62739	0	8.05991	0	0	0	1.56655	2.80526	0.333694	0	0	1.38465	0	0.246261	2.301	0.261845	0.045753	0.759155	4.12177	0	2.40802	3.90887	5.63133	0.064096	0	0.574913	0.845336	0.313612	0	0	1.22619
KCNJ9	0	1.81474	0	2.04603	2.82144	5.51601	1.11923	8.04406	2.09399	5.01597	4.32008	3.24311	0.441236	4.15228	0.400466	0	0.368064	3.24243	0.785875	2.95927	10.0135	2.95876	0	1.69	3.44389	15.6041	0	0	0	9.1913	0	8.96214	3.58405	1.21516	0.4967	9.746	3.25079	0	17.0006	0	0	3.28218	0	2.13673	21.7699	0.603652	3.19189	0	4.91918
KLF5	19.9098	1.2186	0	0	8.69488	0	3.33349	0	2.28204	0	0	0.358655	0.359784	0	1.79446	2.67846	2.69387	0.963305	0	3.38875	2.2122	0.014147	0.039415	0	1.14471	1.77309	0	0	0	0	0	0.226577	0.56317	0.461383	2.10693	0	8.06996	0	1.25543	0	4.60562	4.36338	0	0	0	0.31483	0.332935	33.6637	1.48035
KRT8	0	0.539348	9.15223	3.35361	50.4876	0.784208	4.63351	0	0	0	0	0.550735	2.03685	0	7.56241	5.6444	5.34387	0	2.62622	2.51908	5.01882	0.537185	0.052545	0.044379	5.50496	0	6.17875	0.55978	7.64535	0.309291	0	0.300652	1.89329	0.626731	0.865036	0	56.8142	40.4537	22.5164	4.9068	4.79679	10.8204	0	0.013422	0.815009	1.34975	9.52421	141.116	0.127196
LOC107985909	1.62761	2.04653	3.06417	4.31006	2.00084	0.85262	4.05733	1.02619	2.87978	0	0	6.47103	2.59628	1.17007	3.75382	5.37355	2.44873	4.17437	8.32627	2.65086	0.281462	6.3122	1.35243	3.51711	1.9106	0.845328	6.25834	5.91433	8.7015	1.38774	2.69191	2.55892	5.22693	2.17987	1.79116	2.73186	0.461785	8.02146	2.0602	0.380201	8.21833	1.57854	1.09287	0.48924	0.800712	2.88032	2.97505	4.57245	2.78675
LOC112267883	1.01591	0.159391	3.99943	0.432895	0.709355	0.183151	1.14471	0.439881	3.53386	0	0	1.11454	0.380731	0.350587	3.41177	0	0.388251	0.753468	0.676487	0	0.823265	0	0	0.160286	1.11683	0	0	0	0	0.152925	0	1.95339	0	0.353571	0.397936	0.586625	0	0	0.794179	0	0	0.223877	0	0	0	0.872697	1.92847	0	0.513084
LRFN2	0	0.950025	0	0.029734	1.29028	2.97194	0.041254	0.861674	0	4.79826	0	0.293384	0.124893	12.2061	0	0	0	0	0	0	5.80838	0	0	0.5986	1.16532	17.1985	0	0	0	1.4306	4.64635	3.688	0.283093	0.52096	0.486927	2.46468	1.68301	4.046	0.283457	0.733463	0	0.912827	0	4.2369	0	0.029141	0.774803	0	1.55184
LRRTM4	0	14.054	0	5.63076	0	8.31721	1.07691	7.15662	0	5.30223	11.2901	1.13593	0.753793	5.00491	0	0.079477	0	0	0	0	4.78915	0	0	0	5.39656	5.23932	2.05408	0	0	6.77644	0	12.4395	12.6244	2.94502	2.60737	0	2.90083	0	7.93802	3.09244	0	1.11771	4.91416	4.7533	10.0274	0.98478	0	0	13.5757
MAN1A1	5.85486	1.44896	13.7147	0.916353	2.86154	0.823384	4.36676	0	3.32786	0	0	12.5053	7.76127	1.38055	8.31783	2.2086	2.38777	0.484022	2.44339	20.9066	1.31621	11.6648	0.973961	0	2.51842	0	0	0	13.8424	0.476667	0	1.40997	1.2221	0.947797	4.75673	5.41462	7.58156	0	3.33433	0	0	3.10322	0	0	0	4.74111	1.99546	18.402	1.53755
MARCO	0	0	0	0	0	0.104056	0	0	0	0	0	2.42014	0	0	8.11162	0	9.31574	0	0	0	0	0	0	0	0	0	0	0	0	0	0	0	0	0	0.465655	0	0	0	0	0	0	0	0	0	0	0.506598	0	0	0
MIR23AHG	24.5553	8.13979	37.2722	11.6201	17.3323	2.57474	11.1153	6.13056	29.7512	7.88771	7.97978	76.1046	20.0307	4.59636	21.2953	16.1476	124.418	7.7953	27.2444	41.8472	5.75723	33.5641	19.2634	20.3485	7.78994	6.12278	17.1009	34.8935	19.0785	4.43722	30.7178	4.72377	16.4387	3.99891	5.04798	24.9547	12.0902	4.72718	7.46599	2.99236	34.2304	17.0053	12.0198	4.31615	9.74971	33.0778	12.0389	28.2687	31.4925
MIR641	0.736756	0.01265	0	0.071592	2.2802	0.058799	0.158778	17.2925	0	73.0005	15.4929	1.02077	0.270728	1.03493	0.055095	0.353635	0.159396	0.005574	0.030942	11.9804	2.66876	0	40.6798	0.170714	0.160638	15.1603	6.87668	0	0	1.7761	0	0.059971	0.999795	0.05853	0.009651	8.74463	4.03054	1.0466	0	0	0.181841	0.453096	0.638799	17.7204	0.472497	1.31146	0.131564	0	0.244203
MIR6805	0.017035	0.00234	0	0.056139	0.001333	0.010599	0.001267	0.00171	0	0	0.063967	0	4.7e-05	0.001135	0	1.2e-05	1.6e-05	0	0	0	0.006693	0	0	0.059182	0.023795	0	0	0.023667	12.233	0.000515	0	0.001515	0.009258	9.8e-05	0.004201	0	0.090774	4.7e-05	0.002794	0	0	0	0.018609	0	0.077278	0.002956	3.5e-05	0	0.027292
MRAP-AS1	7.3638	3.26484	0	2.75693	7.5108	5.37082	4.33845	8.94821	1.43134	11.5225	0	4.09197	4.5865	4.76263	2.71673	0	1.77302	0	3.41259	3.42218	6.06871	0	0	9.22249	4.27946	0	0	0	0	7.29759	0	3.26924	0	3.95544	6.91811	5.95694	4.11022	0	0	0	0	4.73609	8.86344	0	0	5.81652	1.06121	0	2.25905
MRPL52	2.72616	6.69665	0	12.1068	5.32544	7.99444	2.77337	9.09985	0	0	0	5.90047	8.34667	8.22744	5.58311	3.6892	3.99656	18.853	2.36109	0	6.90691	10.2359	8.23749	3.62059	5.71464	0	17.1225	0	0	10.4677	0	4.45032	9.33889	7.42692	10.6992	3.1753	0	12.5733	3.12544	0	0	6.6747	3.31337	3.79319	0	4.49242	7.85353	0	9.9099
MRPS17	9.44077	3.04835	0	6.87279	3.94518	1.76952	1.08935	8.05441	0	12.2012	0	0	3.65616	3.63536	2.20373	6.54224	4.77075	3.0917	1.10184	5.88203	4.82754	0.063356	4.54649	5.40945	4.23556	2.61567	2.68799	5.22883	0	2.45517	0	1.40141	1.78512	4.69465	4.35252	0.878796	5.22324	9.44825	0	0	0	10.314	4.95764	3.96219	0	2.60229	10.7406	10.6802	2.75157
MUC2	0	0.011267	2.04483	0.893981	0.964948	0.013975	0.308585	0.535899	1.22647	4.79405	1.68447	0	0.027557	0	3.58383	0.079838	0.059741	0	0.315632	0	1.72162	0	0.114603	0	0.716059	0	0.708189	0	10.1109	0.017774	4.39381	0.058518	0.787332	0.031922	0	0	13.6847	0.36985	0	0	0.406895	7.1063	0	0	0	0.068209	4.44229	27.0637	0
MUC3A	2.5464	1.85473	0	0.653757	0.917168	0.340935	0.720316	0.466707	0.576131	0.018395	0.97105	0.641655	0.526075	0.477167	0.153386	1.56598	1.0308	1.48387	1.93033	0.805865	0.519335	0.654244	0	0.501125	0.963301	0	3.08026	2.4424	11.2271	0.549011	0	0.541278	0.24418	0.795539	0.343807	0.533872	3.05401	0	2.29896	0	0	1.21261	0	0.635049	0	2.57674	1.09623	11.2338	0.406336
MYH9	25.4696	37.3415	43.2874	24.6868	24.1767	19.1027	48.5065	13.9551	18.7149	4.06495	19.4049	58.5182	63.8495	16.5058	108.785	25.1318	50.107	34.3682	35.5837	73.3297	13.306	64.43	7.83172	23.594	20.7622	11.3942	22.6536	31.2264	27.3951	20.1969	40.9396	33.2358	35.9196	42.6102	99.8563	56.21	38.2452	13.7039	22.6386	5.4528	56.0122	27.1291	22.504	11.2864	18.8811	79.898	21.0431	51.9388	20.2134
MYL9	20.935	4.02442	13.0947	3.88801	4.75341	0.673624	9.86019	5.10722	3.69509	0	0	30.103	9.7547	3.61883	34.9997	17.5376	31.9816	5.18556	34.9623	12.4503	1.26195	49.2345	0	6.55447	2.16345	0	14.9947	14.625	44.6133	2.4229	0	3.55963	13.8751	3.24166	9.52928	16.2724	19.7306	7.97761	6.64713	5.93157	2.76424	17.4063	3.58403	0	0	23.9571	4.33063	49.7512	4.15235
NEAT1	2311.77	411.161	2019.75	296.153	1036.36	202.25	730.832	508.433	1624.13	264.357	688.85	1496.03	1051.6	294.988	746.769	291.382	2000.84	277.146	2206.27	373.642	78.7611	1495.06	631.772	297.958	760.107	196.573	996.002	1606.82	2133.35	414.58	1506.27	98.9102	722.767	447.803	228.417	578.238	596.365	467.868	477.39	487.211	749.446	1040.57	754.358	86.7468	189.596	844.717	381.94	939.074	818.168
NEFL	0	0.235219	0	0.416421	0	0.449715	0.210314	1.31119	0	0	13.0994	4.41224	0.592053	0.990866	0.590395	0.02288	0	0	4.34153	0	4.67457	0	0	0.458439	4.25	45.0706	0	0	0	0.228467	0	2.65741	0.570538	0.140173	8.4761	2.39947	2.08885	0	0	0.097085	13.0282	1.10255	0	0	0	0.249478	0	0	10.0612
NID1	17.934	8.3503	16.8924	18.6268	8.48258	7.45731	9.15386	27.4062	6.46782	14.2568	12.086	18.0328	8.04818	8.65607	40.8615	12.884	12.4529	27.657	14.4744	11.7663	3.57434	13.1737	10.7552	14.7503	3.71277	6.68188	6.01878	9.68554	19.0731	8.04875	11.4991	7.69114	10.6937	9.26153	17.6898	16.8239	7.33071	4.7719	8.116	0	14.4371	8.23933	6.63698	2.81106	5.87321	37.349	16.8369	14.5898	14.9332
NRXN1	0	5.11584	4.91723	28.8294	1.67928	50.635	1.12188	25.8586	7.98874	45.8609	34.7109	2.41413	2.18711	7.11914	1.94118	8.62683	3.58755	6.86231	12.1415	0	61.2288	4.41325	2.16604	5.84639	6.83557	32.6139	2.53372	0.040058	6.54573	48.7296	3.75478	45.8958	23.8155	10.4722	3.91816	8.05642	36.6877	6.75786	10.2633	27.1532	0.773554	15.4574	3.46495	51.3882	38.376	1.9527	6.72756	0	17.2847
NUDT17	1.85794	2.85816	0.575071	1.92271	1.95229	7.67582	3.64416	0	0	0	0	0	6.31243	3.57907	0	2.14248	1.80338	1.86852	2.23278	0	3.2598	0	26.2871	4.58582	3.49626	0	0	0	0	3.82911	0	1.74279	0	4.77104	2.48158	1.17372	4.36968	0	0	0	0	2.56629	2.03986	0	0	2.22752	3.91293	0	2.41277
PCSK4	3.15806	0.430351	0	0	2.88259	0.496288	0.878102	4.24351	0	0	0	0	0	1.79477	2.82964	0	2.26153	0	0	0	2.63458	0	0	3.06818	0	0	0	0	0	2.25994	0	0.016771	0	0.273791	0.418333	1.47105	2.08257	6.71096	0	0	0	4.58444	2.63148	0	0	1.71041	0	0	0.44415
PDCD1LG2	0	0.267066	0	0.57319	0	0.856076	0.929609	0	0	0	0	3.72239	2.28974	5.28022	1.20275	0.199991	1.33776	0	0	1.1035	0.404673	4.06567	0	0	1.86285	0	0	7.24096	0	2.00567	0	0.148262	2.91017	0.639733	1.31102	1.70836	0	0	0	0	2.47054	4.67199	5.6206	0	0	4.67958	0	0	1.13145
PLXDC1	8.57534	3.19229	31.4829	9.28489	4.93555	3.08636	2.0791	4.72505	6.53979	0	0	14.1005	5.75961	6.2027	21.1522	12.054	6.61859	12.4653	12.1836	5.55065	2.25657	24.7874	3.39656	8.64619	2.62779	6.30543	4.38497	4.82503	16.7902	8.05964	0	4.13888	13.8126	4.12523	3.74763	19.2403	3.77185	2.81754	5.07222	5.07363	23.9562	2.94305	5.95283	1.3678	6.6913	10.5923	6.69984	0	5.44228
POLRMTP1	0.350303	0.086991	0	0.066159	0.078287	0.625427	0.340648	1.17549	0	0	0	0.627619	0.491541	0.362531	0.407357	0.449526	0.398669	0.244797	0.88146	1.08684	0.163746	0	0	0.726072	0.196858	0	2.29164	2.12039	0	0.352942	0	0.202572	0.489334	0.337491	0.159938	0.765859	0.099583	1.64001	0	0	0	0.772517	0	0	0.014032	0.377625	0	0	0.294901
PTPRD	4.15594	3.1239	4.32491	9.05528	3.39289	10.6202	3.39085	4.72034	5.25962	13.485	18.8167	4.47064	0.985955	17.0982	0.660255	21.4718	0.911835	20.8815	7.49996	3.56162	13.8446	8.26311	0	27.6604	6.95893	20.2187	8.50842	0	0	10.1607	0	8.01669	12.919	3.25266	5.75685	12.8244	10.8051	6.44077	8.60859	14.9642	15.2125	5.12313	10.0026	13.6891	14.5951	2.01583	3.27527	6.43538	3.75309
RARRES2	22.0587	1.01751	0	5.4086	7.60586	0.373721	4.9377	0	0	0	0	11.1072	0	3.59973	7.79721	0	17.2103	0	27.1967	0	0	0	0	0	1.17188	0	0	0	0	0	0	4.44303	0	3.57227	13.7688	0	51.6765	0	19.0829	0	0	3.60423	0	0	0	16.9351	0	216.7	2.39649
REM2	0.277071	0.589165	0	0.5959	0.262398	0.60336	1.15481	2.18452	0	0	0	0.800841	0.751376	4.67275	0	0	0.856532	0	0	0	2.40158	0	0	1.55611	0.572121	0	0	0	0	0.252945	0	0.500488	1.08188	0.603355	0.605111	0	2.91898	1.15783	0.033611	0	0	0.787336	0	0	0	0.235661	0	0	0.624795
RIMS1	0	0.605059	0	2.89451	0	3.83491	0.249666	0	0	0	0	0	0.876495	0	0	1.95159	0	0	0	0	2.93503	0	0	0.631654	2.29881	2.32051	0	0	0	3.92327	0	9.79313	0.007277	0.05281	1.02071	1.49303	1.96045	0	0	0	0	0.851343	0	2.98287	9.49118	0.532178	0	0	1.91855
RPL23AP51	3.32184	2.11506	0	0	1.5314	1.41518	1.36965	4.89102	0	0	0	0.581257	2.15217	0.821274	2.27223	0	0	0	9.43712	0	1.49266	1.96731	12.2761	0.574124	2.3815	4.0172	10.0681	0	0	4.39134	0	0.224543	0.402672	0.930236	0.777237	0	3.34806	3.97196	0	0	0	1.25981	11.2294	0	0	0.558621	0	0	3.00918
RPL3L	0	0.073867	0	0	0	0	0	0	0	12.2547	0	0	0	0	0	0	0	0	0	0	0	0	0	0	0	0	0	0	0	0	0	0	0	0.153565	0.066669	0	0	0	0	0	0	0	0	0	0	0	0	0	0
RPL3P8	0	0.001941	0	0	0	0	0.035329	0	0	0	0	0	0.02435	0.243958	0	0	0	0	0	0	0	0	0	0	0	0	0	0	0	0	0	0.021078	1.08148	0.02104	0.050939	0	0	0	0	0	0	0.002621	0.562859	0	0	0	0	0	0
RPS6KA6	1.26933	0.129051	0	0	0.303541	1.91615	0.319159	1.76821	0	2.29907	0	0	1.51887	1.43409	0	0	0.789576	0	0	0	1.23995	0	0	0	0.44106	1.85036	0	0	0	1.30655	0	1.31263	0	0	1.08366	0	0.124641	0	1.39076	0	0	0.351056	0	3.00148	1.21024	0.487847	0.537525	0	0.286951
SALRNA2	0.759606	3.02284	10.7279	1.42436	3.58283	0.790416	2.88912	0	3.18695	0	0	5.29213	0.79804	0	4.77677	8.00247	0.652883	0.838424	7.18846	4.36712	0	3.74661	3.04818	1.91169	1.99674	0.989888	5.82082	0	0	0.920519	0	0.359804	0	1.96987	0.8875	1.23016	0	0	0	0	3.11394	1.14416	0	0	0	1.13385	4.07877	0	1.19153
SBDSP1	5.78948	5.63367	0	11.1907	4.30261	3.82358	4.90528	0	0	5.74097	0	6.01548	6.64304	11.1554	2.90379	7.08099	4.32519	6.19779	0	7.63321	4.74195	5.77649	30.2568	21.5352	12.8597	0	0	0	0	6.29145	0	7.11055	2.45188	13.4756	9.88506	6.84774	2.98889	6.21248	0	0	4.4672	5.50884	13.7327	8.15975	0	7.86517	6.12471	0	7.56389
SEC61G	31.77	20.7758	0	30.3465	136.849	8.2285	9.37211	12.6922	368.145	0	0	34.9546	29.1138	15.0877	73.5274	78.4411	17.0823	386.727	283.827	0	12.2006	43.2995	539.033	403.03	17.9812	46.6548	13.9653	72.159	0	8.18067	0	15.0094	107.474	26.8736	46.0533	210.239	17.8798	168.371	20.4964	0	0	21.7216	292.016	0	0	19.8632	806.095	0	15.8957
SERPINH1	50.4129	14.154	22.2884	35.571	15.6944	3.67145	17.0829	8.65435	47.6612	0	6.25343	44.2759	70.1014	18.4948	101.367	33.9234	195.015	26.2445	31.0203	53.0917	2.89442	133.882	13.8139	25.92	6.79329	5.07923	34.0779	34.8366	0	21.4317	0	8.41259	34.703	19.4174	23.0844	36.4289	19.4532	24.0798	23.6005	0	39.1508	30.0208	8.22447	8.70806	25.2525	69.0348	31.9715	26.3831	23.588
SLC23A1	1.57313	1.13042	7.88118	1.77607	1.79557	2.12552	1.141	3.26836	0	19.3733	0	0.738133	1.82024	1.50776	0.616182	2.96348	1.4402	2.77399	0	3.53794	2.41493	2.19516	0	0.524578	4.66369	4.37635	0	0	0	1.62811	0	1.49225	0.386289	1.26104	0.883451	0	7.09944	6.96449	0	0	0	2.51367	5.91102	5.88018	0	0.627054	4.70096	0	3.1201
SLITRK1	0	0.874715	7.85592	5.7257	0	10.1609	0.686449	2.78975	0	15.9866	10.1733	1.14802	0.721534	7.45044	0.271881	0.316505	0	0.992088	0	0.822945	8.0653	1.20362	2.05248	0.25533	8.66978	17.0674	0	0	0	8.95542	0	7.95246	0	0.613258	0.374239	3.77213	2.58886	0	1.77437	0	0	0.988157	0	2.76935	13.6272	0.154619	0.163041	0	6.51739
SLITRK2	0	11.074	0	15.3629	0.771446	7.94694	0.957995	3.98334	2.03966	5.43789	5.80413	3.7928	0.689255	11.6946	0.212344	4.18508	1.9039	0	1.53441	9.2804	7.02087	0	0	11.2265	7.63433	7.59778	4.9435	0	0	11.1267	0	15.3305	6.47182	9.40113	3.77531	4.34849	3.84455	2.28895	11.8105	2.89255	9.98429	2.32072	4.9973	26.5316	7.25879	0.38669	1.6295	0	40.9332
SLITRK4	0.15497	0.020601	0	0.044741	0	0.514078	0.076705	1.02098	0	0	0	0.831005	0	1.24858	0	0.365259	0.358108	0	0	1.76256	0.712197	0	0.013307	0	0.423108	1.42838	0	0	0	1.2057	0	4.90527	0	0.016341	0.048398	0.417377	0	0	1.80991	2.27318	1.35634	0.528962	0	4.02147	2.94629	0.064099	0	0	3.15949
SLITRK5	0.739318	0.908552	0	2.27263	1.07689	3.50506	2.61417	9.27692	0	1.58631	11.8744	0	1.54552	0.36681	2.36921	6.34419	0.161355	0.780308	1.03794	6.82292	8.71881	0	0	4.14385	2.48891	9.50374	0	0	0	3.77068	0	9.30848	0	0.208881	0.127675	2.70722	7.48664	0	2.68436	0	0	3.30831	0	9.59867	7.61636	1.25817	1.07261	0	2.52767
SMC5-AS1	3.91032	0.680846	0	4.0335	3.05834	1.80686	0.683428	0	8.44146	0	0	4.54078	4.1046	1.51227	5.62928	0	0.950179	2.50404	1.06347	7.55473	5.21789	21.7657	0	2.77967	2.85845	0	0	0	0	4.78222	0	1.64112	4.40106	1.22985	1.29049	3.18044	8.00176	2.80613	0	0	0	7.76684	2.28515	5.15012	0	2.04439	7.83058	0	3.01449
ST3GAL1	5.70139	2.50654	6.84543	5.01761	4.98826	2.66911	3.99127	2.08055	0.587856	0	0	12.8492	5.04083	5.02705	5.38535	5.28213	8.11913	1.09671	3.71427	2.29718	2.06728	2.95161	0	2.45314	1.47988	6.21694	2.93973	4.42326	0.02956	2.63009	8.77753	1.85835	2.6859	2.60085	4.30525	6.90829	5.48515	0	5.52564	0	3.53518	5.21276	3.61251	0.971057	2.35375	4.40427	4.11271	8.9133	3.00675
STXBP1	11.791	11.3883	0	11.1972	5.99268	12.0865	4.43732	22.3163	10.3031	7.20175	6.78761	6.24571	7.44646	11.0131	4.91227	10.2825	9.38527	3.05026	4.78941	0	31.9632	7.08562	0	6.12547	18.8373	42.5888	11.4143	0	0	21.0394	0	13.6947	17.0236	9.2517	8.43509	16.8043	9.7025	7.77264	8.83662	19.7848	8.92849	14.269	7.53705	13.0241	13.1261	4.14419	4.67842	7.15213	55.8942
SUGT1P2	2.08229	1.32797	0	1.39437	0	3.6277	4.35984	4.38581	0	4.0209	0	0	1.32374	2.1735	0.548735	2.76404	4.56646	6.66773	0	3.20486	1.71919	0	20.1618	5.38942	2.46116	0	0	0	0	3.02812	0	3.98668	1.11946	2.5934	3.17693	3.05118	1.88597	0	0	0	5.66515	2.75575	3.04168	2.66487	2.9256	2.37528	0	0	2.05337
SYN2	0.493586	1.6119	0	4.99301	2.60489	2.8554	0.605978	1.3748	2.95297	2.841	2.25677	4.98532	0.791311	7.22797	0.136365	3.63675	2.47714	4.00677	0.710914	0	14.0525	0	1.83807	2.3942	7.36757	36.3014	0.541999	0	0	3.72479	21.0957	4.35813	1.75421	0.428255	0.836044	10.48	5.08327	12.811	1.44016	16.5785	9.6375	2.92719	2.97865	1.24238	1.58085	0.868704	2.7908	0	20.2315
TMEM140	0	0.122763	0	0.595751	0	0.527756	0.305248	0	6.31293	0	0	2.44614	3.44622	1.17084	2.28782	0	5.03396	0	0	0	0.667067	2.39797	12.5629	0	0.66483	0	0	0	0	0.309837	0	0.053974	8.58667	1.09233	0.383463	1.33127	9.97477	0	0.321395	0	0	2.88874	0	0	0	1.87467	1.03725	0	0.729866
TMEM147-AS1	3.18854	1.67436	0	3.69897	3.8677	2.50404	1.18761	4.19834	0	0	0	5.3255	9.45824	6.09147	3.55672	0	2.061	4.2378	1.48476	0	6.59239	0	9.41301	6.1668	4.07363	0	3.73566	0	0	4.87264	0	0.58201	0	1.00898	0.549527	0	7.68558	7.5033	0	0	0	5.07858	3.13132	0	0	2.65995	5.95933	0	5.84634
TMEM150B	0.53211	1.86838	0	2.18207	8.84314	0.46852	1.33076	2.35006	0	0	0	1.18107	1.88239	2.40761	4.22723	0	1.64362	5.59025	0	0	1.03155	0	0	3.33691	3.90961	4.90589	5.0399	14.8022	0	1.23015	0	0.763073	0	0.349724	1.2485	5.35594	3.82359	4.94271	0	0	0	2.98117	0	2.78655	0	2.01358	3.79698	0	1.58653
TRAJ36	0	0	0	0	35.3626	0	0.200797	0	42.4972	0	0	27.6738	0	0	0	0	7.59815	0	0	0	0	0	0	0	0	0	0	0	0	0	0	2.03853	0	0	0	5.12918	7.25782	0	0	0	0	0	0	0	0	0.81186	0	0	0
TRAJ48	0	1.18915	0	0	25.0072	0	1.64542	0	50.712	0	0	2.12524	0	0	3.29454	0	0	0	0	0	0	0	0	0	0	0	0	0	0	0	0	0	0	0	0	0	0	0	0	0	0	0	0	0	0	3.28564	0	0	0
TRC-GCA20-1	3.76917	2.14134	0.561561	11.2681	7.95682	0.592603	6.69275	0	0	11.0482	0	12.2537	14.3228	0	3.57855	0	0.193706	0	0	0	8.61264	33.8658	59.4081	2.08811	21.8201	0	0	0	0	2.94857	0	1.07111	7.94717	5.13274	1.362	0	0	66.3893	0	0	0	7.50425	21.7326	0	0	6.37554	0	0	5.35012
TRIM64EP	0	0	0	0	0	0	0.004895	0.072896	0	0	0	0	0	0	0	0	0	0	0	0	0	0	0	0	0.071322	0	0	0	0	0.310534	0	0	0.040141	0.001798	0.013818	0	0	0	0	0	0	0	0	0	0	0	0	0	0
TSPAN7	0.99432	33.3387	15.4117	79.6928	9.09286	17.9767	4.61776	21.3599	15.7695	8.23133	10.0278	16.8497	6.59162	32.9599	9.13198	15.0974	2.20085	44.8559	20.9729	3.05905	56.6452	6.49896	3.51751	19.2397	39.0752	48.2414	34.5828	6.05814	0.102959	39.8964	24.4379	32.0416	49.1076	8.21013	10.6916	11.5322	7.61057	21.223	42.3813	20.2746	35.7507	20.8905	33.3964	25.9105	6.06426	17.7045	22.7853	25.7212	62.2211
TSSK1A	0	0.056898	0	0	0	0	0	3.94785	0	0	0	0	0	2.20085	0	0.07417	0	0	0	0	0	0	0.104465	0	0	0	0	0	0	1.05837	0	0.065484	0	0.488136	0.190105	0	1.48878	0	0	0	0	0.520688	0	0	0	0	2.44188	0	0
URGCP-MRPS24	0	0.272544	0	0	8.13966	0	0	13.4518	0	0	0	5.27064	0	21.2148	7.31939	0	0	12.9547	23.1968	18.8509	7.04956	44.7769	25.7392	6.07576	0.239135	0	0	0	0	0	0	0	0	0.241566	0	8.41789	22.0585	0	0	0	0	10.7498	6.10114	11.7267	0	0	9.50088	0	0
VDAC1P7	0.973203	0.510527	0	3.63142	0	1.28338	0	3.176	4.71852	4.66464	0	0	0	0	0.115954	0	0	2.25667	0.012995	0	2.51494	0	2.97776	4.26711	1.45371	0	4.48306	0	0	0.530356	0	0.264018	0	1.60565	0.473595	0.774891	0.502551	14.5874	0	0	0	1.01161	5.4178	1.21267	0	0	2.51643	0	1.46251
VPS26AP1	1.08434	0.150969	0	0.627051	2.69101	0.231735	0.147852	1.92952	0	0	0	0	0.385327	0.534351	0.918008	0	0.250642	0	0	0	0	0	0	1.29679	0	0	0	0	0	0.271921	0	0.363579	0	0.575318	0.118098	1.82819	0	4.80687	0	0	0	0.746657	2.75715	0	0	0.59483	2.29455	0	0.271626
WNT7A	0	0.083874	0	0	0	0.294474	0.275404	0	0	0	0	0	0.42095	8.64089	0	0	0.259222	0	0	0	1.11055	0	1.35966	1.72386	0	0	0	0	0	0.603004	0	0	1.33622	0.514587	0.333739	0.576407	1.41119	1.80348	0	0	0	0.940684	2.07882	0	0	0.10666	0	0	0.277811
XIRP1	0	0.008729	0	0	0.590072	0.328267	0.074987	0	0	1.3471	0	0.508909	0.274121	1.19978	0	1.17357	0.953184	0.257078	0	0	1.45724	1.1504	0	0.228747	0	0	0	0	0	0.679093	0	0.2607	0.380023	0.617006	0.046523	0.771838	0.884527	2.08317	0	0	0	1.0951	1.36618	0	0	0.199463	1.12726	0	0.240005
[truncated: 20 more columns]
