# Supplementary material for: Proteogenomics of diffuse gliomas reveal molecular subtypes associated with specific therapeutic targets and immune-evasion mechanisms
Source: Nat Commun. 2023 Jan 31;14:505. doi: 10.1038/s41467-023-36005-1 (PMC9889805; doi:10.1038/s41467-023-36005-1)
Supplement: Supplementary file 15 — Source Data [file 41467_2023_36005_MOESM15_ESM.zip › Resource data/Supplementary Figure14.xlsx]

## Sheet: Supplementary Figure14B
Gene	Fold change (high versus low)	p value (high versus low)	Label	Fold Change (Log10transformed)	p value (Log10transformed)
HNF1A	2.22686	3.78931e-07	HNF1A	0.347692	6.42144
NF1	2.6624	0.0225324		0.425274	1.64719
TP53	0.966734	0.741984		-0.014693	0.129605
MSH2	0.454114	0.00386268		-0.342835	2.41311
ATM	1.26604	0.5886		0.102447	0.23018
RHOA	0.924925	0.673078		-0.0338937	0.171934
CD274	0.825019	0.59141		-0.0835361	0.228112
MAPK4	0.751258	0.306842		-0.124211	0.513085
MAPK6	0.893423	0.688997		-0.0489428	0.161783
MAP2K5	0.250545	0.013875	MAP2K5	-0.601114	1.85777
NFKB1	0.800454	0.490797		-0.0966638	0.309098
NFKB2	1.38654	0.169888		0.141934	0.769836
KIT	0.608476	0.133246		-0.215756	0.875346
PDGFRA	0.806697	0.535895		-0.0932894	0.27092
MMP2	0.728371	0.426521		-0.137648	0.370059
NASP	0.668439	0.0173413		-0.174938	1.76092
NOS3	0.688309	0.507815		-0.162217	0.294295
NOTCH2	0.776338	0.618906		-0.109949	0.208375
PLAU	0.916382	0.860301		-0.0379235	0.0653494
VEGFA	0.512057	0.181141		-0.290682	0.741983
MSH3	0.851161	0.659014		-0.0699884	0.181106
MSH4	0.796123	0.560498		-0.0990197	0.251426
MSH5	0.74258	0.420186		-0.129257	0.376559
MSH6	0.340361	0.00128563		-0.46806	2.89088
XRCC1	0.443626	0.0176069		-0.352983	1.75432
XRCC3	0.0650303	0.119137		-1.18688	0.923954
XRCC4	0.709602	0.233327		-0.148985	0.632036
XRCC5	0.750504	0.00228822		-0.124647	2.6405
XRCC6	0.774625	0.0184491		-0.110908	1.73403
CDK2	0.276235	0.00487364	CDK2	-0.558721	2.31215
MKI67	0.436119	0.00336613		-0.360395	2.47287
EGFR	0.717312	0.405977		-0.144292	0.391499
MAPK7	0.72642	0.130857		-0.138812	0.883203
ANKRD17	0.413683	0.0011029		-0.383332	2.95746
CDK2AP1	0.844216	0.412845		-0.0735465	0.384213
CNOT3	0.55184	0.0218109		-0.258187	1.66133
CNOT6	0.615078	0.0492984		-0.21107	1.30717
LAMTOR1	1.07173	0.556602		0.0300845	0.254455
44621	1.27387	0.241541		0.105124	0.617009
44622	1.11931	0.594353		0.0489485	0.225956
44625	1.10976	0.45287		0.0452293	0.344026
44626	1.0292	0.975142		0.0124979	0.0109319
44630	2.01616	0.623275		0.304524	0.20532
44805	1.88547	0.134336		0.27542	0.871809
44806	1.18857	0.0803645		0.075024	1.09494
44807	2.74501	9.18247e-05		0.438544	4.03704
44808	2.82402	0.00165124		0.450868	2.78219
44809	2.99039	0.000452245		0.475728	3.34463
44810	1.48842	0.016803		0.172725	1.77461
44811	1.54544	0.00199844		0.189052	2.69931
44812	1.52955	0.00117083		0.184563	2.93151
44813	1.12671	0.126996		0.0518137	0.896212
44814	1.19338	0.282609		0.0767805	0.548814
44815	1.59159	0.00152644		0.201831	2.81632
44818	0.710238	0.790851		-0.148596	0.101905
44819	0.777891	0.205764		-0.109081	0.686631
61E3.4	0.899259	0.927452		-0.0461151	0.0327087
A1BG	0.812206	0.223738		-0.0903337	0.650259
A1CF	5.52272	0.289956		0.742153	0.537668
A2M	0.807127	0.0630054		-0.0930583	1.20062
A2ML1	132.08	0.28216		2.12084	0.549505
A3GALT2	0.00467848	0.182138		-2.3299	0.739601
A4GALT	0.0063206	0.256315		-2.19924	0.591226
A4GNT	0.395617	0.353863		-0.402725	0.451165
AAAS	0.701262	0.0427534		-0.15412	1.36903
AACS	1.52043	0.392458		0.181967	0.406207
AADAT	28.0278	0.130556		1.44759	0.884203
AAED1	0.443255	0.233691		-0.353347	0.631358
AAGAB	0.781543	0.491575		-0.107047	0.30841
AAK1	2.56335	0.033985		0.408808	1.46871
AAMDC	2.52722	0.314581		0.402643	0.502268
AAMP	0.652686	0.0537023		-0.185295	1.27001
AARD	0.238178	0.453286		-0.623098	0.343627
AARS	1.1032	0.276002		0.0426544	0.559087
AARS2	0.909538	0.592331		-0.0411793	0.227435
AARSD1	0.831074	0.179196		-0.0803601	0.746671
AASDH	0.222749	0.173937		-0.652185	0.759607
AASDHPPT	1.1016	0.430329		0.0420257	0.3662
AASS	0.647103	0.0337779		-0.189026	1.47137
AATF	0.585761	0.43508		-0.232279	0.361431
AATK	1.05718	0.964008		0.0241509	0.0159193
ABAT	2.1133	0.000761697		0.324961	3.11822
ABCA1	0.471373	0.0298761		-0.326635	1.52468
ABCA10	44.6237	0.147733		1.64957	0.830523
ABCA12	8.67024	0.111605		0.938031	0.952317
ABCA13	0.269654	0.288034		-0.569193	0.540557
ABCA2	1.32665	0.237746		0.122757	0.623887
ABCA3	1.89801	0.279107		0.278298	0.554229
ABCA4	0.0254743	0.0727972		-1.5939	1.13789
ABCA5	22.9032	0.17098		1.3599	0.767054
ABCA7	1.49568	0.682912		0.174839	0.165636
ABCA8	1.24831	0.609059		0.0963237	0.215341
ABCA9	0.00982756	0.32104		-2.00755	0.49344
ABCB1	0.803508	0.523171		-0.09501	0.281356
ABCB10	0.760399	0.149075		-0.118958	0.826594
ABCB11	1.89524	0.128609		0.277664	0.890729
ABCB4	0.393625	0.123265		-0.404918	0.90916
ABCB5	3.20209	0.284669		0.505433	0.54566
ABCB6	0.86906	0.647838		-0.0609503	0.188534
ABCB7	0.70438	0.101537		-0.152193	0.993377
ABCB8	0.933907	0.84284		-0.0296965	0.074255
ABCB9	0.311237	0.0834968		-0.506909	1.07833
ABCC1	0.141716	0.00743531		-0.848582	2.1287
ABCC10	0.704064	0.71816		-0.152388	0.143779
ABCC12	55.395	0.265884		1.74347	0.575308
ABCC2	0.207292	0.201295		-0.683417	0.696167
ABCC3	0.734051	0.427805		-0.134274	0.368754
ABCC4	1.56178	0.166219		0.19362	0.77932
ABCC5	0.390731	0.507918		-0.408122	0.294207
ABCC6	0.103896	0.330312		-0.983402	0.481076
ABCC8	21.164	0.0320053		1.3256	1.49478
ABCC9	5.9918	0.241935		0.777557	0.616301
ABCD1	0.625942	0.092437		-0.203466	1.03415
ABCD2	3.39526	0.129606		0.530873	0.887374
ABCD3	0.892256	0.360161		-0.0495106	0.443504
ABCD4	0.621569	0.404783		-0.20651	0.392777
ABCE1	0.789943	0.02725		-0.102404	1.56463
ABCF1	0.576713	6.87308e-05		-0.23904	4.16285
ABCF2	0.639868	0.00489765		-0.19391	2.31001
ABCF3	0.853824	0.232708		-0.0686317	0.633189
ABCG1	3.62211	0.182757		0.558962	0.738126
ABCG2	1.03744	0.903814		0.0159629	0.0439211
ABHD1	0.468093	0.616709		-0.329668	0.20992
ABHD10	1.50807	0.0681184		0.178421	1.16674
ABHD11	0.965312	0.859061		-0.0153323	0.0659762
ABHD12	0.840583	0.0749081		-0.0754192	1.12547
ABHD12B	0.0124158	0.184311		-1.90603	0.734449
ABHD13	2.39394	0.251025		0.379114	0.600284
ABHD14A	0.705649	0.773142		-0.151411	0.111741
ABHD14B	1.18792	0.156905		0.0747881	0.804363
ABHD16A	1.03031	0.7884		0.0129675	0.103253
ABHD17A	1.13772	0.745094		0.056036	0.127789
ABHD17B	2.53795	0.0244366		0.404483	1.61196
ABHD17C	1.14401	0.822439		0.0584314	0.0848965
ABHD2	0.129497	0.271473		-0.88774	0.566273
ABHD3	0.594346	0.441132		-0.22596	0.355431
ABHD4	1.9116	0.0108747		0.281396	1.96358
ABHD5	1.43994	0.0802702		0.158344	1.09545
ABHD6	1.05975	0.773009		0.0252037	0.111816
ABI1	1.68765	0.000449159		0.227283	3.3476
ABI2	1.30443	0.104882		0.115421	0.9793
ABI3	0.81337	0.518762		-0.0897116	0.285032
ABI3BP	0.291884	0.0747183		-0.53479	1.12657
ABL1	1.01147	0.978338		0.00495489	0.00951105
ABL2	0.886702	0.771182		-0.0522223	0.112843
ABLIM1	1.68202	0.00234183		0.225832	2.63044
ABLIM2	5.21954	0.00031323		0.717632	3.50414
ABLIM3	1.51373	0.272068		0.18005	0.565323
ABR	1.40513	0.0290045		0.147717	1.53753
ABRACL	1.07253	0.687976		0.030408	0.162427
ABT1	0.361007	0.104769		-0.442484	0.979769
ABTB1	3887.11	0.313756		3.58963	0.503409
ABTB2	1.48176	0.401185		0.170777	0.396655
ACAA1	0.798081	0.177101		-0.097953	0.751779
ACAA2	0.825955	0.223084		-0.0830439	0.651531
ACACA	1.17293	0.301235		0.069272	0.521094
ACACB	0.842743	0.404279		-0.0743047	0.393319
ACAD10	0.479307	0.0734372		-0.319386	1.13408
ACAD11	0.772585	0.150538		-0.112054	0.822355
ACAD8	1.15237	0.362176		0.0615929	0.44108
ACAD9	0.762759	0.133219		-0.117613	0.875433
ACADL	0.934398	0.920578		-0.029468	0.0359393
ACADM	0.742858	0.0329631		-0.129094	1.48197
ACADS	1.13275	0.396448		0.0541327	0.401814
ACADSB	0.759915	0.310844		-0.119235	0.507457
ACADVL	1.09275	0.405429		0.0385216	0.392086
ACAN	3.84588	0.0126547		0.584995	1.89775
ACAP1	0.0106537	0.0719723		-1.9725	1.14283
ACAP2	0.784616	0.539944		-0.105343	0.267651
ACAP3	0.504518	0.151309		-0.297123	0.820134
ACAT1	1.14756	0.435745		0.0597736	0.360768
ACAT2	1.07168	0.694975		0.0300669	0.158031
ACBD3	0.99711	0.98935		-0.00125706	0.00465026
ACBD4	1.27683	0.861606		0.106132	0.0646915
ACBD5	1.26667	0.0983		0.102663	1.00745
ACBD6	0.695742	0.178024		-0.157552	0.749522
ACBD7	3.57272	0.0251601		0.552999	1.59929
ACCS	0.171307	0.236553		-0.766224	0.626071
ACD	0.235206	0.0545311		-0.628552	1.26336
ACE	0.912358	0.888262		-0.0398346	0.0514589
ACE2	0.00358341	0.308387		-2.4457	0.510904
ACHE	2.60087	0.0335667		0.415118	1.47409
ACIN1	0.705826	0.00363917		-0.151302	2.439
ACLY	0.802792	0.0739668		-0.095397	1.13096
ACMSD	0.0337367	0.319043		-1.4719	0.496151
ACN9	0.252973	0.11236		-0.596926	0.949387
ACO1	0.966664	0.706152		-0.0147243	0.151102
ACO2	1.92131	0.00118014		0.283597	2.92807
ACOT1	1.63751	0.00190896		0.214185	2.7192
ACOT11	0.918353	0.852358		-0.0369905	0.0693778
ACOT12	0.00776731	0.224847		-2.10973	0.648112
ACOT13	1.8833	0.000109239		0.274919	3.96162
ACOT2	1.66414	0.00121774		0.22119	2.91445
ACOT7	2.00769	0.0007419		0.302696	3.12965
ACOT8	0.909707	0.61859		-0.0410984	0.208597
ACOT9	1.15566	0.184201		0.0628295	0.734709
ACOX1	0.905831	0.486847		-0.0429528	0.312608
ACOX2	2.16423	0.000631938		0.335304	3.19933
ACOX3	1.00121	0.994246		0.000526342	0.00250605
ACP1	1.05185	0.664997		0.021953	0.17718
ACP2	0.837899	0.117823		-0.0768085	0.92877
ACP5	0.0586988	0.171856		-1.23137	0.764835
ACP6	0.758406	0.60069		-0.120098	0.22135
ACPL2	2.14632	0.0469798		0.331694	1.32809
ACPP	0.146317	0.0734834		-0.834704	1.13381
ACSBG1	1.8049	0.033825		0.256452	1.47076
ACSBG2	4.83222	0.0587772		0.684147	1.23079
ACSF2	1.23213	0.466659		0.0906554	0.331001
ACSF3	1.26006	0.326307		0.100393	0.486374
ACSL1	0.67959	0.0575628		-0.167753	1.23986
ACSL3	0.806172	0.106493		-0.0935721	0.97268
ACSL4	0.732673	0.24946		-0.13509	0.602999
ACSL5	2.04166	0.0118855		0.309984	1.92498
ACSL6	2.73049	0.000103935		0.436241	3.98324
ACSM1	1.33606	0.826739		0.125825	0.0826317
ACSM2A	2.58896	0.183317		0.413126	0.736798
ACSM2B	2.59169	0.182935		0.413582	0.737704
ACSM3	0.114004	0.28537		-0.94308	0.544591
ACSM5	2.37642	0.452175		0.375924	0.344693
ACSS1	1.6628	0.00292324		0.22084	2.53413
ACSS2	0.855254	0.56018		-0.0679049	0.251673
ACSS3	0.753315	0.247397		-0.123023	0.606605
ACTA1	1.03858	0.61687		0.0164393	0.209806
ACTA2	1.04271	0.579442		0.0181651	0.23699
ACTB	1.01776	0.811042		0.00764457	0.0909567
ACTBL2	0.970721	0.693876		-0.0129055	0.158718
ACTC1	1.03787	0.623415		0.0161416	0.205223
ACTG1	1.01776	0.811001		0.00764621	0.0909784
ACTG2	1.04042	0.599128		0.0172069	0.222481
ACTL6A	0.703925	0.00733768		-0.152474	2.13444
ACTL6B	0.896663	0.509337		-0.0473707	0.292995
ACTN1	0.805524	0.10559		-0.0939217	0.976378
ACTN2	0.913159	0.452441		-0.0394536	0.344438
ACTN3	0.828474	0.157553		-0.0817212	0.802574
ACTN4	0.761224	0.0174689		-0.118488	1.75774
ACTR10	1.37886	0.0229066		0.139522	1.64004
ACTR1A	1.36042	0.0134781		0.133674	1.87037
ACTR1B	1.48444	0.016569		0.171561	1.7807
ACTR2	0.892499	0.256463		-0.049392	0.590975
ACTR3	0.789187	0.0361407		-0.10282	1.442
ACTR3B	1.03899	0.757407		0.0166123	0.120671
ACTR3C	1.00859	0.950823		0.00371445	0.0219004
ACTR5	0.791793	0.509327		-0.101389	0.293003
ACTR6	0.48553	0.164244		-0.313784	0.78451
ACTR8	0.0715652	0.00689324		-1.1453	2.16158
ACTRT1	0.602437	0.70251		-0.220088	0.153348
ACTRT2	0.0927337	0.365965		-1.03276	0.43656
ACTRT3	0.769701	0.800286		-0.113678	0.0967548
ACVR1	1.04716	0.901807		0.0200143	0.0448862
ACVR1B	579.421	0.320672		2.76299	0.493938
ACVR1C	94.0955	0.325015		1.97357	0.488096
ACVR2A	2.31054	0.598458		0.363714	0.222966
ACVR2B	1.70202	0.704273		0.230964	0.152259
ACVRL1	0.00808115	0.188885		-2.09253	0.723802
ACY1	1.23708	0.150865		0.0923992	0.821411
ACY3	1.86093	0.47466		0.26973	0.323618
ACYP1	1.74489	0.0282761		0.241768	1.54858
ACYP2	1.8401	0.00593994		0.264842	2.22622
ADA	0.621486	0.169268		-0.206569	0.771425
ADAL	0.699973	0.421333		-0.154919	0.375374
ADAM10	1.32151	0.0759098		0.121071	1.1197
ADAM11	2.31796	0.150371		0.365106	0.822837
ADAM12	0.266256	0.152841		-0.5747	0.81576
ADAM15	1.97249	0.0815334		0.295016	1.08866
ADAM17	0.893159	0.601653		-0.0490713	0.220654
ADAM19	0.389023	0.242072		-0.410025	0.616056
ADAM22	4.30456	0.00132157		0.633929	2.87891
ADAM23	4.21315	0.00593995		0.624607	2.22622
ADAM28	0.0253301	0.226467		-1.59636	0.644995
ADAM29	2.43575	0.445885		0.386632	0.350777
ADAM8	0.0858111	0.137507		-1.06646	0.861675
ADAM9	0.526609	0.300473		-0.278512	0.522195
ADAMDEC1	0.0872213	0.0306383		-1.05938	1.51374
ADAMTS1	0.237049	0.315816		-0.625161	0.500566
ADAMTS10	1424.42	0.311521		3.15364	0.506512
ADAMTS14	12.3763	0.161116		1.09259	0.792861
ADAMTS17	0.0137588	0.161074		-1.86142	0.792974
ADAMTS19	3.14308	0.374197		0.497355	0.4269
ADAMTS2	0.0236716	0.132345		-1.62577	0.878292
ADAMTS20	1.49382	0.516007		0.174298	0.287344
ADAMTS4	1.12172	0.847267		0.0498862	0.0719799
ADAMTS5	0.109945	0.0805463		-0.958823	1.09395
ADAMTS8	0.55693	0.681651		-0.254199	0.166438
ADAMTSL1	0.348844	0.384543		-0.457369	0.415055
ADAMTSL4	0.0483045	0.143606		-1.31601	0.842828
ADAP1	5.89792	0.00183725		0.770699	2.73583
ADAP2	0.493695	0.0433482		-0.306541	1.36303
ADAR	0.686886	0.00538458		-0.163115	2.26885
ADARB1	1.00271	0.996581		0.00117607	0.0014876
ADAT1	0.163881	0.400076		-0.785471	0.397857
ADAT3	3.62336	0.341011		0.559112	0.467232
ADC	11.3142	0.36424		1.05362	0.438612
ADCK1	1.43961	0.424996		0.158244	0.371615
ADCK2	2.69019	0.523509		0.429782	0.281076
ADCK3	1.0502	0.803543		0.0212739	0.0949907
ADCK4	1.31264	0.575558		0.118146	0.239911
ADCK5	2.62952	0.0563384		0.419876	1.2492
ADCY1	49.1528	0.00459178		1.69155	2.33802
ADCY10	0.17557	0.12174		-0.75555	0.914565
ADCY2	2.51668	0.00501284		0.400827	2.29992
ADCY3	4.10167	0.351362		0.61296	0.454246
ADCY4	0.571029	0.660762		-0.243341	0.179955
ADCY5	3.20868	0.0128863		0.506327	1.88987
ADCY6	0.445179	0.125872		-0.351466	0.90007
ADCY7	3.79426	0.243377		0.579127	0.61372
ADCY8	0.662103	0.646358		-0.179074	0.189527
ADCY9	6.60099	0.00694508		0.819609	2.15832
ADCYAP1R1	3.8907	0.000829109		0.590028	3.08139
ADD1	1.81248	0.000102867		0.258272	3.98773
ADD2	1.91686	2.16289e-05		0.28259	4.66497
ADD3	1.72852	0.00134491		0.237674	2.87131
ADGB	0.0183989	0.0622392		-1.73521	1.20594
ADH1A	0.914014	0.921876		-0.0390471	0.0353275
ADH1B	0.729631	0.734666		-0.136897	0.13391
ADH1C	0.514205	0.51756		-0.288863	0.286039
ADH4	0.085819	0.21199		-1.06642	0.673684
ADH5	1.03211	0.814991		0.0137241	0.0888472
ADH6	0.00980086	0.153041		-2.00874	0.815192
ADHFE1	2.25308	0.0534842		0.352777	1.27177
ADI1	0.837491	0.378977		-0.0770198	0.421387
ADIPOQ	0.0797757	0.206059		-1.09813	0.686008
ADIRF	2.20377	0.00637791		0.343167	2.19532
ADK	0.991381	0.957212		-0.00375944	0.0189919
ADM	0.0202415	0.288884		-1.69376	0.539276
ADNP	0.547389	0.0624054		-0.261704	1.20478
ADNP2	46.8925	0.188648		1.6711	0.724348
ADO	1.2665	0.142521		0.102604	0.846121
ADORA1	124.301	0.19294		2.09447	0.714578
ADPGK	0.388374	0.000538899		-0.41075	3.26849
ADPRH	0.79598	0.396768		-0.0990978	0.401463
ADPRHL1	5541.78	0.206261		3.74365	0.685583
ADPRHL2	0.899258	0.305982		-0.0461159	0.514304
ADRA1B	272.914	0.235985		2.43603	0.627116
ADRA2A	1.69758	0.710122		0.229829	0.148667
ADRBK1	1.02312	0.886978		0.00992549	0.0520869
ADRBK2	1.14295	0.53485		0.0580286	0.271768
ADRM1	0.82054	0.0917793		-0.0859004	1.03726
ADSL	0.489637	0.079779		-0.310126	1.09811
ADSS	0.88378	0.262682		-0.0536556	0.58057
ADSSL1	1.04262	0.891782		0.0181251	0.0497414
AEBP1	0.607588	0.0934457		-0.216391	1.02944
AEBP2	0.00344196	0.203889		-2.46319	0.690606
AES	0.640498	0.0822509		-0.193482	1.08486
AFAP1	0.680922	0.0524967		-0.166902	1.27987
AFAP1L1	0.460718	0.195351		-0.336564	0.709184
AFAP1L2	0.677586	0.337915		-0.169036	0.471192
AFF1	1.80781	0.208109		0.257154	0.68171
AFF2	5.37148	0.363861		0.730094	0.439064
AFF3	0.508089	0.534583		-0.294061	0.271984
AFF4	0.430677	0.0204669		-0.365848	1.68895
AFG3L2	1.20446	0.282715		0.0807916	0.548651
AFM	0.689272	0.0308133		-0.16161	1.51126
AFP	1.06519	0.945777		0.0274258	0.0242114
AFTPH	1.50895	0.355554		0.178676	0.449095
AGA	0.907003	0.640453		-0.0423913	0.193513
AGAP1	1.00368	0.986751		0.00159537	0.00579254
AGAP11	1.24766	0.687627		0.0960975	0.162647
AGAP2	2.22938	0.0184007		0.348184	1.73517
AGAP3	2.09994	0.000290825		0.322207	3.53637
AGAP7	1402.27	0.319302		3.14683	0.495798
AGBL2	4.47009	0.438344		0.650316	0.358184
AGBL5	44.957	0.158973		1.6528	0.798676
AGFG1	0.978273	0.878042		-0.00953972	0.0564845
AGFG2	1.95659	0.0152486		0.291499	1.81677
AGGF1	0.501464	0.445656		-0.299761	0.351001
AGK	1.21379	0.0994629		0.0841418	1.00234
AGL	0.935028	0.620031		-0.0291756	0.207587
AGMAT	0.611453	0.647985		-0.213637	0.188435
AGMO	0.0141605	0.193646		-1.84892	0.712992
AGO1	0.747996	0.191221		-0.126101	0.718465
AGO2	0.774616	0.0537249		-0.110914	1.26982
AGO3	0.984225	0.912244		-0.00690562	0.0398891
AGO4	0.816436	0.216128		-0.0880778	0.665288
AGPAT1	1.06865	0.62546		0.0288343	0.2038
AGPAT2	0.414753	0.180719		-0.38221	0.742997
AGPAT3	1.13016	0.487173		0.0531382	0.312317
AGPAT4	1.65546	0.0878542		0.218919	1.05624
AGPAT5	1.33339	0.0673034		0.124956	1.17196
AGPAT6	1.22377	0.515332		0.087701	0.287913
AGPAT9	0.259945	0.227498		-0.585119	0.643023
AGPS	0.723498	0.0202065		-0.140563	1.69451
AGR2	0.329741	0.367025		-0.481827	0.435304
AGR3	0.0650087	0.169074		-1.18703	0.771923
AGRN	0.947256	0.644058		-0.0235327	0.191075
AGT	1.18074	0.220731		0.0721539	0.656138
AGTPBP1	0.983062	0.960453		-0.00741902	0.0175241
AGTRAP	0.963344	0.872094		-0.0162186	0.0594365
AGXT	0.0408725	0.178214		-1.38857	0.749059
AHCTF1	0.393387	0.0302944		-0.40518	1.51864
AHCY	0.847039	0.0572596		-0.0720968	1.24215
AHCYL1	1.59648	0.0518789		0.203165	1.28501
AHCYL2	1.45386	0.183104		0.162522	0.737302
AHDC1	1.75506	0.194114		0.244292	0.711942
AHI1	15.5249	0.344177		1.19103	0.463218
AHNAK	0.812516	0.194658		-0.0901681	0.710727
AHNAK2	1.23812	0.576777		0.0927636	0.238992
AHR	0.329854	0.363449		-0.481678	0.439557
AHRR	1.66574	0.661846		0.221608	0.179243
AHSA1	0.464546	0.058954		-0.332971	1.22949
AHSG	0.668448	0.00868243		-0.174932	2.06136
AHSP	0.849196	0.365978		-0.0709922	0.436545
AIDA	0.791375	0.0517338		-0.101617	1.28623
AIF1	0.533359	0.13307		-0.27298	0.875921
AIF1L	1.02268	0.915766		0.00974131	0.0382155
AIFM1	0.834259	0.447578		-0.0786992	0.349132
AIFM2	1.19863	0.657872		0.0786843	0.181858
AIFM3	14.0529	0.0193556		1.14777	1.71319
AIG1	0.27168	0.218009		-0.565943	0.661526
AIM1	0.0918922	0.0334583		-1.03672	1.4755
AIM1L	26.6667	0.0975646		1.42597	1.01071
AIM2	0.0124801	0.258286		-1.90378	0.587899
AIMP1	0.97722	0.835843		-0.0100076	0.0778755
AIMP2	0.79685	0.443465		-0.0986235	0.353141
AIP	0.985943	0.920604		-0.00614831	0.0359273
AIRE	0.340478	0.518547		-0.467911	0.285212
AJUBA	0.0316887	0.280169		-1.4991	0.552579
AK1	0.905779	0.655021		-0.0429777	0.183745
AK2	0.782735	0.0896962		-0.106385	1.04723
AK3	1.2925	0.167757		0.11143	0.77532
AK4	1.1326	0.41817		0.0540755	0.378647
AK5	1.32081	0.12682		0.120839	0.896811
AK7	0.244405	0.281543		-0.61189	0.550455
AK8	0.365885	0.53048		-0.436656	0.275331
AK9	3.18562	0.328516		0.503194	0.483444
AKAP1	1.99367	0.189344		0.299652	0.722748
AKAP10	1.87583	0.204957		0.273193	0.688337
AKAP11	3.01479	0.107583		0.479256	0.968258
AKAP12	0.871542	0.456157		-0.0597118	0.340886
AKAP13	0.831176	0.694521		-0.080307	0.158315
AKAP14	0.878368	0.926821		-0.0563234	0.0330042
AKAP17A	0.881811	0.686262		-0.0546243	0.16351
AKAP2	0.830095	0.518893		-0.0808725	0.284922
AKAP5	10.7454	0.00157698		1.03122	2.80217
AKAP6	0.149647	0.273956		-0.824933	0.562319
AKAP7	5.04657	0.0153478		0.702996	1.81395
AKAP8	0.323869	0.000596085		-0.48963	3.22469
AKAP8L	0.527229	0.00531193		-0.278001	2.27475
AKAP9	0.271503	0.0967693		-0.566226	1.01426
AKIP1	0.00453646	0.223476		-2.34328	0.650768
AKNA	0.0453887	0.10625		-1.34305	0.973671
AKR1A1	1.01721	0.926243		0.00741027	0.0332749
AKR1B1	1.19434	0.138256		0.0771295	0.859316
AKR1B10	0.00435699	0.157703		-2.36081	0.802161
AKR1B15	0.438924	0.320395		-0.357611	0.494315
AKR1C1	1.97556	0.0030914		0.295691	2.50984
AKR1C2	1.7068	0.0445217		0.232183	1.35143
AKR1C3	2.16953	0.00216301		0.336365	2.66494
AKR1C4	1.83347	0.0089887		0.263274	2.0463
AKR1E2	1.03768	0.918029		0.0160636	0.0371437
AKR7A2	1.06258	0.684998		0.0263612	0.164311
AKR7A3	1.54493	0.58348		0.188909	0.233974
AKT1	5.75549	0.00145392	AKT1	0.760082	2.83746
AKT1S1	0.695469	0.0425546		-0.157722	1.37105
AKT2	3.54257	0.00327107	AKT2	0.549319	2.48531
AKT3	1.05176	0.857606		0.0219172	0.0667122
AKTIP	2.33777	0.00929839		0.368802	2.03159
ALAD	1.36283	0.00216621		0.134441	2.6643
ALAS1	0.0242769	0.217197		-1.61481	0.663146
ALB	0.746069	0.0309247		-0.127221	1.50969
ALCAM	1.37147	0.0310801		0.137186	1.50752
ALDH16A1	0.785971	0.0430646		-0.104593	1.36588
ALDH18A1	0.932069	0.719059		-0.030552	0.143235
ALDH1A1	0.402184	0.287968		-0.395576	0.540656
ALDH1A2	1.46398	0.310935		0.165534	0.50733
ALDH1A3	0.865438	0.698712		-0.0627641	0.155702
ALDH1B1	0.804158	0.339466		-0.0946585	0.469204
ALDH1L1	1.10878	0.649453		0.0448461	0.187453
ALDH1L2	1.02322	0.896186		0.00996949	0.0476021
ALDH2	1.38933	0.382008		0.142805	0.417927
ALDH3A1	0.51101	0.182205		-0.291571	0.739439
ALDH3A2	0.858262	0.503524		-0.0663803	0.29798
ALDH3B1	0.869972	0.404169		-0.0604949	0.393437
ALDH3B2	0.812997	0.115698		-0.0899112	0.936673
ALDH4A1	1.16298	0.628331		0.0655735	0.201811
ALDH5A1	2.5956	0.00323797		0.414238	2.48973
ALDH6A1	2.07616	0.00110217		0.31726	2.95775
ALDH7A1	1.94807	0.000424143		0.289605	3.37249
ALDH9A1	1.62555	0.00102555		0.211001	2.98904
ALDOA	1.16269	0.245127		0.0654643	0.610609
ALDOB	0.423938	0.468802		-0.372698	0.32901
ALDOC	2.76152	0.000134085		0.441149	3.87262
ALG1	0.745163	0.301281		-0.127749	0.521028
ALG10	0.375434	0.0103168		-0.425467	1.98645
ALG10B	0.316924	0.00676118		-0.499045	2.16998
ALG11	1.07179	0.733414		0.030111	0.134651
ALG12	0.668283	0.364277		-0.17504	0.438568
ALG13	2.24867	0.140031		0.351925	0.853775
ALG14	0.858506	0.794149		-0.0662567	0.100098
ALG2	0.771533	0.0614842		-0.112645	1.21124
ALG3	0.657479	0.0133205		-0.182118	1.87548
ALG5	0.779084	0.191299		-0.108415	0.718287
ALG6	0.624723	0.064449		-0.204313	1.19078
ALG8	0.154773	0.15078		-0.810306	0.821656
ALG9	0.629952	0.244107		-0.200692	0.612419
ALK	0.393508	0.31516		-0.405047	0.501468
ALKBH2	1.28633	0.839603		0.109352	0.0759262
ALKBH3	2.97115	0.343486		0.472924	0.464091
ALKBH4	1.14238	0.635703		0.0578094	0.196746
ALKBH5	0.87495	0.713523		-0.0580167	0.146592
ALKBH6	1.12823	0.763388		0.0523993	0.117255
ALKBH7	1.45151	0.545848		0.161821	0.262928
ALKBH8	1.3046	0.634715		0.115476	0.197421
ALLC	9.64521	0.370658		0.984312	0.431027
ALMS1	0.0648276	0.117503		-1.18824	0.929951
ALOX12	3.02872	0.333463		0.481259	0.476952
ALOX12B	3.90957	0.174817		0.592129	0.757416
ALOX15	0.348982	0.358909		-0.457197	0.445016
ALOX15B	3.4128	0.27794		0.53311	0.556049
ALOX5	0.297178	0.00920832		-0.526983	2.03582
ALOX5AP	0.817226	0.378172		-0.0876581	0.422311
ALPK2	2.58496	0.145189		0.412454	0.838066
ALPL	1.794	0.158456		0.253823	0.80009
ALPP	1.43739	0.75205		0.157574	0.123753
ALPPL2	8.44966	0.299094		0.926839	0.524193
ALS2	0.825364	0.708667		-0.0833543	0.149558
ALS2CL	0.828289	0.885132		-0.0818179	0.052992
ALS2CR11	8.92392	0.252405		0.950556	0.597902
ALX1	0.938224	0.91625		-0.0276936	0.0379859
ALX3	0.932816	0.909254		-0.0302042	0.0413147
ALX4	0.934112	0.910324		-0.029601	0.040804
ALYREF	0.590919	0.027984		-0.228472	1.55309
AMACR	1.27988	0.26744		0.10717	0.572774
AMBP	0.600155	0.0328692		-0.221736	1.48321
AMBRA1	0.850757	0.849923		-0.0701944	0.0706204
AMD1	1.93569	0.251854		0.286836	0.598851
AMDHD1	141.676	0.321688		2.1513	0.492565
AMDHD2	1.35829	0.0235672		0.132991	1.62769
AMER2	1.77678	0.0232734		0.249634	1.63314
AMFR	1.07581	0.776363		0.0317336	0.109935
AMH	15.5759	0.343287		1.19245	0.464342
AMICA1	0.306019	0.375392		-0.514251	0.425515
AMIGO1	313.828	0.150911		2.49669	0.821279
AMIGO2	0.909693	0.935089		-0.0411053	0.029147
AMMECR1L	0.010765	0.241385		-1.96799	0.61729
AMN	22.0538	0.192025		1.34348	0.716643
AMN1	1.88894	0.321044		0.276217	0.493436
AMOT	0.358779	0.16814		-0.445173	0.774328
AMOTL1	0.347506	0.425935		-0.459038	0.370657
AMOTL2	0.275687	0.154325		-0.559584	0.811563
AMPD1	0.528414	0.423583		-0.277026	0.373061
AMPD2	0.826305	0.124393		-0.0828598	0.905204
AMPD3	0.607528	0.132915		-0.216434	0.876427
AMPH	4.63594	4.81052e-05		0.666138	4.31781
AMT	1.2797	0.637852		0.107109	0.19528
AMY1A	0.0723111	0.297809		-1.1408	0.526062
AMY1B	0.0723111	0.297809		-1.1408	0.526062
AMY1C	0.0723111	0.297809		-1.1408	0.526062
AMY2A	0.0392093	0.326004		-1.40661	0.486777
AMY2B	0.0686384	0.331452		-1.16343	0.479579
AMZ1	1.03511	0.980065		0.0149871	0.00874512
AMZ2	1.58167	0.0546569		0.199116	1.26236
ANAPC1	0.419537	0.099983		-0.377229	1.00007
ANAPC10	0.396137	0.303972		-0.402154	0.517166
ANAPC13	0.795365	0.217766		-0.0994334	0.662009
ANAPC15	0.998179	0.996738		-0.000791607	0.00141889
ANAPC16	1.02684	0.97883		0.0115017	0.00929291
ANAPC2	1.06542	0.794288		0.027521	0.100022
ANAPC4	0.72709	0.233955		-0.138412	0.630868
ANAPC5	0.852513	0.797352		-0.0692992	0.0983497
ANAPC7	0.828093	0.475403		-0.0819207	0.322938
ANG	0.357227	0.203813		-0.447055	0.690768
ANGEL1	2.9913	0.51867		0.47586	0.285109
ANGEL2	0.457928	0.416702		-0.339203	0.380174
ANGPT1	0.0242206	0.143476		-1.61582	0.843221
ANGPT2	0.117251	0.0281812		-0.930882	1.55004
ANGPTL1	1.06187	0.914243		0.0260694	0.0389385
ANGPTL2	0.850693	0.56488		-0.0702273	0.248044
ANGPTL3	0.000774064	0.317421		-3.11122	0.498365
ANGPTL4	0.726258	0.399533		-0.138909	0.398448
ANGPTL6	1.04294	0.92805		0.0182583	0.0324288
ANK1	0.894637	0.455763		-0.048353	0.341261
ANK2	2.07281	0.000387803		0.31656	3.41139
ANK3	1.66942	0.000886919		0.222566	3.05212
ANKAR	0.580163	0.636124		-0.23645	0.196459
ANKEF1	139.151	0.169803		2.14348	0.770055
ANKFN1	1.10453	0.899173		0.043179	0.0461566
ANKFY1	0.802268	0.0202688		-0.0956803	1.69317
ANKH	1.52473	0.380259		0.183194	0.41992
ANKHD1	0.364572	0.00107956		-0.438216	2.96675
ANKHD1-EIF4EBP3	0.328941	0.00597397		-0.482882	2.22374
ANKIB1	1.03997	0.899023		0.0170207	0.0462293
ANKK1	0.0456386	0.281055		-1.34067	0.551208
ANKLE2	0.421504	0.00459584		-0.375198	2.33764
ANKMY2	1.12974	0.616097		0.0529773	0.210351
ANKRD1	42.2688	0.244891		1.62602	0.611027
ANKRD10	0.0289944	0.262221		-1.53769	0.581333
ANKRD11	0.404402	0.462201		-0.393187	0.335169
ANKRD13A	0.682658	0.0167028		-0.165797	1.77721
ANKRD13B	1.81387	0.661194		0.258606	0.179671
ANKRD13C	0.0282861	0.312351		-1.54843	0.505358
ANKRD13D	0.884772	0.799902		-0.0531684	0.0969633
ANKRD16	2.09839	0.112774		0.321886	0.94779
ANKRD18A	1.67572	0.438366		0.2242	0.358163
ANKRD18B	1.67572	0.438366		0.2242	0.358163
ANKRD20A1	0.352636	0.434696		-0.452674	0.361815
ANKRD20A2	0.352636	0.434696		-0.452674	0.361815
ANKRD20A3	0.352636	0.434696		-0.452674	0.361815
ANKRD22	0.207487	0.0064599		-0.68301	2.18977
ANKRD24	97.2128	0.100893		1.98772	0.996139
ANKRD26	0.750504	0.721994		-0.124647	0.141466
ANKRD27	0.675949	0.552114		-0.170086	0.257971
ANKRD28	0.783898	0.128976		-0.10574	0.889491
ANKRD29	3.88481	0.0244582		0.58937	1.61158
ANKRD30A	1.40012	0.584257		0.146166	0.233396
ANKRD30B	0.603397	0.363807		-0.219397	0.439129
ANKRD31	15.3871	0.161416		1.18716	0.792053
ANKRD32	0.363845	0.047		-0.439084	1.3279
ANKRD34A	12.3516	0.198978		1.09172	0.701195
ANKRD35	4.31081	0.139695		0.634558	0.854819
ANKRD36	2.66101	0.534516		0.425046	0.27204
ANKRD36B	31.9462	0.309961		1.50442	0.508693
ANKRD36C	27.1075	0.312119		1.43309	0.50568
ANKRD39	2.06397	0.58371		0.314703	0.233803
ANKRD40	1.09816	0.772479		0.0406647	0.112113
ANKRD44	0.983915	0.929413		-0.00704242	0.0317911
ANKRD45	0.53914	0.503161		-0.268298	0.298293
ANKRD46	0.607958	0.44057		-0.216126	0.355985
ANKRD49	0.649628	0.431916		-0.187335	0.3646
ANKRD50	0.440386	0.46787		-0.356167	0.329874
ANKRD52	1.07065	0.88215		0.0296457	0.0544574
ANKRD53	0.000224852	0.31191		-3.6481	0.50597
ANKRD54	0.343358	0.438597		-0.464252	0.357935
ANKRD6	0.00478323	0.265917		-2.32028	0.575253
ANKRD62	82.6882	0.178364		1.91744	0.748692
ANKRD63	8.30317	0.0818215		0.919244	1.08713
ANKRD65	2.11773	0.573724		0.325871	0.241297
ANKS1A	1.72179	0.300608		0.23598	0.521999
ANKS1B	17.6079	0.0237974		1.24571	1.62347
ANKS3	29.7966	0.314913		1.47417	0.501809
ANKS4B	0.0139218	0.208461		-1.8563	0.680976
ANKS6	1.40679	0.693529		0.14823	0.158935
ANKZF1	0.388456	0.13902		-0.410658	0.856922
ANLN	1.79615	0.188075		0.254343	0.725668
ANO1	17.0968	0.11334		1.23291	0.945617
ANO10	0.80252	0.284528		-0.095544	0.545875
ANO3	22.1613	0.173392		1.3456	0.76097
ANO4	27.3011	0.0876379		1.43618	1.05731
ANO5	0.778453	0.759608		-0.108768	0.119411
ANO6	0.948078	0.745737		-0.0231561	0.127414
ANO7	16.3548	0.194998		1.21365	0.709969
ANO8	1.11991	0.598296		0.0491834	0.223084
ANP32A	0.681542	0.0025473		-0.166508	2.59392
ANP32B	0.65657	0.00213094		-0.182719	2.67143
ANP32C	0.892213	0.505961		-0.0495317	0.295883
ANP32D	0.801914	0.412466		-0.0958719	0.384611
ANP32E	0.670048	0.0151027		-0.173894	1.82094
ANPEP	0.679921	0.165832		-0.167542	0.780331
ANTXR1	1.34711	0.324399		0.129403	0.488921
ANTXR2	0.55786	0.0493885		-0.253475	1.30637
ANXA1	0.429621	0.000287924		-0.366914	3.54072
ANXA11	0.837941	0.255335		-0.0767865	0.592889
ANXA13	0.356799	0.313394		-0.447577	0.503909
ANXA2	0.476232	0.0014403		-0.322182	2.84155
ANXA3	0.239942	0.0119216		-0.619894	1.92366
ANXA4	0.758875	0.0546546		-0.11983	1.26237
ANXA5	0.896418	0.375695		-0.0474895	0.425164
ANXA6	1.00582	0.956088		0.00252077	0.0195021
ANXA7	1.23867	0.0397043		0.0929543	1.40116
ANXA8	7.06805	0.232647		0.8493	0.633302
ANXA8L1	7.0187	0.232026		0.846256	0.634463
ANXA8L2	9.63592	0.236933		0.983893	0.625374
AOAH	0.261184	0.301228		-0.583053	0.521104
AOC2	0.819155	0.731905		-0.0866339	0.135545
AOC3	0.477472	0.481819		-0.321052	0.317116
AOX1	0.0657811	0.0836422		-1.1819	1.07757
AP1AR	14.473	0.282686		1.16056	0.548696
AP1B1	1.06886	0.493687		0.028919	0.306548
AP1G1	0.893072	0.2311		-0.0491133	0.6362
AP1G2	0.182731	0.0190984		-0.738188	1.719
AP1M1	0.977134	0.839324		-0.010046	0.0760704
AP1M2	0.905713	0.557376		-0.0430096	0.253851
AP1S1	1.15951	0.447419		0.0642752	0.349286
AP1S2	0.990686	0.958602		-0.00406381	0.0183616
AP1S3	0.766885	0.440024		-0.11527	0.356524
AP2A1	1.31859	0.011149		0.120111	1.95276
AP2A2	1.32784	0.014465		0.123145	1.83968
AP2B1	1.51185	0.00180092		0.179507	2.74451
AP2M1	1.43239	0.0152745		0.156062	1.81603
AP2S1	1.30293	0.100757		0.114921	0.996727
AP3B1	0.652869	0.00141905		-0.185174	2.848
AP3B2	1.36463	0.092365		0.135014	1.03449
AP3D1	1.00524	0.960291		0.00227149	0.017597
AP3M1	1.03448	0.82231		0.0147205	0.0849646
AP3M2	1.93907	0.00613253		0.287592	2.21236
AP3S1	1.18151	0.346066		0.0724386	0.460841
AP3S2	1.4257	0.0227636		0.154029	1.64276
AP4B1	0.300296	0.233936		-0.522451	0.630902
AP4E1	2.02212	0.603557		0.305807	0.219282
AP4M1	1.57684	0.305092		0.197786	0.515569
AP4S1	1.82102	0.256431		0.260314	0.591029
AP5B1	0.466298	0.010195		-0.331336	1.99161
AP5M1	0.772748	0.434834		-0.111962	0.361677
AP5S1	0.80539	0.28873		-0.0939936	0.539508
AP5Z1	0.813072	0.340683		-0.089871	0.46765
APAF1	0.414379	0.0969619		-0.382602	1.0134
APBA1	0.889542	0.754503		-0.0508337	0.122339
APBA2	1.5833	0.0999968		0.199564	1.00001
APBA3	1.23272	0.78896		0.0908654	0.102945
APBB1	2.12916	0.00481301		0.328208	2.31758
APBB1IP	0.849924	0.49138		-0.0706199	0.308583
APBB2	1.1713	0.600319		0.0686678	0.221618
APC	1.44978	0.256416		0.161302	0.591056
APC2	1.38237	0.392322		0.140623	0.406358
APCDD1	0.146826	0.391863		-0.833198	0.406865
APCDD1L	0.0292653	0.255793		-1.53365	0.592111
APCS	0.917756	0.711392		-0.0372728	0.147891
APEH	1.1028	0.245823		0.0424984	0.609378
APEX1	0.832153	0.116383		-0.0797966	0.934111
APEX2	0.103473	0.244796		-0.985171	0.611196
APH1A	0.411471	0.0272306		-0.385661	1.56494
APH1B	0.337053	0.524847		-0.472301	0.279967
API5	0.705139	0.00584061		-0.151725	2.23354
APIP	0.557847	0.0499685		-0.253485	1.3013
APITD1	0.123315	0.30977		-0.908983	0.508961
APITD1-CORT	2.75333	0.358858		0.439858	0.445077
APLP1	2.78161	0.000811435		0.444296	3.09075
APLP2	1.83214	0.390789		0.262958	0.408058
APMAP	0.730807	0.00988402		-0.136197	2.00507
APOA1	0.725436	0.0550141		-0.139401	1.25953
APOA1BP	0.96363	0.779591		-0.0160896	0.108133
APOA2	0.99326	0.981092		-0.00293721	0.00829021
APOA4	0.664884	0.0147459		-0.177254	1.83133
APOA5	1.68488	0.638548		0.226569	0.194806
APOB	0.554443	0.000340049		-0.256143	3.46846
APOBEC2	0.00757769	0.323413		-2.12046	0.490243
APOBEC3A	1.79233	0.514256		0.253419	0.288821
APOBEC3A_B	1.79324	0.513532		0.253638	0.289433
APOBEC3B	0.362546	0.380772		-0.440637	0.419335
APOBEC3C	1.39841	0.69842		0.145636	0.155883
APOBEC3D	0.533284	0.108421		-0.273042	0.964885
APOBEC3F	0.52187	0.143893		-0.282438	0.841961
APOBEC3G	0.650946	0.569879		-0.186455	0.244217
APOBR	0.979047	0.950809		-0.00919648	0.0219069
APOC1	0.579672	0.0110584		-0.236818	1.95631
APOC2	0.852924	0.441088		-0.0690894	0.355475
APOC3	1.55045	0.288382		0.190459	0.540032
APOC4	0.316904	0.10217		-0.499072	0.990678
APOD	1.96435	0.173356		0.293218	0.761061
APOE	2.48495	0.00302482		0.395317	2.5193
APOF	0.780183	0.643373		-0.107804	0.191537
APOH	0.467228	0.00988104		-0.330471	2.0052
APOL1	0.929737	0.814882		-0.03164	0.0889055
APOL2	0.67441	0.0976438		-0.171076	1.01036
APOL3	0.612285	0.547933		-0.213046	0.261272
APOM	1.34363	0.526115		0.128278	0.27892
APOO	0.999195	0.995221		-0.000349584	0.00208051
APOOL	0.827396	0.46306		-0.0822864	0.334362
APP	3.3039	0.325724		0.519026	0.48715
APPL1	1.1401	0.223666		0.0569444	0.6504
APPL2	1.17998	0.197981		0.071874	0.703376
APRT	1.14797	0.38754		0.059931	0.411683
APTX	0.358671	0.151824		-0.445304	0.818658
AQP1	0.971023	0.963171		-0.0127706	0.0162966
AQP11	0.345385	0.450751		-0.461696	0.346063
AQP4	1.92812	0.012604		0.285134	1.89949
AQP7	2.41367	0.444926		0.382678	0.351712
AQR	0.484012	0.0051962		-0.315144	2.28431
ARAF	0.875508	0.673504		-0.0577397	0.17166
ARAP1	0.990334	0.976694		-0.00421838	0.0102413
ARAP2	0.658692	0.707818		-0.181317	0.150078
ARAP3	1.96848	0.426689		0.29413	0.369889
ARC	5.26255	0.33408		0.721196	0.47615
ARCN1	0.859931	0.239546		-0.0655366	0.620611
AREL1	43.4862	0.317854		1.63835	0.497772
ARF1	1.31304	0.0108602		0.118279	1.96416
ARF3	1.3132	0.0108195		0.118332	1.96579
ARF4	0.963186	0.779809		-0.0162901	0.108012
ARF5	1.2582	0.0426289		0.0997507	1.3703
ARF6	1.18215	0.170904		0.0726726	0.767249
ARFGAP1	1.15559	0.459953		0.062805	0.337286
ARFGAP2	0.933363	0.5371		-0.0299493	0.269945
ARFGAP3	0.853015	0.333082		-0.0690433	0.477448
ARFGEF1	0.750844	0.433847		-0.12445	0.362664
ARFGEF2	0.791798	0.498988		-0.101386	0.30191
ARFIP1	0.754123	0.18217		-0.122558	0.739523
ARFIP2	1.4982	0.336188		0.17557	0.473417
ARFRP1	0.626692	0.219081		-0.202946	0.659396
ARG1	1.11757	0.668344		0.048275	0.175
ARG2	0.324774	0.0603211		-0.488419	1.21953
ARGLU1	0.575222	0.049318		-0.240165	1.30699
ARHGAP1	0.842426	0.137021		-0.0744683	0.863212
ARHGAP10	0.255265	0.395878		-0.593009	0.402438
ARHGAP11A	0.685134	0.708373		-0.164224	0.149738
ARHGAP11B	0.329422	0.476821		-0.482248	0.321644
ARHGAP12	0.9644	0.951605		-0.0157427	0.0215432
ARHGAP15	0.225006	0.0111228		-0.647805	1.95379
ARHGAP17	0.840056	0.174995		-0.0756916	0.756974
ARHGAP18	0.522172	0.0954728		-0.282187	1.02012
ARHGAP19	0.0135603	0.25379		-1.86773	0.595526
ARHGAP20	1.28008	0.77657		0.107237	0.10982
ARHGAP21	1.86387	0.00580162		0.270415	2.23645
ARHGAP22	1.2403	0.729083		0.0935262	0.137223
ARHGAP23	0.558643	0.539834		-0.252866	0.26774
ARHGAP24	0.430057	0.411761		-0.366474	0.385354
ARHGAP25	0.552036	0.0153644		-0.258033	1.81348
ARHGAP26	6.29117	0.12308		0.798731	0.909813
ARHGAP27	0.541235	0.0936305		-0.266614	1.02858
ARHGAP28	1.93088	0.440105		0.285756	0.356443
ARHGAP29	0.932203	0.949526		-0.0304896	0.0224932
ARHGAP30	0.4308	0.0760827		-0.365725	1.11871
ARHGAP31	2.59143	0.158532		0.413539	0.799883
ARHGAP32	1.58341	0.25886		0.199595	0.586935
ARHGAP33	5.58504	0.196928		0.747026	0.705693
ARHGAP35	0.949363	0.75181		-0.0225677	0.123892
ARHGAP36	69.0254	0.0630481		1.83901	1.20033
ARHGAP39	1.45783	0.508973		0.163708	0.293305
ARHGAP4	0.841083	0.603222		-0.0751612	0.219523
ARHGAP40	0.785772	0.322935		-0.104704	0.490884
ARHGAP42	0.94993	0.912507		-0.0223083	0.0397638
ARHGAP44	9.28516	0.0241391		0.967789	1.61728
ARHGAP5	0.938776	0.761714		-0.0274379	0.118208
ARHGAP6	0.452402	0.129845		-0.344476	0.886573
ARHGAP9	0.41493	0.0360234		-0.382025	1.44342
ARHGDIA	0.970507	0.780032		-0.0130013	0.107888
ARHGDIB	0.630195	0.0302655		-0.200525	1.51905
ARHGDIG	1.78715	0.206502		0.252161	0.685075
ARHGEF1	0.583105	0.00180875		-0.234254	2.74262
ARHGEF10	1.19179	0.700112		0.0761994	0.154832
ARHGEF10L	0.916207	0.792648		-0.0380066	0.10092
ARHGEF11	0.681859	0.583604		-0.166305	0.233882
ARHGEF12	1.82012	0.0826593		0.260101	1.08271
ARHGEF15	0.10209	0.124909		-0.991017	0.903407
ARHGEF17	0.946813	0.808842		-0.0237356	0.0921365
ARHGEF18	0.738584	0.410389		-0.1316	0.386804
ARHGEF19	0.116052	0.372718		-0.935346	0.42862
ARHGEF2	0.843394	0.138159		-0.0739695	0.85962
ARHGEF25	0.590402	0.626051		-0.228852	0.20339
ARHGEF26	1.63478	0.210992		0.21346	0.675734
ARHGEF28	3.72527	0.385369		0.571158	0.414124
ARHGEF3	0.583851	0.564462		-0.233698	0.248365
ARHGEF35	0.177269	0.393011		-0.751368	0.405595
ARHGEF37	0.731402	0.668611		-0.135844	0.174826
ARHGEF38	2.96566	0.377946		0.472121	0.42257
ARHGEF4	4.95142	0.00854113		0.69473	2.06848
ARHGEF40	0.879188	0.63906		-0.055918	0.194458
ARHGEF5	0.651568	0.553082		-0.18604	0.25721
ARHGEF6	0.784575	0.097191		-0.105366	1.01237
ARHGEF7	0.879376	0.395074		-0.0558252	0.403322
ARHGEF9	2.86191	0.0816683		0.456656	1.08795
ARID1A	0.409211	0.0307948		-0.388053	1.51152
ARID1B	0.421881	0.0200274		-0.37481	1.69837
ARID2	0.611699	0.307242		-0.213462	0.512519
ARID3B	0.111603	0.378686		-0.952326	0.421721
ARID4A	0.340871	0.421396		-0.46741	0.37531
ARID4B	0.0613589	0.134942		-1.21212	0.869854
ARID5B	14.6344	0.212933		1.16538	0.671758
ARIH1	0.966696	0.789976		-0.0147101	0.102386
ARIH2	0.457703	0.230934		-0.339416	0.636512
ARL1	0.951306	0.753552		-0.0216797	0.122887
ARL10	0.77803	0.344696		-0.109004	0.462563
ARL11	0.650982	0.684477		-0.186431	0.164641
ARL13B	4.1396	0.271704		0.616959	0.565904
ARL14EP	0.529689	0.191026		-0.275979	0.718906
ARL15	2.64516	0.012917		0.422452	1.88884
ARL2	1.13288	0.277711		0.054185	0.556407
ARL2BP	0.798824	0.226659		-0.0975491	0.644626
ARL3	1.88746	9.09829e-06		0.275877	5.04104
ARL4A	0.127847	0.20416		-0.893309	0.690029
ARL4C	0.720928	0.364474		-0.142108	0.438333
ARL4D	0.272279	0.0342434		-0.564985	1.46542
ARL5A	1.41549	0.0507557		0.150906	1.29452
ARL5B	1.01501	0.957866		0.00646884	0.0186953
ARL6	1.43366	0.298371		0.156446	0.525244
ARL6IP1	0.754097	0.283646		-0.122573	0.547223
ARL6IP4	1.06	0.870966		0.0253072	0.059999
ARL6IP5	0.909544	0.449241		-0.0411764	0.347521
ARL6IP6	0.674326	0.0617974		-0.17113	1.20903
ARL8A	1.51491	0.0157068		0.180388	1.80391
ARL8B	1.24285	0.0527614		0.0944183	1.27768
ARMC1	1.50091	0.114827		0.176355	0.939955
ARMC10	1.14455	0.376197		0.0586355	0.424585
ARMC3	0.656271	0.666196		-0.182917	0.176398
ARMC4	0.855784	0.87997		-0.067636	0.0555322
ARMC5	0.7609	0.556974		-0.118672	0.254165
ARMC6	0.595556	0.0212926		-0.225077	1.67177
ARMC7	1.71077	0.719681		0.233192	0.14286
ARMC8	1.08535	0.487882		0.0355708	0.311685
ARMC9	0.474896	0.0228897		-0.323401	1.64036
ARMCX1	0.804281	0.257666		-0.0945922	0.588942
ARMCX2	1.17255	0.668642		0.0691324	0.174806
ARMCX3	0.956447	0.782254		-0.0193393	0.106652
ARMCX4	3.50415	0.314731		0.544582	0.50206
ARMCX5	0.079867	0.0968451		-1.09763	1.01392
ARMCX5-GPRASP2	0.507432	0.431647		-0.294622	0.364872
ARMCX6	0.00199996	0.11734		-2.69898	0.930553
ARNT	0.45758	0.38526		-0.339533	0.414246
ARNT2	1.17545	0.820913		0.0702051	0.085703
ARNTL	0.508743	0.585843		-0.293502	0.232219
ARPC1A	1.43025	0.414401		0.155412	0.382579
ARPC1B	0.738846	0.144386		-0.131446	0.840474
ARPC2	0.874422	0.260069		-0.0582788	0.584912
ARPC3	0.915154	0.729749		-0.038506	0.136826
ARPC4	0.92528	0.521423		-0.0337267	0.282809
ARPC4-TTLL3	0.87219	0.301551		-0.0593889	0.520639
ARPC5	1.01666	0.921466		0.00717443	0.0355208
ARPC5L	1.59483	0.00202354		0.202714	2.69389
ARPP19	1.39666	0.0359579		0.14509	1.44421
ARPP21	0.821064	0.801095		-0.0856231	0.096316
ARR3	140.43	0.128992		2.14746	0.889438
ARRB1	2.33458	0.00467249		0.36821	2.33045
ARRB2	0.753382	0.0737295		-0.122985	1.13236
ARRDC1	1.32295	0.559489		0.121544	0.252208
ARRDC2	422.376	0.304313		2.6257	0.516679
ARSA	1.35413	0.210664		0.131661	0.676409
ARSB	1.17307	0.537376		0.0693255	0.269722
ARSD	0.654549	0.307047		-0.184058	0.512796
ARSE	0.62241	0.353215		-0.205924	0.451961
ARSF	1.17557	0.647074		0.0702469	0.189046
ARSG	0.00717996	0.242949		-2.14388	0.614485
ARSH	0.0178445	0.316287		-1.74849	0.499918
ARSI	72.1613	0.223131		1.8583	0.651441
ARSK	1.81632	0.173877		0.259193	0.759759
ART1	0.950842	0.965219		-0.0218917	0.0153741
ART3	0.084857	0.362278		-1.07131	0.440958
ART4	0.103985	0.365171		-0.983028	0.437503
ARVCF	1.08567	0.779992		0.0356961	0.10791
ARX	0.934045	0.909587		-0.029632	0.0411557
AS3MT	1.11285	0.743882		0.0464363	0.128496
ASAH1	1.28255	0.0504943		0.108074	1.29676
ASAH2	0.792149	0.870187		-0.101193	0.0603873
ASAP1	0.711982	0.0948139		-0.147531	1.02313
ASAP2	1.2078	0.481872		0.0819941	0.317068
ASAP3	0.65743	0.343221		-0.182151	0.464427
ASB1	2.90061	0.240499		0.46249	0.618887
ASB10	0.705667	0.785706		-0.1514	0.10474
ASB13	5.16268	0.0498093		0.712875	1.30269
ASB14	31.7312	0.159899		1.50149	0.796153
ASB15	2.64167	0.213512		0.421879	0.670578
ASB17	1.02805	0.956466		0.012013	0.0193304
ASB18	10.8931	0.204409		1.03715	0.6895
ASB3	1.0949	0.76833		0.0393752	0.114452
ASB6	0.828963	0.375186		-0.0814649	0.425754
ASB7	2.20623	0.599883		0.343651	0.221933
ASB8	0.245506	0.133342		-0.609939	0.875032
ASB9	1.12875	0.886311		0.0525975	0.052414
ASCC1	0.844974	0.416873		-0.0731565	0.379997
ASCC2	0.571055	0.00724868		-0.243322	2.13974
ASCC3	0.645312	0.0220953		-0.19023	1.6557
ASCL1	14094.1	0.143577		4.14904	0.842915
ASF1A	0.739954	0.402074		-0.130795	0.395693
ASF1B	0.33076	0.0764338		-0.480487	1.11671
ASH2L	0.536284	0.160015		-0.270605	0.795839
ASIC1	1.29766	0.545105		0.113159	0.26352
ASIC4	1.00019	0.999651		8.08657e-05	0.000151397
ASL	0.962335	0.855061		-0.0166737	0.0680027
ASMT	69.7151	0.255912		1.84333	0.591909
ASMTL	1.06882	0.803223		0.0289043	0.0951638
ASNA1	0.838007	0.149473		-0.0767522	0.825437
ASNS	0.570409	0.00575056		-0.243814	2.24029
ASNSD1	0.828908	0.854155		-0.0814939	0.0684636
ASPA	3.95427	4.81033e-05		0.597066	4.31783
ASPDH	0.3965	0.349696		-0.401756	0.456309
ASPH	0.625027	0.00908822		-0.204101	2.04152
ASPHD1	14.0747	0.010983		1.14844	1.95928
ASPHD2	4.52871	0.147365		0.655974	0.831605
ASPM	0.547587	0.0850866		-0.261547	1.07014
ASPN	0.548705	0.308805		-0.260661	0.510316
ASPRV1	1.25712	0.774753		0.0993761	0.110837
ASPSCR1	0.936014	0.779702		-0.0287175	0.108072
ASRGL1	1.56697	0.00348916		0.19506	2.45728
ASS1	1.45718	0.352978		0.163513	0.452252
ASTE1	0.000122958	0.119466		-3.91024	0.922755
ASTN1	3.47891	0.0760534		0.541443	1.11888
ASTN2	2.60924	0.00685255		0.416515	2.16415
ASUN	0.419172	0.0929413		-0.377607	1.03179
ASXL1	0.771199	0.805491		-0.112834	0.0939395
ASXL2	0.0990551	0.159302		-1.00412	0.797778
ASXL3	17.957	0.171497		1.25423	0.765742
ATAD1	1.08679	0.584344		0.0361467	0.233331
ATAD2	0.286286	0.0210924		-0.5432	1.67587
ATAD2B	0.568246	0.38937		-0.245464	0.409638
ATAD3A	0.859801	0.194994		-0.0656022	0.709978
ATAD3B	0.767967	0.0281847		-0.114658	1.54999
ATAD3C	0.974509	0.897504		-0.0112139	0.0469634
ATAD5	0.282607	0.305795		-0.548817	0.514569
ATAT1	1.13705	0.38592		0.0557777	0.413502
ATCAY	2.28774	0.0263848		0.359407	1.57865
ATE1	1.52892	0.488338		0.184385	0.311279
ATF1	0.493877	0.0549949		-0.306381	1.25968
ATF2	0.542416	0.313416		-0.265668	0.503879
ATF3	686.226	0.173078		2.83647	0.761757
ATF4	0.568974	0.706474		-0.244908	0.150904
ATF6B	1.2459	0.854439		0.0954834	0.0683187
ATF7	6.28533	0.302885		0.798328	0.518722
ATF7IP	0.718589	0.524538		-0.143519	0.280223
ATF7IP2	5.59187	0.380238		0.747557	0.419945
ATG12	0.466002	0.0403533		-0.331613	1.39412
ATG13	1.99219	0.330295		0.299331	0.481098
ATG14	1.75166	0.450244		0.24345	0.346552
ATG16L1	0.703566	0.10402		-0.152695	0.982885
ATG2A	0.899239	0.650549		-0.0461251	0.18672
ATG2B	1.63569	0.0743908		0.213701	1.12848
ATG3	0.981503	0.921321		-0.00810855	0.0355891
ATG4A	0.699205	0.79916		-0.155396	0.0973665
ATG4B	1.14553	0.304062		0.0590069	0.517038
ATG4C	0.993885	0.979704		-0.00266386	0.00890522
ATG4D	11.4792	0.0810549		1.05991	1.09122
ATG5	0.886823	0.711445		-0.0521628	0.147859
ATG7	1.02574	0.829783		0.0110387	0.0810354
ATG9A	0.66205	0.0690547		-0.179109	1.16081
ATHL1	1.01665	0.981276		0.00717093	0.00820861
ATIC	1.03739	0.691366		0.0159424	0.160292
ATL1	2.16788	0.000112907		0.336034	3.94728
ATL2	1.36255	0.430096		0.134353	0.366435
ATL3	0.754538	0.0133881		-0.122319	1.87328
ATMIN	0.225714	0.245905		-0.646441	0.609233
ATN1	0.307514	0.167427		-0.512136	0.776175
ATOH1	0.0304997	0.158522		-1.5157	0.799911
ATOH7	0.443753	0.563924		-0.352858	0.24878
ATOH8	58.6129	0.220544		1.76799	0.656505
ATOX1	1.44417	0.127242		0.159618	0.895371
ATP10B	0.0531935	0.194855		-1.27414	0.710289
ATP10D	1.41607	0.74455		0.151086	0.128106
ATP11A	0.601037	0.203656		-0.221099	0.691104
ATP11B	0.345541	0.099745		-0.4615	1.00111
ATP11C	0.581006	0.442616		-0.23582	0.353973
ATP12A	2.51434	0.00580478		0.400425	2.23621
ATP13A1	0.996123	0.980208		-0.00168692	0.00868187
ATP13A2	0.739322	0.576679		-0.131166	0.239066
ATP13A3	1.85397	0.493866		0.268103	0.306391
ATP13A4	1.20469	0.766221		0.0808736	0.115646
ATP1A1	2.41307	0.00298165		0.382569	2.52554
ATP1A2	3.27621	0.000298095		0.515371	3.52565
ATP1A3	3.49618	0.000117738		0.543593	3.92908
ATP1A4	2.50645	0.00217091		0.399059	2.66336
ATP1B1	4.45611	0.0257295		0.648956	1.58957
ATP1B2	2.2772	0.036644		0.357402	1.436
ATP1B3	0.806016	0.101946		-0.0936566	0.991631
ATP1B4	0.00283116	0.163863		-2.54804	0.78552
ATP2A1	1.07926	0.490111		0.0331281	0.309705
ATP2A2	1.026	0.790091		0.011146	0.102323
ATP2A3	1.06465	0.623061		0.0272079	0.205469
ATP2B1	1.36334	0.165534		0.134604	0.781112
ATP2B2	2.84843	0.00196829		0.454606	2.70591
ATP2B3	2.25672	0.00549467		0.353478	2.26006
ATP2B4	1.34823	0.135583		0.129765	0.867795
ATP2C1	0.949665	0.840178		-0.0224294	0.0756285
ATP2C2	2.58964	0.431495		0.41324	0.365024
ATP4A	2.04413	0.00516214		0.310509	2.28717
ATP5A1	1.69339	0.000228226		0.228757	3.64164
ATP5B	1.63263	0.000840716		0.212888	3.07535
ATP5C1	1.41214	0.00385335		0.149877	2.41416
ATP5D	1.70413	0.0607747		0.231504	1.21628
ATP5E	2.37336	0.18199		0.375363	0.739953
ATP5F1	1.17162	0.202534		0.0687861	0.693502
ATP5H	1.11285	0.66512		0.0464368	0.1771
ATP5I	2.49639	0.000206222		0.397312	3.68566
ATP5J	1.63805	0.00290192		0.214328	2.53731
ATP5J2	1.51714	0.0902195		0.181027	1.0447
ATP5J2-PTCD1	1.50934	0.0932967		0.178788	1.03013
ATP5L	1.94294	0.000518138		0.288459	3.28555
ATP5O	1.68488	0.00160816		0.226569	2.79367
ATP5S	1.71335	0.0307018		0.233846	1.51284
ATP5SL	2.2841	0.449515		0.358714	0.347256
ATP6	1.70117	3.51613e-05		0.230748	4.45394
ATP6AP1	2.36907	0.00979056		0.374578	2.00919
ATP6AP2	1.09555	0.584975		0.0396317	0.232862
ATP6V0A1	2.63436	5.09663e-05		0.420675	4.29272
ATP6V0A2	0.901683	0.711095		-0.0449463	0.148073
ATP6V0A4	1.15208	0.785842		0.0614812	0.104665
ATP6V0C	2.52922	0.00423111		0.402987	2.37355
ATP6V0D1	2.68185	0.00547275		0.428435	2.26179
ATP6V0D2	0.382559	0.559522		-0.417301	0.252183
ATP6V1A	1.96972	3.54685e-06		0.294404	5.45016
ATP6V1B1	2.19567	0.000139539		0.341567	3.85531
ATP6V1B2	2.4297	0.000138224		0.385554	3.85942
ATP6V1C1	1.46768	0.0231599		0.16663	1.63526
ATP6V1C2	1.39094	0.11315		0.143308	0.946344
ATP6V1D	2.03925	7.00065e-05		0.30947	4.15486
ATP6V1E1	2.16581	6.08349e-06		0.33562	5.21585
ATP6V1E2	1.7926	0.0150914		0.253485	1.82127
ATP6V1F	1.7102	0.000130664		0.233048	3.88384
ATP6V1G1	0.810125	0.494765		-0.0914479	0.305601
ATP6V1G2	1.29097	0.452286		0.110917	0.344587
ATP6V1H	2.37451	6.12883e-06		0.375575	5.21262
ATP7A	0.0414913	0.16537		-1.38204	0.781543
ATP7B	0.156991	0.357843		-0.804124	0.446308
ATP8	1.32282	0.672238		0.121499	0.172477
ATP8A1	2.73097	5.6721e-05		0.436317	4.24626
ATP8A2	17.34	0.00817143		1.23905	2.0877
ATP8B1	6.03226	0.179458		0.78048	0.746036
ATP8B2	6.13978	0.181309		0.788153	0.74158
ATP8B3	0.348542	0.224436		-0.457745	0.648907
ATP8B4	32.5806	0.239229		1.51296	0.621187
ATP9A	1.79097	0.00016898		0.253088	3.77217
ATP9B	0.643228	0.286754		-0.191635	0.54249
ATPAF1	1.78784	0.009969		0.252329	2.00135
ATPAF2	0.958692	0.853643		-0.0183209	0.0687236
ATPIF1	0.500121	0.419555		-0.300925	0.377211
ATR	10.383	0.362923		1.01632	0.440185
ATRAID	0.652673	0.663304		-0.185304	0.178287
ATRIP	0.873252	0.570602		-0.0588605	0.243667
ATRN	0.904681	0.581381		-0.0435044	0.235539
ATRNL1	0.207143	0.425076		-0.683731	0.371533
ATRX	1.54242	0.403922		0.188203	0.393702
ATXN1	0.541034	0.324729		-0.266776	0.488479
ATXN10	0.991073	0.939325		-0.00389424	0.0271842
ATXN1L	0.134767	0.236647		-0.870416	0.625899
ATXN2	1.70322	0.112787		0.231271	0.947739
ATXN2L	1.09825	0.650502		0.0407005	0.186751
ATXN3	1.33549	0.162006		0.125639	0.79047
ATXN7	0.0315225	0.299885		-1.50138	0.523046
ATXN7L3B	0.905349	0.683034		-0.0431839	0.165558
AUH	4.9698	0.0026316		0.696339	2.57978
AUP1	0.912691	0.627279		-0.0396763	0.202539
AURKA	13.348	0.356491		1.12542	0.447952
AURKB	0.0255112	0.176705		-1.59327	0.752752
AURKC	0.0182808	0.213772		-1.738	0.670049
AUTS2	0.215672	0.432528		-0.666206	0.363986
AVEN	1.10469	0.765176		0.0432395	0.116239
AVIL	59.8349	0.214709		1.77695	0.66815
AVL9	1.14863	0.611936		0.0601788	0.213294
AVP	0.00207771	0.286336		-2.68241	0.543124
AVPR1A	2.3461	0.452614		0.370347	0.344272
AWAT1	1.13316	0.77525		0.0542916	0.110558
AXDND1	3.02293	0.498862		0.480429	0.30202
AXIN1	1.38416	0.752982		0.141186	0.123216
AXL	0.57615	0.301425		-0.239464	0.520821
AZGP1	0.687046	0.0192465		-0.163014	1.71565
AZI1	0.129899	0.0478432		-0.886395	1.32018
AZI2	0.940798	0.92769		-0.0265037	0.0325971
AZU1	0.395845	0.137445		-0.402474	0.86187
B2M	0.622729	0.112492		-0.205701	0.948878
B3GALNT1	0.307031	0.333595		-0.512818	0.47678
B3GALT4	0.00224172	0.237239		-2.64942	0.624814
B3GALT6	0.512523	0.156562		-0.290286	0.805315
B3GALTL	0.670658	0.245336		-0.173499	0.610238
B3GAT1	5.01271	0.130262		0.700072	0.885182
B3GAT2	1.05584	0.929164		0.023598	0.0319078
B3GAT3	0.837636	0.361431		-0.0769445	0.441974
B3GNT1	1.73156	0.00266932		0.238436	2.5736
B3GNT7	1.20637	0.860219		0.0814789	0.0653908
B3GNT9	0.681152	0.662894		-0.166756	0.178556
B3GNTL1	0.491212	0.420405		-0.308731	0.376332
B4GALNT1	0.26448	0.148675		-0.577607	0.827762
B4GALNT2	402.054	0.218934		2.60428	0.659686
B4GALNT3	0.0169004	0.286333		-1.7721	0.543129
B4GALNT4	0.342427	0.230601		-0.465432	0.637139
B4GALT1	0.598429	0.160518		-0.222987	0.794476
B4GALT3	0.239674	0.328231		-0.620379	0.483821
B4GALT4	0.370638	0.442565		-0.43105	0.354023
B4GALT5	1.7988	0.359808		0.254984	0.443929
B4GALT6	17.9951	0.331912		1.25515	0.478977
B4GALT7	0.564847	0.0767278		-0.248069	1.11505
B9D1	0.809103	0.67182		-0.091996	0.172747
B9D2	0.126004	0.0747916		-0.899616	1.12615
BAALC	1.23043	0.499366		0.0900555	0.301581
BABAM1	1.36457	0.32091		0.134994	0.493617
BACE1	5.66935	0.2118		0.753533	0.674074
BACE2	0.961771	0.976237		-0.0169284	0.010445
BACH2	0.651881	0.603275		-0.185832	0.219485
BAD	0.974373	0.884011		-0.0112746	0.0535424
BAG1	0.998391	0.995271		-0.000699429	0.00205853
BAG2	0.855092	0.585032		-0.0679869	0.23282
BAG3	0.92305	0.755849		-0.0347749	0.121565
BAG4	0.945463	0.891107		-0.0243556	0.0500704
BAG5	0.721698	0.54001		-0.141644	0.267598
BAG6	1.00514	0.955245		0.00222585	0.0198851
BAHCC1	82.6989	0.315515		1.9175	0.50098
BAHD1	0.0750745	0.334405		-1.12451	0.475727
BAI1	1.33606	0.372046		0.125825	0.429403
BAI2	2.64916	0.13677		0.423108	0.86401
BAI3	3.86741	0.00121616		0.587421	2.91501
BAIAP2	1.92947	0.00223761		0.285438	2.65022
BAIAP2L1	0.272076	0.261591		-0.565311	0.582377
BAIAP2L2	2.78407	0.527723		0.44468	0.277594
BAIAP3	1.33834	0.482932		0.126567	0.316114
BAK1	1.1445	0.719173		0.0586156	0.143166
BANF1	0.6671	0.00732203		-0.175809	2.13537
BANP	10.0675	0.20383		1.00292	0.690733
BAP1	0.116094	0.0480081		-0.935189	1.31869
BARD1	8.81643	0.239721		0.945293	0.620294
BARHL2	0.0982967	0.370706		-1.00746	0.430971
BASP1	2.74325	0.00179138		0.438265	2.74681
BAX	0.823085	0.100978		-0.0845553	0.995771
BAZ1A	0.055392	0.123368		-1.25655	0.908798
BAZ1B	0.260374	0.0419704		-0.584402	1.37706
BAZ2A	1.56466	0.302306		0.19442	0.519553
BAZ2B	23.0318	0.151686		1.36233	0.819055
BBIP1	0.00198648	0.124182		-2.70192	0.90594
BBOX1	2.12782	0.00376753		0.327934	2.42394
BBS1	0.916047	0.720819		-0.038082	0.142174
BBS2	0.842177	0.371231		-0.0745967	0.430356
BBS4	2.06862	0.397664		0.315682	0.400484
BBS5	0.78687	0.58926		-0.104097	0.229693
BBS7	0.556617	0.00384073		-0.254443	2.41559
BBS9	0.352387	0.0229589		-0.45298	1.63905
BBX	1.10298	0.879075		0.0425682	0.0559739
BCAM	1.18523	0.393739		0.0738016	0.404792
BCAN	1.57965	0.337012		0.198561	0.472355
BCAP29	1.47862	0.222935		0.169856	0.651822
BCAP31	2.06266	0.403014		0.314428	0.39468
BCAR1	1.39383	0.30537		0.144209	0.515173
BCAR3	6.36416	0.128491		0.803741	0.891129
BCAS1	1.31421	0.424317		0.118665	0.37231
BCAS2	0.693226	0.0812579		-0.159125	1.09013
BCAS3	1.43001	0.0975068		0.15534	1.01097
BCAT1	1.04685	0.857946		0.0198831	0.0665399
BCAT2	0.712456	0.296117		-0.147242	0.528536
BCCIP	0.689981	0.185618		-0.161163	0.731379
BCDIN3D	0.117856	0.153344		-0.928649	0.814332
BCHE	0.666174	0.386929		-0.176412	0.412369
BCKDHA	1.18092	0.349834		0.0722193	0.456138
BCKDHB	2.37599	0.014709		0.375845	1.83242
BCKDK	0.739922	0.178306		-0.130814	0.748834
BCL10	0.724415	0.407514		-0.140013	0.389857
BCL11A	1.11168	0.937914		0.045981	0.0278369
BCL2	1.62872	0.0444506		0.211845	1.35212
BCL2L1	0.756099	0.101029		-0.121422	0.995553
BCL2L11	0.866242	0.856011		-0.0623607	0.0675205
BCL2L12	0.00370079	0.129138		-2.43171	0.888947
BCL2L13	1.29786	0.05296		0.113228	1.27605
BCL2L15	0.0107159	0.253547		-1.96997	0.595941
BCL2L2	1.46617	0.295376		0.166185	0.529625
BCL2L2-PABPN1	0.743802	0.0305004		-0.128542	1.51569
BCL3	0.113474	0.0910061		-0.945103	1.04093
BCL6	0.427626	0.397378		-0.368936	0.400796
BCL7A	0.722385	0.244789		-0.141231	0.611208
BCL7B	0.549765	0.0993466		-0.259823	1.00285
BCL7C	0.801125	0.275393		-0.0962998	0.560048
BCL9	0.338364	0.349255		-0.470616	0.456858
BCL9L	0.487054	0.332213		-0.312423	0.478583
BCLAF1	0.720173	0.179746		-0.142563	0.745341
BCMO1	0.79075	0.102716		-0.101961	0.988361
BCR	1.41375	0.0552136		0.150373	1.25795
BCS1L	0.861719	0.573853		-0.0646344	0.241199
BDH1	1.54342	0.00606562		0.188483	2.21713
BDH2	1.21174	0.327244		0.0834112	0.485129
BDNF	14.9598	0.265892		1.17493	0.575295
BDP1	5.4355	0.264506		0.73524	0.577565
BECN1	1.93942	0.318622		0.287671	0.496724
BEGAIN	1.97818	0.447187		0.296266	0.349511
BEND3	0.59701	0.477358		-0.224018	0.321156
BEND5	0.256221	0.15162		-0.591385	0.819244
BEST2	1.07942	0.952416		0.0331892	0.0211734
BET1	1.02915	0.904242		0.0124785	0.0437155
BET1L	0.739185	0.171658		-0.131247	0.765335
BGN	0.464413	0.0140479		-0.333095	1.85239
BHLHE41	0.034496	0.33474		-1.46223	0.475292
BHMT	0.608975	0.588173		-0.215401	0.230495
BHMT2	1.10033	0.931314		0.0415241	0.0309039
BICD1	1.01778	0.967639		0.00765393	0.0142866
BICD2	0.940991	0.869044		-0.0264144	0.0609581
BID	1.08771	0.642682		0.0365116	0.192004
BIN1	1.93803	0.000625568		0.287361	3.20373
BIN2	0.50637	0.12538		-0.295532	0.901773
BIN3	0.58627	0.369309		-0.231903	0.43261
BIRC2	0.515595	0.192244		-0.287691	0.716147
BIRC3	0.972544	0.930742		-0.0120906	0.0311709
BIRC5	0.139623	0.212965		-0.855041	0.671693
BIRC6	0.784443	0.246829		-0.105439	0.607603
BIRC8	0.010171	0.182585		-1.99264	0.738535
BIVM-ERCC5	0.0963893	0.0759613		-1.01597	1.11941
BLK	1.13968	0.592314		0.0567821	0.227448
BLM	13.9398	0.351275		1.14426	0.454353
BLMH	0.836825	0.111065		-0.0773651	0.954421
BLNK	0.475444	0.543516		-0.322901	0.264788
BLOC1S1	1.10316	0.530316		0.0426366	0.275465
BLOC1S2	1.28704	0.208154		0.109592	0.681616
BLOC1S3	0.998759	0.994563		-0.00053913	0.00236787
BLOC1S4	1.19883	0.581858		0.0787564	0.235183
BLOC1S5	0.659207	0.27852		-0.180978	0.555144
BLOC1S6	0.372942	0.0206779		-0.428358	1.68449
BLVRA	0.9958	0.96871		-0.00182775	0.0138063
BLVRB	0.753863	0.111428		-0.122707	0.953006
BLZF1	2.76884	0.0956575		0.442299	1.01928
BMI1	0.644035	0.543854		-0.19109	0.264518
BMP1	0.174294	0.13161		-0.758717	0.88071
BMP2K	1.87688	0.316207		0.273437	0.500028
BMP7	1.78893	0.357111		0.252593	0.447197
BMP8A	0.223205	0.287843		-0.651296	0.540844
BMP8B	0.223205	0.287843		-0.651296	0.540844
BMPER	0.833978	0.836575		-0.0788456	0.0774952
BMPR1A	1.88183	0.124639		0.274581	0.904344
BMPR1B	1.66252	0.195909		0.220766	0.707946
BMPR2	2.08629	0.122636		0.319374	0.911383
BMS1	0.25436	0.00200504		-0.594552	2.69788
BNC2	125.387	0.217915		2.09825	0.661713
BNIP1	0.753311	0.285478		-0.123026	0.544427
BNIP2	0.989046	0.948948		-0.00478338	0.0227577
BNIP3	1.55907	0.474976		0.192866	0.323329
BNIP3L	2.5598	0.298923		0.408206	0.52444
BOD1	0.950999	0.891671		-0.0218197	0.0497954
BOD1L1	0.685795	0.599616		-0.163805	0.222127
BOD1L2	0.905603	0.795642		-0.0430621	0.0992823
BOK	1.80846	0.371291		0.25731	0.430286
BOLA1	0.709635	0.261431		-0.148965	0.582643
BOLA2	1.51319	0.155337		0.179895	0.808725
BOLA2B	1.51319	0.155337		0.179895	0.808725
BOLA3	0.347726	0.159206		-0.458763	0.79804
BOP1	0.691887	0.198599		-0.159965	0.702023
BORA	0.0250532	0.330867		-1.60114	0.480346
BPGM	1.00396	0.965103		0.00171818	0.0154263
BPHL	0.897367	0.643914		-0.04703	0.191172
BPI	0.47781	0.206385		-0.320744	0.685321
BPIFA1	18.7665	0.286067		1.27338	0.543532
BPIFA3	2.76571	0.117302		0.441807	0.930694
BPIFB1	2.26946	0.605847		0.355923	0.217637
BPIFB2	2.98724	0.388278		0.47527	0.410858
BPIFB4	1.14515	0.920631		0.0588636	0.0359144
BPNT1	0.900171	0.568444		-0.045675	0.245312
BPTF	0.879789	0.830824		-0.0556217	0.080491
BRAF	1.54989	0.0481685		0.190301	1.31724
BRAP	0.731956	0.280448		-0.135515	0.552147
BRAT1	0.230016	0.0216275		-0.638241	1.66499
BRCA1	0.0139012	0.308308		-1.85695	0.511016
BRCA2	2.24362	0.131506		0.350948	0.881053
BRCC3	1.36212	0.0378899		0.134216	1.42148
BRD1	0.0962597	0.00854407		-1.01656	2.06834
BRD2	1.70597	0.524341		0.231971	0.280386
BRD3	0.553828	0.0488666		-0.256625	1.31099
BRD4	0.415169	0.00149181		-0.381775	2.82629
BRD7	0.0458661	0.231491		-1.33851	0.635466
BRD8	0.237922	0.00503313		-0.623565	2.29816
BRD9	0.356377	0.111941		-0.44809	0.951012
BRDT	0.358903	0.0381868		-0.445022	1.41809
BRE	0.669654	0.141531		-0.17415	0.849148
BRF1	0.0104782	0.226274		-1.97971	0.645366
BRF2	0.0579531	0.159926		-1.23692	0.79608
BRI3	0.00213977	0.0751653		-2.66963	1.12398
BRI3BP	0.93519	0.711129		-0.0291001	0.148051
BRIX1	0.562795	0.0114461		-0.24965	1.94134
BRK1	1.12416	0.519917		0.0508269	0.284066
BRMS1	0.330456	0.483875		-0.480886	0.315266
BRMS1L	0.142698	0.000345358		-0.845582	3.46173
BROX	0.889042	0.382254		-0.0510779	0.417648
BRPF1	1.07944	0.919245		0.0331974	0.0365689
BRPF3	1.06338	0.960391		0.026689	0.0175518
BRSK1	6.97392	0.00799336		0.843477	2.09727
BRSK2	7.25044	0.00293196		0.860364	2.53284
BRWD1	0.428125	0.102761		-0.368429	0.988173
BRWD3	0.187498	0.0780967		-0.727003	1.10737
BSCL2	1.19404	0.449711		0.0770173	0.347067
BSDC1	0.708852	0.402305		-0.149444	0.395444
BSG	0.828927	0.134116		-0.0814837	0.87252
BSN	5.56092	0.00511023		0.745147	2.29156
BST1	0.593337	0.023989		-0.226698	1.61999
BST2	1.28319	0.486516		0.10829	0.312903
BTAF1	0.814788	0.305736		-0.0889556	0.514654
BTBD1	0.910896	0.889019		-0.0405313	0.0510888
BTBD11	0.599314	0.214763		-0.222346	0.668041
BTBD16	2.06574	0.638309		0.315076	0.194969
BTBD17	2.75579	0.0175375		0.440246	1.75603
BTBD18	0.00656791	0.216814		-2.18257	0.663912
BTBD19	236.247	0.242522		2.37337	0.615248
BTBD2	0.218683	0.119771		-0.660184	0.92165
BTBD3	10.0549	0.343792		1.00238	0.463704
BTBD6	2.64411	0.550291		0.42228	0.259407
BTBD7	0.00726538	0.307947		-2.13874	0.511524
BTBD8	2.86296	0.336688		0.456815	0.472773
BTBD9	0.69441	0.57323		-0.158384	0.241671
BTD	1.02461	0.873571		0.0105598	0.0587019
BTF3	0.67825	0.00692392		-0.16861	2.15965
BTF3L4	0.571914	5.26867e-05		-0.242669	4.2783
BTG1	0.747676	0.804447		-0.126287	0.0945026
BTG2	766.892	0.203063		2.88473	0.692369
BTK	0.781036	0.740673		-0.107329	0.130374
BTN1A1	0.61147	0.336447		-0.213625	0.473083
BTN2A1	0.680456	0.547944		-0.1672	0.261264
BTN2A2	13.5342	0.0629102		1.13143	1.20128
BTN3A1	1.04257	0.805373		0.0181061	0.0940028
BTN3A2	1.47424	0.239695		0.168567	0.620342
BTN3A3	1.30782	0.284862		0.116547	0.545365
BTRC	0.100823	0.0842525		-0.99644	1.07442
BUB1B	0.0295046	0.0368557		-1.53011	1.4335
BUB3	0.593221	0.00065656		-0.226784	3.18273
BUD13	0.131108	0.0790847		-0.88237	1.10191
BUD31	1.08155	0.898195		0.0340463	0.0466294
BYSL	0.423786	0.0401044		-0.372853	1.39681
BZRAP1	0.676449	0.716669		-0.169765	0.144681
BZW1	0.812261	0.0522909		-0.0903043	1.28157
BZW2	0.667393	0.0994975		-0.175619	1.00219
C10orf105	3.65363	0.340895		0.562725	0.467379
C10orf11	2.09645	0.435207		0.321485	0.361304
C10orf111	0.658958	0.774075		-0.181143	0.111217
C10orf112	1.1011	0.831305		0.041828	0.0802399
C10orf118	0.0224184	0.25937		-1.64939	0.58608
C10orf12	0.157688	0.219628		-0.802201	0.658313
C10orf128	1031.51	0.158839		3.01347	0.799043
C10orf137	0.808445	0.809078		-0.0923497	0.0920095
C10orf2	0.0262491	0.156909		-1.58089	0.804353
C10orf32	0.962781	0.838013		-0.0164727	0.0767493
C10orf35	2.16072	0.00267689		0.334598	2.57237
C10orf54	1.22016	0.550709		0.0864175	0.259077
C10orf62	0.638234	0.410601		-0.19502	0.38658
C10orf67	0.2668	0.47925		-0.573815	0.319437
C10orf71	0.293388	0.477443		-0.532557	0.321079
C10orf76	1.86783	0.0547504		0.271338	1.26161
C11orf1	4.54845	0.0779113		0.657864	1.1084
C11orf30	2.57938	0.47487		0.411515	0.323426
C11orf31	0.626779	0.0106518		-0.202885	1.97258
C11orf35	3.47955	0.487992		0.541523	0.311587
C11orf49	2.18399	0.318553		0.33925	0.496819
C11orf54	0.772179	0.103704		-0.112282	0.984203
C11orf57	0.0493185	0.0669567		-1.30699	1.17421
C11orf58	1.06854	0.807937		0.0287927	0.0926225
C11orf63	5.21968	0.424462		0.717644	0.372161
C11orf68	1.19778	0.181461		0.0783782	0.741218
C11orf70	0.538147	0.470409		-0.269099	0.327525
C11orf73	1.06775	0.70676		0.0284703	0.150728
C11orf74	0.359396	0.423782		-0.444427	0.372857
C11orf83	1.17031	0.539249		0.0683002	0.26821
C11orf84	0.702075	0.497673		-0.153616	0.303056
C11orf88	1.18036	0.890334		0.0720132	0.0504468
C11orf95	0.00542788	0.0262722		-2.26537	1.5805
C11orf96	0.341222	0.109754		-0.466963	0.959581
C12orf10	1.54206	0.0645392		0.188102	1.19018
C12orf23	0.936281	0.748253		-0.0285939	0.125952
C12orf28	3.42396	0.35191		0.534529	0.453568
C12orf29	0.324752	0.0344314		-0.488448	1.46305
C12orf4	1.01963	0.962743		0.00844386	0.0164896
C12orf42	0.646999	0.761231		-0.189097	0.118483
C12orf43	0.254883	0.0140259		-0.59366	1.85307
C12orf44	1.25397	0.249175		0.0982877	0.603496
C12orf45	0.00446981	0.0727586		-2.34971	1.13812
C12orf5	1.23075	0.228079		0.0901705	0.641915
C12orf55	1.00829	0.994089		0.00358358	0.00257475
C12orf56	107.645	0.211773		2.03199	0.67413
C12orf57	0.969086	0.884514		-0.0136378	0.0532954
C12orf63	0.00428071	0.0759504		-2.36848	1.11947
C12orf66	0.306933	0.493277		-0.512957	0.306909
C12orf68	284.527	0.187051		2.45412	0.728039
C12orf74	0.301492	0.369405		-0.520724	0.432497
C12orf75	0.112343	0.378851		-0.949453	0.421531
C14orf1	0.903034	0.768529		-0.0442961	0.11434
C14orf105	2.41416	0.396148		0.382766	0.402142
C14orf119	0.805865	0.685224		-0.0937378	0.164167
C14orf142	0.950614	0.744578		-0.0219957	0.12809
C14orf159	1.96038	0.00275144		0.292339	2.56044
C14orf166	0.914117	0.382873		-0.0389984	0.416946
C14orf169	1.74896	0.599618		0.24278	0.222125
C14orf2	0.244659	0.0580662		-0.611439	1.23608
C14orf80	0.410673	0.298101		-0.386504	0.525636
C14orf93	0.381314	0.546832		-0.418718	0.262146
C15orf26	2.65419	0.555271		0.423932	0.255495
C15orf38	0.972404	0.877544		-0.0121533	0.0567311
C15orf38-AP3S2	1.02739	0.861193		0.0117349	0.0648995
C15orf39	0.952269	0.945538		-0.0212403	0.024321
C15orf40	1.0331	0.933241		0.0141411	0.0300064
C15orf41	0.320102	0.227484		-0.494711	0.64305
C15orf48	0.168383	0.173951		-0.773702	0.759573
C15orf52	0.44348	0.172475		-0.353126	0.763273
C15orf56	0.104087	0.373903		-0.982602	0.427242
C15orf57	2.13372	0.313938		0.329138	0.503156
C15orf61	4.74789	0.396444		0.676501	0.401818
C16orf13	1.24588	0.220207		0.0954752	0.65717
C16orf45	9.73051	0.0352712		0.988135	1.45258
C16orf54	0.406719	0.272843		-0.390706	0.564088
C16orf55	1.34563	0.194886		0.128926	0.71022
C16orf58	0.439788	0.0336717		-0.356757	1.47274
C16orf59	221.731	0.159679		2.34583	0.796753
C16orf62	0.702453	0.0896188		-0.153383	1.0476
C16orf70	1.43071	0.142561		0.15555	0.846
C16orf71	0.0948062	0.124727		-1.02316	0.904039
C16orf80	0.865238	0.248775		-0.0628645	0.604193
C16orf89	0.665427	0.707255		-0.176899	0.150424
C16orf91	1.59032	0.124663		0.201484	0.904263
C17orf103	0.575244	0.215906		-0.240148	0.665736
C17orf104	0.861449	0.691305		-0.0647703	0.16033
C17orf49	0.658844	0.00103955		-0.181218	2.98316
C17orf50	1.55759	0.735995		0.192453	0.133125
C17orf59	1.12293	0.539374		0.050354	0.26811
C17orf62	0.697775	0.0155717		-0.156285	1.80766
C17orf70	0.667591	0.477604		-0.17549	0.320932
C17orf75	0.608811	0.0300433		-0.215517	1.52225
C17orf78	4.06405	0.462966		0.608959	0.334451
C17orf80	1.58075	0.422928		0.198863	0.373733
C17orf85	0.462558	0.00480979		-0.334834	2.31787
C17orf97	0.0884842	0.19283		-1.05313	0.714825
C18orf21	1.38759	0.811882		0.142261	0.0905069
C18orf25	0.72555	0.376133		-0.139333	0.424659
C18orf63	1.2528	0.856771		0.0978815	0.0671351
C18orf8	1.20857	0.132346		0.0822708	0.878288
C19orf10	0.733995	0.0241666		-0.134307	1.61679
C19orf12	1.02419	0.880574		0.0103826	0.0552342
C19orf25	0.85156	0.290776		-0.0697847	0.536442
C19orf26	1.92965	0.0331725		0.285479	1.47922
C19orf35	0.154828	0.12894		-0.81015	0.889613
C19orf38	0.846054	0.861007		-0.0726019	0.0649935
C19orf43	0.715431	0.140718		-0.145432	0.851651
C19orf47	0.140311	0.159763		-0.85291	0.796524
C19orf52	1.59937	0.00576136		0.203948	2.23947
C19orf53	0.835439	0.79031		-0.0780854	0.102202
C19orf54	0.232939	0.0873304		-0.632757	1.05883
C19orf57	3.59196	0.460176		0.555332	0.337076
C19orf59	0.27998	0.0410126		-0.552874	1.38708
C19orf60	1.04989	0.961482		0.0211459	0.0170587
C19orf66	1.8014	0.187918		0.255611	0.726032
C19orf68	0.801914	0.834242		-0.0958721	0.0787082
C19orf70	0.966634	0.862808		-0.0147379	0.0640859
C1D	0.76713	0.793429		-0.115131	0.100492
C1GALT1	0.927271	0.874411		-0.0327931	0.0582842
C1GALT1C1	4.89969	0.355946		0.690169	0.448616
C1orf100	0.00158591	0.174016		-2.79972	0.75941
C1orf106	20.871	0.280948		1.31954	0.551374
C1orf109	0.642544	0.322829		-0.192097	0.491027
C1orf112	0.0410122	0.174801		-1.38709	0.757456
C1orf122	0.928777	0.67498		-0.0320885	0.170709
C1orf123	0.949966	0.690138		-0.022292	0.161064
C1orf162	0.0015625	0.0738898		-2.80618	1.13142
C1orf172	6.29717	0.360604		0.799145	0.44297
C1orf173	0.00125488	0.316312		-2.9014	0.499884
C1orf174	0.776789	0.767503		-0.109697	0.11492
C1orf192	0.660518	0.772818		-0.180115	0.111923
C1orf198	1.42631	0.0350003		0.154214	1.45593
C1orf21	3.44186	0.281879		0.536793	0.549938
C1orf226	0.998901	0.997348		-0.000477559	0.00115327
C1orf27	0.743014	0.350336		-0.129003	0.455515
C1orf35	0.492562	0.00408309		-0.307539	2.38901
C1orf43	1.10331	0.802401		0.0426983	0.0956085
C1orf50	0.399374	0.00509945		-0.39862	2.29248
C1orf52	0.776557	0.476106		-0.109826	0.322296
C1orf65	0.128555	0.383909		-0.890911	0.415771
C1orf68	0.835272	0.23244		-0.078172	0.633689
C1orf85	0.197479	0.308358		-0.704479	0.510944
C1orf87	0.157391	0.120579		-0.803019	0.91873
C1orf95	5.96582	1.14997e-05		0.77567	4.93931
C1QA	0.804117	0.521476		-0.0946805	0.282766
C1QB	0.792046	0.39502		-0.10125	0.403381
C1QBP	1.05417	0.771709		0.0229118	0.112547
C1QC	0.725254	0.200845		-0.13951	0.697139
C1QL1	0.564953	0.206111		-0.247987	0.685899
C1QL2	69.4624	0.123278		1.84175	0.909114
C1QL3	370.991	0.259459		2.56936	0.585932
C1QTNF1	0.170403	0.149537		-0.768522	0.825253
C1QTNF3	7.41159	0.241096		0.869911	0.61781
C1QTNF4	584.925	0.0991234		2.7671	1.00382
C1QTNF5	5.90024	0.00346953		0.77087	2.45973
C1QTNF6	0.767828	0.847346		-0.114736	0.0719393
C1R	0.627606	0.162867		-0.202313	0.788166
C1RL	0.847134	0.507901		-0.0720477	0.294221
C1S	0.667113	0.221587		-0.175801	0.654455
C2	0.771889	0.304748		-0.112445	0.51606
C20orf112	1.04668	0.949321		0.019816	0.022587
C20orf144	2.86648	0.523571		0.45735	0.281025
C20orf194	4.33633	0.111621		0.637122	0.952253
C20orf26	32.6413	0.190635		1.51377	0.719798
C20orf27	0.828123	0.227278		-0.0819052	0.643442
C21orf2	1.63355	0.292735		0.213134	0.533525
C21orf33	1.03727	0.862607		0.0158919	0.0641871
C21orf59	0.161228	0.0163622		-0.79256	1.78616
C2CD2	3.06158	0.117891		0.485946	0.92852
C2CD2L	1.13971	0.707624		0.0567959	0.150197
C2CD3	0.234414	0.13153		-0.630017	0.880976
C2CD4C	7.34626	0.00639927		0.866066	2.19387
C2CD5	1.14139	0.426581		0.0574342	0.369999
C2orf16	0.0928532	0.234338		-1.0322	0.630158
C2orf43	0.997446	0.985794		-0.00111074	0.00621395
C2orf47	0.962827	0.805356		-0.0164519	0.0940119
C2orf49	0.991932	0.985328		-0.00351814	0.00641902
C2orf54	0.3563	0.52817		-0.448184	0.277227
C2orf57	0.121973	0.382759		-0.913735	0.417075
C2orf66	276.892	0.240987		2.44231	0.618007
C2orf68	0.365448	0.435663		-0.437175	0.360849
C2orf69	1.51582	0.142529		0.180648	0.846097
C2orf71	28.9355	0.193152		1.46143	0.714102
C2orf72	1.19987	0.490483		0.0791327	0.309376
C2orf76	2.10813	0.217008		0.323898	0.663525
C2orf88	1.67167	0.208144		0.223149	0.681636
C3	0.771476	0.0214748		-0.112677	1.66807
C3AR1	0.516626	0.320451		-0.286824	0.494238
C3orf14	1237.11	0.306063		3.09241	0.51419
C3orf17	1.1401	0.914782		0.0569427	0.0386824
C3orf18	3.7321	0.322875		0.571954	0.490965
C3orf20	8.73719	0.122827		0.941372	0.910707
C3orf33	5.49975	0.0339792		0.740343	1.46879
C3orf37	0.158977	0.124549		-0.798665	0.904661
C3orf38	0.873524	0.656635		-0.0587249	0.182676
C3orf52	0.00840637	0.172068		-2.07539	0.7643
C3orf58	0.812784	0.604276		-0.0900251	0.218765
C3orf70	0.00213675	0.171918		-2.67025	0.764679
C4A	0.906025	0.400402		-0.0428599	0.397504
C4B	0.911755	0.445031		-0.040122	0.35161
C4B_2	0.911755	0.445031		-0.040122	0.35161
C4BPA	0.806593	0.417454		-0.0933453	0.379391
C4BPB	0.614871	0.354997		-0.211216	0.449776
C4orf21	0.416775	0.563038		-0.380099	0.249463
C4orf27	0.518124	0.0191793		-0.285566	1.71717
C4orf29	11.7264	0.358633		1.06917	0.44535
C4orf3	0.895292	0.731601		-0.0480351	0.135725
C4orf33	0.734075	0.353322		-0.13426	0.45183
C4orf48	13.5554	0.282835		1.13211	0.548466
C4orf50	0.514427	0.658611		-0.288676	0.181371
C5	0.594435	0.0142117		-0.225896	1.84735
C5AR1	0.359156	0.0545319		-0.444717	1.26335
C5orf15	0.888461	0.897418		-0.0513616	0.047005
C5orf22	0.249395	0.126675		-0.603112	0.89731
C5orf24	0.200541	0.250507		-0.697798	0.601179
C5orf30	3.98973	0.308263		0.600944	0.511079
C5orf42	3.1341	0.36768		0.496113	0.43453
C5orf45	0.438313	0.430921		-0.358215	0.365602
C5orf51	2.05068	0.28		0.311897	0.552842
C5orf52	0.00339081	0.167171		-2.4697	0.77684
C5orf54	0.279376	0.253554		-0.553811	0.595929
C5orf55	2.07284	0.639402		0.316566	0.194226
C6	0.496364	0.0224226		-0.304199	1.64931
C6orf120	1.12296	0.801924		0.0503646	0.0958666
C6orf136	2.40074	0.0899373		0.380344	1.04606
C6orf163	0.689257	0.694164		-0.161619	0.158538
C6orf170	0.326408	0.289386		-0.48624	0.538522
C6orf183	0.0345334	0.164528		-1.46176	0.78376
C6orf203	1.05568	0.806755		0.0235318	0.0932583
C6orf211	0.881583	0.496832		-0.0547367	0.30379
C6orf223	430.656	0.158608		2.63413	0.799674
C6orf226	0.000438347	0.162205		-3.35818	0.789936
C6orf25	0.535954	0.563735		-0.270873	0.248925
C6orf47	0.757289	0.257941		-0.120738	0.588479
C6orf57	5.56984	0.00693338		0.745843	2.15906
C6orf62	1.51358	0.763417		0.180004	0.117238
C6orf70	0.0368339	0.190471		-1.43375	0.72017
C6orf89	1.1308	0.714968		0.0533861	0.145714
C7	0.460469	0.0633579		-0.3368	1.1982
C7orf10	1.31273	0.665663		0.118174	0.176745
C7orf25	0.914498	0.866484		-0.0388174	0.0622393
C7orf26	0.519949	0.0442706		-0.28404	1.35388
C7orf41	1.97029	0.00061965		0.294531	3.20785
C7orf43	2.02306	0.0919702		0.306009	1.03635
C7orf49	6.4832	0.32061		0.811789	0.494023
C7orf50	0.578292	0.00327212		-0.237853	2.48517
C7orf55	1.28358	0.322777		0.108423	0.491097
C7orf55-LUC7L2	0.752101	0.048758		-0.123724	1.31195
C7orf57	0.0325976	0.325264		-1.48681	0.487764
C7orf60	1.07461	0.940117		0.0312503	0.0268179
C7orf62	1156.14	0.199533		3.06301	0.699985
C7orf63	0.791255	0.804052		-0.101683	0.0947159
C8A	0.671533	0.0959417		-0.172933	1.01799
C8B	0.648794	0.0217742		-0.187893	1.66206
C8G	0.982539	0.969537		-0.00765004	0.0134356
C8orf33	0.63822	0.408968		-0.195029	0.388311
C8orf37	1.69686	0.377754		0.229647	0.422791
C8orf44-SGK3	1.05306	0.864504		0.0224523	0.0632329
C8orf46	3.68225	0.116464		0.566113	0.933808
C8orf59	1.01052	0.992925		0.00454489	0.00308357
C8orf74	40.6559	0.219331		1.60912	0.658901
C8orf76	1.23782	0.881217		0.0926591	0.0549169
C8orf82	0.819428	0.404881		-0.0864891	0.392672
C8orf86	0.0936212	0.201427		-1.02863	0.695882
C9	0.542033	0.0129274		-0.265974	1.88849
C9orf114	0.324603	0.321845		-0.488647	0.492354
C9orf117	6.45742	0.291818		0.810059	0.534887
C9orf129	4.34501	0.419737		0.637991	0.377023
C9orf142	0.881935	0.349046		-0.0545637	0.457118
C9orf156	246.785	0.231976		2.39232	0.634558
C9orf16	3.03325	0.0285166		0.481908	1.5449
C9orf169	6.77505	0.329298		0.830912	0.482411
C9orf172	7.43854	0.000479948		0.871488	3.31881
C9orf40	0.199963	0.140383		-0.69905	0.852685
C9orf41	0.461758	0.263422		-0.335585	0.579347
C9orf50	0.202235	0.421838		-0.694144	0.374854
C9orf64	0.502138	0.0925191		-0.299177	1.03377
C9orf72	1.04675	0.897877		0.0198413	0.046783
C9orf78	0.245063	0.176401		-0.610722	0.753498
C9orf84	0.914156	0.921085		-0.0389797	0.0357003
C9orf89	0.914186	0.715407		-0.0389654	0.145447
C9orf91	0.694835	0.606978		-0.158118	0.216827
CA1	0.867668	0.41743		-0.0616465	0.379416
CA10	1.79195	0.425989		0.253326	0.370602
CA11	11.9964	0.00199222		1.07905	2.70066
CA12	0.503158	0.231343		-0.298296	0.635743
CA13	0.0691286	0.11315		-1.16034	0.946347
CA14	1.85894	0.201696		0.269266	0.695302
CA2	0.91239	0.544655		-0.0398195	0.263878
CA3	0.42875	0.20574		-0.367796	0.68668
CA4	1.95145	0.0940924		0.290357	1.02645
CA5B	0.647846	0.341727		-0.188528	0.466321
CA7	127.624	0.102833		2.10593	0.987869
CA8	1.16967	0.625284		0.0680623	0.203923
CA9	0.767229	0.607924		-0.115075	0.216151
CAAP1	0.22939	0.173843		-0.639426	0.759843
CAB39	0.976789	0.812405		-0.0101994	0.0902275
CAB39L	1.13567	0.392327		0.055253	0.406352
CABIN1	0.698821	0.699484		-0.155634	0.155222
CABLES1	1.36297	0.518099		0.134485	0.285587
CABLES2	1.64727	0.438505		0.216766	0.358026
CABP1	10.6582	0.00959444		1.02768	2.01798
CACHD1	1.82973	0.0409173		0.262386	1.38809
CACNA1A	10.349	0.199439		1.0149	0.700189
CACNA1B	6.08295	0.0557001		0.784114	1.25414
CACNA1C	0.0828114	0.0793876		-1.08191	1.10025
CACNA1D	0.961732	0.971785		-0.0169458	0.0124297
CACNA1E	33.3555	0.123337		1.52317	0.908907
CACNA1G	7.61799	0.123133		0.88184	0.909626
CACNA1I	0.252688	0.162738		-0.597415	0.78851
CACNA1S	0.618092	0.650719		-0.208947	0.186606
CACNA2D1	1.19404	0.860452		0.0770189	0.0652731
CACNA2D2	0.219199	0.3569		-0.659161	0.447454
CACNA2D3	17.3526	0.110951		1.23936	0.954869
CACNA2D4	1.15515	0.859624		0.0626369	0.0656916
CACNB1	6.65836	0.00170002		0.823367	2.76955
CACNB2	3.63797	0.00872174		0.560859	2.0594
CACNB3	3.86693	0.203473		0.587366	0.691494
CACNB4	19.4823	0.00343318		1.28964	2.4643
CACNG2	2.63153	0.367486		0.420209	0.434759
CACNG3	22.7867	0.181749		1.35768	0.740528
CACNG4	5.63047	0.155292		0.750545	0.808852
CACNG6	0.424728	0.0245573		-0.371889	1.60982
CACNG7	0.0131985	0.161617		-1.87947	0.791512
CACNG8	6.85771	0.14035		0.836179	0.852789
CACTIN	0.46922	0.30835		-0.328623	0.510956
CACUL1	0.784749	0.62177		-0.105269	0.20637
CACYBP	0.835368	0.251639		-0.078122	0.599222
CAD	0.637337	0.0018941		-0.195631	2.7226
CADM1	1.88311	0.000676421		0.274876	3.16978
CADM2	3.66805	4.41732e-05		0.564435	4.35484
CADM3	1.83758	0.0318561		0.264247	1.49681
CADM4	2.25925	0.000312255		0.353964	3.50549
CADPS	1.73067	0.0180549		0.238216	1.7434
CADPS2	1.00676	0.988518		0.00292459	0.00501548
CAGE1	32.3242	0.32818		1.50953	0.483888
CALB1	1.85636	0.268401		0.268663	0.571215
CALB2	1.59579	0.149452		0.202976	0.825498
CALCA	3.0998	0.393215		0.491333	0.405369
CALCB	15.5187	0.195146		1.19086	0.70964
CALCOCO1	3.22877	0.0932324		0.509038	1.03043
CALCOCO2	0.341595	0.445413		-0.466489	0.351237
CALCRL	1.35208	0.281519		0.131001	0.550492
CALD1	0.710988	0.0341602		-0.148138	1.46648
CALHM2	0.951346	0.897183		-0.0216615	0.047119
CALM1	1.58888	0.000502426		0.201092	3.29893
CALM2	1.58888	0.000502426		0.201092	3.29893
CALM3	1.58888	0.000502426		0.201092	3.29893
CALML3	1.22424	0.266909		0.0878658	0.573637
CALML4	0.233857	0.452472		-0.631049	0.344408
CALML5	0.570603	0.269298		-0.243666	0.569766
CALN1	0.439964	0.31022		-0.356583	0.50833
CALR	0.773976	0.0452216		-0.111273	1.34465
CALU	0.653778	0.0396338		-0.18457	1.40193
CALY	169.333	0.0812385		2.22874	1.09024
CAMK1	1.22134	0.0984234		0.0868348	1.0069
CAMK1D	2.65173	0.00607881		0.423529	2.21618
CAMK1G	783.538	0.246954		2.89406	0.607383
CAMK2A	5.45489	0.000631421	CAMK2A	0.736786	3.19968
CAMK2B	2.85292	0.00505652	CAMK2B	0.45529	2.29615
CAMK2D	1.43664	0.03846		0.157348	1.41499
CAMK2G	2.77099	0.00276592	CAMK2G	0.442635	2.55816
CAMK2N1	2.58321	0.242292		0.412159	0.61566
CAMK2N2	786.753	0.0428052		2.89584	1.3685
CAMK4	3.4401	0.000966262	CAMK4	0.53657	3.01491
CAMKK1	2.47406	0.109595		0.393411	0.960208
CAMKK2	3.38808	0.0534104		0.529954	1.27237
CAMKV	8.2863	5.6215e-05		0.918361	4.25015
CAMLG	0.882979	0.709533		-0.0540494	0.149027
CAMP	0.36488	0.0821418		-0.43785	1.08544
CAMSAP1	2.29932	0.1299		0.361599	0.886391
CAMSAP2	0.82318	0.373407		-0.0845052	0.427818
CAMSAP3	7.08901	0.00100457		0.850586	2.99802
CAMTA2	731.602	0.291185		2.86427	0.535831
CAND1	1.34676	0.311215		0.129289	0.506939
CAND2	0.808787	0.349161		-0.0921659	0.456974
CANT1	0.825509	0.678322		-0.0832784	0.168564
CANX	0.661317	0.000799385		-0.17959	3.09724
CAP1	0.858065	0.298946		-0.0664798	0.524408
CAP2	1.70992	0.00243071		0.232976	2.61427
CAPG	0.612752	0.0203876		-0.212715	1.69063
CAPN1	0.988985	0.891468		-0.00481041	0.0498943
CAPN13	21.9847	0.323338		1.34212	0.490343
CAPN15	0.80357	0.839023		-0.0949761	0.0762261
CAPN2	0.899924	0.501228		-0.0457942	0.299965
CAPN3	0.773023	0.856121		-0.111808	0.0674651
CAPN5	1.18296	0.360914		0.0729712	0.442596
CAPN7	0.805007	0.464749		-0.0942004	0.332781
CAPN8	1.20946	0.891994		0.0825898	0.049638
CAPNS1	0.887981	0.506042		-0.0515965	0.295813
CAPNS2	1.1066	0.634711		0.0439916	0.197424
CAPRIN1	0.97948	0.895758		-0.0090043	0.0478091
CAPS	0.513526	0.344418		-0.289437	0.462914
CAPSL	0.278552	0.264311		-0.555094	0.577885
CAPZA1	0.778484	0.0313836		-0.108751	1.5033
CAPZA2	1.00866	0.9288		0.00374582	0.0320777
CAPZB	0.849013	0.093161		-0.0710856	1.03077
CARD10	0.274216	0.220611		-0.561908	0.656372
CARD11	0.162533	0.196488		-0.789058	0.706665
CARD14	60.9376	0.2796		1.78489	0.553463
CARD16	0.612645	0.216381		-0.212791	0.664781
CARD18	194.204	0.197894		2.28826	0.703566
CARD6	2.06713	0.389334		0.315367	0.409678
CARD8	1.39692	0.468143		0.145171	0.329621
CARD9	0.598992	0.498577		-0.222579	0.302268
CARF	0.835947	0.895171		-0.0778212	0.0480938
CARHSP1	0.969095	0.849703		-0.0136338	0.0707329
CARKD	1.9817	0.00556241		0.297038	2.25474
CARM1	1.20632	0.274875		0.0814633	0.560865
CARNS1	3.53006	0.000137393		0.547782	3.86203
CARS	0.894039	0.267939		-0.0486433	0.571964
CARS2	0.558079	0.00469517		-0.253304	2.32835
CARTPT	6.47773	0.0197035		0.811423	1.70546
CASC1	0.213861	0.39851		-0.669868	0.399561
CASC3	0.362841	0.0422602		-0.440283	1.37407
CASC4	0.890417	0.525831		-0.0504063	0.279154
CASC5	0.514195	0.495494		-0.288872	0.304962
CASD1	0.0124306	0.181834		-1.90551	0.740324
CASK	1.13555	0.438343		0.0552071	0.358186
CASKIN1	5.40521	4.7499e-05		0.732812	4.32332
CASKIN2	1.47679	0.20744		0.16932	0.683108
CASP1	0.390462	0.0226587		-0.408421	1.64476
CASP10	0.704627	0.599061		-0.152041	0.222529
CASP12	0.460695	0.423019		-0.336586	0.37364
CASP14	1.19144	0.599552		0.0760722	0.222173
CASP2	0.366419	0.113313		-0.436022	0.945722
CASP3	0.726352	0.111019		-0.138853	0.954602
CASP4	0.0973416	0.0259889		-1.0117	1.58521
CASP5	0.0846051	0.0942548		-1.0726	1.0257
CASP6	0.75935	0.307818		-0.119558	0.511706
CASP7	5.17856	0.364235		0.714209	0.438618
CASP8	0.323382	0.0300983		-0.490284	1.52146
CASP8AP2	0.267045	0.169625		-0.573415	0.770509
CASP9	0.148275	0.0101031		-0.828931	1.99554
CASQ2	0.159092	0.187416		-0.798352	0.727192
CAST	0.672041	0.0579405		-0.172604	1.23702
CASZ1	0.156568	0.189775		-0.805297	0.721762
CAT	0.943142	0.480782		-0.0254228	0.318052
CATSPER3	136.462	0.168109		2.13501	0.77441
CAV1	0.612419	0.0344648		-0.212952	1.46262
CAV2	1.17632	0.681455		0.0705272	0.166563
CAV3	0.35461	0.189864		-0.450249	0.721556
CBFA2T3	0.0150352	0.223997		-1.82289	0.649757
CBFB	0.740207	0.0882391		-0.130647	1.05434
CBL	0.8053	0.384496		-0.0940424	0.415109
CBLB	0.80187	0.335224		-0.0958962	0.474665
CBLL1	0.462599	0.0970656		-0.334795	1.01293
CBLN1	5.75534	0.401307		0.760071	0.396523
CBLN2	28.1028	0.0164144		1.44875	1.78477
CBLN3	1.06046	0.963707		0.0254943	0.016055
CBR1	1.05832	0.660718		0.0246168	0.179984
CBR3	1.16581	0.246489		0.0666281	0.608202
CBR4	1.17104	0.68872		0.0685714	0.161957
CBS	1.87793	0.0126558		0.27368	1.89771
CBWD1	1.13916	0.741929		0.0565854	0.129638
CBWD2	1.08496	0.83391		0.0354156	0.0788809
CBWD3	0.472079	0.222633		-0.325985	0.652411
CBWD5	0.473103	0.24274		-0.325044	0.614859
CBWD6	0.470388	0.23584		-0.327543	0.627383
CBWD7	0.785551	0.429444		-0.104826	0.367093
CBX1	0.510147	0.000529869		-0.292305	3.27583
CBX2	0.00229891	0.0747159		-2.63848	1.12659
CBX3	0.561903	0.000187257		-0.250338	3.72756
CBX4	12.654	0.151964		1.10223	0.81826
CBX5	0.76248	0.174333		-0.117771	0.75862
CBX6	2.43628	0.101321		0.386727	0.994302
CBX7	0.713845	0.772669		-0.146396	0.112007
CBX8	0.781316	0.397629		-0.107173	0.400522
CBY1	0.411515	0.488721		-0.385614	0.310939
CC2D1A	0.786112	0.389403		-0.104515	0.409601
CC2D1B	0.66349	0.23728		-0.178166	0.624739
CC2D2A	1.91887	0.502953		0.283045	0.298473
CCAR1	0.701862	0.190745		-0.153748	0.719547
CCBL1	2.19205	0.00737908		0.34085	2.132
CCBL2	1.31245	0.0723415		0.118082	1.14061
CCDC101	0.289653	0.00689332		-0.538122	2.16157
CCDC102A	6.40302	0.0552095		0.806385	1.25799
CCDC102B	0.792875	0.744539		-0.100795	0.128113
CCDC104	0.796728	0.396519		-0.0986897	0.401736
CCDC106	23.0747	0.33365		1.36314	0.476708
CCDC108	2.4776	0.545971		0.394031	0.26283
CCDC109B	0.418029	0.326499		-0.378793	0.486118
CCDC11	0.0235292	0.157269		-1.62839	0.803357
CCDC110	1.03089	0.972444		0.0132133	0.0121355
CCDC112	5.06239	0.294157		0.704356	0.531421
CCDC113	1.25546	0.86565		0.0988032	0.0626578
CCDC115	1.15945	0.620279		0.0642507	0.207413
CCDC116	0.697963	0.221974		-0.156168	0.653697
CCDC12	0.763724	0.54293		-0.117064	0.265256
CCDC120	11.959	0.248139		1.07769	0.605305
CCDC124	0.914978	0.465086		-0.0385893	0.332467
CCDC126	0.283799	0.00878148		-0.546989	2.05643
CCDC127	1.03421	0.908475		0.0146082	0.041687
CCDC130	0.0328442	0.227842		-1.48354	0.642366
CCDC132	1.02277	0.851682		0.00977953	0.0697226
CCDC134	0.809606	0.551419		-0.0917262	0.258518
CCDC135	0.00260229	0.29687		-2.58464	0.527434
CCDC136	17.3358	0.00202919		1.23894	2.69268
CCDC137	0.149289	0.319435		-0.825972	0.495617
CCDC141	0.0543448	0.263243		-1.26484	0.579643
CCDC144A	0.238314	0.453786		-0.62285	0.343149
CCDC146	9.7026	0.370668		0.986888	0.431015
CCDC147	2.99388	0.317245		0.476235	0.498605
CCDC149	0.111619	0.121842		-0.95226	0.914203
CCDC15	2.56274	0.55623		0.408704	0.254745
CCDC150	0.23719	0.248828		-0.624904	0.6041
CCDC151	0.608148	0.625095		-0.215991	0.204054
CCDC154	0.0183895	0.324554		-1.73543	0.488713
CCDC155	1.57055	0.746005		0.196051	0.127258
CCDC157	1.74252	0.574686		0.241179	0.240569
CCDC158	0.510452	0.359912		-0.292045	0.443804
CCDC166	2.88746	0.521546		0.460515	0.282708
CCDC167	1.75631	0.375845		0.244602	0.424991
CCDC168	0.664806	0.358083		-0.177305	0.446017
CCDC169	0.773052	0.811896		-0.111791	0.0904994
CCDC169-SOHLH2	97.2151	0.300978		1.98773	0.521465
CCDC17	0.154984	0.227364		-0.809714	0.643277
CCDC170	0.508375	0.54288		-0.293816	0.265296
CCDC171	0.349041	0.441692		-0.457123	0.354881
CCDC174	0.732928	0.785894		-0.134939	0.104636
CCDC175	0.107409	0.212782		-0.96896	0.672065
CCDC177	15.7493	0.00146378		1.19726	2.83452
CCDC178	0.773175	0.812467		-0.111722	0.0901942
CCDC18	1.59574	0.599357		0.202963	0.222314
CCDC180	4.89713	0.395653		0.689942	0.402686
CCDC181	0.500925	0.412552		-0.300227	0.384522
CCDC19	2.40533	0.50077		0.381175	0.300362
CCDC22	0.906756	0.400542		-0.0425095	0.397351
CCDC23	0.168658	0.273728		-0.772992	0.562682
CCDC25	0.405278	0.0676182		-0.392247	1.16994
CCDC27	0.351184	0.46723		-0.454465	0.330469
CCDC28A	2.45606	0.153113		0.390239	0.814988
CCDC28B	2.25224	0.416289		0.352615	0.380606
CCDC30	0.117207	0.161792		-0.931047	0.791044
CCDC33	1.80126	0.694739		0.255576	0.158178
CCDC34	1.19399	0.890981		0.0769991	0.0501315
CCDC38	0.0253233	0.187045		-1.59648	0.728054
CCDC39	0.0153949	0.192789		-1.81262	0.714918
CCDC40	0.612362	0.471749		-0.212992	0.326289
CCDC41	0.698179	0.75985		-0.156033	0.119272
CCDC43	0.89643	0.802443		-0.0474838	0.0955856
CCDC47	0.794843	0.252114		-0.0997185	0.598403
CCDC50	0.721987	0.257538		-0.141471	0.589158
CCDC51	0.949237	0.822674		-0.0226254	0.0847722
CCDC53	1.0272	0.870148		0.0116543	0.060407
CCDC54	1.36265	0.811724		0.134386	0.0905914
CCDC58	0.818588	0.160048		-0.0869345	0.795751
CCDC6	2.17975	0.0215853		0.338407	1.66584
CCDC61	0.579551	0.495742		-0.236909	0.304744
CCDC63	0.0362377	0.334566		-1.44084	0.475519
CCDC64B	0.0436984	0.232752		-1.35953	0.633107
CCDC66	0.877209	0.855848		-0.0568968	0.0676033
CCDC68	0.403294	0.567323		-0.394378	0.246169
CCDC69	0.133906	0.0850617		-0.8732	1.07027
CCDC7	0.139644	0.39132		-0.854977	0.407467
CCDC70	3.88288	0.214587		0.589154	0.668396
CCDC71	5.16161	0.419187		0.712785	0.377592
CCDC71L	0.632334	0.450248		-0.199053	0.346548
CCDC73	0.368479	0.354849		-0.433588	0.449956
CCDC74B	0.0267654	0.201893		-1.57243	0.694879
CCDC77	0.110765	0.158046		-0.955598	0.801218
CCDC78	0.432828	0.535362		-0.363685	0.271353
CCDC8	0.620143	0.70617		-0.207508	0.151091
CCDC80	0.675032	0.587028		-0.170676	0.231341
CCDC82	0.124341	0.0658479		-0.905387	1.18146
CCDC83	2.51675	0.4504		0.40084	0.346401
CCDC85A	62.5806	0.217066		1.79644	0.663407
CCDC85B	1.77335	0.693775		0.248795	0.158781
CCDC85C	1.05338	0.905834		0.022586	0.0429513
CCDC86	0.476123	0.0554433		-0.32228	1.25615
CCDC87	9.99317	0.184971		0.999703	0.732895
CCDC88A	0.906788	0.642946		-0.0424943	0.191825
CCDC88B	0.439656	0.0911274		-0.356887	1.04035
CCDC88C	0.299505	0.40095		-0.523596	0.39691
CCDC89	46.0055	0.171206		1.66281	0.766482
CCDC9	0.877158	0.621976		-0.0569224	0.206227
CCDC90B	1.35748	0.355865		0.132735	0.448714
CCDC91	1.25305	0.594048		0.0979667	0.226178
CCDC92	5.59011	0.0843152		0.74742	1.07409
CCDC93	0.874044	0.566294		-0.0584669	0.246958
CCDC94	0.538523	0.0695221		-0.268796	1.15788
CCDC96	1.34411	0.61466		0.128435	0.211365
CCDC97	0.789287	0.666577		-0.102765	0.17615
CCHCR1	0.854909	0.888277		-0.0680802	0.0514516
CCK	5.47646	0.00626299		0.7385	2.20322
CCL16	0.0153045	0.272194		-1.81518	0.565121
CCL19	2.75249	0.423346		0.439726	0.373304
CCL20	5.36441	0.370358		0.729522	0.431378
CCM2	0.782909	0.181235		-0.106288	0.741759
CCNA1	1847.54	0.282218		3.26659	0.549416
CCNA2	0.05695	0.0331709		-1.24451	1.47924
CCNB1	0.182345	0.0362953		-0.739106	1.44015
CCNB2	0.00126821	0.204882		-2.89681	0.688497
CCNC	0.0220143	0.0486119		-1.6573	1.31326
CCND1	0.248995	0.152315		-0.603809	0.817258
CCND2	1.79947	0.417407		0.255146	0.37944
CCND3	0.488464	0.560435		-0.311167	0.251474
CCNDBP1	0.161907	0.0666556		-0.790734	1.17616
CCNE1	0.409636	0.376176		-0.387601	0.424609
CCNE2	0.301699	0.209524		-0.520425	0.678766
CCNH	0.472363	0.0108363		-0.325724	1.96512
CCNI2	0.00930509	0.19425		-2.03128	0.711638
CCNK	0.366469	0.0250513		-0.435962	1.60117
CCNL1	0.471333	0.0501546		-0.326672	1.29969
CCNL2	25.7643	0.277954		1.41102	0.556027
CCNT1	0.0603066	0.0433051		-1.21964	1.36346
CCNT2	7.89858	0.384782		0.897549	0.414786
CCNY	2.3667	0.00133148		0.374143	2.87567
CCNYL1	1.74874	0.0490571		0.242726	1.3093
CCNYL2	2.62639	0.00379487		0.41936	2.4208
CCP110	0.352462	0.234789		-0.452887	0.629323
CCPG1	0.114719	0.123227		-0.940364	0.909295
CCR1	0.631707	0.147437		-0.199485	0.831394
CCR7	2.36141	0.474711		0.373171	0.323571
CCR8	28.9487	0.336631		1.46163	0.472846
CCRL2	0.013963	0.325733		-1.85502	0.487139
CCRN4L	1.96473	0.335478		0.293302	0.474336
CCS	1.23518	0.389422		0.0917314	0.409579
CCSAP	22.2744	0.296576		1.34781	0.527864
CCSER2	2.71087	0.382588		0.433108	0.417269
CCT2	0.958544	0.663649		-0.0183878	0.178062
CCT3	1.03658	0.742715		0.0156047	0.129178
CCT4	1.00336	0.968227		0.00145513	0.0140228
CCT5	1.01079	0.89392		0.0046626	0.0487012
CCT6A	1.09264	0.450041		0.0384764	0.346748
CCT6B	1.2022	0.163861		0.079978	0.785526
[truncated: 11,775 more rows]

## Sheet: Supplementary Figure14G
exp	Exp030509	Exp031496	Exp031497	Exp031500	Exp031675	Exp031688	Exp031691	Exp031697	Exp031703	Exp031704	Exp031705	Exp032139	Exp032158	Exp032782	Exp033958	Exp036950	Exp040837	Exp040848	Exp031685	Exp032140	Exp032145	Exp032149	Exp032151	Exp032160	Exp032797	Exp033926	Exp033931	Exp033933	Exp033941	Exp033954	Exp036307	Exp037363	Exp037366	Exp040826	Exp040854	Exp047430	Exp047437	Exp047440	Exp047445	Exp047449	Exp047451	Exp047468	Exp031511	Exp031513	Exp031679	Exp031690	Exp031693	Exp031695	Exp031701
MES score	lower	lower	lower	lower	lower	lower	lower	lower	lower	lower	lower	lower	lower	lower	lower	lower	lower	lower	lower	lower	lower	lower	lower	lower	lower	lower	lower	lower	lower	lower	lower	lower	lower	lower	lower	lower	lower	lower	lower	lower	lower	lower	high	high	high	high	high	high	high
HIF1A	1e-05	0.485	0.0118	0.0359	0.0226	0.002	0.0851	0.0016	0.0062	1e-05	0.0098	0.0983	1e-05	0.1412	0.0812	1e-05	0.026	0.0805	0.505	0.965	1e-05	0.1999	0.2414	0.4429	0.383	0.0244	0.2969	0.0679	1e-05	0.0665	0.1111	1e-05	0.0701	0.0713	0.1723	0.0457	0.0133	0.2061	0.175	0.141	0.0165	0.2231	0.3366	0.8714	0.3296	0.769	0.5779	1.2278	0.0202
LDHA_RNA	96.0666	21.3632	26.1243	29.6375	13.8924	17.9088	4.39463	32.2744	35.8606	9.19863	59.8673	5.09119	35.5696	0	8.80276	31.7721	4.36638	107.925	34.1572	42.8177	4.0094	0	30.5283	0	18.7938	33.1261	16.2222	8.65863	23.8863	39.0303	8.07308	44.9314	0	35.5605	25.2391	8.7813	40.4471	46.6256	45.7355	0	24.0155	11.6323	102.195	109.243	18.3762	89.1986	82.0449	32.7754	36.7057
LDHA	13.0331	57.9342	13.0782	25.8301	22.965	25.3443	12.284	22.167	55.7614	92.8714	57.8131	561.019	26.3247	20.2374	6.5012	14.469	1.1782	1.0728	20.2069	118.797	203.287	52.9019	67.9556	85.1127	11.6599	56.0787	60.9589	22.778	18.2166	45.7404	31.2021	46.4224	14.3906	52.0542	67.6394	10.0022	18.9891	6.0061	111.221	345.209	11.5938	6.6276	19.1031	19.6013	50.8327	10.5918	21.2935	13.5337	66.0244
CALY_RNA	0	0	0	0	0	0.039163	0	0	0	0.288157	0	0	0	0	0	0	0	1.0449	0	0	0	0	1.87647	0	0.514509	2.85849	0.715018	0	0.727389	0	0	0	0	0	10.6792	0	0	0	0	0.023092	0	0.991572	0	5.4508	0	0	0	0	1.65838
CALY	0.00203895	0.00295344	0.00191274	0.00283756	0.00108352	0.00264865	0.000979566	0.00167761	0.00201683	0.00143753	0.00278294	0.00229529	0.00112728	0.00195245	0.00111577	0.00252516	0.00156678	0.00254657	0.00153852	0.00104483	0.00161139	0.00244631	0.00232471	0.00223181	0.00164998	0.00289815	0.00207552	0.00112736	0.00244144	0.00307261	0.00141051	0.00235722	0.00275383	0.00245049	0.00229459	0.00173889	0.00152953	0.00298963	0.00277936	0.00218328	0.0015906	0.0011217	0.0417946	0.0508053	0.00240948	0.0234748	0.0245007	0.0842508	0.00131712
ENO1_RNA	3.54519	0	0	0	0	0	0	0	0	0	0	0	0	0	0	0	0		0	0	0	0	2.30023	0	0	0	0	0	2.26893	0	0	0	0.708238	0	1.4141	0	0.03341	0	0	0	0	0	5.40779	5.78766	2.09267	5.56102	5.94854	5.57605	0.778338
ENO1	0.0012673	0.00171701	0.0018551	0.00123534	0.00281012	0.00172908	0.00119878	0.00281028	0.00228532	0.00206023	0.00219731	0.00290557	0.00189447	0.00267649	0.00193224	0.0014448	0.00242045	0.00244211	0.00179341	0.00109917	0.00243235	0.0027372	0.00272301	0.00141509	0.00244802	0.00109893	0.00258717	0.00186191	0.00221297	0.00123169	0.00264165	0.00164776	0.00193516	0.00282033	0.00304251	0.00140571	0.0027551	0.000978838	0.00176276	0.00253392	0.00177177	0.00153044	0.0458754	0.0204454	0.00203985	0.0212289	0.0297185	0.0306426	0.000965394
HK1_RNA	18.0167	4.29495	0	0	16.2415	10.8526	17.8506	8.86704	10.172	6.93175	12.0473	13.9541	11.5685	17.3568	0	0	19.7016	13.3327	9.35069	9.31869	7.38045	13.7862	7.80237	0.621901	4.86449	13.6933	17.7222	12.6885	7.26845	11.298	4.30031	9.42693	10.191	25.9745	14.0167	3.70521	1.75944	6.29862	0	9.65624	14.247	0	20.7959	14.3965	6.6305	12.5426	23.534	22.2584	16.3842
HK1	1.6151	4.8452	2.2471	3.646	2.451	2.157	3.4147	2.58	4.4286	7.7272	2.9935	4.1774	1.5838	1.0398	1.9901	3.8825	0.954	18.4157	2.8275	9.5258	5.1641	4.9809	10.3588	8.19	1.6767	1.7119	5.8451	2.8622	1.2889	2.0533	1.3698	2.3963	4.8928	0.7768	10.1602	0.8531	0.857	4.4168	5.4971	11.1725	1.5164	6.7059	10.8494	19.2443	3.5705	19.986	4.5976	10.2603	5.0735
PDK3_RNA	0	0	0	0.48411	0.103679	2.11784	0	0	0	0	0	0	0	0	0.384659	0	0.731032	71.8337	0	0	0	1.88151	1.00673	0	0	0	0	0	0.973701	0	0	0	0	0	5.94359	0	0	0	0.267532	0.016125	0	2.32326	71.8969	84.9057	0	86.7528	0	71.8337	0.385782
PDK3	1e-05	1e-05	1e-05	1e-05	1e-05	1e-05	1e-05	1e-05	0.0493	1e-05	1e-05	1e-05	1e-05	1e-05	0.0221	1e-05	1e-05	0.0431	0.0055	1e-05	1e-05	0.5237	0.1273	0.3379	1e-05	1e-05	1e-05	1e-05	1e-05	1e-05	1e-05	1e-05	0.0089	1e-05	1e-05	1e-05	1e-05	1e-05	1e-05	1e-05	0.0326	0.1281	0.0782	0.4042	1e-05	0.3388	1e-05	0.1106	0.0076
PDK1_RNA	0.811458	0	10.2154	3.13972	10.4294	2.59789	45.9037	2.5302	11.9343	0	3.27196	0	131.042	15.9539	7.27627	6.46453	2.89633	71.0755	4.71422	0	0	6.76852	8.75779	0	6.83047	3.48511	6.76114	6.34457	1.92612	4.5389	26.8988	0	1.99691	0	28.7129	0	0	0	42.4306	0.379309	10.3189	47.9169	88.0908	84.0008	0.925949	90.8081	35.4191	90.2908	17.141
PDK1	1e-05	1e-05	1e-05	1e-05	1e-05	1e-05	1e-05	1e-05	0.0406	1e-05	1e-05	1e-05	1e-05	1e-05	1e-05	1e-05	1e-05	0.2284	1e-05	1e-05	1e-05	0.068	0.0079	0.2148	1e-05	1e-05	1e-05	1e-05	1e-05	1e-05	1e-05	1e-05	1e-05	1e-05	1e-05	1e-05	1e-05	1e-05	0.0116	1e-05	1e-05	1e-05	0.0423	0.1421	1e-05	0.3584	0.0836	0.1626	1e-05
TH_RNA	2.4058	2.44541	2.58905	2.53559	1.64133	2.67247	1.86012	2.44788	1.2599	2.26383	1.35388	1.40078	2.43331	1.3177	1.37654	2.31781	1.99225	22.7285	2.30579	2.7377	2.46019	1.86146	2.6875	2.33152	2.16639	2.39628	1.34714	2.43991	1.86278	2.17828	1.39369	2.06237	0	1.93423	0.817096	0.178271	0	0.266379	0	0.155311	0.252575	0	30.5856	27.1514	1.45438	25.0898	5.6283	25.9328	1.76477
TH	0.0147	0.0272685	0.030209	0.0163441	0.0302078	0.0284592	0.0157149	0.0202304	0.0186156	0.0288515	0.013855	0.0258797	0.0228855	0.0242837	0.0126764	0.0305025	0.0130727	0.0243099	0.0301535	0.0154455	0.0135374	0.0268667	0.0258119	0.0203218	0.0146535	0.0101048	0.0241308	0.00939863	0.0135294	0.0213696	0.0296347	0.0146768	0.0297389	0.0208885	0.012082	0.029579	0.0156587	0.0132167	0.0109936	0.0110298	0.0123122	0.0187537	0.708675	0.926302	0.0221793	0.84352	0.0708	0.625616	0.0172377
MAOA_RNA	7.7678	0	0.656838	4.52846	2.24459	5.92631	0	0.901562	1.05271	0.415346	2.19847	2.51058	7.89626	2.14995	7.69438	0	5.48663	12.7266	6.37779	0	2.9315	4.13919	2.31395	0	2.50239	3.54402	4.1538	0	8.6264	6.38629	0	0	2.92476	9.16187	9.28089	2.06004	3.03585	4.82575	0	0.772085	3.37212	12.2675	12.0033	10.3995	3.81574	11.1125	4.93	12.4995	2.57866
MAOA	0.0502	1e-05	1e-05	0.0073	1e-05	1e-05	0.0208	1e-05	0.0021	1e-05	0.0143	0.0084	0.0232	1e-05	1e-05	0.0629	1e-05	1e-05	0.0016	1e-05	1e-05	0.0393	1e-05	0.0122	1e-05	1e-05	1e-05	1e-05	0.004	0.041	0.0025	0.0223	0.0236	1e-05	0.0057	0.002	1e-05	0.0125	1e-05	1e-05	0.0868	0.1488	0.0493	0.0513	0.0038	0.0975	0.2232	0.0746	1e-05
MAOB_RNA	1.20107	0	1.6323	2.81152	4.55214	0	0	4.22895	5.00518	2.90632	2.52059	2.30244	0	7.19401	4.22533	0.648846	7.51938	12.2302	4.52934	1.31812	4.50521	1.80813	3.73387	0	2.97126	8.2099	0	2.84596	3.82398	2.34291	5.21671	0	0.493551	2.57948	13.8765	1.94906	0.704015	0	7.01025	1.34454	3.13333	6.22511	13.0603	12.4521	1.20214	12.1089	2.11079	11.0839	5.75899
MAOB	0.00189246	0.00293306	0.00208162	0.00239539	0.00133671	0.00281974	0.00308375	0.00212918	0.00294179	0.00267566	0.00298002	0.001889	0.00260032	0.00222195	0.00260826	0.00294618	0.00196846	0.00196583	0.0014621	0.00124739	0.00146086	0.00188043	0.0016509	0.00260679	0.00204644	0.00172762	0.00252066	0.00194499	0.00283686	0.000983575	0.00280464	0.0015091	0.00190093	0.00132341	0.0027945	0.00295123	0.000969773	0.00251533	0.00293862	0.00224537	0.00243557	0.00306644	0.034238	0.0268792	0.00299986	0.0250773	0.0278053	0.0619358	0.00131351
DRD1_RNA	248.221	75.1389	68.2173	49.1682	45.0352	42.78	15.194	53.0862	71.0954	118.098	164.4	180.373	43.8034	84.9425	56.4001	53.5402	197.514	152.308	44.6312	39.9304	127.588	107.688	38.167	117.771	68.4312	63.9972	33.7017	28.5884	94.4348	56.9067	10.6526	61.0046	105.812	198.979	45.5447	32.1942	64.9771	29.0252	81.029	150.667	87.1555	81.6246	14.4224	43.0854	31.9397	47.967	38.8163	27.6616	55.9297
DRD1	655.338	340.132	180.677	157.196	109.297	247.174	218.746	447.945	514.522	445.137	402.36	935.647	286.04	363.361	225.579	1034.92	1850.35	1181.7	145.889	372.643	636.36	545.751	539.138	547.537	366.139	250.274	538.438	121.234	792.034	910.526	137.258	149.127	191.831	1746.68	347.037	153.683	77.1253	262.63	380.189	1163.06	871.981	1122.34	371.098	201.638	24.5963	487.134	1e-05	69.7556	248.393
DRD3_RNA	29.7281	40.4638	41.2717	37.8294	3.9657	40.9711	1.87885	30.0886	13.7815	2.44659	23.9208	4.51673	29.5442	18.0644	31.1593	7.4857	11.5718	31.2604	14.2692	2.04318	13.1854	34.2988	8.8444	35.2286	21.1898	14.3229	39.9342	22.9344	41.0806	20.8087	10.3946	24.6577	2.89134	22.5018	33.1123	16.8582	2.53197	10.4712	8.9656	3.60082	0	39.8389	6.48675	18.4563	4.16203	2.08333	5.95394	3.12186	11.2116
DRD3	0.0893231	0.0623654	0.0798072	0.0251907	0.0419452	0.0558407	0.0711391	0.0569648	0.0554855	0.0775246	0.0504977	0.0377488	0.0713212	0.0411988	0.0327198	0.04647	0.0664664	0.0533734	0.0625327	0.0773221	0.0558555	0.0716935	0.0380829	0.0749145	0.0281412	0.0646557	0.0190919	0.0744655	0.07318	0.0726117	0.0542312	0.0763707	0.0663072	0.0617847	0.0403025	0.0555707	0.0331242	0.0210471	0.01134	0.0754109	1e-05	0.0416277	0.00234844	0.01218	0.0192374	0.00991825	0.0102057	0.0185645	0.0121272
[truncated: 42 more columns]

## Sheet: Supplementary Figure14K
Gene.Symbol	Exp030509	Exp031274	Exp031495	Exp031496	Exp031497	Exp031498	Exp031500	Exp031504	Exp031505	Exp031675	Exp031686	Exp031688	Exp031691	Exp031697	Exp031700	Exp031703	Exp031704	Exp031705	Exp032139	Exp032152	Exp032153	Exp032158	Exp032773	Exp032782	Exp033958	Exp036950	Exp040837	Exp040848	Exp040861	Exp047496	Exp047502	Exp047513	Exp050159	Exp031275	Exp031502	Exp031512	Exp031682	Exp031685	Exp032140	Exp032145	Exp032149	Exp032150	Exp032151	Exp032154	Exp032159	Exp032160	Exp032161	Exp032769	Exp032776
MES score	lower	lower	lower	lower	lower	lower	lower	lower	lower	lower	lower	lower	lower	lower	lower	lower	lower	lower	lower	lower	lower	lower	lower	lower	lower	lower	lower	lower	lower	lower	lower	lower	lower	lower	lower	lower	lower	lower	lower	lower	lower	lower	lower	lower	lower	lower	lower	lower	lower
APP	0.1683	0.2899	0.9184	0.128907	0.4174	0.2005	0.198507	0.175774	0.2941	0.103673	0.157394	0.1572	0.4544	0.168337	0.3928	0.0652182	0.148824	0.2268	0.0567758	0.170859	0.0410791	0.6766	0.2869	0.2601	0.0441	0.6263	0.2782	2.3684	6.7325	0.2145	0.0781	0.1464	0.1069	1.0876	0.3985	0.0412	0.3045	0.3785	0.368	0.033	0.6567	0.0602	0.1594	0.5891	0.1842	0.0921	0.3479	0.1695	0.0863
CARD8	1e-05	0.0334	1e-05	0.0977572	0.0073	1e-05	0.0711339	0.0341032	1e-05	0.0354309	0.150196	0.0523	1e-05	0.0165568	0.0124	0.169357	0.0135164	1e-05	0.120397	0.0297128	0.14866	0.0095	1e-05	1e-05	1e-05	1e-05	1e-05	1e-05	1e-05	1e-05	0.038	0.1811	1e-05	1e-05	1e-05	0.0156	0.0176	1e-05	0.0115	1e-05	1e-05	1e-05	0.0323	0.0047	1e-05	1e-05	1e-05	1e-05	1e-05
CASP1	8.4683	0.6578	1e-05	0.140116	0.3599	0.6191	0.1283	0.0978935	4.7663	0.0410762	0.112707	2.9599	1.7646	0.18317	0.0176	0.154416	0.0841191	0.0146	0.136924	0.171266	0.0958564	0.9962	0.1872	0.0728	0.2885	0.4924	0.0289	0.1404	1e-05	0.1205	1e-05	30.8998	1e-05	5.312	0.6797	0.0136	5.5638	0.4787	1.6722	0.1243	0.0618	1e-05	2.4197	0.459	0.4698	1.9552	1e-05	0.0801	3.6205
CD36	2.4111	0.0605	1e-05	0.0227139	0.1004	0.0145	0.0199806	0.140468	0.044	0.0786938	0.147707	0.0355	1e-05	0.138107	1e-05	0.0105004	0.0615546	1e-05	0.0864575	0.0460414	0.0547732	0.045	1e-05	1e-05	1e-05	1.4231	0.4968	1e-05	1e-05	1e-05	1e-05	1e-05	0.0665	1e-05	1e-05	1e-05	1e-05	1e-05	0.0785	0.0276	1e-05	1e-05	1e-05	1e-05	0.0142	1e-05	1e-05	1e-05	0.0908
DHX33	1e-05	1e-05	1e-05	0.0111194	1e-05	1e-05	0.133772	0.0799032	1e-05	0.192958	0.187833	1e-05	1e-05	0.0246762	1e-05	0.185221	0.185733	1e-05	0.0558401	0.137978	0.118486	1e-05	1e-05	1e-05	1e-05	1e-05	1e-05	1e-05	1e-05	1e-05	0.0553	1e-05	1e-05	1e-05	1e-05	1e-05	1e-05	1e-05	1e-05	1e-05	1e-05	1e-05	1e-05	1e-05	1e-05	1e-05	1e-05	1e-05	1e-05
GSDMD	0.825	0.1544	1e-05	0.182243	1e-05	1e-05	0.172717	0.0861896	0.7743	0.160392	0.0978183	0.156	0.0638	0.0717012	0.0491	0.0531167	0.115483	0.3727	0.193639	0.11966	0.147819	0.0462	1e-05	1e-05	1e-05	0.3656	1e-05	1e-05	1e-05	1e-05	0.02	0.5871	1e-05	2.0786	0.0801	1e-05	0.2094	1e-05	0.1109	0.4473	0.2402	1e-05	0.0479	1e-05	1e-05	0.0609	1e-05	1e-05	0.119
NFKB1	0.0437	0.0165	0.0213	0.0463035	2.3787	0.0324	0.10651	0.19701	0.0109	0.0126437	0.195112	0.0491	1e-05	0.0650438	0.1146	0.145653	0.169974	0.0099	0.0551975	0.0380984	0.0729217	0.0263	0.1656	0.4217	0.0165	0.1386	0.0074	0.015	0.9668	0.1334	1.4756	0.0089	1e-05	0.0699	1e-05	0.1609	0.0061	0.1102	0.0574	1.1202	0.0962	0.0847	0.8428	1e-05	0.0767	0.4266	0.0092	0.0172	1e-05
NFKB2	0.0208	1e-05	1e-05	0.158945	0.0077	0.016	0.0435734	0.172179	1e-05	0.0276453	0.0218413	0.0274	1e-05	0.19484	0.1076	0.172659	0.198619	1e-05	0.0170847	0.195636	0.0483142	0.064	1e-05	0.1567	0.0245	1e-05	1e-05	0.0053	0.0123	0.1685	0.0863	1e-05	1e-05	0.1167	1e-05	0.0226	0.0643	0.0555	1e-05	1e-05	0.0865	0.0829	1e-05	0.0066	0.0611	0.0274	1e-05	0.0602	1e-05
NLRP3	0.0079	1e-05	1e-05	0.182392	0.0058	1e-05	0.118365	0.186203	1e-05	0.0501505	0.179014	1e-05	1e-05	0.0977109	1e-05	0.13799	0.0579043	1e-05	0.0870231	0.0504378	0.0464704	0.0183	1e-05	1e-05	1e-05	1e-05	1e-05	1e-05	1e-05	1e-05	0.0435	0.14	1e-05	0.5931	1e-05	1e-05	1e-05	1e-05	0.0622	0.0615	1e-05	1e-05	1e-05	1e-05	1e-05	1e-05	1e-05	0.0149	1e-05
PYCARD	0.4162	0.5858	0.0391	0.186911	0.1159	0.5347	0.12829	0.0907962	2.2863	0.0957805	0.0239724	0.3372	0.3518	0.140192	0.1071	0.103382	0.127742	0.2736	0.101961	0.189942	0.12093	0.6019	0.1425	0.4224	0.5614	0.1294	0.1098	0.3221	0.4022	0.167	0.2149	7.614	0.1846	5.349	1.686	0.6686	1.327	0.0645	1.7625	1.7597	0.37	0.0397	3.4648	0.2831	0.2382	1.46	0.0833	0.0789	0.7592
TLR4	1e-05	1e-05	1e-05	0.150462	1e-05	1e-05	0.12753	0.0977502	1e-05	0.140983	0.0168191	1e-05	1e-05	0.0144359	1e-05	0.056342	0.171304	1e-05	0.156927	0.0253765	0.0437725	1e-05	1e-05	0.0021	1e-05	1e-05	0.0078	1e-05	1e-05	1e-05	1e-05	0.1466	1e-05	1e-05	1e-05	1e-05	1e-05	1e-05	1e-05	1e-05	1e-05	1e-05	1e-05	1e-05	1e-05	1e-05	1e-05	0.0073	1e-05
TLR6	1e-05	1e-05	1e-05	0.0203723	1e-05	1e-05	0.0410279	0.0306145	1e-05	0.184817	0.175867	1e-05	1e-05	0.0805379	1e-05	0.145278	0.0543577	1e-05	0.109506	0.13206	0.0927607	1e-05	1e-05	1e-05	1e-05	1e-05	1e-05	1e-05	1e-05	1e-05	1e-05	1e-05	1e-05	1e-05	1e-05	1e-05	1e-05	1e-05	1e-05	1e-05	1e-05	1e-05	1e-05	0.0074	1e-05	1e-05	1e-05	1e-05	1e-05
[truncated: 138 more columns]
