# Supplementary material for: Proteogenomics of diffuse gliomas reveal molecular subtypes associated with specific therapeutic targets and immune-evasion mechanisms
Source: Nat Commun. 2023 Jan 31;14:505. doi: 10.1038/s41467-023-36005-1 (PMC9889805; doi:10.1038/s41467-023-36005-1)
Supplement: Supplementary file 15 — Source Data [file 41467_2023_36005_MOESM15_ESM.zip › Resource data/Figure4.xlsx]

## Sheet: Figure4A
Gene	Abundance	Abundance (log10transformed)	Fold change (EGFR alteration versus wild type)	p value	Fold change (log2 transformed)	p value (log10 transformed)
PRPSAP2	8.69831	3.12073	5.70687	1.07e-06	2.5127	5.97009
MAPK7	14.9388	3.90099	55.4077	2.09e-05	5.79202	4.6798
PPAT	5.44536	2.44503	8.97156	7.07e-05	3.16536	4.15038
PRPSAP1	12.4431	3.63727	6.80837	0.000121917	2.76731	3.91393
PFKFB3	0.597492	-0.743009	3.80051	0.000319024	1.92619	3.49618
PFKFB1	2.15002	1.10435	44.0127	0.000460748	5.45985	3.33654
TKT	44.5209	5.47641	16.7609	0.000815687	4.06703	3.08848
EGFR	5.45717	2.44815	1635.19	0.000909216	10.6752	3.04133
MAP2K5	3.54551	1.82599	9.60014	0.00113726	3.26306	2.94414
DBN1	24.9987	4.64378	6.12965	0.00141378	2.61581	2.84962
PFKFB2	1.64548	0.718513	3.13138	0.00202625	1.6468	2.69331
RFC2	1.16291	0.217737	4.4896	0.00240616	2.16659	2.61868
PRPS1L1	11.0843	3.47045	10.1004	0.00289404	3.33634	2.53849
PRPS2	8.77492	3.13339	169.967	0.0046687	7.40911	2.3308
MKI67	0.541274	-0.885569	20.4613	0.00567468	4.35483	2.24606
PTPN11	4.64152	2.2146	2.11461	0.00614029	1.08039	2.21181
NDC80	2.35711	1.23702	235711	0.00974289	17.8467	2.01131
RPS27L	0.126535	-2.98239	7.83317	0.0107153	2.9696	1.97
EXOSC9	1.32557	0.406617	5.28861	0.011341	2.40289	1.94535
CDK2	1.49693	0.582005	3.61959	0.0123539	1.85583	1.9082
CLASP2	3.39907	1.76514	4.28718	0.0124139	2.10003	1.90609
ACTR8	0.0977056	-3.35542	9770.56	0.0130383	13.2542	1.88478
PDK3	3.93074	1.9748	41.224	0.0131447	5.36541	1.88125
NEK3	0.380828	-1.39279	4.40051	0.013148	2.13767	1.88114
PSMB5	2.0807	1.05707	2.67741	0.0146641	1.42084	1.83375
CDK6	4.58008	2.19537	5.81747	0.017907	2.54039	1.74698
ZFYVE26	0.187947	-2.4116	3.00068	0.0188111	1.58529	1.72558
TLR6	0.0499844	-4.32238	8.38649	0.0198261	3.06807	1.70276
UXT	1.00346	0.00497891	4.09774	0.0211648	2.03483	1.67439
KIF11	0.150677	-2.73047	4.51499	0.0254374	2.17472	1.59453
CYLD	0.261791	-1.93351	3.66267	0.0254672	1.87289	1.59402
DDX4	0.498667	-1.00385	3.41525	0.0263346	1.77199	1.57947
CSNK1E	1.64831	0.720987	3.47968	0.0272965	1.79896	1.56389
ANAPC5	0.237862	-2.07181	2.58248	0.0299058	1.36876	1.52425
LIF	0.261951	-1.93263	26195.1	0.0326686	14.677	1.48587
RFC5	2.71779	1.44243	2.6599	0.0337399	1.41137	1.47186
MAP3K7	1.97782	0.98391	2.26264	0.0348755	1.178	1.45748
NAE1	3.49385	1.80482	4.55381	0.0350986	2.18707	1.45471
PARD3	0.061103	-4.03261	4.10592	0.0380163	2.0377	1.42003
MINK1	1.04341	0.0613121	2.70131	0.0386354	1.43366	1.41301
ADAM17	0.130741	-2.93521	3.26635	0.0414263	1.70768	1.38272
APEX1	64.9468	6.02119	2.15735	0.0455897	1.10926	1.34113
UBE2V1	27.9187	4.80316	2.76981	0.0456654	1.46978	1.34041
FANCI	0.298694	-1.74326	2.79002	0.0493564	1.48028	1.30666

## Sheet: Figure4E
	Vector					ERK5
U87	0.94	1.1	0.97	1.03	0.96	1.55	1.6	1.59	1.71	1.62
U251	1.04	1.01	0.94	1.1	0.91	1.47	1.52	1.62	1.56	1.45

## Sheet: Figure4F-G
		Vector					ERK5					ERK5 + XMD8-92
U87	PRPP	0.91	0.96	0.99	1.08	1.06	2.13	1.95	2.26	2.02	2.48	1.13	0.91	1.02	0.88	0.79
	IMP	0.89	0.96	0.99	1.05	1.11	1.95	2.19	2.54	2.35	2.28	0.87	0.83	0.77	0.99	0.94
	AMP	0.97	0.96	0.87	1.08	1.12	2.05	1.94	2.36	2.21	2.27	0.75	1.01	0.89	0.95	0.91
	GMP	1.07	1.05	1.02	0.95	0.91	2.14	2.12	2.45	1.96	1.89	0.77	0.72	0.93	0.88	0.89
U251		Vector					ERK5					ERK5 + XMD8-92
	PRPP	0.88	0.97	1.02	1.05	1.08	1.79	1.68	1.85	1.76	1.62	0.93	0.88	0.98	0.84	0.72
	IMP	0.97	1.01	0.92	1.04	1.06	1.64	1.71	1.75	1.87	1.55	0.95	0.88	0.832	0.84	0.91
	AMP	0.99	1.03	1.13	0.94	0.91	1.66	1.54	1.73	1.68	1.77	0.77	0.71	0.82	0.85	0.79
	GMP	0.89	0.92	0.97	1.06	1.16	1.58	1.67	1.52	1.6	1.62	0.74	0.77	0.83	0.7	0.86

## Sheet: Figure4H
	EGFRamp & Mut			EGFRamp & Mut +XMD8-92
IMP-pos	137408	130918	134779	32663.5	31653.9	33784.8
AMP-pos	2.00242e+06	1883801	2.0188e+06	459728	456370	476601
GMP-pos	22747.6	19632.8	21393.4	10163.4	10124.6	11241.5

## Sheet: Figure4I
	EGFRamp & Mut	EGFRamp & Mut +XMD8-92
	0.91691	1.58786
	0.976823	1.66907
	0.855244	1.57726
	0.895779	1.56816

## Sheet: Figure4J
	Scrambed					ERK5 shRNA
U87	0.962	1.042	1.025	0.935	1.036	0.645	0.589	0.711	0.612	0.673
U251	0.927	1.055	0.912	0.975	1.131	0.66	0.63	0.564	0.575	0.63

## Sheet: Figure 4K-L
		Scrambed					ERK5 shRNA
U87	PRPP	0.935	0.978	0.889	1.046	1.152	0.712	0.602	0.62	0.67	0.635
	IMP	0.875	0.933	0.995	1.077	1.12	0.645	0.59	0.554	0.69	0.62
	AMP	0.958	0.979	0.896	1.048	1.119	0.63	0.656	0.589	0.702	0.664
	GMP	0.814	0.945	1.11	1.05	1.081	0.7	0.541	0.605	0.665	0.63
U251		Scrambed					ERK5 shRNA
	PRPP	1.086	1.13	0.972	0.992	0.82	0.68	0.595	0.71	0.675	0.56
	IMP	0.963	0.844	1.108	1.068	1.017	0.585	0.69	0.65	0.67	0.54
	AMP	0.98	0.889	1.054	1.044	1.033	0.61	0.55	0.63	0.58	0.67
	GMP	0.933	0.944	1.131	1.025	0.967	0.58	0.61	0.61	0.54	0.52

## Sheet: Figure 4M
	Vector	Vector	Vector	ERK5	ERK5	ERK5	PRPS1&PRPS2 shRNA + Vector	PRPS1&PRPS2 shRNA + Vector	PRPS1&PRPS2 shRNA + Vector	PRPS1&PRPS2 shRNA + ERK5	PRPS1&PRPS2 shRNA + ERK5	PRPS1&PRPS2 shRNA + ERK5
PRPP	0.94	1.1	0.96	2.06	2.15	2.21	0.3	0.26	0.22	0.33	0.36	0.4
IMP	0.93	1.01	1.06	2.15	2.36	2.21	0.33	0.35	0.41	0.52	0.43	0.46
AMP	0.98	1.05	0.97	2.061	1.95	2.11	0.43	0.45	0.36	0.49	0.51	0.42
GMP	0.89	1.05	1.06	1.97	1.85	2.17	0.44	0.35	0.42	0.42	0.53	0.47

## Sheet: Figure 4N
	Vector	Vector	ERK5	ERK5	PRPS1&PRPS2 shRNA + Vector	PRPS1&PRPS2 shRNA + Vector	PRPS1&PRPS2 shRNA + ERK5	PRPS1&PRPS2 shRNA + ERK5
	mean	SEM	mean	SEM	mean	SEM	mean	SEM
Day 0	0.186	0.02	0.19	0.02	0.188	0.02	0.194	0.02
Day 1	0.55	0.04	0.63	0.06	0.37	0.04	0.41	0.05
Day 2	1.085	0.12	1.54	0.14	0.72	0.05	0.83	0.08
Day 3	1.96	0.15	2.85	0.17	1.28	0.125	1.48	0.13
Day 4	3.15	0.21	5.15	0.28	2.06	0.16	2.37	0.19

## Sheet: Figure4O
	Purified from normal cells			Purified from ERK5 overexpressing cells
PRPS1	0.97	0.94	1.09	2.75	2.48	2.92
PRPS2	1.04	1.01	0.95	2.21	1.98	2.33
PRPS1	0.98	0.95	1.07	2.41	2.85	2.77
PRPS2	0.92	0.96	1.12	1.84	1.95	2.01

[truncated: 3 more sheets: Figure4P, Figure 4Q, Figure4R]
