# Supplementary material for: Proteogenomics of diffuse gliomas reveal molecular subtypes associated with specific therapeutic targets and immune-evasion mechanisms
Source: Nat Commun. 2023 Jan 31;14:505. doi: 10.1038/s41467-023-36005-1 (PMC9889805; doi:10.1038/s41467-023-36005-1)
Supplement: Supplementary file 15 — Source Data [file 41467_2023_36005_MOESM15_ESM.zip › Resource data/Supplementary Figure17.xlsx]

## Sheet: Supplementary Figure17C
phosphosites	Fold change (PDGFRA mutation versus WT)	p-value (PDGFRA mutation versus WT)	Fold change (Log2 transformed)	p value (-Log10 transformed)	label
FOXO3/S425	141.035	1.83118e-05	7.13991	4.73727	FOXO3/S425
SUPT6H/S125	26.4841	0.000124751	4.72705	3.90396
SCG2/S533	40674.4	0.000270731	15.3118	3.56746
CHL1/S1153	1068.34	0.000699056	10.0612	3.15549
GAB2/T636	13.5295	0.000781636	3.75804	3.107
PRR7/S19	0.159334	0.00133772	-2.64987	2.87363
SCAP/T93	11.5262	0.00151854	3.52685	2.81857
NCK1/S166	13.6124	0.00274541	3.76685	2.56139
TANC2/T434	0.136164	0.0027765	-2.87659	2.5565
SUDS3/S234	0.173252	0.00286259	-2.52906	2.54324
MAP1B/S1443	140.863	0.00324222	7.13815	2.48916
TOM1/S463	0.0792314	0.00331903	-3.65778	2.47899
PRKCI/T412	0.00187289	0.00424225	-9.06052	2.3724
FAM134C/S32	199.641	0.0043466	7.64127	2.36185
SUDS3/S237	800.192	0.00442349	9.6442	2.35423
NSUN2/T453	10.8521	0.00445715	3.4399	2.35094
GPRIN1/S914	800.135	0.00449771	9.6441	2.34701
CKAP5/T829	8.85804	0.00499697	3.14699	2.30129
EIF2S1/S158	363.635	0.005184	8.50635	2.28533
PCLO/S1857	3990.45	0.00577417	11.9623	2.23851
PCLO/S186	3990.45	0.00577417	11.9623	2.23851
MICAL3/S1448	60506.1	0.00630107	15.8848	2.20059
SLC25A46/T68	45.1958	0.00654939	5.49812	2.1838
PCLO/S4659	1572.94	0.0073301	10.6193	2.13489
USP11/T644	253.935	0.00743752	7.98832	2.12857
SYNGAP1/S15	306.203	0.00747077	8.25835	2.12663
CPNE6/S2	0.0501882	0.00908384	-4.31651	2.04173
PPFIA1/S693	0.170444	0.0092874	-2.55263	2.03211
PCLO/S2137	494.198	0.0109648	8.94895	1.96
PCLO/T2138	494.198	0.0109648	8.94895	1.96
NCOA7/S181	3303.1	0.0110728	11.6896	1.95574
NCOA7/S182	3303.1	0.0110728	11.6896	1.95574
NCOA7/S183	3303.1	0.0110728	11.6896	1.95574
SLK/S571	65.3196	0.0115376	6.02944	1.93788
MAP1B/S1378	6.76916	0.0117517	2.75898	1.9299
PHF6/S155	7.84432	0.0121846	2.97165	1.91419
NSUN2/S456	52.7258	0.012499	5.72044	1.90312
SRGAP3/S954	62.3506	0.0125488	5.96233	1.9014
ARHGEF2/S956	78.3822	0.0137547	6.29245	1.86155
USP11/S648	6.6482	0.0140188	2.73296	1.85329
SEC16A/S1327	199.73	0.0144915	7.64191	1.83889
NDRG3/S361	476.623	0.0152714	8.89671	1.81612
AP1G1/S767	273.544	0.0152743	8.09563	1.81604
AP1G1/S769	273.544	0.0152743	8.09563	1.81604
AP1G1/S77	273.544	0.0152743	8.09563	1.81604
AP1G1/S771	273.544	0.0152743	8.09563	1.81604
MAVS/S152	14.9738	0.015577	3.90437	1.80752
MARCKSL1/S119	346.513	0.0156878	8.43676	1.80444
DCTN2/T2	10.1896	0.0156903	3.34903	1.80437
ABR/T28	0.0488996	0.0161969	-4.35403	1.79057
AGAP2/S116	57.3057	0.0166432	5.84061	1.77876
IQSEC2/S262	385.78	0.0173114	8.59163	1.76167
YWHAZ/S27	152.104	0.0176713	7.24891	1.75273
BRD3/S563	87.2008	0.0179437	6.44627	1.74609
BRD3/S56	87.2008	0.0179437	6.44627	1.74609
PRKCG/S326	230.059	0.0181203	7.84586	1.74183
SV2B/S33	9461.71	0.0182675	13.2079	1.73832
MAP2/T165	181.718	0.0189643	7.50556	1.72206
MAP1B/T948	5201.85	0.0208425	12.3448	1.68105
PHF6/S156	48.8911	0.0214456	5.6115	1.66866
DCTN2/T21	4.66289	0.0226337	2.22123	1.64524
CEP17/Y52	7.22465	0.0230341	2.85293	1.63763
GPHN/S194	42.0833	0.0248346	5.39518	1.60494
EIF4EBP1/S83	10.0846	0.0255093	3.33409	1.5933
RAF1/T242	164.733	0.0265535	7.36399	1.57588
DPYSL3/S516	13.7189	0.0265622	3.7781	1.57574
DMXL2/S326	72.7521	0.0278504	6.18492	1.55517
PCLO/S1516	68.2572	0.0283793	6.09291	1.547
GPR123/S447	2520.96	0.028882	11.2998	1.53937
FAM169A/S619	1396.45	0.0297294	10.4475	1.52681
PPP1R2/S121	11.3177	0.0298324	3.50051	1.52531
FAM134C/S313	666.069	0.0303316	9.37953	1.5181
NDRG2/S345	5.38147	0.0312564	2.428	1.50506
NDRG2/S332	8269.64	0.033322	13.0136	1.47727
RANBP2/S2668	5.02517	0.0335426	2.32917	1.4744
CADM3/T395	749.953	0.0335972	9.55066	1.4737
SYNGAP1/S13	63.7887	0.034075	5.99523	1.46756
TOP2B/S1337	7044.33	0.0343607	12.7822	1.46394
DMXL2/S325	5.24153	0.0344372	2.38999	1.46297
WDR44/T576	4566.21	0.0344878	12.1568	1.46233
NDRG3/T355	561.742	0.0348264	9.13376	1.45809
MYH9/S1943	104.747	0.0349536	6.71077	1.45651
FOXO3/S429	871717	0.0350011	19.7335	1.45592	FOXO3/S429
NDRG2/T334	12.5164	0.035613	3.64575	1.44839
DMD/S179	1291.47	0.0356194	10.3348	1.44831
AGAP2/S1154	54.9047	0.0357664	5.77886	1.44652
RIC8A/Y441	78.1107	0.0360909	6.28745	1.4426
APBA1/Y264	360.68	0.0367683	8.49458	1.43453
EPB49/S226	321.942	0.0376754	8.33066	1.42394
PPP1R2/S122	220.969	0.038132	7.7877	1.41871
HUWE1/S2918	67.8922	0.0383619	6.08517	1.4161
ODZ2/T346	1335.26	0.0383833	10.3829	1.41586
KALRN/S1817	266.176	0.039836	8.05624	1.39972
ATRX/S18	113.497	0.0404812	6.82651	1.39275
CAMK2A/S335	41.4141	0.0411878	5.37205	1.38523
PTPRN2/S436	4193.33	0.0413121	12.0339	1.38392
TECPR1/S39	9.58308	0.0415319	3.26049	1.38162
FAM134C/S258	16.0098	0.0420878	4.00088	1.37584
FAM169A/T372	7373.86	0.0437457	12.8482	1.35906
TSC1/S11	10.2476	0.0441402	3.35721	1.35517
HERC1/S1512	20.647	0.0452833	4.36786	1.34406
ANK2/S2243	5.50563	0.0459718	2.46091	1.33751
NEFM/S559	99.4733	0.0459836	6.63624	1.3374
UHRF1BP1L/T42	2.48785	0.0459979	1.3149	1.33726
PIP4K2B/T322	1317.26	0.0463539	10.3633	1.33391
PIP4K2B/S319	1317.26	0.0463539	10.3633	1.33391
FOXK1/S295	3683.28	0.0464843	11.8468	1.33269
FOXO3/S421	101363	0.0468852	16.6292	1.32896
CADM3/S422	15.5638	0.0472096	3.96012	1.32597
CTNND2/S14	1469.79	0.0474992	10.5214	1.32331
NACAD/S1365	1387.53	0.0490791	10.4383	1.3091
AKT2/T451	15.454	0.0490799	3.94991	1.3091
MAPT/S61	322.604	0.0495448	8.33362	1.305
SAMD4B/S172	8535.16	0.0495574	13.0592	1.30489
AVL9/T312	397.1	0.0510627	8.63336	1.2919
KCNB1/S656	20.5208	0.0511372	4.35902	1.29126
MINK1/S341	8.90476	0.0512841	3.15458	1.29002
ATP2B1/S1155	32.103	0.0528273	5.00464	1.27714
JMY/S713	0.129352	0.0529216	-2.95063	1.27637
CAMK2B/S395	5.32129	0.0529616	2.41178	1.27604
LIMCH1/S471	0.0686095	0.0529932	-3.86545	1.27578
NTRK3/T489	8904.25	0.0532901	13.1203	1.27335
PREX1/S12	11.8471	0.0534767	3.56646	1.27184
KIAA1244/S161	991.751	0.0539242	9.95383	1.26822
RGS12/S1296	4.40576	0.0547391	2.13939	1.2617
DPYSL2/S532	218.897	0.054941	7.77411	1.2601
MAP2/T168	3782.05	0.0550365	11.885	1.25935
FAM171A2/T791	194.276	0.0551727	7.60196	1.25828
ATP1A2/S672	11.7587	0.0560501	3.55565	1.25142
KIAA195/S367	658.471	0.0576839	9.36298	1.23895
KIAA195/T365	658.471	0.0576839	9.36298	1.23895
KIAA195/T37	658.471	0.0576839	9.36298	1.23895
KIAA195/S368	658.471	0.0576839	9.36298	1.23895
KIAA195/Y369	658.471	0.0576839	9.36298	1.23895
RIMS1/S1342	2218.19	0.0577642	11.1152	1.23834
RIMS1/S662	2218.19	0.0577642	11.1152	1.23834
KIAA284/T472	0.0818418	0.0593162	-3.61102	1.22683
RAD23A/S99	1422.59	0.0603812	10.4743	1.2191
TRIM28/S598	339.773	0.0607024	8.40843	1.21679
MYO18A/S98	583.663	0.0611546	9.18899	1.21357
PACSIN1/S361	8097.76	0.0612915	12.9833	1.2126
RAD23A/S1	6.03014	0.0626027	2.59219	1.20341
CRBN/S25	79.3912	0.0638048	6.31091	1.19515
SRCIN1/S137	159.606	0.0643626	7.31837	1.19137
EPB41L3/S9	864.29	0.0646601	9.75537	1.18936
PPP6R1/S53	5133.14	0.0652347	12.3256	1.18552
PSMD1/T27	545.158	0.0653364	9.09053	1.18484
ARHGAP1/S591	1685.13	0.0658618	10.7186	1.18137
NDRG2/T343	3.47599	0.0675177	1.79742	1.17058
MAP1B/S891	133.732	0.0675467	7.0632	1.1704
AHNAK2/S297	57.9177	0.0685521	5.85593	1.16398
RAPGEF2/S93	3.97888	0.0686109	1.99236	1.16361
ARHGAP17/S674	50.9694	0.0691431	5.67156	1.16025
SH3PXD2A/S767	167.193	0.0712522	7.38537	1.1472
ADD2/S222	1097.98	0.0722041	10.1006	1.14144
NUMB/S241	9.45309	0.0724263	3.24079	1.1401
CKAP5/S828	4.07543	0.0724295	2.02695	1.14008
CDS1/T33	76.6163	0.07253	6.25958	1.13948
BNIP3L/S117	4.28465	0.0728584	2.09918	1.13752
PDE12/S217	21.3915	0.0731986	4.41897	1.1355
PSMD1/T273	3.87297	0.0737414	1.95344	1.13229
RTN4/T856	9.6893	0.0743536	3.27639	1.1287
PDE12/S215	58.5721	0.0748387	5.87214	1.12587
RASAL2/S237	21.8836	0.0749457	4.45178	1.12525
MAP1B/S111	11.1666	0.0757372	3.48112	1.12069
SRRM2/S322	21.4212	0.0765534	4.42097	1.11604
PPP1R11/T19	0.177431	0.0765916	-2.49467	1.11582
RAB1/S181	11.1227	0.0767591	3.47544	1.11487
LIMK1/T27	114.474	0.0773404	6.83888	1.11159
PLCL2/T584	57.4337	0.0775986	5.84383	1.11015
PITPNM1/S318	18.657	0.077954	4.22164	1.10816
CADM3/T412	4766.48	0.0788427	12.2187	1.10324
FMN2/T746	8.58695	0.0797729	3.10215	1.09814
PTPRF/S135	0.0191068	0.0805141	-5.70977	1.09413
RTN1/T319	50.4941	0.0806262	5.65804	1.09352
GIT2/S397	4334.88	0.0817223	12.0818	1.08766
SAMD14/S14	509.418	0.0818104	8.99271	1.08719
ATIC/S112	5.9766	0.0818826	2.57932	1.08681
CHERP/S823	4237.69	0.0825318	12.0491	1.08338
CAST/S285	18.5068	0.0828971	4.20998	1.08146
MAP1B/S1817	161.015	0.0829204	7.33105	1.08134
CYGB/T179	473.029	0.0833218	8.88579	1.07924
TTC28/S28	0.0103351	0.0837349	-6.59631	1.07709
RAD23A/T131	217.126	0.0839191	7.76239	1.07614
NFASC/S1177	2759.02	0.0839415	11.4299	1.07602
MYO18A/S11	40.9164	0.0842365	5.35461	1.0745
IQSEC2/S63	4263.61	0.08424	12.0579	1.07448
KIAA513/S74	31.6583	0.0843302	4.98451	1.07402
ATG9A/S828	0.430972	0.0867188	-1.21433	1.06189
ARHGAP21/S1669	589.914	0.0869916	9.20436	1.06052
APBA1/S263	4.15733	0.0870552	2.05566	1.06021
PPP6R1/S531	1852.15	0.088517	10.855	1.05297
ACIN1/S424	4.2462	0.0896065	2.08617	1.04766
CADPS/S11	1670.12	0.0899915	10.7057	1.0458
SYNM/S824	22.3581	0.0906887	4.48273	1.04245
ANK2/S168	174.43	0.0924141	7.44651	1.03426
C2CD2L/S624	20.5107	0.0924152	4.35831	1.03426
CRMP1/S654	89.7729	0.0933404	6.48821	1.02993
ARHGAP21/S1672	8.53766	0.0939132	3.09384	1.02727
KIAA1522/S728	5.61603	0.0953875	2.48955	1.02051
SNX17/S49	12.5068	0.0954954	3.64465	1.02002
CRMP1/S54	21.4335	0.0967481	4.4218	1.01436
AKAP12/S732	62.7887	0.0970235	5.97243	1.01312
TTC7B/S625	36.3377	0.0971112	5.18339	1.01273
ANK2/T2797	46.2361	0.0979362	5.53095	1.00906
ANK2/S2516	6.15009	0.0980824	2.62061	1.00841
C16ORF7/S373	7.25745	0.098337	2.85946	1.00728
C2ORF55/T412	5258.16	0.0986826	12.3603	1.00576
DPYSL3/S521	1349.96	0.0987016	10.3987	1.00568
MAPT/S46	27685.4	0.0997039	14.7568	1.00129
AMIGO1/S413	8210.48	0.100908	13.0033	0.996076
CKAP5/T832	30.6938	0.101094	4.93988	0.995274
PACSIN1/T338	35.8834	0.101307	5.16524	0.994363
HCFC1/T413	0.0400647	0.101351	-4.64153	0.99417
GATAD2A/S17	12.0766	0.101695	3.59415	0.992701
EPB41L1/S466	114.984	0.102044	6.84529	0.991213
C2ORF55/T411	35.3066	0.102643	5.14187	0.988672
SGSM1/S47	892.097	0.102752	9.80106	0.988211
PARD3B/S141	6381.12	0.103242	12.6396	0.986143
NASP/T477	850.158	0.103438	9.73159	0.98532
FAM171A2/S789	79.5667	0.103749	6.31409	0.984017
MAP2K1/S218	248.122	0.105221	7.95491	0.977898
MAP2K2/S222	248.122	0.105221	7.95491	0.977898
MAP1B/S1376	26.1004	0.105592	4.706	0.976371
CHERP/T819	312.815	0.106504	8.28917	0.972634
CDS2/S23	18210.4	0.106963	14.1525	0.970768
RTN4/S181	49.4656	0.107639	5.62835	0.968029
TRIM37/S454	4.57628	0.107878	2.19418	0.967067
C2ORF55/S334	999.513	0.108286	9.96508	0.965427
NUMB/T243	10.0677	0.10841	3.33166	0.964931
ANK2/S3765	5.86145	0.108489	2.55126	0.964613
FNBP1/T57	695.937	0.108709	9.44281	0.963736
DPYSL3/S519	1433.69	0.108999	10.4855	0.962578
CHD5/S558	688.397	0.109467	9.4271	0.960715
PCLO/S4358	8.44102	0.109596	3.07742	0.960205
IQSEC3/S642	0.0370129	0.109752	-4.75583	0.959589
TTC9/S15	0.288057	0.109849	-1.79557	0.959205
MGRN1/S49	137.72	0.110047	7.10559	0.958423
LRBA/S1	100.237	0.110283	6.64727	0.957493
KIAA1244/S166	271.853	0.110719	8.08668	0.955778
MAPK3/Y24	6.24978	0.111182	2.6438	0.953966
PURA/S26	10.6226	0.111986	3.40907	0.950835
CASKIN1/S953	12.616	0.112113	3.65719	0.950345
ANK3/S1984	15.5364	0.112245	3.95758	0.949834
TACC1/T275	337.23	0.113136	8.39759	0.946399
PURG/S16	13.6989	0.113365	3.77599	0.945521
DLGAP3/S56	43.0168	0.114064	5.42683	0.94285
SPTBN1/T217	809.931	0.114107	9.66165	0.942689
GLTSCR1/S919	9.70188	0.114175	3.27826	0.94243
G3BP2/S225	54.0777	0.114616	5.75696	0.940754
DCLK1/S312	157.891	0.11496	7.30278	0.939454
TOM1L2/S479	8.92601	0.115293	3.15801	0.938199
MICAL3/S1251	609.047	0.115633	9.25041	0.936918
INA/S469	0.0577054	0.115926	-4.11515	0.935819
NCOA7/S171	4851.5	0.11625	12.2442	0.934607
MICAL3/S145	130.27	0.116695	7.02536	0.932949
LRFN1/S718	0.00300216	0.116829	-8.37978	0.93245
CAMK2B/T371	13.1463	0.116842	3.71658	0.932401
NCOA7/S17	224.684	0.117058	7.81176	0.931599
MAP1A/S1196	1545.52	0.11809	10.5939	0.927786
FAM4A/S59	81.2671	0.118811	6.3446	0.925145
LPHN3/S1188	70.7563	0.11945	6.14479	0.922813
MYO18A/S157	7.30721	0.119762	2.86932	0.921682
PCLO/S1831	154.171	0.119818	7.26838	0.921477
SCAMP1/T45	0.0386563	0.119973	-4.69315	0.920917
NBEA/S1717	4.04386	0.120635	2.01573	0.918525
CAMK2A/S344	47.758	0.120843	5.57767	0.917778
NFASC/S116	29913.9	0.121168	14.8685	0.916611
NUMB/S228	54.5306	0.121276	5.769	0.916226
TMEM55A/S47	0.131839	0.121953	-2.92315	0.913809
PAK1/S22	5.0631	0.122133	2.34002	0.913167
PHIP/S1283	11.0668	0.122391	3.46817	0.91225
CTNNA1/S641	5647.27	0.122573	12.4633	0.911605
GRIN2B/S1143	9.88482	0.122599	3.30521	0.911512
CAMK2G/S355	58.4808	0.123039	5.86989	0.909958
MAP2/Y1131	1339.32	0.123397	10.3873	0.908694
NASP/S48	808.484	0.123829	9.65908	0.907179
KCTD16/T123	62882.6	0.124504	15.9404	0.904816
MPHOSPH8/S85	16.5647	0.124571	4.05004	0.904583
GAPVD1/S757	101.881	0.124853	6.67074	0.903601
ATP1A2/T671	4.84754	0.125226	2.27725	0.902306
GAD2/S6	4.49389	0.125361	2.16796	0.901838
FAM169A/S618	2106.06	0.12579	11.0403	0.900355
EPHA4/S96	519.405	0.125866	9.02072	0.900092
EPHA4/S97	519.405	0.125866	9.02072	0.900092
WDR7/S1152	110.839	0.125886	6.79233	0.900023
CDC42BPB/S1693	14.027	0.125994	3.81014	0.899649
PTPRZ1/T1684	0.0326261	0.126008	-4.93783	0.899601
ADAM22/S862	173.167	0.126585	7.43602	0.897619
RGS7BP/S172	607.141	0.126861	9.24589	0.896671
STRN/S239	17.2905	0.127263	4.11191	0.895299
CAP2/S39	3.94533	0.127345	1.98015	0.895019
STX1A/S14	12152.6	0.127835	13.569	0.89335
TACC2/S2443	303.753	0.129448	8.24676	0.887906
SLC4A3/S28	128.027	0.129474	7.0003	0.887819
SCG2/S532	73023.7	0.129481	16.1561	0.887795
KLC2/S179	8493.8	0.129929	13.0522	0.886295
PAK1/S174	13.2245	0.130054	3.72514	0.885878
RAD23A/S123	1168.92	0.130277	10.191	0.885132
RTN1/T317	36.3353	0.130324	5.1833	0.884974
HCFC1/T48	22.1057	0.130337	4.46635	0.884934
ARHGAP17/T682	0.284852	0.130544	-1.81172	0.884245
EPN1/T52	187.822	0.130577	7.55322	0.884133
PPP1R12C/S498	176.836	0.13064	7.46627	0.883924
SYT12/S97	51.4158	0.130712	5.68414	0.883683
NEMF/S747	758.018	0.130968	9.56609	0.882836
NEMF/S748	758.018	0.130968	9.56609	0.882836
TOP2B/S1331	6110.6	0.131092	12.5771	0.882423
C6ORF23/S121	36.8316	0.131491	5.20287	0.881103
SET/T23	3.31803	0.131873	1.73033	0.879844
ANK2/S2226	209.804	0.132093	7.7129	0.879119
CAMK2A/T345	9.28996	0.132237	3.21567	0.878648
TRIM28/S19	535.412	0.132427	9.06451	0.878024
PTEN/S385	92.6664	0.132483	6.53398	0.877841
AMIGO1/S415	4041.21	0.132822	11.9806	0.87673
RANBP2/S225	8.48627	0.133284	3.08513	0.875221
WNK2/S1276	45.5683	0.133643	5.50996	0.874055
PITPNM1/S3	391.681	0.134173	8.61354	0.872334
PACS1/T78	52.4828	0.134355	5.71377	0.871745
MAP3K2/S163	40.2886	0.134616	5.3323	0.870903
DBN1/S274	27.7823	0.135852	4.79609	0.866933
VPS13D/S179	134.655	0.135876	7.07313	0.866858
PSD3/S76	291.545	0.135952	8.18758	0.866616
MAP2/T1594	4.20541	0.136161	2.07225	0.865949
HERC1/S1521	129.874	0.136662	7.02096	0.864354
PTPRZ1/S1683	0.0918055	0.137109	-3.44528	0.862933
TRIM2/S375	191.245	0.137616	7.57928	0.861332
GRAMD1B/T587	3.25432	0.13771	1.70235	0.861035
ADD1/T671	6852.06	0.137746	12.7423	0.860922
MPHOSPH8/T89	6.5115	0.138314	2.70299	0.859135
KIAA1543/S612	67.6559	0.138724	6.08014	0.857848
RBM12B/S11	172.416	0.138874	7.42975	0.857378
SLC25A46/S7	48.0277	0.138943	5.58579	0.857164
ANO8/S726	410.095	0.139121	8.67981	0.856607
CSTF3/S691	19.3612	0.139172	4.2751	0.856447
DHX9/T97	63.1353	0.139924	5.98037	0.854107
MAP1B/S183	15275.1	0.140035	13.8989	0.853763
MAP1B/T1671	6.92873	0.140502	2.79259	0.852317
RIMS1/S355	0.135799	0.140577	-2.88045	0.852087
ADD1/T667	73.4973	0.14062	6.19962	0.851951
GPR158/Y695	533.892	0.141034	9.0604	0.850675
FAM169A/S615	2029.59	0.141121	10.987	0.850409
MARCKSL1/S12	97.7737	0.141895	6.61137	0.848033
RABGAP1L/S48	7.80982	0.141909	2.96529	0.847989
SLC6A9/T669	3.9293	0.141958	1.97427	0.847839
AKAP12/S1174	37.7436	0.141996	5.23816	0.847723
AMIGO1/S48	8188.59	0.142209	12.9994	0.847074
PRKCQ/T538	0.0180751	0.142317	-5.78986	0.846743
KDM1A/S166	173.389	0.142355	7.43787	0.846627
FMNL1/S131	0.00549291	0.142618	-7.50821	0.845825
WWC1/S263	50.0445	0.142663	5.64514	0.84569
WWC1/S264	50.0445	0.142663	5.64514	0.84569
IQSEC1/S932	0.0150896	0.142715	-6.0503	0.845529
CCNYL1/S51	29.6491	0.143023	4.88992	0.844593
ADD1/S663	38.5957	0.143084	5.27037	0.844408
OSBPL6/S368	5820.72	0.143107	12.507	0.844338
SF3A1/S329	94.4643	0.143184	6.5617	0.844107
RGS7BP/T175	835.04	0.143803	9.7057	0.842232
CRKL/S17	0.0221683	0.143889	-5.49536	0.841974
OSBPL8/S88	3222.8	0.144571	11.6541	0.83992
PACSIN1/T358	28.579	0.145167	4.83688	0.838131
RTN1/S321	2191.44	0.145308	11.0977	0.837712
SYNGAP1/S17	3.19033	0.145444	1.67371	0.837304
TOP2B/S1335	5995.19	0.145477	12.5496	0.837207
BCAS3/S712	5.26427	0.145525	2.39623	0.837064
GPRIN1/T877	0.0484369	0.145591	-4.36775	0.836865
TPPP/S32	175.639	0.145645	7.45647	0.836704
CTPS2/S562	9.39883	0.145701	3.23248	0.836537
LRRC7/S25	303.312	0.145721	8.24466	0.836476
APBA1/S313	71.7536	0.145917	6.16498	0.835893
DNAJA4/S45	1563.36	0.146222	10.6104	0.834987
MAST1/S1424	1077.73	0.146291	10.0738	0.834781
MAPT/T52	15.8032	0.146481	3.98215	0.83422
TCEAL2/S114	431.647	0.14652	8.75371	0.834104
PRKCG/S33	114.488	0.146528	6.83905	0.834079
TRAPPC8/S269	481.245	0.146729	8.91063	0.833485
TRAPPC8/S273	481.245	0.146729	8.91063	0.833485
TRAPPC8/T266	481.245	0.146729	8.91063	0.833485
TRAPPC8/T268	481.245	0.146729	8.91063	0.833485
CKMT1A/T355	0.0228705	0.147709	-5.45037	0.830592
ABLIM3/S599	0.123596	0.147892	-3.0163	0.830054
AFAP1L2/Y413	4.09249	0.148342	2.03298	0.828736
DNPEP/T213	1061.62	0.148669	10.0521	0.827781
PNN/S1	590.664	0.149129	9.20619	0.826438
KIAA1244/S471	8.21369	0.149342	3.03803	0.825817
NHSL1/S1276	0.00707669	0.149732	-7.14271	0.824686
TCEAL5/S29	7626.19	0.149871	12.8967	0.824283
UFD1L/S29	7.15407	0.150242	2.83876	0.823208
CCNYL1/Y5	13.078	0.150458	3.70907	0.822585
OGFRL1/T377	2430	0.150548	11.2467	0.822324
SLC25A46/T69	11.816	0.150783	3.56267	0.821648
DCLK1/S413	430.841	0.150957	8.75101	0.821147
WDR47/T345	32.4922	0.151038	5.02202	0.820914
NUP155/S3	211.246	0.151059	7.72278	0.820852
CTNNA1/T654	77.5845	0.151243	6.2777	0.820326
CACNA1E/T424	15.5041	0.151308	3.95458	0.820137
GSK3B/T7	35.2135	0.151541	5.13806	0.81947
PHIP/S1281	4.71751	0.151808	2.23803	0.818706
USP7/S18	1229.35	0.151972	10.2637	0.818235
PCLO/S4664	3.58424	0.151974	1.84167	0.818231
C2CD2L/S67	220.869	0.152344	7.78705	0.817174
AKAP12/T1165	43.2196	0.152394	5.43361	0.817033
RAD23A/S125	9.06572	0.152463	3.18042	0.816837
AKAP12/S1162	42.5799	0.152468	5.4121	0.816822
MYCBP2/S181	2266.77	0.152881	11.1464	0.815647
MYCBP2/S183	2266.77	0.152881	11.1464	0.815647
ATRX/S34	277.162	0.153083	8.11458	0.815074
MINK1/S326	151.484	0.153622	7.24302	0.813545
PCLO/S1517	13698.1	0.153711	13.7417	0.813294
CTNNA2/T653	39.3634	0.153963	5.29878	0.812583
EIF3G/T41	35.5299	0.15443	5.15096	0.811269
SYN1/T512	1349.31	0.154507	10.398	0.811051
ABR/S64	9.77873	0.155	3.28965	0.809668
MPP3/S517	2210.68	0.155223	11.1103	0.809045
XRCC1/S446	82.9131	0.155419	6.37353	0.808497
GPR158/S72	12.7122	0.15594	3.66814	0.807043
ATRX/S677	90.8636	0.156281	6.50563	0.806093
SRGAP2/T714	450.842	0.156727	8.81648	0.804858
SRGAP2/T718	450.842	0.156727	8.81648	0.804858
CCNYL1/S52	8.89572	0.156905	3.15311	0.804364
CCNYL1/S54	8.89572	0.156905	3.15311	0.804364
CAMK2D/T333	9.41765	0.157131	3.23537	0.803739
TOM1/S462	0.112813	0.157133	-3.14799	0.803732
SRP72/S62	111.6	0.157248	6.80219	0.803415
MAP1B/S116	2739.75	0.157486	11.4198	0.802758
NCDN/S431	56.0153	0.157654	5.80775	0.802295
ABR/S18	8.5813	0.157731	3.1012	0.802084
DMXL2/T33	3.10797	0.157732	1.63597	0.802079
PHACTR3/S216	1257.12	0.157945	10.2959	0.801495
RBM15/S257	22.965	0.158265	4.52136	0.800615
KIAA1486/S413	0.00235497	0.158297	-8.73008	0.800528
IQSEC1/S926	2.57251	0.158445	1.36318	0.800121
ARHGAP21/S857	0.0382729	0.158688	-4.70753	0.799455
TEX2/S458	1177.42	0.158774	10.2014	0.799221
CTNNA2/S262	93.4242	0.158794	6.54572	0.799166
GAP43/T184	41.9619	0.159702	5.39101	0.796691
GPR158/S75	1391.71	0.159776	10.4426	0.796489
MLL/T1842	0.0271414	0.160057	-5.20336	0.795724
EFR3A/S219	2.38851	0.160088	1.25611	0.795642
AKAP12/S483	1462.6	0.160253	10.5143	0.795193
ANK2/S171	28.5156	0.160276	4.83368	0.795131
USP34/S3359	1492.05	0.160389	10.5431	0.794825
OSBPL8/S87	164.35	0.160468	7.36063	0.794611
XRCC1/T453	18.5806	0.160547	4.21573	0.794398
AKT3/T447	11.6583	0.160642	3.54328	0.79414
ATRX/T32	293.02	0.160662	8.19485	0.794086
ANK2/S3795	26.8859	0.160867	4.74878	0.793532
FRY/T1956	0.0585249	0.160947	-4.09481	0.793316
ABLIM3/S282	38.5446	0.160957	5.26846	0.79329
ADD2/S617	100669	0.161018	16.6193	0.793127
BCAS3/S79	8.40735	0.162102	3.07165	0.790211
NPY/S82	289.571	0.162138	8.17777	0.790116
CRMP1/S97	24.9678	0.162355	4.642	0.789533
MLL/S184	2127.21	0.162459	11.0547	0.789257
MAP1A/S891	190.42	0.162764	7.57304	0.788442
NCAM2/T795	1013.06	0.163167	9.9845	0.787367
MAPT/Y336	2992.1	0.163283	11.5469	0.787059
TANC2/S1827	399.18	0.163409	8.64089	0.786723
BSN/S2643	339.966	0.163489	8.40925	0.786512
CAMK2A/S341	615.338	0.163828	9.26524	0.785611
BCAR1/T69	17.8553	0.16433	4.15828	0.784284
FNBP1L/S51	130.9	0.164389	7.03232	0.784126
DNMBP/S354	45.9227	0.164513	5.52114	0.783799
WDR44/S574	9.91797	0.165015	3.31005	0.782476
MYRIP/S561	402.219	0.165232	8.65184	0.781907
PCLO/S164	46.5994	0.165292	5.54224	0.781747
RTN4/S991	34.4725	0.166237	5.10737	0.779272
ADD2/S596	4777.11	0.166411	12.2219	0.778818
MAP1B/S1211	914.548	0.166629	9.83692	0.778249
TJP1/S1617	288.991	0.166657	8.17488	0.778175
PLCD1/S481	717.467	0.167182	9.48677	0.776809
MFAP3L/S298	781.914	0.167389	9.61087	0.776274
C2CD2L/S614	954.971	0.167459	9.89931	0.776092
ANK2/T395	415.614	0.168168	8.6991	0.774256
C2CD2L/S61	178.365	0.168938	7.47869	0.772273
PDE12/S22	34.9543	0.169036	5.1274	0.772021
DHX9/T92	6.20315	0.169133	2.633	0.771771
ADD2/S619	1011.62	0.169152	9.98245	0.771723
SV2A/S411	57.5911	0.169241	5.84777	0.771494
DCLK1/S31	11.6823	0.169397	3.54626	0.771094
TOM1L2/S423	77.2518	0.169658	6.2715	0.770425
ARFGEF2/T616	14.4154	0.169785	3.84953	0.770101
FRY/S1955	9.76784	0.170688	3.28804	0.767797
HCFC1/T41	4.61059	0.170959	2.20495	0.767109
CNKSR2/S541	2018.31	0.171022	10.9789	0.766948
UQCRH/S61	1172.2	0.171161	10.195	0.766595
UQCRH/T63	1172.2	0.171161	10.195	0.766595
C12ORF11/S626	10.644	0.171269	3.41197	0.766322
IQSEC2/S62	19.2656	0.171676	4.26796	0.765291
EPB41L3/T2	406.568	0.171764	8.66735	0.765069
APBA1/S248	131.44	0.172333	7.03826	0.763631
AKAP13/S242	182.035	0.172354	7.50807	0.763578
SET/S24	2.99634	0.172724	1.5832	0.762648
NDRG3/S358	12.6106	0.17283	3.65657	0.762381
ADD1/S423	70.3352	0.17304	6.13617	0.761855
WNK2/S1271	834.75	0.173146	9.7052	0.761588
BCAR1/S691	6.57936	0.173411	2.71795	0.760924
PCLO/S1854	2276.7	0.173531	11.1527	0.760622
PITPNM1/S283	2314.3	0.173696	11.1764	0.760211
BNIP3L/S118	20753.8	0.173826	14.3411	0.759885
ANKS1A/S624	152.282	0.173905	7.2506	0.759689
AHCYL2/S165	5422.28	0.173943	12.4047	0.759594
AHCYL2/S166	5422.28	0.173943	12.4047	0.759594
KIAA1549/S1644	760.503	0.174073	9.57081	0.759268
CACNB1/T54	267.818	0.174345	8.06511	0.75859
GSK3B/S42	61.021	0.174545	5.93123	0.758093
KIAA284/T872	5420.87	0.174546	12.4043	0.758091
SRCIN1/S633	62.6708	0.174598	5.96972	0.75796
ANK2/S178	14.4616	0.174728	3.85416	0.757638
ANK2/S3793	14.4539	0.17474	3.85338	0.757608
EPN1/S53	50.1028	0.175135	5.64682	0.756627
PURA/S6	81.1845	0.175145	6.34313	0.756601
NBEA/T1264	558.628	0.175674	9.12574	0.755293
MLC1/S177	14.9542	0.176305	3.90248	0.753736
EFR3A/S222	270.95	0.176362	8.08188	0.753595
PGRMC2/T235	588.934	0.176639	9.20196	0.752912
PRKACA/S339	668.747	0.176983	9.38532	0.752069
KBTBD11/S87	41.383	0.177032	5.37097	0.751948
IQSEC1/S374	813.178	0.177195	9.66743	0.751548
ATXN2L/S63	7.64575	0.177255	2.93466	0.751402
BRSK1/S586	543.933	0.177333	9.08728	0.751211
CADM3/S44	28.859	0.177378	4.85095	0.7511
PCLO/S4594	9.04669	0.177423	3.17739	0.75099
KIAA1244/S1857	52.7333	0.17749	5.72064	0.750826
MFAP1/T267	3049.08	0.177649	11.5742	0.750438
PCLO/S1828	141.112	0.177698	7.1407	0.750318
RABGAP1/S58	49.2399	0.17784	5.62176	0.74997
PNKP/T122	42.6064	0.177933	5.413	0.749743
PCLO/S1628	26861.3	0.178063	14.7132	0.749426
STXBP5/T139	38690.7	0.178445	15.2397	0.748496
MAP1B/S977	4.12845	0.178601	2.0456	0.748115
AKAP12/T1171	344.36	0.178623	8.42777	0.748064
KIAA1467/S62	76.2944	0.178758	6.2535	0.747734
ABL2/S71	7.4548	0.178856	2.89817	0.747496
EGFR/S1166	35.07	0.178889	5.13217	0.747417
HUWE1/S3373	0.00307042	0.179151	-8.34735	0.746781
KCND2/T154	689.4	0.179418	9.4292	0.746135
SRCIN1/S62	43.3478	0.179825	5.43789	0.74515
GPR123/S442	234.538	0.17983	7.87368	0.745138
FAM122A/S35	7841.58	0.179865	12.9369	0.745054
PDE12/S222	2135.14	0.18031	11.0601	0.743981
MAST3/S193	104.063	0.180341	6.70131	0.743907
SNX16/T1	1275.64	0.18068	10.317	0.74309
SIRT2/S364	32235.3	0.180773	14.9764	0.742867
ESYT2/S657	7094.09	0.180998	12.7924	0.742326
SIPA1L1/S1647	4.15039	0.181002	2.05325	0.742317
ESYT2/T656	3547.04	0.181036	11.7924	0.742235
SUDS3/S236	1857.62	0.181052	10.8592	0.742198
FOXK1/T294	1935.02	0.181298	10.9181	0.741607
CADPS/S39	39.5749	0.181478	5.30651	0.741175
RTN4/S222	13784.8	0.181481	13.7508	0.741169
HTATSF1/S624	8.98729	0.181566	3.16789	0.740966
IQSEC2/S265	14019.7	0.181607	13.7752	0.740867
MINK1/Y321	514.919	0.181609	9.0082	0.740862
TJP1/S125	576.85	0.181751	9.17205	0.740523
DCLK1/S119	0.00458181	0.181794	-7.76987	0.740419
ARHGEF2/S952	29.2189	0.18184	4.86883	0.740312
KIF21A/S1274	152.243	0.182123	7.25023	0.739636
KIAA513/S83	648.031	0.182241	9.33992	0.739355
SRPK1/S51	4376.21	0.182444	12.0955	0.738872
VAPA/S29	0.0129204	0.182695	-6.27421	0.738274
CYGB/T18	0.0155084	0.182738	-6.01081	0.73817
WIPF2/S155	0.0340383	0.183017	-4.8767	0.737509
CCNL1/S338	9392.2	0.183078	13.1972	0.737365
CPEB2/S529	22.2738	0.183105	4.47728	0.7373
CHGB/S182	180.076	0.183213	7.49246	0.737044
MYO18A/S12	9449.14	0.183296	13.206	0.736847
PRPF4B/S142	5052.12	0.183369	12.3027	0.736674
PRPF4B/S144	5052.12	0.183369	12.3027	0.736674
MAP2/S1347	0.00427547	0.183393	-7.8697	0.736618
SLMAP/T445	2853.42	0.183403	11.4785	0.736593
MAPT/T53	34858.8	0.183495	15.0892	0.736375
SH3BP1/S262	0.0277581	0.183579	-5.17095	0.736177
GRWD1/T114	321.108	0.183671	8.32692	0.735959
PACSIN1/S365	18.787	0.183707	4.23166	0.735874
PALM/S62	3096.83	0.183744	11.5966	0.735788
CAMK2A/S342	509.539	0.183773	8.99305	0.735718
RAB31/S36	9.7157	0.183891	3.28032	0.73544
SLC17A7/S36	0.00267747	0.184263	-8.54491	0.734562
SV2A/T84	9.09764e+06	0.1843	23.1171	0.734475
C2ORF55/S155	176.971	0.18434	7.46737	0.734379
TMEM55A/S33	0.0131521	0.184498	-6.24857	0.734007
ADD2/T222	36.3581	0.1845	5.18421	0.734005
FARP1/T898	3620.9	0.184526	11.8221	0.733942
DCLK1/S415	291.97	0.184551	8.18968	0.733883
VDAC2/S266	0.0228	0.184722	-5.45482	0.733482
MAP1B/S1212	334781	0.184758	18.3529	0.733397
MTSS1L/S263	177.166	0.184765	7.46896	0.733381
PTPRN2/S433	4294.62	0.184782	12.0683	0.73334
MAP2/S498	0.0399592	0.185125	-4.64533	0.732535
MAP2/S1324	5.14508	0.185475	2.36319	0.731714
C2ORF55/S154	561.565	0.185523	9.13331	0.731603
PPP6R3/S617	60.9014	0.185523	5.9284	0.731602
KBTBD11/S82	17.8635	0.185534	4.15895	0.731575
LARP1/T547	14.9046	0.185576	3.89768	0.731479
USP7/S963	50.6139	0.185617	5.66146	0.731382
MAP1A/S1264	0.0818899	0.185635	-3.61017	0.731341
EPB41L3/S78	78.3641	0.186011	6.29212	0.730461
ILF3/T486	0.172732	0.186119	-2.53339	0.730209
SH3BP1/S264	526.879	0.186165	9.04133	0.730102
GPHN/T198	1.39467e+06	0.186262	20.4115	0.729875
MPRIP/S218	11.5431	0.186443	3.52896	0.729455
NAV1/S1253	9.30089	0.186509	3.21737	0.7293
MLST8/S4	54.1007	0.186645	5.75758	0.728985
LRRC7/S439	1616.66	0.18682	10.6588	0.728576
OSBP2/S287	43.5492	0.186822	5.44458	0.728571
PRRC2A/S35	13291.4	0.186906	13.6982	0.728376
SRCIN1/S331	39.8589	0.186961	5.31683	0.72825
CRMP1/S81	154.674	0.186987	7.27309	0.728188
ZNF238/S342	818.099	0.186992	9.67613	0.728178
PHF6/S154	64.0636	0.187005	6.00143	0.728146
NDRG3/S352	291.788	0.187014	8.18878	0.728125
STRN/S245	10523.7	0.18722	13.3614	0.727648
RELL2/S52	3.09631	0.187337	1.63055	0.727376
TJP1/S117	4471.27	0.187371	12.1265	0.727297
NUMB/S24	1997.04	0.187384	10.9636	0.727267
NDRG3/S346	33.0629	0.187426	5.04714	0.727171
TOM1L2/S424	0.00119289	0.187481	-9.71133	0.727043
OSBP2/S284	569.222	0.187584	9.15285	0.726804
OSBP2/T282	569.222	0.187584	9.15285	0.726804
IGF2R/S249	291.856	0.187705	8.18911	0.726524
NUMB/S238	533.398	0.187763	9.05907	0.72639
SYNPO2/S64	0.0143139	0.187876	-6.12644	0.726128
CPE/S27	245.913	0.187908	7.94201	0.726055
CPE/S271	245.913	0.187908	7.94201	0.726055
CPE/S272	245.913	0.187908	7.94201	0.726055
CPE/Y269	245.913	0.187908	7.94201	0.726055
PAK3/T196	65.7767	0.187974	6.03951	0.725903
EIF3B/S78	66.0915	0.188065	6.04639	0.725692
WNK2/S1262	16.6273	0.188106	4.05548	0.725596
MAST1/S1426	0.0177154	0.188208	-5.81886	0.725361
FARP1/S899	2972.94	0.188382	11.5377	0.72496
RBM15/Y266	792.922	0.188732	9.63104	0.724154
CAMK2B/S397	17.0715	0.188773	4.09351	0.72406
TJP1/T868	3500.7	0.188786	11.7734	0.724029
BAG3/S173	0.0208853	0.188935	-5.58137	0.723687
KCNB1/S518	110.619	0.189011	6.78946	0.723512
MAPT/S55	4714.26	0.189034	12.2028	0.72346
KIAA195/S225	0.0629133	0.189207	-3.99049	0.723063
RTN4/S525	0.0203193	0.189386	-5.62101	0.722652
PRUNE2/T1262	29.0435	0.189409	4.86014	0.722599
PAK1/T225	9.4938	0.189499	3.24699	0.722393
UQCRH/T68	1145.32	0.18953	10.1615	0.722321
LRMP/S75	0.00355904	0.189594	-8.1343	0.722174
KIF2A/S623	108.017	0.189618	6.75512	0.722119
SASH1/S837	178.646	0.189763	7.48096	0.721788
FAM21A/S238	1162.75	0.189778	10.1833	0.721755
SLC7A14/S468	5.92648	0.18986	2.56718	0.721566
TSC2/S994	7.65689	0.18993	2.93676	0.721405
NEFM/S558	510.611	0.190113	8.99608	0.720988
MAGED2/S19	4.9806	0.19025	2.31632	0.720674
CEP17/S1522	0.0535542	0.19041	-4.22286	0.72031
PLCB1/S982	12.8094	0.190575	3.67913	0.719933
MAP1B/S1512	26.1922	0.1907	4.71107	0.71965
TIAM1/S12	21.8961	0.190853	4.4526	0.719301
ANKS1B/S974	1671.26	0.190916	10.7067	0.719157
PPP1R2/S87	23.0911	0.191025	4.52927	0.718909
DNAJB2/S98	0.00745563	0.191067	-7.06745	0.718814
TACC1/S584	1790.61	0.191108	10.8062	0.71872
FAM171A2/T739	626.338	0.191234	9.2908	0.718435
ABR/S72	0.0267881	0.191313	-5.22227	0.718254
PPP1R7/S44	14.6947	0.191347	3.87722	0.718178
ABR/S26	0.0267914	0.191417	-5.22209	0.71802
DBN1/S272	251.56	0.191421	7.97476	0.71801
RAPGEF2/S933	3.16457	0.191443	1.66201	0.71796
GPHN/S188	17.5444	0.191941	4.13294	0.716832
PCLO/S1572	378.861	0.191947	8.56552	0.71682
NEFH/S53	291.12	0.191974	8.18547	0.716758
CASKIN1/T1266	0.0066003	0.192041	-7.24325	0.716607
TCEAL3/S3	23.5095	0.192375	4.55517	0.71585
NBAS/S473	203.099	0.192846	7.66604	0.714788
MAP1S/S731	0.0274575	0.192849	-5.18666	0.714783
GOT1/S137	1693.16	0.193124	10.7255	0.714163
ADD2/S549	29.772	0.19329	4.89588	0.713791
INF2/S589	0.08895	0.19378	-3.49086	0.71269
KANK3/S167	26.869	0.193783	4.74787	0.712685
SRCIN1/S339	0.213042	0.193864	-2.23079	0.712502
DENND4A/S158	614.034	0.194054	9.26218	0.712077
KIAA284/S881	16702	0.194109	14.0277	0.711953
MICAL1/S617	0.0262475	0.194192	-5.25168	0.711769
VSNL1/S18	0.0209994	0.194226	-5.57351	0.711693
ATL2/T23	36.8969	0.19427	5.20543	0.711594
ARHGAP21/S319	0.083294	0.194359	-3.58564	0.711395
RPS6KA3/S227	0.0814853	0.194425	-3.61732	0.711249
MAP1B/S336	23525.5	0.194807	14.5219	0.710395
ARFGEF2/S214	39.1538	0.194983	5.29108	0.710003
SH3BP1/S586	0.0173463	0.195254	-5.84923	0.7094
RTN1/T332	90.7222	0.195269	6.50338	0.709366
MAGI3/S676	0.0514048	0.195446	-4.28195	0.708974
ITM2C/T37	0.0131734	0.195601	-6.24623	0.708628
CPEB2/S526	10.478	0.195604	3.38929	0.708622
KSR1/S432	56.0148	0.195653	5.80774	0.708514
ERC1/S55	352.74	0.195674	8.46246	0.708467
KIAA1244/T147	15.0069	0.195703	3.90756	0.708403
RAF1/S296	0.0145783	0.195825	-6.10003	0.708131
BCKDHA/S343	473.988	0.195908	8.88871	0.707948
PACSIN3/S354	32.4915	0.195967	5.02199	0.707816
SYNJ1/S1119	260.252	0.19605	8.02377	0.707633
ANK2/S1738	0.259256	0.196439	-1.94755	0.706772
KCNB1/S517	26.8901	0.196572	4.749	0.706478
ATP2B4/T1132	0.0237856	0.196581	-5.39377	0.706459
ZMYND8/S51	0.0154641	0.196585	-6.01494	0.706449
ANK3/T343	12.7128	0.196594	3.66821	0.706429
C2ORF55/S333	12549.8	0.196785	13.6154	0.706008
FAM171A2/S743	45.1428	0.196948	5.49642	0.705648
INPP5F/S113	0.0136105	0.197077	-6.19914	0.705363
ADNP/S955	11.2033	0.197083	3.48585	0.70535
DCTN1/S15	5.33528	0.19712	2.41556	0.705269
TSC1/S112	2.91214	0.197145	1.54208	0.705215
NCK1/S85	117.298	0.197171	6.87403	0.705157
BRAF/S364	248.688	0.197446	7.95819	0.704551
BRAF/S363	231.44	0.197531	7.85449	0.704364
SCN2A/T1969	2330.65	0.19766	11.1865	0.704081
LIMCH1/S718	0.004919	0.197685	-7.66742	0.704026
BCAR1/S72	2757	0.197716	11.4289	0.703957
BCAR1/Y699	2757	0.197716	11.4289	0.703957
PDE12/S223	1699.52	0.198567	10.7309	0.702094
SYT12/S99	0.11033	0.198879	-3.1801	0.701412
SLMAP/T446	469.057	0.198887	8.87362	0.701393
PITPNC1/S273	9790.63	0.198994	13.2572	0.70116
NUAK1/S22	0.134427	0.199315	-2.89511	0.70046
DLGAP4/S68	56.043	0.199402	5.80846	0.70027
MAP1B/T1813	176.332	0.199534	7.46215	0.699983
CDS1/T68	19.132	0.199707	4.25792	0.699607
HSPH1/S557	7.86443	0.199835	2.97534	0.699328
KIF1A/S1596	0.0131332	0.199969	-6.25064	0.699038
NAV1/S282	982.21	0.200149	9.93989	0.698646
NAV1/S287	982.21	0.200149	9.93989	0.698646
NAV1/S288	982.21	0.200149	9.93989	0.698646
NAV1/T285	982.21	0.200149	9.93989	0.698646
PEX19/T236	1353.45	0.200208	10.4024	0.698519
LPHN2/S139	0.101754	0.200503	-3.29685	0.697878
HERC1/S151	135.227	0.200514	7.07924	0.697856
ARHGEF2/S953	573.979	0.200666	9.16486	0.697527
RGS6/S244	0.074698	0.200747	-3.74279	0.69735
MTMR3/S651	272.02	0.200754	8.08757	0.697335
HUWE1/S657	337.467	0.201107	8.3986	0.696574
PPP1R7/S47	9.08943	0.201127	3.18419	0.69653
NCAM2/T794	64.806	0.201136	6.01806	0.69651
DLGAP4/S13	11.9676	0.201453	3.58106	0.695826
PRKAR1B/S71	17.5941	0.20161	4.13702	0.695488
TSC1/T39	25.9884	0.201776	4.6998	0.695131
ZC3H4/Y158	35.7691	0.201795	5.16064	0.695089
EIF5/S39	35.7324	0.201967	5.15916	0.694719
OTUB1/S18	0.0300666	0.202023	-5.0557	0.6946
KBTBD11/S58	0.0761791	0.202066	-3.71446	0.694507
PCLO/S443	0.0290185	0.202077	-5.10688	0.694482
PHF6/S155	119.344	0.202088	6.89898	0.69446
MAP4/S28	0.0609625	0.202251	-4.03593	0.694109
TP53BP1/S299	124.034	0.202472	6.95459	0.693636
ATXN2L/S594	0.0312682	0.202609	-4.99916	0.693342
GIT2/S415	3.47686	0.202626	1.79778	0.693305
NAV3/T1112	3672.04	0.202642	11.8424	0.69327
LPPR2/S274	6019.03	0.202762	12.5553	0.693014
SLC25A46/T77	0.153681	0.202934	-2.70199	0.692646
SLMAP/S441	26.1871	0.203008	4.71078	0.692487
LRRC7/S441	28.2129	0.203029	4.81829	0.692441
LRRC7/S443	28.2129	0.203029	4.81829	0.692441
NEFH/S511	199.18	0.203042	7.63793	0.692414
KLC2/S175	619.066	0.20334	9.27395	0.691778
SLC4A4/S134	3645.45	0.203348	11.8319	0.69176
NCKIPSD/S122	0.0214422	0.20342	-5.5434	0.691605
CHL1/S1163	162.129	0.203443	7.341	0.691556
LRRFIP1/S733	455.924	0.203735	8.83265	0.690934
LRRFIP1/S735	455.924	0.203735	8.83265	0.690934
CDC37/S13	21.5544	0.203973	4.42991	0.690428
ABR/T74	0.06566	0.204031	-3.92884	0.690305
ADAM22/T86	91332.8	0.204032	16.4788	0.690301
KCTD8/S77	18.5347	0.204149	4.21216	0.690052
AGAP2/T1158	3.04559	0.204223	1.60672	0.689896
MAP1A/S1311	5.82146	0.204232	2.54138	0.689877
EHBP1/T378	0.0103149	0.20438	-6.59912	0.689562
HUWE1/S649	0.0609069	0.204453	-4.03725	0.689406
GIGYF1/S412	12.9229	0.204462	3.69186	0.689388
ANK2/S2784	101161	0.20455	16.6263	0.689199
RASGRF2/T81	0.0563414	0.20456	-4.14966	0.689179
SYN3/S462	6.75261	0.204754	2.75545	0.688767
RIC8A/T447	86.7792	0.20478	6.43928	0.688713
ABHD16A/S28	0.0341945	0.204829	-4.87009	0.688609
IQSEC2/S51	14010	0.204889	13.7742	0.688482
UBE2O/S839	6.26054	0.204889	2.64629	0.688482
ANK2/S399	672.355	0.205086	9.39308	0.688063
GOLGA5/S116	0.0138467	0.20527	-6.17432	0.687674
KANK2/S548	0.0705515	0.205372	-3.82518	0.687459
SRGAP2/S994	17.0612	0.205458	4.09264	0.687277
PLCB1/S987	1008.01	0.205621	9.9773	0.686933
PPFIA1/S692	9.57689	0.205759	3.25956	0.686641
MAP1B/S1666	45.8672	0.205792	5.51939	0.686572
MATR3/S188	0.0496638	0.205794	-4.33166	0.686568
WNK1/S95	22.1731	0.205983	4.47074	0.686168
MAP7D1/S544	109.211	0.206035	6.77097	0.686058
PRRT3/S92	21.9514	0.206044	4.45624	0.68604
ANK2/S1824	209.641	0.206044	7.71178	0.68604
MAP1B/S1154	41.8039	0.206252	5.38557	0.685602
EPB49/S311	2457.87	0.206516	11.2632	0.685047
MARK3/S567	249.54	0.206575	7.96313	0.684923
DLGAP4/S69	22.204	0.206946	4.47275	0.684144
MYO18A/S13	53544.7	0.207009	15.7085	0.68401
SLC16A1/S461	853.11	0.207903	9.73659	0.68214
MPRIP/S292	4.18757	0.208351	2.06611	0.681204
FOXK1/S299	1722.77	0.20837	10.7505	0.681165
FOXK1/S34	1722.77	0.20837	10.7505	0.681165
PTK2B/S399	14.3137	0.208391	3.83932	0.681122
HNRNPUL2/S226	1283	0.208452	10.3253	0.680994
ARHGEF6/S684	0.0473471	0.20865	-4.40058	0.680582
TJP1/S28	4.7539	0.208658	2.24911	0.680566
KIAA1279/S287	227.779	0.208671	7.83149	0.680537
BRSK1/T534	147.123	0.208807	7.20088	0.680255
MINK1/S332	644.007	0.209049	9.33093	0.679751
ADD2/S6	0.0831936	0.209204	-3.58738	0.679431
CTNNA3/S637	83.8051	0.209299	6.38897	0.679234
HUWE1/T2738	9.8196	0.209696	3.29566	0.678409
KIAA174/S15	0.0920137	0.209811	-3.44201	0.678172
COBRA1/S557	0.0199331	0.209983	-5.64869	0.677816
FOXK1/S257	1193.47	0.210057	10.2209	0.677663
NAV3/S1113	0.0865975	0.210143	-3.52953	0.677486
DACT3/S188	27.4301	0.210162	4.77769	0.677447
DLGAP4/S69	0.104138	0.210257	-3.26343	0.67725
PTDSS1/S425	10.4834	0.210298	3.39004	0.677164
SCAP/S937	2.78356	0.210489	1.47693	0.676771
PCLO/S1519	11530.3	0.210549	13.4931	0.676646
SORBS2/S251	109.931	0.210758	6.78045	0.676217
DGKI/S921	0.02743	0.210777	-5.1881	0.676177
SSB/S366	10.4742	0.211362	3.38877	0.674974
CAMK2A/S331	4165.46	0.211386	12.0243	0.674925
PPP1R12C/S499	0.02974	0.211521	-5.07145	0.674647
MAP1A/T898	11.6913	0.211745	3.54736	0.674186
HCLS1/S275	0.0387058	0.211853	-4.69131	0.673965
AKAP12/T1175	22.586	0.212234	4.49735	0.673186
MAP2/Y745	0.0411531	0.212509	-4.60285	0.672622
DACT3/S186	22.2649	0.212566	4.4767	0.672506
RAD23A/T132	693.76	0.212571	9.43829	0.672496
NFASC/S1164	3094.14	0.212645	11.5953	0.672346
SGTA/S77	2404.35	0.212701	11.2314	0.672231
RAP1GAP/T548	0.236189	0.212718	-2.08199	0.672196
PPP1R12C/S59	0.13429	0.21289	-2.89658	0.671844
IQSEC1/S925	253.502	0.212893	7.98585	0.671838
ANKS1B/S965	4.04281	0.212913	2.01536	0.671797
NFASC/T1176	23600.1	0.212923	14.5265	0.671777
RASAL2/T132	16.6027	0.212936	4.05335	0.67175
BCAN/S419	18.082	0.213195	4.17648	0.671222
FOXO3/S428	104.377	0.213242	6.70565	0.671127
MATR3/S759	156.013	0.213335	7.28552	0.670938
NUP88/S5	0.0149062	0.213447	-6.06794	0.670709
NDRG2/S338	29.9031	0.213531	4.90222	0.670539
DLGAP4/S7	0.104531	0.21381	-3.25799	0.669973
PTPRN2/S434	112.047	0.21434	6.80796	0.668898
NUP88/S35	0.0939922	0.214367	-3.41131	0.668843
IRS2/S594	0.0496844	0.214442	-4.33106	0.66869
FTO/S256	3.73817	0.214876	1.90233	0.667812
GAK/S829	2107.75	0.214991	11.0415	0.667579
LRRFIP2/S333	0.0688579	0.215238	-3.86023	0.66708
RNF11/T3	4.56112	0.215269	2.18939	0.667018
KIAA1543/S712	0.127825	0.215932	-2.96776	0.665683
SLC4A1/S89	0.0677189	0.216135	-3.8843	0.665275
ANKIB1/T29	2082.54	0.216464	11.0241	0.664615
PRKAR1B/S77	19.902	0.216646	4.31484	0.664249
SLC4A4/S65	10.699	0.217173	3.4194	0.663195
ANK2/S2795	2103.54	0.217246	11.0386	0.663048
PCLO/S4365	0.0793361	0.217348	-3.65588	0.662845
PPAPDC2/S7	751.099	0.217478	9.55286	0.662584
BAIAP2/S454	3000.47	0.217574	11.551	0.662394
KCTD12/T196	0.0751529	0.217681	-3.73403	0.66218
TMEM55A/T22	0.166842	0.2177	-2.58344	0.662142
SLC25A46/Y73	9.32789	0.21785	3.22155	0.661842
PSIP1/T27	326.18	0.218099	8.34952	0.661346
CTTN/S381	0.116588	0.218164	-3.1005	0.661217
EPN2/S192	40.1411	0.218286	5.32701	0.660974
HNRNPU/S271	5.89705	0.218352	2.55999	0.660842
GIT1/S422	7.02946	0.218658	2.81341	0.660234
EPB41L3/S25	13523.8	0.218687	13.7232	0.660177
EPB41L3/S27	13523.8	0.218687	13.7232	0.660177
FTSJ1/S271	0.0139325	0.218749	-6.1654	0.660053
AKT1/S129	0.0743961	0.2188	-3.74863	0.659952
INPP5F/S97	0.092548	0.219249	-3.43365	0.659062
TP53BP1/S199	0.120004	0.2193	-3.05884	0.658962
SART1/S448	8.29175	0.219467	3.05168	0.65863
PITPNC1/S274	15.5859	0.219646	3.96217	0.658278
ADD2/S699	43.236	0.220214	5.43416	0.657155
HSPA12B/S46	0.0451088	0.22034	-4.47045	0.656906
ADD2/S11	261.325	0.220357	8.0297	0.656873
KTN1/S1313	2.73391	0.220401	1.45097	0.656786
DBN1/T331	0.081114	0.220449	-3.62391	0.656692
BCAN/S418	90.2797	0.220504	6.49633	0.656584
VPS13D/Y175	8006.39	0.2206	12.9669	0.656394
DGKQ/S376	0.112503	0.220619	-3.15197	0.656357
UNC13A/S265	629.771	0.220853	9.29868	0.655897
NFASC/S1174	31602.3	0.220946	14.9477	0.655713
PEAK1/T822	545.942	0.221242	9.09261	0.655132
MAP1A/S169	7.66077	0.221372	2.93749	0.654877
DLGAP3/S645	583.089	0.221736	9.18757	0.654164
ITSN1/S94	0.160947	0.221786	-2.63535	0.654066
STXBP5/S9	15.0194	0.221787	3.90876	0.654063
MYRIP/S557	472.683	0.22188	8.88473	0.653881
DNAJC5/S12	9.01073	0.222062	3.17164	0.653526
MAP2/T13	4.98861	0.222134	2.31864	0.653385
NAPA/S159	11.812	0.222174	3.56218	0.653307
DAGLA/S872	3.47037	0.222185	1.79509	0.653285
PTEN/T383	17.6051	0.222275	4.13792	0.65311
FMN2/S295	4.24186	0.222297	2.0847	0.653066
STAT1/S727	0.0100927	0.222328	-6.63055	0.653006
TMEM51/T234	0.113182	0.222361	-3.14328	0.652941
THOC5/S312	1044.98	0.222377	10.0293	0.652911
AMOT/T315	52.2043	0.222534	5.7061	0.652604
CDK11B/S739	0.0225472	0.222552	-5.47091	0.652568
CRMP1/T84	1339.3	0.223052	10.3873	0.651593
PML/S8	0.118885	0.223136	-3.07236	0.65143
TECPR2/S412	0.00757251	0.223175	-7.04501	0.651355
VPS13D/S142	0.0398712	0.223331	-4.64851	0.651052
TECPR1/S386	30.3845	0.223592	4.92527	0.650544
ADD1/T513	25.4148	0.223643	4.6676	0.650444
EEF1B2/S8	0.025709	0.223774	-5.28158	0.65019
RABGAP1L/S49	857.331	0.223831	9.74371	0.65008
GAK/S826	2219.74	0.224319	11.1162	0.649134
TP53BP1/S116	0.220188	0.224384	-2.18319	0.649007
CDS2/S33	178.57	0.224558	7.48034	0.648672
ZNF828/S24	0.0474008	0.22475	-4.39894	0.648301
SPTAN1/S131	4.78529	0.225	2.25861	0.647817
PSD3/T771	0.134424	0.225124	-2.89514	0.647577
CPD/T1368	963.391	0.225169	9.91198	0.647491
EEF1B2/S16	137710	0.225361	17.0713	0.647122
MARK1/S382	0.117484	0.225645	-3.08946	0.646575
ZC3HC1/S354	13.9069	0.225907	3.79773	0.646071
MCM3AP/S527	0.139171	0.225921	-2.84507	0.646043
MLC1/S179	21.2319	0.226005	4.40816	0.645881
SH2B1/S125	70.1668	0.226218	6.13272	0.645474
SH2B1/S126	70.1668	0.226218	6.13272	0.645474
TTC15/S19	5.76156	0.226644	2.52646	0.644656
LMO7/S741	0.0449205	0.226737	-4.47648	0.644478
SV2B/T36	2025.27	0.227039	10.9839	0.643899
UBR4/S364	7.78381	0.227162	2.96048	0.643665
KCTD12/S2	0.0824991	0.227162	-3.59948	0.643664
SLC16A1/T466	142.457	0.227216	7.15438	0.64356
MFN2/S455	0.024964	0.227242	-5.324	0.643511
KCNA1/T2	6.13468	0.227336	2.61699	0.643332
NUMB/S244	16.4306	0.227572	4.03831	0.642881
MAP1B/S937	34.6451	0.227616	5.11458	0.642797
SYNJ1/S1123	0.0887671	0.227669	-3.49383	0.642695
TECPR1/S389	20.7016	0.228233	4.37167	0.641621
WDR44/S561	0.126972	0.228565	-2.97742	0.640991
ZFPM2/S94	538.349	0.228861	9.0724	0.640428
EPB41L3/T74	436.358	0.228869	8.76937	0.640414
BRSK1/T535	101.976	0.228931	6.67209	0.640295
ACIN1/T414	0.0785921	0.229105	-3.66947	0.639966
AFAP1/S265	0.112182	0.2292	-3.15609	0.639786
C2CD2L/S374	0.0625741	0.229295	-3.99829	0.639605
GAK/S834	2450.31	0.229306	11.2587	0.639585
ARHGEF2/T695	2175.08	0.229413	11.0869	0.639383
SPTBN2/S2171	0.0163206	0.22946	-5.93716	0.639292
PPP1R2/T89	5.80492	0.22957	2.53728	0.639085
TMEM55A/S18	0.0383861	0.22966	-4.70327	0.638915
BSN/S198	19.7403	0.230369	4.30308	0.637576
NFASC/Y1163	357776	0.230454	18.4487	0.637416
CACNB4/S51	1857.55	0.230495	10.8592	0.637339
RIMS1/S134	525.268	0.230524	9.03691	0.637283
CHL1/S1143	749.227	0.230825	9.54926	0.636718
C9ORF5/S318	85.526	0.231041	6.41829	0.636311
EML4/T889	261.143	0.231072	8.0287	0.636253
EML4/S887	261.143	0.231072	8.0287	0.636253
KIAA1211/S142	0.114794	0.231184	-3.12289	0.636043
MAP2/S285	0.0273272	0.231303	-5.19352	0.635819
EPN2/Y196	135.007	0.231411	7.07689	0.635617
ADD2/T611	68.0843	0.231573	6.08925	0.635312
TMEM55A/Y28	0.168509	0.231618	-2.56911	0.635227
MPP3/T523	1932.22	0.231661	10.916	0.635146
PPP6R1/S759	0.00425341	0.232357	-7.87716	0.633845
AQP4/Y277	63.1059	0.232362	5.9797	0.633836
SAMD4B/S238	0.0422313	0.232368	-4.56554	0.633824
MAP1B/T972	2.74048	0.232551	1.45443	0.633482
IQSEC2/T511	13396.8	0.232923	13.7096	0.632788
VPS13A/S1348	0.00628238	0.232989	-7.31447	0.632665
CDC42EP4/S292	0.0533496	0.233146	-4.22838	0.632372
ATXN2/S849	31.1865	0.233289	4.96285	0.632106
TECPR1/S388	15.1787	0.233608	3.92397	0.631512
ATP2B4/S1126	0.00186639	0.233936	-9.06554	0.630902
BRSK1/T531	0.148723	0.234308	-2.7493	0.630214
PBXIP1/S146	847.488	0.234741	9.72705	0.629412
RAB1/T174	0.0555972	0.235494	-4.16884	0.628021
MAPT/Y334	1473.6	0.235833	10.5251	0.627396
WNK1/S174	0.00613282	0.23584	-7.34923	0.627382
C17ORF28/S593	0.00196374	0.235856	-8.99218	0.627353
CAMK1D/S327	1242.92	0.235977	10.2795	0.627131
GIT1/S419	0.0200163	0.236095	-5.64268	0.626914
MYO18A/S154	11.5187	0.236193	3.5259	0.626733
MAPT/Y711	476.231	0.236285	8.89552	0.626565
SQSTM1/S318	388.43	0.236363	8.60151	0.62642
GIGYF1/S411	5.67652	0.236462	2.50501	0.626239
TBC1D17/S613	0.122567	0.236745	-3.02836	0.625718
MAPT/Y35	275.86	0.23677	8.10779	0.625674
UNC13A/S256	14.6504	0.236818	3.87287	0.625585
SCN2A/T714	0.177164	0.237105	-2.49684	0.625059
PRKCE/S329	0.0344767	0.23734	-4.85823	0.624629
RIC8A/S442	237.703	0.237371	7.89301	0.624572
TRIM28/T599	0.168653	0.237405	-2.56787	0.62451
LRRFIP2/T331	0.170841	0.237438	-2.54927	0.624449
FOXO3/T433	8746.74	0.237524	13.0945	0.624292
MAP1B/T898	10709.5	0.237611	13.3866	0.624134
FAM134C/S26	2.67449	0.237775	1.41927	0.623834
GAPDH/T184	20.0061	0.238016	4.32237	0.623393
RIMS1/S659	227.358	0.238044	7.82882	0.623343
SYNGAP1/S989	4.49729	0.23829	2.16906	0.622894
C9ORF5/S325	73.8162	0.238446	6.20586	0.62261
GAP43/T13	7.73359	0.238452	2.95114	0.6226
RIMS1/S66	36.5808	0.238521	5.19302	0.622474
ANK2/S2534	2.41125	0.23854	1.26978	0.622439
ANKRD13D/T556	257.719	0.238727	8.00965	0.622099
MYCBP2/S292	11.5315	0.239022	3.52751	0.621563
PRKCD/T57	0.00209275	0.239044	-8.90038	0.621521
KIAA284/T461	12079.9	0.239349	13.5603	0.620969
SSH1/S897	0.112195	0.23936	-3.15592	0.620948
CRMP1/S94	2315.16	0.239461	11.1769	0.620766
CADPS/S98	0.096182	0.23956	-3.37809	0.620587
ADD1/T511	10.9079	0.23978	3.4473	0.620187
MAP1B/T1685	4.03636	0.239963	2.01305	0.619855
NAV1/S296	9.01898	0.239971	3.17296	0.619842
HECW2/S6	6.25802	0.239987	2.64571	0.619813
ESYT2/S663	0.129528	0.240129	-2.94867	0.619555
ZNF828/S214	0.137401	0.240261	-2.86354	0.619317
PCLO/S157	234.047	0.240496	7.87066	0.618892
ZRANB2/S12	2578.58	0.240508	11.3324	0.618871
TTC15/S111	4.87188	0.240537	2.28448	0.618817
MPRIP/S22	0.0653912	0.240736	-3.93476	0.618458
SLC6A9/S673	3.1181	0.241086	1.64067	0.617828
SRRM2/T316	9.80641	0.241369	3.29373	0.617318
C11ORF2/S18	28793.8	0.241417	14.8135	0.617232
PRKAR2B/S114	42.0893	0.241426	5.39538	0.617216
CAMK2B/S356	113.149	0.24145	6.82208	0.617172
RIMS1/S1339	63.6255	0.241661	5.99153	0.616794
KIF21A/S854	730.1	0.241665	9.51195	0.616786
JPH3/T465	897.595	0.24168	9.80992	0.61676
SYT17/S67	9.90683	0.241685	3.30842	0.61675
TOM1/S465	0.0146935	0.241836	-6.08867	0.616479
FOXK1/Y31	2063.69	0.242039	11.011	0.616115
MAP1A/S526	47.4768	0.242153	5.56915	0.61591
MAP1A/S125	15.6225	0.242329	3.96555	0.615594
TOM1L2/S16	0.189987	0.242431	-2.39603	0.615411
EPB41L3/T22	13344.4	0.242565	13.7039	0.615172
PEBP1/S13	43.3529	0.242782	5.43806	0.614783
MAP1A/T1653	21.1971	0.24284	4.40579	0.61468
SIK3/S136	66.8141	0.243059	6.06208	0.614288
CAMKV/T46	14.7707	0.243374	3.88466	0.613726
C11ORF2/S13	6.76914	0.244054	2.75897	0.612513
RTN4/S222	87.3024	0.244403	6.44795	0.611893
SNX17/S47	1000.86	0.244452	9.96703	0.611806
ARFGAP1/T135	0.134801	0.244488	-2.8911	0.611743
SIPA1L1/S1639	472.448	0.245049	8.88401	0.610748
EFNB3/S332	0.0319451	0.245397	-4.96826	0.610131
FAM11B/S238	0.107653	0.245759	-3.21555	0.60949
PWP1/S57	4.40351	0.24595	2.13865	0.609153
KIAA1671/S1669	1335.99	0.246051	10.3837	0.608976
ZEB1/S323	0.0573397	0.246069	-4.12432	0.608944
CMTM4/S18	8.08347	0.246459	3.01498	0.608255
HUWE1/S3662	0.248435	0.246557	-2.00906	0.608083
SCN2A/S687	25365.8	0.246561	14.6306	0.608076
RPS6KA2/S226	0.11819	0.246821	-3.08082	0.607618
PRPF4B/Y849	0.189524	0.246978	-2.39955	0.607341
MBD1/S297	0.0478515	0.247129	-4.38529	0.607077
ADAMTSL3/S631	606.813	0.247193	9.24511	0.606965
MAPT/S437	0.201947	0.247536	-2.30795	0.606361
PITPNM1/S28	791.827	0.247595	9.62904	0.606259
GABBR2/T819	37567.8	0.247984	15.1972	0.605577
DPYSL2/T617	5.11031	0.248199	2.35341	0.605201
KIF21A/S853	44.9986	0.248409	5.49181	0.604832
THRAP3/S939	115.466	0.248422	6.85132	0.60481
MYO5A/S1452	3.41298	0.249087	1.77103	0.60365
ADNP/S953	25.6579	0.249182	4.68133	0.603482
G3BP2/S141	203892	0.249239	17.6374	0.603383
WDR7/S168	0.151857	0.249306	-2.71922	0.603267
HSPA8/S2	2.63047	0.249331	1.39532	0.603224
GSK3A/T19	116.714	0.249337	6.86683	0.603214
VAT1L/T393	24.045	0.249806	4.58767	0.602398
FAM125B/T25	0.103434	0.249822	-3.27321	0.602369
OSBPL8/S81	3.87896	0.250025	1.95567	0.602017
CCDC132/S559	40.2432	0.250047	5.33067	0.601978
MAGI1/S759	208.458	0.250098	7.70361	0.601889
MAGI1/T757	208.458	0.250098	7.70361	0.601889
SYNJ2/S1124	0.0962937	0.250203	-3.37642	0.601707
HNRNPUL2/S228	45.2863	0.250234	5.501	0.601653
MAP1B/S1144	13.2548	0.250369	3.72844	0.601419
DNM2/S764	26.2826	0.250403	4.71604	0.60136
NDRG1/S2	0.102325	0.250622	-3.28877	0.600981
KIAA284/S871	3772.98	0.250681	11.8815	0.600878
NCK1/S89	117.728	0.250885	6.87932	0.600526
CRMP1/S651	11.9006	0.251	3.57296	0.600326
ANK2/S2785	328.659	0.251174	8.36045	0.600026
SEMA4C/S76	0.206928	0.251308	-2.2728	0.599793
SRRM1/S769	6.07312	0.251314	2.60244	0.599784
PURA/S3	4009.06	0.251657	11.969	0.59919
PDE4B/S661	1445.08	0.251667	10.4969	0.599174
MARK1/S383	0.16372	0.25191	-2.61069	0.598755
SACS/T4263	2514.53	0.251932	11.2961	0.598717
ANK2/S279	97.4716	0.252108	6.60691	0.598414
CTNNA2/S64	37162.7	0.252135	15.1816	0.598366
RGS12/S134	0.189704	0.252144	-2.39818	0.598351
BSN/S1471	611.333	0.252211	9.25581	0.598236
MAP1B/T939	10.2131	0.252303	3.35235	0.598078
GTPBP1/S25	0.264162	0.252368	-1.92051	0.597966
PPP1R3F/S233	7.37386	0.252436	2.88242	0.597849
AGAP2/S375	12.3879	0.252661	3.63086	0.597462
NOP58/S514	34.2158	0.252777	5.09659	0.597262
AKAP12/S1727	11.6282	0.25281	3.53956	0.597205
STXBP5/S95	23.3459	0.253596	4.5451	0.595857
RPTOR/S877	0.197546	0.253665	-2.33974	0.595739
TTYH3/S496	0.0597218	0.254273	-4.0656	0.5947
SLC12A2/S944	0.054821	0.254573	-4.18913	0.594187
WDR7/S163	0.0299589	0.254689	-5.06087	0.59399
NF1/S2597	0.217485	0.254694	-2.20101	0.593981
MAPT/S56	9.20961	0.254811	3.20314	0.593782
HSP9AA1/S385	97707.4	0.254923	16.5762	0.59359
ANK2/S391	197.683	0.255048	7.62704	0.593378
BRAF/S446	3643.64	0.25513	11.8312	0.593238
GAP43/S166	34.3653	0.255191	5.10288	0.593134
FBXO41/S19	53.4261	0.25531	5.73947	0.592933
BAIAP2/T455	244911	0.25535	17.9019	0.592863
MARCKSL1/S117	18.8158	0.255359	4.23388	0.592849
FAM171A2/S476	6.63744	0.255557	2.73063	0.592513
SRRM1/S773	37.028	0.255884	5.21055	0.591958
PVRL1/S422	0.0416652	0.256482	-4.58501	0.590944
SLAIN2/S315	6.69849	0.256538	2.74384	0.590849
RAB11FIP5/S538	0.120951	0.256583	-3.0475	0.590772
MAP1B/S343	9140.08	0.2566	13.158	0.590743
AP1G1/S235	0.195272	0.256614	-2.35644	0.590719
MAP1A/S527	15.3941	0.256643	3.9443	0.590671
NCAM2/T78	0.0953739	0.256858	-3.39026	0.590307
KIAA1715/S384	5.36148	0.25709	2.42263	0.589914
ANK2/S1825	81.4396	0.257445	6.34766	0.589316
EBAG9/S36	0.0121734	0.257505	-6.36013	0.589215
HK1/S273	238.066	0.257544	7.89522	0.589148
MTMR2/S53	224.942	0.257693	7.81341	0.588898
SV2A/S8	42274.9	0.258142	15.3675	0.588141
FMN2/S266	0.0520489	0.258733	-4.26399	0.587148
GSK3A/S63	3169.51	0.259021	11.63	0.586666
NDRG1/S367	0.0167773	0.259103	-5.89734	0.586528
CAMK2B/S394	8.19666	0.259227	3.03504	0.58632
NES/S68	0.231082	0.259266	-2.11352	0.586255
MGEA5/S364	4.13989	0.259403	2.04959	0.586025
MGRN1/S491	245.369	0.259816	7.93881	0.585334
MGRN1/S492	245.369	0.259816	7.93881	0.585334
GPHN/T199	33.5539	0.259982	5.06841	0.585056
AQP1/S262	23.0156	0.260055	4.52454	0.584934
PCLO/S4362	0.194667	0.260255	-2.36092	0.584601
STMN3/S6	2.75039	0.260363	1.45964	0.584422
ST13/S75	10930.1	0.26037	13.416	0.584408
TLN2/S426	2543.89	0.26045	11.3128	0.584275
UBE2O/T838	0.231413	0.261031	-2.11146	0.583307
MAP1A/S2664	0.0480055	0.261183	-4.38066	0.583055
TTC7B/S22	0.217383	0.261365	-2.20169	0.582753
SLC8A1/S285	545.653	0.261666	9.09184	0.582253
EIF4B/S93	0.0867492	0.261732	-3.52701	0.582143
SNX17/S415	0.129391	0.261765	-2.95019	0.582089
PKN2/T958	0.00423617	0.26182	-7.88303	0.581996
EMD/S143	7423.09	0.26205	12.8578	0.581616
ESYT2/S66	8.179	0.262086	3.03192	0.581556
MAP3K5/S133	6.76594	0.262345	2.75829	0.581127
BNIP3L/S12	62.0276	0.262387	5.95484	0.581057
NRCAM/T1221	3.27118	0.263427	1.70981	0.579339
EPN1/S54	4.13102	0.263682	2.0465	0.578919
ULK2/S779	66.2467	0.263687	6.04978	0.578912
GAPVD1/S81	107.903	0.263874	6.75359	0.578603
BCAR1/S694	3.2139	0.264914	1.68432	0.576895
NFASC/Y1194	331.969	0.265201	8.3749	0.576424
OGFRL1/S381	3943.91	0.265296	11.9454	0.576269
KIAA513/S77	2.66734	0.265503	1.4154	0.575931
ZNF828/S247	362.173	0.265577	8.50054	0.575809
BSN/S1985	0.249915	0.265912	-2.00049	0.575262
LRRC47/S518	554.962	0.266249	9.11624	0.574713
NUMB/S229	499.418	0.266851	8.9641	0.573731
SLC32A1/S96	3.03552	0.266865	1.60194	0.573709
FAM135B/S772	6.15029	0.26725	2.62065	0.573083
RTN4/S182	9.67713	0.267438	3.27458	0.572777
BIN1/S331	0.0328277	0.267538	-4.92894	0.572614
ZNF592/S691	0.00628632	0.267697	-7.31357	0.572356
ESYT2/S665	0.390122	0.267782	-1.358	0.572219
PRKAA2/S344	951.761	0.267808	9.89446	0.572177
AQP4/T289	0.000230263	0.267838	-12.0844	0.572128
SLC25A46/T44	0.148151	0.26799	-2.75486	0.571881
HDAC2/S394	220.193	0.268074	7.78262	0.571745
PRKCG/S328	3895.43	0.268452	11.9276	0.571133
EPB49/S39	3356.87	0.268515	11.7129	0.571031
EPB49/T313	3356.87	0.268515	11.7129	0.571031
CACNB1/S59	2047.63	0.268549	10.9997	0.570976
DMXL2/S473	890.637	0.269141	9.79869	0.57002
PRKCI/S223	849.103	0.269177	9.7298	0.569962
PRKCI/S226	849.103	0.269177	9.7298	0.569962
ABR/S57	145.079	0.269295	7.18069	0.569772
AKAP12/S1328	3.34716	0.269461	1.74294	0.569505
EPRS/S882	84.6726	0.269465	6.40382	0.569497
NRBP1/S29	5054.23	0.269498	12.3033	0.569445
EPB41L1/T686	73.162	0.26952	6.19302	0.56941
HDGFRP2/S24	12481.5	0.269547	13.6075	0.569366
ARFGEF2/S614	53.6145	0.269663	5.74455	0.569179
PVRL1/S435	4.06856	0.269682	2.02452	0.569148
HEBP2/T22	4.62242	0.269722	2.20865	0.569083
MAP1B/S1818	52.8299	0.269918	5.72328	0.568768
GPM6A/S256	3.91745	0.270161	1.96991	0.568378
DPYSL3/S655	0.120368	0.270315	-3.05448	0.568129
DAGLA/S862	9.88354	0.270421	3.30503	0.56796
SPTB/T2121	0.0220652	0.270613	-5.50208	0.567652
WDR44/T16	98.0475	0.270943	6.61541	0.567122
MAP7D1/S552	16.5353	0.270984	4.04748	0.567057
WDR44/S162	10.4811	0.27099	3.38972	0.567047
RIMS1/S218	27.9705	0.271074	4.80583	0.566912
ESYT2/T673	32.8146	0.271107	5.03627	0.56686
SRRM2/T315	18.4869	0.271392	4.20843	0.566403
FARP1/T883	1191.69	0.272266	10.2188	0.565007
RTN1/S327	1171.12	0.272311	10.1937	0.564935
PTPRK/T855	3006	0.272322	11.5536	0.564917
MATR3/T741	7356.84	0.27239	12.8449	0.564809
MAPK1/Y187	38.8321	0.272396	5.27918	0.5648
MCTP1/S152	2.83939	0.272404	1.50558	0.564786
C16ORF74/T44	0.0392105	0.272405	-4.67261	0.564785
EPB41L1/T3	0.173283	0.273001	-2.5288	0.563836
MAP1A/S1326	4.74436	0.273086	2.24621	0.5637
SASH1/S839	669.026	0.273112	9.38592	0.563659
FMN2/T269	27.5723	0.273122	4.78515	0.563644
SGIP1/T339	3.87752	0.273477	1.95513	0.56308
SCN2A/T197	0.223074	0.273561	-2.1644	0.562945
PITPNM1/S326	0.00647687	0.274043	-7.27049	0.562181
RANBP3/S1	1383.95	0.274054	10.4346	0.562165
AKT1/S124	6.41887	0.274066	2.68232	0.562146
KCNH1/S978	67.0134	0.274207	6.06638	0.561921
MYL12B/S2	0.0111614	0.274276	-6.48534	0.561812
SLC7A8/S24	0.0909074	0.274374	-3.45946	0.561658
PRCC/S157	3619.36	0.274551	11.8215	0.561377
DLG2/S17	54.2666	0.274676	5.76199	0.561179
RALBP1/S48	605.876	0.274937	9.24288	0.560767
CTPS2/S568	100.482	0.275035	6.65079	0.560613
MARCKSL1/S116	33.7299	0.275049	5.07596	0.56059
CAMK2G/S356	4.58109	0.275227	2.19569	0.560309
PURA/S28	14.2335	0.275387	3.83121	0.560057
EPB41L1/S685	520.49	0.275504	9.02373	0.559872
SYT17/S66	5.29712	0.275541	2.40521	0.559815
PURA/S182	0.122256	0.275591	-3.03203	0.559734
GPRIN1/S87	4.06882	0.276307	2.02461	0.558608
WDR7/T167	50.6622	0.276307	5.66284	0.558607
HDGFRP2/S234	37483.6	0.276324	15.194	0.558581
C9ORF86/S597	130.456	0.276427	7.02742	0.55842
ANK2/T3913	67.3316	0.276852	6.07321	0.557752
RBM17/S222	0.138694	0.276967	-2.85002	0.557571
NTRK3/S479	441.978	0.277126	8.78783	0.557323
RBM12B/S98	40.0888	0.277146	5.32513	0.557291
TFIP11/S21	3175.76	0.277684	11.6329	0.556449
SPIRE1/S464	12331.4	0.277777	13.5901	0.556304
SPIRE1/S465	12331.4	0.277777	13.5901	0.556304
MAP1B/T897	17669.5	0.277831	14.109	0.55622
MAP1A/S1198	1804.59	0.277853	10.8175	0.556184
TMEM169/S15	0.215457	0.278028	-2.21453	0.555911
TPRG1L/T4	0.110043	0.278051	-3.18387	0.555876
WNK2/T1265	335.678	0.278413	8.39093	0.55531
RTN1/T3	4.06232	0.27868	2.0223	0.554894
MACF1/S474	0.276547	0.278861	-1.8544	0.554613
ENO2/S373	0.0183871	0.279123	-5.76516	0.554205
CDS2/S21	3.45352	0.279262	1.78807	0.553988
PDE4D/S715	16.718	0.279283	4.06333	0.553955
PEBP1/S9	82.5041	0.279412	6.36639	0.553755
C12ORF5/S154	6.45719	0.279444	2.69091	0.553706
GRWD1/S119	288.412	0.279474	8.17199	0.553658
GRWD1/S122	288.412	0.279474	8.17199	0.553658
PCNXL3/S1881	199.859	0.27948	7.64284	0.55365
EPB41L1/S672	15.5317	0.279561	3.95714	0.553523
NDRG2/S341	7.21608	0.279593	2.85122	0.553473
GIT1/T61	0.289512	0.279677	-1.7883	0.553344
PCLO/T1825	75.6521	0.279943	6.24131	0.55293
TPRG1L/S7	0.00978048	0.280113	-6.67588	0.552667
DCAF5/S648	0.0518285	0.280371	-4.27011	0.552266
EPS15/S17	94.5732	0.280477	6.56336	0.552103
YTHDC1/S417	90.5563	0.280653	6.50074	0.551831
C9ORF5/S332	0.145948	0.281062	-2.77647	0.551197
SPTBN1/S216	1597.42	0.281305	10.6415	0.550822
DPYSL2/S647	0.00305724	0.281578	-8.35355	0.550401
FRMD4A/S131	3612.42	0.281586	11.8188	0.550389
ULK2/S78	0.283906	0.281623	-1.81651	0.550332
SNX4/S22	15.4115	0.281626	3.94594	0.550327
MAP2/T162	0.266878	0.281656	-1.90575	0.550281
DLGAP1/T59	0.216262	0.281666	-2.20915	0.550265
MTMR2/S43	213.869	0.281844	7.74059	0.549992
SYT12/T13	0.0104351	0.282064	-6.58241	0.549652
ST13/S79	60888	0.282243	15.8939	0.549376
NEFM/S545	18566.4	0.282552	14.1804	0.548901
ANK2/T1828	31.864	0.282619	4.99385	0.548799
GJA1/S365	0.151157	0.282772	-2.72588	0.548564
MAP2/S1353	0.00236848	0.282808	-8.72182	0.548508
FAM169A/S376	21434.1	0.283024	14.3876	0.548177
NLGN2/S72	0.274167	0.283474	-1.86687	0.547487
GIT2/S418	9.06765	0.283541	3.18073	0.547383
ANK2/S245	0.0627338	0.283734	-3.99461	0.547089
BSN/S851	4.34089	0.283862	2.11799	0.546892
PTEN/T382	29.0078	0.284134	4.85837	0.546477
ESYT2/S671	40.7907	0.284805	5.35017	0.545453
RIMS1/T224	0.0391194	0.284951	-4.67597	0.54523
PBXIP1/S148	86.486	0.285005	6.4344	0.545148
NDRG3/T348	1541.62	0.285092	10.5902	0.545016
YTHDC1/S416	40.9127	0.285346	5.35448	0.544628
YTHDC1/S419	40.9127	0.285346	5.35448	0.544628
CAMK2B/S331	5.21592	0.28553	2.38292	0.544348
LRRC7/T831	5290.93	0.285687	12.3693	0.54411
RAB11A/S19	11.3442	0.285695	3.50389	0.544097
PRKAR2A/S8	14379.7	0.285818	13.8118	0.54391
PRKAR2A/S78	22378.4	0.285942	14.4498	0.543721
MYO16/S398	309.618	0.285965	8.27434	0.543688
SRCIN1/T637	0.268925	0.286367	-1.89473	0.543077
ADD2/S592	18.1137	0.286371	4.17901	0.54307
SIPA1L1/S165	54.3094	0.286446	5.76313	0.542958
MACF1/S35	4.64307	0.286616	2.21508	0.5427
OXSR1/S339	5860.39	0.286928	12.5168	0.542228
AKAP12/S64	24.6597	0.286947	4.62408	0.542198
MARCKS/T12	23.7625	0.287096	4.57061	0.541973
CEP17/T51	20.2171	0.287206	4.33751	0.541806
TACC1/S591	3912.54	0.287232	11.9339	0.541766
DMXL2/S588	0.0180825	0.287253	-5.78926	0.541736
EPN1/S55	264.881	0.28745	8.0492	0.541437
MFSD4/S259	0.260241	0.28753	-1.94208	0.541317
ANK3/S1979	211.881	0.28764	7.72711	0.54115
CHL1/S1155	6.00533	0.287705	2.58624	0.541052
MYO18A/S145	1512.14	0.287713	10.5624	0.54104
PCLO/S467	59.4559	0.287788	5.89375	0.540928
SLC6A17/S14	0.335086	0.287945	-1.57739	0.54069
SPTBN4/S1752	0.0128692	0.288284	-6.27994	0.54018
CMTM4/T17	302.642	0.288415	8.24147	0.539982
DVL1/S575	811.525	0.288517	9.66449	0.539828
PRKCD/S56	147.383	0.288727	7.20343	0.539513
PANK4/S393	238.328	0.289108	7.89681	0.53894
MAP1B/S14	11.7991	0.289176	3.56061	0.538838
RAP1GAP/T586	0.252748	0.289407	-1.98423	0.538492
RIMBP2/S712	85.111	0.28943	6.41127	0.538457
SGIP1/S346	2.78391	0.289508	1.47711	0.53834
SV2B/S25	1738.14	0.28951	10.7633	0.538337
NEDD4L/T218	83.9643	0.289728	6.3917	0.53801
NEDD4L/T219	83.9643	0.289728	6.3917	0.53801
CCNL1/S335	4751.26	0.289833	12.2141	0.537852
CAP2/T37	44.1459	0.289895	5.46421	0.53776
ULK1/S758	0.0199221	0.290039	-5.64949	0.537543
AKAP12/S645	36.8479	0.290187	5.20351	0.537323
ABCF1/S15	3.05544	0.290315	1.61138	0.537131
SPTBN1/S211	98.8645	0.290333	6.62738	0.537103
DMXL2/S434	3519.08	0.290997	11.781	0.536111
SPTBN1/S212	0.245534	0.291329	-2.026	0.535616
CRKL/Y15	14.0261	0.291353	3.81004	0.535581
MAST1/T1431	0.0298294	0.291498	-5.06712	0.535364
KIAA1543/S615	21.8611	0.291773	4.45029	0.534955
EPB41L3/T697	3842.05	0.292057	11.9077	0.534532
PITPNM1/S373	0.0433503	0.29216	-4.52781	0.53438
EPS15/S814	0.0518153	0.292279	-4.27048	0.534202
ATP1A3/T677	2.5969	0.292415	1.37679	0.534
KIAA513/S73	4.45012	0.292521	2.15384	0.533842
KIF21A/S1271	26.4082	0.292664	4.72291	0.53363
NFIA/S325	539.532	0.292709	9.07557	0.533563
KIF2A/S573	16.9264	0.292834	4.0812	0.533378
LIMCH1/S12	0.0346141	0.292875	-4.8525	0.533318
GRIN2B/S882	0.00984483	0.292906	-6.66642	0.533272
ABLIM3/S28	22.4989	0.293	4.49178	0.533133
UTRN/S295	6.66145	0.293094	2.73584	0.532992
CCNYL1/T55	0.265777	0.293248	-1.91171	0.532765
MACF1/T3629	0.276819	0.294121	-1.85299	0.531474
VAMP2/T4	0.207859	0.294209	-2.26632	0.531343
COPB2/T861	0.241057	0.294224	-2.05255	0.531322
PRUNE2/S1264	0.057249	0.294304	-4.1266	0.531203
KCTD16/S13	672.666	0.294339	9.39375	0.531152
OTUD7B/S464	128.791	0.294416	7.00889	0.531038
LARP1/S77	0.275635	0.294488	-1.85917	0.530932
ESYT2/T725	0.00818079	0.294583	-6.93354	0.530792
AHNAK/S5841	163.63	0.294633	7.35429	0.530719
MARCKSL1/T178	226.524	0.294689	7.82352	0.530637
NPM1/S7	0.0192256	0.29478	-5.70083	0.530502
AAK1/S21	0.0362292	0.29485	-4.7867	0.530399
MATR3/S766	209.345	0.294899	7.70974	0.530327
TSC1/S539	0.0431623	0.294925	-4.53408	0.530288
NFIA/S345	0.185658	0.295151	-2.42928	0.529956
REPS1/S12	0.296147	0.295268	-1.75561	0.529783
ANK2/T393	0.0345317	0.295364	-4.85594	0.529643
FAM82A2/S212	2.9315	0.295376	1.55164	0.529625
CCDC88A/S233	207.554	0.295473	7.69734	0.529482
RTN1/S33	432654	0.295477	18.7229	0.529476
STX4/S117	3.49643	0.295624	1.80588	0.52926
KIAA1429/S133	2.96712	0.295725	1.56906	0.529112
ZEB2/S353	0.00183269	0.296043	-9.09182	0.528646
MAP2/S654	9.2654	0.296394	3.21185	0.52813
CALY/S57	3.63083	0.296921	1.8603	0.52736
NEFM/S553	183.128	0.296947	7.51671	0.527322
RANBP2/S29	10966.8	0.297184	13.4209	0.526974
NUMB/T235	656.399	0.297287	9.35843	0.526824
C11ORF41/S1476	0.205729	0.297352	-2.28118	0.52673
SIPA1L1/S1645	8.68804	0.298199	3.11903	0.525494
KCNIP4/S49	6.87712	0.298207	2.7818	0.525483
CADM4/T357	0.0367799	0.298874	-4.76494	0.524511
GSK3A/S2	6.81817	0.299155	2.76938	0.524103
SHARPIN/S131	0.19866	0.29941	-2.33163	0.523734
NLGN2/S713	0.118026	0.299717	-3.08282	0.523288
GATAD2A/S1	6.78784	0.299977	2.76295	0.522913
DBN1/S337	4.82868	0.300054	2.27163	0.5228
TTC7B/S629	57784.1	0.300141	15.8184	0.522674
C11ORF2/S	765.593	0.300262	9.58043	0.522499
GABBR2/Y93	457.459	0.300424	8.8375	0.522265
DMWD/S397	5.65801	0.300766	2.50029	0.521771
PCLO/Y1859	1400.38	0.300841	10.4516	0.521663
AGAP2/S373	1608.24	0.300936	10.6513	0.521526
SYNGAP1/Y16	6.61171	0.300989	2.72502	0.521449
GAP43/S187	27.8199	0.301107	4.79805	0.521279
MAP2/S736	34.235	0.301579	5.0974	0.520599
STRN/T143	1039.28	0.301776	10.0214	0.520316
STRN/S134	1036.96	0.301776	10.0181	0.520315
RIMS1/S54	0.189243	0.301825	-2.40169	0.520244
PCIF1/S144	374.538	0.301908	8.54897	0.520125
STRN/S137	557.412	0.302074	9.1226	0.519887
ILF3/S482	3.2453	0.302261	1.69835	0.519618
RBM12B/T1	13.567	0.302261	3.76203	0.519618
MAP2/T1154	225.409	0.302452	7.8164	0.519343
MAP1A/S612	709.467	0.303318	9.47059	0.518101
TIAM1/S939	514.503	0.304138	9.00703	0.516929
GSK3A/S64	39042.3	0.304155	15.2528	0.516905
MAP2/S1139	3464.03	0.304214	11.7582	0.516821
NF1/S261	0.0376889	0.304356	-4.72972	0.516618
MAP1B/S1396	19.8044	0.304442	4.30775	0.516495
PIK3R2/S262	0.0514812	0.304521	-4.27981	0.516383
GAP43/S189	5214.69	0.304974	12.3484	0.515736
SYNGAP1/S99	115.055	0.305145	6.84618	0.515493
VDAC1/S24	3.03842	0.305311	1.60332	0.515258
LRFN1/S642	938.268	0.305741	9.87386	0.514647
NFASC/S1231	27175.8	0.305863	14.73	0.514473
ABLIM2/S35	13.4981	0.305952	3.75469	0.514347
SRCIN1/S496	0.278824	0.306065	-1.84257	0.514187
HSPC159/S24	6.96917	0.306241	2.80099	0.513936
CAMK2A/T334	175.762	0.306277	7.45748	0.513886
FOXK1/S213	0.15211	0.306785	-2.71681	0.513166
SNTB1/T214	44.7033	0.306958	5.48231	0.51292
SLK/T193	611.828	0.306968	9.25698	0.512907
PRKCE/S337	0.0645309	0.306995	-3.95387	0.512869
SASH1/S9	0.00913601	0.307134	-6.77422	0.512671
PIP4K2B/Y32	4053.83	0.307279	11.9851	0.512467
KIAA93/S284	11.1355	0.307323	3.47709	0.512404
MATR3/S747	6848.64	0.307541	12.7416	0.512097
MATR3/S748	6848.64	0.307541	12.7416	0.512097
ANK2/S1754	12872.3	0.307607	13.652	0.512004
CCDC92/S183	0.00897484	0.307735	-6.7999	0.511823
AKAP12/S644	10.2199	0.307772	3.35331	0.511771
ANK2/S3839	1701.98	0.307791	10.733	0.511745
NDRG2/T2	0.118282	0.307793	-3.07969	0.511741
RIN1/S7	2.71688	0.307883	1.44195	0.511614
TPRG1L/S1	0.087036	0.308092	-3.52224	0.51132
ADAM22/T858	4374.77	0.308263	12.095	0.511079
PRKAR2B/S83	74062.7	0.308462	16.1765	0.510798
PRKAR2B/S85	2972.01	0.308579	11.5372	0.510634
RIMBP2/S832	1692.65	0.308654	10.7251	0.510528
NRBP1/S49	12.6179	0.308726	3.6574	0.510427
PITPNM3/S298	64.4861	0.308849	6.01092	0.510253
UBR4/S362	17.9964	0.308924	4.16964	0.510148
UHRF1BP1L/S414	0.200642	0.308981	-2.3173	0.510069
MTMR7/S612	917.99	0.309306	9.84233	0.509612
MTMR7/S613	917.99	0.309306	9.84233	0.509612
ATG9A/Y15	215.436	0.309392	7.75112	0.509491
BRSK1/S527	53.4964	0.309431	5.74137	0.509437
CAMK2B/T347	26.8492	0.309445	4.74681	0.509417
SCG3/S362	1073.51	0.309498	10.0681	0.509342
LRFN1/S649	86.8863	0.309521	6.44106	0.50931
SNTB1/S219	0.148955	0.309527	-2.74705	0.509302
ARHGEF2/S149	1251.87	0.309598	10.2899	0.509202
TSC1/S538	751.109	0.309713	9.55288	0.509041
RLTPR/S1268	0.076018	0.309806	-3.71752	0.50891
ARHGAP21/S221	7.57319	0.310301	2.9209	0.508217
TRIM2/Y364	1365.4	0.310694	10.4151	0.507668
VAMP2/S2	0.261684	0.31083	-1.9341	0.507477
ANK2/S2227	233.966	0.311282	7.87016	0.506846
CHMP7/S232	0.172876	0.311429	-2.53219	0.50664
RASAL2/S164	0.0638132	0.311984	-3.97	0.505868
CNKSR2/S53	8.1518	0.312137	3.02712	0.505655
AKAP12/S371	0.206172	0.31216	-2.27808	0.505623
MARK2/T28	0.327425	0.31223	-1.61076	0.505525
SPTBN1/S2314	419.896	0.312277	8.71389	0.505459
SRGAP3/S837	2.87233	0.312384	1.52222	0.505311
NPDC1/S32	0.337939	0.312419	-1.56517	0.505263
IQSEC2/T227	58.2577	0.31318	5.86438	0.504206
HTATSF1/S676	278.307	0.313386	8.12053	0.50392
CAMKV/T398	421.02	0.313537	8.71774	0.503711
HERC1/T271	21.1576	0.313716	4.4031	0.503464
HDGFRP2/S236	34726.3	0.313892	15.0837	0.50322
LRCH1/S536	0.051989	0.314067	-4.26565	0.502978
ZC3HC1/S53	164.474	0.314249	7.36172	0.502726
ANK2/S225	3.37305	0.314785	1.75405	0.501987
SYN1/S438	0.117616	0.315005	-3.08784	0.501682
NEO1/S1178	0.0826761	0.315332	-3.59639	0.501232
KIAA284/S86	3696.8	0.315358	11.8521	0.501196
KIAA284/S862	3696.8	0.315358	11.8521	0.501196
FMN2/S747	0.324583	0.315486	-1.62334	0.50102
NDRG2/S339	83.6582	0.315579	6.38644	0.500892
IQSEC2/S58	1410.49	0.316042	10.462	0.500255
IQSEC2/S59	1410.49	0.316042	10.462	0.500255
IQSEC2/S512	1410.49	0.316042	10.462	0.500255
IQSEC2/S514	1410.49	0.316042	10.462	0.500255
TNS1/S338	0.223167	0.316185	-2.1638	0.500059
SRP72/T633	0.00693236	0.316213	-7.17244	0.500021
DCLK1/S422	39.7536	0.316777	5.31301	0.499246
ATP2B1/S17	0.000511175	0.316853	-10.9339	0.499142
PAK1/T185	578.243	0.317033	9.17553	0.498896
CD44/S76	0.245031	0.317156	-2.02897	0.498728
KIAA1967/S678	0.0860305	0.317181	-3.53901	0.498693
SLC4A4/S126	182.678	0.317205	7.51316	0.49866
SPTBN1/S2316	61.0982	0.317391	5.93306	0.498405
RAD23A/S128	7.2501	0.317442	2.858	0.498336
RGS7BP/S181	7785.12	0.317497	12.9265	0.49826
RGS7BP/S182	7785.12	0.317497	12.9265	0.49826
RGS7BP/S183	7785.12	0.317497	12.9265	0.49826
RGS7BP/S188	7785.12	0.317497	12.9265	0.49826
SUGP2/T275	12.0847	0.317565	3.59511	0.498167
ANKS1B/T969	0.197725	0.317826	-2.33843	0.497811
AQP1/S247	4.95168	0.317895	2.30792	0.497717
HUWE1/T366	0.343851	0.317945	-1.54015	0.497648
RGS12/S1294	17.8253	0.318003	4.15586	0.497569
MAP1A/S1	2.81328	0.318012	1.49225	0.497556
C9ORF5/S32	62.4604	0.318041	5.96487	0.497517
LMO7/S582	0.136184	0.318348	-2.87637	0.497099
ANK2/S3792	131.919	0.318349	7.04351	0.497096
ANK2/S177	131.421	0.31836	7.03805	0.497082
CACNB1/S68	5.50917	0.31838	2.46183	0.497055
THRAP3/S928	28.7503	0.318837	4.84551	0.496432
PRCC/S159	3354.12	0.318941	11.7117	0.49629
EMD/S49	0.249404	0.318946	-2.00344	0.496282
ATG9A/S18	0.261189	0.318951	-1.93684	0.496276
CCDC132/S15	0.0528413	0.318962	-4.24219	0.496261
C17ORF28/S653	0.0625235	0.319046	-3.99946	0.496147
FAM171A2/S792	12841.2	0.319319	13.6485	0.495776
HNRNPUL2/T165	30.0146	0.31973	4.90759	0.495216
BSN/S1982	914.077	0.319752	9.83617	0.495187
MPRIP/S365	0.00480688	0.319957	-7.70068	0.494909
ARVCF/S887	3.55753	0.320293	1.83087	0.494452
GRM5/S1143	0.0213443	0.320463	-5.55	0.494222
TNS1/S858	3.7272	0.320755	1.89809	0.493826
ANK2/Y1822	21.0261	0.320886	4.39411	0.493649
KCND2/S546	183.333	0.321116	7.51832	0.493338
SRRM2/S377	1.84664	0.321192	0.884903	0.493235
NUMB/S247	187.207	0.321255	7.54849	0.49315
PCLO/S1873	19.3912	0.321329	4.27733	0.49305
DCLK1/S37	0.193136	0.321576	-2.37231	0.492716
NPM1/S125	51.7751	0.322078	5.69419	0.492038
MPHOSPH8/S51	192.538	0.322189	7.589	0.49189
SERBP1/S33	3.73266	0.322312	1.9002	0.491723
ATP8A1/S443	1954.39	0.322465	10.9325	0.491518
G3BP2/Y133	15496	0.322658	13.9196	0.491258
RANBP3/S11	21.4333	0.322673	4.42179	0.491237
SPHK2/S15	2.28922	0.322883	1.19485	0.490955
GAK/Y764	1290.36	0.323304	10.3336	0.490389
SLAIN2/T313	1921.88	0.323816	10.9083	0.489702
CTNNA1/S655	11.5236	0.323889	3.52652	0.489603
MAGI1/S761	951.371	0.324161	9.89386	0.489239
MAGI1/S763	951.371	0.324161	9.89386	0.489239
PITPNM3/S19	9.2609	0.324386	3.21115	0.488937
KBTBD11/S51	0.247257	0.324425	-2.01592	0.488886
ANK2/T3844	69.0324	0.324856	6.1092	0.488309
ANK2/T1759	68.1671	0.324925	6.091	0.488217
SV2B/Y46	262.023	0.324938	8.03355	0.488199
RASGRF2/S848	29.5984	0.325136	4.88745	0.487935
PSIP1/S271	6419.15	0.325196	12.6482	0.487855
SHARPIN/S129	10.3943	0.325402	3.37772	0.487579
OXR1/S362	7.0337	0.32567	2.81428	0.487222
BSN/S114	5.19407	0.326011	2.37686	0.486767
NUCKS1/S19	153.864	0.326145	7.26552	0.48659
SCN2A/Y688	11.2024	0.326292	3.48574	0.486393
WDR47/S381	3.44053	0.326338	1.78263	0.486332
ALKBH5/S64	4.55539	0.32645	2.18757	0.486183
DLGAP4/T436	99.1941	0.326861	6.63218	0.485637
TJP1/Y132	4.07302	0.326945	2.0261	0.485525
AKAP12/T1167	698.428	0.327164	9.44797	0.485234
FNBP1L/S488	12.6612	0.327289	3.66234	0.485069
SYN2/T421	0.355913	0.32741	-1.4904	0.484908
ADD1/S64	0.233316	0.327637	-2.09964	0.484608
RAP1GAP/S541	108.125	0.327674	6.75655	0.484558
NRBP2/S22	94.8576	0.327824	6.56769	0.484359
MAP1B/S1438	24.127	0.327915	4.59258	0.484239
IQSEC2/T244	120.644	0.327925	6.91461	0.484226
APBA1/S242	121.587	0.328151	6.92584	0.483927
SLC7A8/S29	7.70174	0.32816	2.94518	0.483915
TCOF1/S1111	0.0336695	0.328252	-4.89241	0.483792
NUMB/T246	815.82	0.328636	9.67211	0.483285
RASGRF2/S798	3.20907	0.329	1.68215	0.482804
EIF3B/S83	98.8541	0.329185	6.62723	0.48256
TTC15/T17	16.7024	0.329492	4.06199	0.482155
RAP1GAP/S579	67.1821	0.329771	6.07	0.481788
DNAJC5/T	22.8963	0.329818	4.51704	0.481725
C9ORF5/S322	48.8802	0.329886	5.61118	0.481636
MAP1B/T1879	1402	0.329935	10.4533	0.481572
MAP2/S653	5.22084	0.329985	2.38428	0.481506
MAP2/S1591	25.6322	0.330092	4.67989	0.481365
EIF3B/S81	77.0101	0.330253	6.26698	0.481153
SLC25A46/T71	15.743	0.33036	3.97664	0.481013
SNX5/S22	2.27028	0.330689	1.18287	0.48058
EPB41L1/S43	37.7017	0.330707	5.23656	0.480557
KIAA1671/S1673	3269.91	0.330751	11.675	0.480498
KIAA1671/S1675	3269.91	0.330751	11.675	0.480498
TECPR1/S384	14.5422	0.330981	3.86217	0.480197
SIRT2/T365	176.798	0.331006	7.46596	0.480164
PITPNM1/T287	693.537	0.331116	9.43783	0.480019
KCNA4/Y142	11.7287	0.331323	3.55197	0.479748
SLK/S189	0.347663	0.33136	-1.52424	0.4797
MAP1B/T34	1176.94	0.331473	10.2008	0.479551
SND1/S426	2.77038	0.331704	1.47008	0.479249
IQSEC1/S375	218.885	0.331739	7.77403	0.479204
DENND4A/T162	0.0178201	0.331775	-5.81035	0.479157
FBXO41/S421	12800.3	0.332248	13.6439	0.478537
DDHD2/T387	919.082	0.332442	9.84405	0.478284
FAM135B/S778	48.6337	0.332567	5.60389	0.47812
ANK2/S2791	2622.02	0.33265	11.3565	0.478013
NAP1L4/S125	556881	0.333159	19.087	0.477348
PGRMC1/S181	74.8142	0.333333	6.22524	0.477122
GAPVD1/T762	0.0817383	0.333345	-3.61284	0.477106
PPM1J/S45	0.282818	0.333382	-1.82205	0.477058
MAP1A/S1146	28.4032	0.333466	4.82798	0.476949
C9ORF5/S324	25.1595	0.333714	4.65303	0.476626
ADD2/T5	9.22605	0.333737	3.20571	0.476596
MKL1/S113	1501.08	0.333899	10.5518	0.476385
KIAA1522/S732	4.93416	0.334286	2.30281	0.475882
RPS6KA3/T231	0.121321	0.334589	-3.0431	0.475488
ADD2/S73	3.14644	0.334596	1.65372	0.47548
MINK1/S324	575.418	0.334624	9.16847	0.475442
GPR158/S694	0.0190675	0.334805	-5.71274	0.475209
CHERP/S822	80.1098	0.335071	6.32391	0.474863
CNKSR2/S687	9.0315	0.335543	3.17496	0.474252
C9ORF5/S327	0.0934385	0.335617	-3.41984	0.474156
MAP1A/S899	6646.99	0.335621	12.6985	0.474151
USO1/S942	80.1265	0.335868	6.32421	0.473831
OXR1/S338	769.488	0.335883	9.58776	0.473812
SETD7/S34	2.24888	0.335906	1.1692	0.473783
PTPN11/S558	0.0566578	0.336064	-4.14158	0.473578
MATR3/T758	54.063	0.336336	5.75657	0.473226
OXSR1/T331	2380.74	0.336593	11.2172	0.472895
SPIRE1/S735	112.625	0.337029	6.81539	0.472333
WDR44/S568	554.445	0.337195	9.1149	0.472118
PALM2-AKAP2/S226	0.0893604	0.337406	-3.48422	0.471847
SPIRE1/S48	0.00392684	0.337842	-7.99241	0.471287
PITPNC1/S27	0.0992414	0.337845	-3.33291	0.471283
PALM/S64	2772.19	0.338004	11.4368	0.471078
RHBDF1/S51	19.4422	0.338017	4.28112	0.471061
SLC7A8/S21	0.325472	0.338259	-1.6194	0.470751
GSK3B/T45	0.10243	0.338555	-3.28729	0.470371
TRIM24/S128	813.914	0.338567	9.66873	0.470356
APBA1/S46	9367.8	0.338654	13.1935	0.470244
ZBTB7A/S526	0.0274168	0.338724	-5.1888	0.470154
NOS3/S114	0.0118242	0.338892	-6.40211	0.469939
PRRC2A/S342	6330.35	0.338907	12.6281	0.469919
CDC42BPB/S169	0.355102	0.338941	-1.49369	0.469876
TBC1D17/S64	187.269	0.338959	7.54897	0.469853
ARFGEF2/S349	0.142095	0.339359	-2.81508	0.46934
MCOLN1/T34	0.35158	0.33938	-1.50808	0.469314
DCTN2/T23	0.128319	0.339621	-2.96219	0.469006
MAP1A/S123	0.229296	0.339717	-2.12472	0.468882
MAPT/S34	514.12	0.339804	9.00596	0.468772
MAPT/S311	508.463	0.339812	8.99	0.468761
MAPT/S717	508.097	0.339812	8.98896	0.468761
MAPT/S342	506.812	0.339816	8.98531	0.468757
HSPH1/T53	16.5087	0.340018	4.04515	0.468499
ATP8A1/Y44	663.927	0.340321	9.37488	0.468112
NUMBL/S27	36.69	0.340361	5.19732	0.468061
TNS1/S731	4.3072	0.340467	2.10675	0.467924
DLGAP4/T972	21.697	0.340502	4.43942	0.46788
REPS1/S513	0.123656	0.340548	-3.0156	0.467822
RTN4/S222	1043.26	0.34074	10.0269	0.467577
CAMKV/T411	0.135266	0.340883	-2.88613	0.467395
AKAP12/S1169	30.7748	0.340988	4.94368	0.46726
KIAA284/S884	9105.3	0.341064	13.1525	0.467164
PDE4D/S717	4684.85	0.341184	12.1938	0.467012
ANK2/S1733	83.5611	0.341228	6.38476	0.466955
PITPNM1/S319	0.084842	0.341357	-3.55908	0.466792
THOC5/S314	9574.94	0.341581	13.225	0.466506
NBEA/S19	146.132	0.341641	7.19113	0.46643
ADD2/T585	14.8846	0.341734	3.89575	0.466312
MAP1B/S995	31505.7	0.34188	14.9433	0.466127
BSN/S18	6.67887	0.341944	2.7396	0.466045
FOXO3/S432	510.578	0.342863	8.99599	0.464879
MAP2/S738	0.0575289	0.342936	-4.11957	0.464787
ADAM22/S869	29.0579	0.34313	4.86086	0.464541
GAPVD1/S761	0.171983	0.343226	-2.53967	0.46442
AVL9/Y315	2.26558	0.343578	1.17988	0.463974
TRIM2/S37	858.133	0.343876	9.74506	0.463598
KIAA232/T88	396.361	0.343998	8.63067	0.463444
KIAA232/T87	396.361	0.343998	8.63067	0.463444
CEP17/T53	11.6398	0.34406	3.541	0.463366
RAB11A/S192	0.262554	0.344069	-1.92932	0.463354
NTRK3/S472	57.5009	0.34414	5.84551	0.463264
C2ORF55/T338	3844.35	0.344299	11.9085	0.463064
KIAA1671/S1671	27.5696	0.34432	4.78501	0.463038
MAPT/T345	323.304	0.34433	8.33675	0.463025
TNPO2/S355	1835.47	0.344399	10.8419	0.462938
NOS1AP/T439	461.192	0.344711	8.84922	0.462544
REPS1/S539	0.124339	0.344905	-3.00765	0.4623
LRRFIP2/S332	0.405547	0.344929	-1.30206	0.46227
MAP1A/S1654	4.26007	0.34525	2.09088	0.461867
SNRK/S259	1358.65	0.345777	10.408	0.461203
SCN3A/T1157	3.60569	0.346016	1.85027	0.460903
CTNND2/S141	0.0360452	0.346146	-4.79405	0.46074
FNBP1/S517	3321.25	0.346146	11.6975	0.46074
PDS5B/S1182	5.12953	0.346331	2.35883	0.460509
MAP1A/S181	0.0640203	0.346763	-3.96533	0.459967
TECPR2/S418	3.41515	0.346839	1.77195	0.459872
MYST2/T128	772.834	0.346908	9.59401	0.459785
MICAL3/T1252	3533.45	0.346937	11.7869	0.459749
BCKDHA/S347	0.0308916	0.346997	-5.01664	0.459675
NASP/T49	3602.78	0.347201	11.8149	0.459418
LRRC47/T522	223.933	0.347282	7.80692	0.459317
REPS1/S448	342.951	0.347387	8.42186	0.459186
GORASP1/T216	0.354241	0.347506	-1.4972	0.459038
PURG/S156	19.5532	0.347853	4.28933	0.458604
CAMKV/T435	2.40901	0.34828	1.26844	0.458072
ACIN1/S434	28.1114	0.34839	4.81308	0.457934
MACF1/S363	11.4041	0.34895	3.51148	0.457236
BRAF/S447	0.288407	0.348976	-1.79382	0.457204
MAPK8IP3/S1191	0.257367	0.348992	-1.9581	0.457185
MPRIP/S217	20.7186	0.349164	4.37285	0.456971
RAPGEF2/S1116	0.097827	0.349194	-3.35362	0.456933
FBXO41/S411	622.3	0.349286	9.28147	0.456819
RANBP2/S285	0.210673	0.349465	-2.24692	0.456596
PLCL1/T556	97.5933	0.349621	6.60871	0.456402
PTK2B/S396	13.2264	0.349708	3.72535	0.456294
CAMK2B/S355	248.592	0.349724	7.95764	0.456275
EPN2/S195	15411.2	0.349724	13.9117	0.456275
NEDD4L/Y485	16.5306	0.349749	4.04707	0.456243
KCNA4/T154	51.8774	0.349776	5.69703	0.45621
RTN4/S86	54188.9	0.349795	15.7257	0.456187
NRBP1/T35	8.85235	0.349886	3.14606	0.456073
NCKIPSD/S147	0.0775934	0.350205	-3.68792	0.455677
TNRC18/S133	1082.95	0.350301	10.0807	0.455559
TNRC18/S138	1082.95	0.350301	10.0807	0.455559
BRAF/S394	0.105624	0.350424	-3.24299	0.455406
SLC25A46/T45	2.22198	0.350536	1.15185	0.455267
BCAS3/S76	16703	0.350655	14.0278	0.455121
IQSEC2/S212	291.356	0.350783	8.18664	0.454961
VSNL1/S177	5.4016	0.350944	2.43339	0.454762
MAP1B/S339	71.2645	0.351063	6.15511	0.454615
FOXK1/S39	599.017	0.351238	9.22645	0.454399
CASKIN1/S955	3.44903	0.351342	1.78619	0.45427
CNKSR2/T57	22.6313	0.351728	4.50025	0.453793
GAPVD1/S758	4590.48	0.351945	12.1644	0.453525
ATXN2L/T632	17.1368	0.351985	4.09903	0.453476
PSD3/S769	0.172695	0.351994	-2.5337	0.453464
HERC1/S1514	34.0636	0.352068	5.09016	0.453373
USP2/S132	12711.7	0.352769	13.6339	0.45251
UNC13A/S29	693.196	0.352801	9.43712	0.45247
MAPT/T39	29.5974	0.353028	4.8874	0.452191
DMD/S164	3.03364	0.353072	1.60105	0.452137
MINK1/S34	2124.13	0.353241	11.0527	0.451928
DLGAP3/S643	285.375	0.353287	8.15671	0.451872
SDCCAG3/S247	54.6315	0.353443	5.77166	0.451681
C2ORF55/S92	0.221085	0.35348	-2.17733	0.451635
CHGB/S311	45.9622	0.353695	5.52238	0.451372
STXBP5/S96	3.77175	0.353696	1.91523	0.451369
SYN1/S665	0.233587	0.353714	-2.09797	0.451347
OXR1/S36	2.57964	0.353787	1.36717	0.451259
MON1A/S18	0.0019134	0.354174	-9.02964	0.450783
TTLL12/S15	373.732	0.354287	8.54586	0.450644
HNRNPUL1/S194	22.8145	0.354503	4.51188	0.45038
MAP1B/Y1872	13.9031	0.354633	3.79734	0.450221
KLHL4/S67	577.525	0.354717	9.17374	0.450118
RTN4/S862	75.6789	0.354784	6.24182	0.450036
PPP3CA/S379	855.692	0.355216	9.74095	0.449508
TJP1/S131	385.9	0.355228	8.59208	0.449493
ACIN1/S453	24.6836	0.355373	4.62548	0.449316
BSN/S1481	0.00674499	0.355533	-7.21197	0.44912
KIAA1549/S153	2.38756	0.356069	1.25553	0.448466
PARD3/S143	16.0737	0.356211	4.00663	0.448293
EPB41L1/T475	0.345882	0.356416	-1.53165	0.448042
DHX9/T98	0.341467	0.3566	-1.55018	0.447818
IQSEC2/S6	5.6627	0.356726	2.50149	0.447666
FAM135B/S777	12.1207	0.356845	3.5994	0.447521
NRBP1/S42	26.8514	0.356868	4.74693	0.447492
EPB41L3/T23	13500.5	0.356898	13.7207	0.447456
MAP1A/S9	87.7094	0.357018	6.45466	0.44731
WNK1/S2272	0.0670762	0.357271	-3.89806	0.447002
FARP1/S871	31.1382	0.357457	4.96061	0.446777
RTN4/S15	334.123	0.357577	8.38423	0.446631
MARCKS/S132	5680.43	0.35772	12.4718	0.446457
BSN/T1587	2.41117	0.357796	1.26973	0.446365
TRIM2/T371	104.164	0.357808	6.70271	0.44635
RICTOR/S137	217.722	0.35788	7.76634	0.446262
RICTOR/S135	217.722	0.35788	7.76634	0.446262
RBM15/S259	54.2876	0.358169	5.76255	0.445912
CTPS2/S571	3.16151	0.3582	1.66061	0.445874
MTSS1L/S612	0.0981986	0.358518	-3.34815	0.445489
SRRM2/S114	3.07487	0.35857	1.62053	0.445425
MAP2/S113	228.175	0.358631	7.834	0.445352
CAMK2B/S358	10662.1	0.359063	13.3802	0.44483
AKAP12/S741	169.241	0.359135	7.40293	0.444742
TMEM55A/S32	295.023	0.359218	8.20468	0.444642
ANK2/T2239	2.96708	0.359239	1.56904	0.444616
KIFC2/S154	193.523	0.359459	7.59636	0.44435
EIF3G/S42	0.0626875	0.359488	-3.99568	0.444316
CHGB/S183	6.42716	0.359756	2.68418	0.443992
SIPA1L2/S379	4.37089	0.359799	2.12793	0.44394
MORC2/S799	2.5921	0.359831	1.37412	0.443902
UBR4/S178	0.362836	0.359941	-1.46261	0.443768
STMN2/S5	2.37545	0.359948	1.2482	0.44376
ABLIM3/T597	12.1836	0.360346	3.60687	0.443281
PHLDB2/S513	182.546	0.360528	7.51212	0.44306
PCLO/S1865	3754.87	0.36072	11.8745	0.44283
MAP1A/S896	27.8694	0.360754	4.80061	0.442789
CAMK2A/T336	35232.6	0.360894	15.1046	0.442621
NBEA/S111	22.0237	0.360953	4.46098	0.442549
CTNNA2/S654	5.7578	0.361212	2.52552	0.442238
PRKAR1B/S75	808.83	0.361348	9.65969	0.442074
MAP1B/T341	44.4792	0.361425	5.47506	0.441982
CNTNAP2/S136	143.612	0.361569	7.16604	0.441809
APBA1/S246	66.2332	0.361663	6.04948	0.441696
MACF1/S31	20.1541	0.361668	4.333	0.44169
TMPO/T74	0.0801089	0.361841	-3.64189	0.441482
SDK1/S297	424.031	0.361939	8.72803	0.441364
SCAF1/S239	0.00389082	0.362071	-8.00571	0.441207
ADD2/S697	3143.29	0.362229	11.6181	0.441017
ANK2/S1755	45.7158	0.36227	5.51462	0.440968
PLCD3/S496	48.6763	0.362409	5.60515	0.440801
FAM171A2/S372	0.000663999	0.362628	-10.5565	0.440539
EPB41L3/T3	17.472	0.362814	4.12697	0.440316
ATRX/S675	3862.54	0.362964	11.9153	0.440137
FAM175B/S375	3723.21	0.363128	11.8623	0.439941
ANK2/S384	41.2942	0.363178	5.36787	0.43988
MAP1B/S1819	13.2031	0.363198	3.7228	0.439856
ANK2/S2783	1872.37	0.363229	10.8707	0.43982
TSC1/S43	42.0151	0.363452	5.39284	0.439553
ZMYND8/S58	0.261505	0.363657	-1.93509	0.439308
KIAA284/S85	1371.13	0.363718	10.4211	0.439235
CAMKV/T43	5980.98	0.363761	12.5462	0.439184
SYAP1/T248	0.354817	0.363862	-1.49485	0.439064
SYT17/S73	1930.86	0.364096	10.915	0.438785
PRKCI/S411	133.055	0.364189	7.05587	0.438673
DMD/S168	0.201749	0.364285	-2.30937	0.438559
MAPT/Y29	116.941	0.364346	6.86964	0.438486
ANK2/S1461	764.767	0.364391	9.57888	0.438432
AHNAK2/T298	15394.1	0.364406	13.9101	0.438415
CRMP1/S89	8746.3	0.364466	13.0945	0.438343
NEFL/S472	729.443	0.364472	9.51065	0.438336
BSN/T1987	0.411163	0.364608	-1.28222	0.438174
ANK2/T1718	125.596	0.364759	6.97264	0.437995
ANK2/T383	125.34	0.364765	6.9697	0.437987
RTN4/S12	94.6203	0.36516	6.56408	0.437517
PKP4/T57	24.1016	0.365175	4.59105	0.437499
NCAM2/S786	31.9315	0.365402	4.99691	0.43723
TCEAL5/S36	128.661	0.365615	7.00743	0.436976
MAP1B/S128	19.1942	0.36579	4.2626	0.436769
SRCIN1/T624	0.106324	0.365792	-3.23346	0.436765
NRCAM/S1226	272161	0.365987	18.0541	0.436535
MAP1B/S1653	4.94069	0.366045	2.30471	0.436465
TMCC2/S438	0.0673663	0.366358	-3.89183	0.436095
ADAM22/S857	1054.17	0.366445	10.0419	0.435991
MINK1/S563	0.0166675	0.366577	-5.90682	0.435834
STRN/Y135	8.58977	0.366644	3.10262	0.435755
C2CD2L/S411	2.72345	0.366648	1.44544	0.435751
RNF11/S25	92.2738	0.366862	6.52785	0.435497
UBA1/S82	45.9287	0.36692	5.52132	0.435428
ATXN2/S85	3.20707	0.367095	1.68125	0.435222
SPTBN2/S6	1111.54	0.367252	10.1183	0.435036
SPTBN2/T8	1111.54	0.367252	10.1183	0.435036
GIT1/S61	8.37507	0.367283	3.0661	0.434999
PJA2/S216	0.00289411	0.367382	-8.43266	0.434882
DMWD/S652	0.122578	0.367436	-3.02823	0.434819
MARK2/S179	0.38067	0.367911	-1.39339	0.434257
ARHGAP17/T679	99.0144	0.368005	6.62957	0.434146
CTNND2/T142	0.0634328	0.368152	-3.97863	0.433973
MTMR2/T52	182.95	0.368244	7.51531	0.433864
SAMHD1/S27	3.08705	0.368298	1.62623	0.4338
MAP2/S1133	284.606	0.368589	8.15282	0.433458
MARK4/S45	269.138	0.368763	8.0722	0.433252
DMXL2/S1984	1194.74	0.368808	10.2225	0.4332
ZRANB2/S153	118.707	0.368825	6.89127	0.43318
GGCT/S173	1440.31	0.369084	10.4922	0.432875
KIAA1244/S1856	17.9239	0.369376	4.16381	0.432531
MAP1A/S121	6.54922	0.369489	2.71132	0.432399
SGIP1/T324	104.595	0.369555	6.70867	0.432321
NLGN2/S718	2.56108	0.369601	1.35675	0.432267
MAP1B/T1878	9.87003	0.369621	3.30305	0.432244
UBE2O/S431	173.933	0.369645	7.44239	0.432215
USP47/S845	28.8211	0.36974	4.84905	0.432104
MARK1/S219	0.381199	0.369765	-1.39138	0.432074
PITPNM1/T285	1291.28	0.369832	10.3346	0.431996
TNIK/S121	0.155176	0.369867	-2.68802	0.431954
ADD2/S613	19.8178	0.37011	4.30873	0.431669
NFASC/S119	18738.8	0.370265	14.1937	0.431488
MIB1/S87	9.35961	0.370313	3.22645	0.431432
KCNIP4/S56	0.0284815	0.370402	-5.13383	0.431326
FBXO41/S169	32955.1	0.370424	15.0082	0.431301
CRMP1/S537	3.17835	0.370525	1.66828	0.431182
GPRIN1/T873	0.471595	0.370892	-1.08438	0.430753
ZZEF1/S1475	406.554	0.371111	8.6673	0.430497
KALRN/T1913	0.0518338	0.372153	-4.26996	0.429279
AGFG1/S317	0.0141356	0.37216	-6.14452	0.42927
GNL1/S51	2.74688	0.372446	1.4578	0.428937
CCDC97/S257	238.101	0.372639	7.89543	0.428712
BSN/S1475	4240.28	0.372643	12.0499	0.428707
RBBP6/S1277	0.0042772	0.372843	-7.86912	0.428474
ANK3/T341	7.79611	0.372973	2.96276	0.428323
PRKACA/T198	12.3505	0.372973	3.6265	0.428322
EPB41L3/T76	333.702	0.373133	8.38242	0.428136
SGIP1/S316	102.524	0.373154	6.67981	0.428111
MYO18A/T99	34301.7	0.373281	15.066	0.427965
SGIP1/S319	11.4994	0.374027	3.52349	0.427097
PLCH2/S984	0.0131781	0.374117	-6.24571	0.426992
FARP1/S872	24009	0.374311	14.5513	0.426767
OSBPL7/S226	0.0185825	0.37432	-5.74992	0.426758
SV2A/T71	971.014	0.374327	9.92335	0.426749
FAM171A2/S465	1753.19	0.374421	10.7758	0.42664
PKP4/S1135	0.00778016	0.374463	-7.00598	0.426591
HSPH1/T546	53.963	0.374561	5.7539	0.426478
ARFGAP2/S146	0.0777762	0.374665	-3.68453	0.426357
PAK3/S198	118.266	0.37496	6.88589	0.426015
HNRNPC/S247	15354.8	0.375381	13.9064	0.425528
EPB41L3/S7	80.4369	0.375491	6.32979	0.4254
MARCKSL1/T122	25.9018	0.375516	4.69498	0.425371
RTN4/S15	0.304175	0.375545	-1.71703	0.425338
NUCKS1/T22	4.27021	0.375626	2.09431	0.425245
SPTAN1/S129	2.42186	0.375686	1.27612	0.425175
TOP2B/S1339	1586.87	0.376057	10.632	0.424747
CRMP1/S92	494756	0.376108	18.9164	0.424688
BIN1/S298	9.87333	0.376139	3.30354	0.424652
UBE2O/S429	34381.8	0.376168	15.0694	0.424618
KIAA93/S267	192.765	0.376227	7.5907	0.42455
CPD/T137	5328.96	0.376317	12.3796	0.424447
SYN1/S683	1.84531	0.376495	0.883865	0.424241
EPB41L1/S678	864.293	0.376663	9.75538	0.424048
SGIP1/T318	2074.85	0.377173	11.0188	0.42346
NFASC/S1187	190917	0.377318	17.5426	0.423292
ATXN2/S861	51.7441	0.377421	5.69332	0.423174
GORASP2/S451	11323.9	0.377423	13.4671	0.423171
MLC1/S181	0.00322661	0.377514	-8.27577	0.423067
SYNGAP1/S999	94.8113	0.377628	6.56699	0.422936
OXR1/S359	88.0528	0.378077	6.4603	0.42242
TTLL12/T2	2.96203	0.378082	1.56659	0.422413
PLCB1/S981	743.051	0.378208	9.53732	0.42227
SCN2A/S686	92.2489	0.378221	6.52746	0.422254
GPHN/S2	1070.8	0.37831	10.0645	0.422152
DBN1/S339	0.386007	0.378747	-1.3733	0.421651
CAMK2G/S357	0.340765	0.379211	-1.55315	0.421119
SYT1/T129	610.039	0.379235	9.25276	0.421092
AKAP12/S742	90.4314	0.379245	6.49875	0.42108
ANK2/S2213	12.2577	0.379495	3.61561	0.420795
ADD1/T659	2137.72	0.379808	11.0619	0.420436
UBR4/S365	67.1096	0.379878	6.06845	0.420356
ADD1/T658	1069.58	0.379986	10.0628	0.420232
GSK3A/S52	0.222987	0.380041	-2.16497	0.420169
DYNLL2/S14	338.912	0.380044	8.40477	0.420166
RAPGEF2/S583	28027.8	0.38008	14.7746	0.420125
GAD2/S3	7.8815	0.380278	2.97847	0.419899
LRRC47/S52	51.9102	0.380322	5.69794	0.419848
EPB41L3/S5	13.0634	0.380591	3.70746	0.419542
LARP1/T545	16.1805	0.380882	4.01618	0.41921
C6ORF23/S111	99.3267	0.380994	6.63411	0.419081
PAFAH1B2/T22	25383.3	0.381834	14.6316	0.418126
SRCIN1/S493	0.342154	0.382063	-1.54728	0.417865
SPTB/T2113	377.707	0.382079	8.56112	0.417846
SOS1/T1279	0.300872	0.382181	-1.73278	0.417731
EPB41L1/S441	5.21559	0.382356	2.38283	0.417532
SLC25A46/T35	5.51782	0.382388	2.4641	0.417496
TRIM28/S61	0.310374	0.382592	-1.68792	0.417264
PRKRA/S13	587.348	0.382793	9.19807	0.417036
SRGAP2/T723	1303.32	0.382945	10.348	0.416863
TACC2/T2571	8.30613	0.383215	3.05418	0.416557
NAV1/S1181	0.128241	0.383412	-2.96307	0.416334
BCAN/T42	28.069	0.383549	4.81091	0.416179
STXBP5L/S793	0.0292989	0.383587	-5.09301	0.416136
USP2/S134	12064.2	0.384525	13.5584	0.415075
EPN1/S56	0.424493	0.384708	-1.23619	0.414869
TOM1L2/T164	0.205672	0.384738	-2.28159	0.414835
ANK3/T3152	11645	0.38479	13.5074	0.414776
ANK2/T254	417.983	0.385075	8.7073	0.414454
TSC1/S394	12.8397	0.385145	3.68254	0.414376
BSN/S1983	6.22085	0.385235	2.63711	0.414274
ANK2/T1691	233.351	0.385256	7.86636	0.414251
ANK2/T1712	58.7489	0.385583	5.87649	0.413882
ANK2/T3797	58.3694	0.385626	5.86714	0.413834
FARP1/S862	3.01626	0.385733	1.59276	0.413713
KIAA1462/S1194	2542.62	0.385754	11.3121	0.413689
APBA1/S47	1801.91	0.385786	10.8153	0.413653
ANK3/S3143	332.926	0.385908	8.37906	0.413517
MAP2/S1234	294983	0.386019	18.1703	0.413392
EIF4ENIF1/S679	101.638	0.38623	6.6673	0.413154
EIF4ENIF1/S68	101.638	0.38623	6.6673	0.413154
EIF4ENIF1/S681	101.638	0.38623	6.6673	0.413154
THUMPD1/S86	407.169	0.386274	8.66949	0.413105
USP9X/S16	2315.06	0.38653	11.1768	0.412817
FTSJD2/S26	1602.8	0.386797	10.6464	0.412517
SGTA/T81	2847.01	0.386891	11.4752	0.412411
ANK2/S2781	136.015	0.387128	7.08762	0.412146
DNAJC5/T11	39.2777	0.38736	5.29564	0.411885
BSN/Y147	55.8264	0.387608	5.80287	0.411607
KIF21A/S134	8.76641	0.387616	3.13199	0.411598
MACF1/S5375	4011.62	0.387821	11.97	0.411369
ABCF1/S228	2.72194	0.387904	1.44464	0.411276
DNAJC5/S8	500.856	0.388156	8.96825	0.410994
MAP1A/T616	16.0965	0.388158	4.00867	0.410991
AKT1/S122	61.5993	0.388248	5.94484	0.410891
VDAC1/S241	0.653189	0.388358	-0.614427	0.410768
CDK11B/T738	0.0484852	0.388488	-4.36631	0.410622
MAPT/T343	304.24	0.388561	8.24907	0.410541
MAPT/T72	297.165	0.388591	8.21512	0.410507
SV2A/S81	36852	0.388592	15.1695	0.410507
KBTBD11/S93	648.646	0.388626	9.34129	0.410468
ANK2/S1459	3780.04	0.388655	11.8842	0.410436
PITPNM3/S297	2.9842	0.388808	1.57734	0.410264
WDR47/S346	0.0613854	0.388925	-4.02596	0.410134
MAPT/T314	231.681	0.388957	7.85599	0.410099
C11ORF2/S1	779.486	0.389071	9.60638	0.409971
HDAC4/S633	0.341195	0.389202	-1.55133	0.409824
PHACTR3/S156	0.304775	0.389315	-1.71419	0.409699
KIAA284/S798	0.0679511	0.389427	-3.87936	0.409574
REPS1/T478	9.294	0.389504	3.2163	0.409488
KCNB1/S52	0.408176	0.389562	-1.29274	0.409424
[truncated: 1,367 more rows]

## Sheet: Supplementary Figure17F
phosphosites	Fold change (PGFRA mutation versus WT)	Fold change (responder versus non-responder)	Fold change (PGFRA mutation versus WT) (Log10trnasformed)	Fold change (responder versus non-responder)(Log10transformed)	Label
FOXO3/S429	1.83118e-05	1.83118e-05	4.73727	4.73727	FOXO3/S429
FOXO3/S425	0.000699056	0.000348842	3.15549	3.45737	FOXO3/S425
GAB2/T636	0.000781636	0.00490432	3.107	2.30942
NCK1/S166	0.00274541	0.00685511	2.56139	2.16399
MAP1B/S1443	0.00324222	0.00106401	2.48916	2.97305
FAM134C/S32	0.0043466	0.0044786	2.36185	2.34886
SUDS3/S237	0.00442349	0.0147789	2.35423	1.83036
GPRIN1/S914	0.00449771	0.00449494	2.34701	2.34728
EIF2S1/S158	0.005184	0.00514243	2.28533	2.28883
PCLO/S1857	0.00577417	0.00577708	2.23851	2.23829
PCLO/S186	0.00577417	0.00577708	2.23851	2.23829
MICAL3/S1448	0.00630107	0.00585291	2.20059	2.23263
PCLO/S4659	0.0073301	0.00733776	2.13489	2.13444
SYNGAP1/S15	0.00747077	0.00713149	2.12663	2.14682
PCLO/S2137	0.0109648	0.0109861	1.96	1.95916
PCLO/T2138	0.0109648	0.0109861	1.96	1.95916
SLK/S571	0.0115376	0.0122887	1.93788	1.91049
PHF6/S155	0.0121846	0.0221526	1.91419	1.65458
SRGAP3/S954	0.0125488	0.00470036	1.9014	2.32787
ARHGEF2/S956	0.0137547	0.0137941	1.86155	1.86031
USP11/S648	0.0140188	0.00363266	1.85329	2.43978
SEC16A/S1327	0.0144915	0.0145017	1.83889	1.83858
NDRG3/S361	0.0152714	0.0251861	1.81612	1.59884
AP1G1/S767	0.0152743	0.0153163	1.81604	1.81485
AP1G1/S769	0.0152743	0.0153163	1.81604	1.81485
AP1G1/S77	0.0152743	0.0153163	1.81604	1.81485
AP1G1/S771	0.0152743	0.0153163	1.81604	1.81485
MAVS/S152	0.015577	0.0125338	1.80752	1.90192
DCTN2/T2	0.0156903	0.0268383	1.80437	1.57124
AGAP2/S116	0.0166432	0.015218	1.77876	1.81764
IQSEC2/S262	0.0173114	0.0129215	1.76167	1.88869
YWHAZ/S27	0.0176713	0.0384844	1.75273	1.41472
BRD3/S56	0.0179437	0.0176083	1.74609	1.75428
MAP2/T165	0.0189643	0.0195354	1.72206	1.70918
PHF6/S156	0.0214456	0.0221526	1.66866	1.65458
RAF1/T242	0.0265535	0.0267413	1.57588	1.57282
DPYSL3/S516	0.0265622	0.0236787	1.57574	1.62564
PCLO/S1516	0.0283793	0.0285055	1.547	1.54507
GPR123/S447	0.028882	0.0271161	1.53937	1.56677
PPP1R2/S121	0.0298324	0.0376251	1.52531	1.42452
FAM134C/S313	0.0303316	0.0298267	1.5181	1.5254
NDRG2/S345	0.0312564	0.0270766	1.50506	1.56741
NDRG2/S332	0.033322	0.0333314	1.47727	1.47715
CADM3/T395	0.0335972	0.0278444	1.4737	1.55526
SYNGAP1/S13	0.034075	0.0341456	1.46756	1.46667
TOP2B/S1337	0.0343607	0.0262402	1.46394	1.58103
DMXL2/S325	0.0344372	0.029029	1.46297	1.53717
NDRG3/T355	0.0348264	0.034738	1.45809	1.4592
FOXO3/S429	0.0350011	0.0350011	1.45592	1.45592	FOXO3/S429
NDRG2/T334	0.035613	0.0278759	1.44839	1.55477
AGAP2/S1154	0.0357664	0.0436838	1.44652	1.35968
RIC8A/Y441	0.0360909	0.0357566	1.4426	1.44664
APBA1/Y264	0.0367683	0.0369727	1.43453	1.43212
EPB49/S226	0.0376754	0.0366625	1.42394	1.43578
PPP1R2/S122	0.038132	0.0376251	1.41871	1.42452
HUWE1/S2918	0.0383619	0.0379486	1.4161	1.4208
ODZ2/T346	0.0383833	0.0384476	1.41586	1.41513
CAMK2A/S335	0.0411878	0.0410972	1.38523	1.38619
PTPRN2/S436	0.0413121	0.0326881	1.38392	1.48561
HERC1/S1512	0.0452833	0.0467403	1.34406	1.33031
ANK2/S2243	0.0459718	0.036414	1.33751	1.43873
NEFM/S559	0.0459836	0.04203	1.3374	1.37644
UHRF1BP1L/T42	0.0459979	0.024172	1.33726	1.61669
CADM3/S422	0.0472096	0.0494945	1.32597	1.30544
CTNND2/S14	0.0474992	0.0475715	1.32331	1.32265
NACAD/S1365	0.0490791	0.0435645	1.3091	1.36087
