# Supplementary material for: Proteogenomics of diffuse gliomas reveal molecular subtypes associated with specific therapeutic targets and immune-evasion mechanisms
Source: Nat Commun. 2023 Jan 31;14:505. doi: 10.1038/s41467-023-36005-1 (PMC9889805; doi:10.1038/s41467-023-36005-1)
Supplement: Supplementary file 15 — Source Data [file 41467_2023_36005_MOESM15_ESM.zip › Resource data/Supplementary Figure6.xlsx]

## Sheet: Supplementary Figure6A
location	Amplification q-value		location	Deletion q-value
1p	2.60206		1p	6.62709
1q	0.344862		1q	0
2p	0		2p	0
2q	0		2q	0
3p	0		3p	0
3q	0		3q	0
4p	0		4p	0
4q	0		4q	0
5p	0		5p	0
5q	0		5q	0
6p	0		6p	0
6q	0		6q	0
7p	13.7959		7p	13.7959
7q	13.7959		7q	3.99568
8p	0		8p	0
8q	0		8q	0
9p	0.853872		9p	7.12843
9q	0		9q	0
10p	0		10p	13.7959
10q	0.0665127		10q	13.7959
11p	0		11p	0
11q	0		11q	0
12p	0		12p	0
12q	0		12q	0
13q	0		13q	6.20551
14q	13.7959		14q	9.51999
15q	0		15q	0
16p	0		16p	0
16q	0.555955		16q	0
17p	0		17p	0
17q	0		17q	0
18p	0		18p	0
18q	0		18q	0
19p	6.71897		19p	1.51428
19q	13.7959		19q	14.2557
20p	3.60555		20p	0
20q	2.88941		20q	0
21p	13.7959		21p	13.7959
21q	0		21q	0.91364
22q	7.60906		22q	13.7721

## Sheet: Supplementary Figure6E
	EGFR amplifications		EGFR mutations		EGFR amplifications and mutations
Cohort	cptac	fudan	cptac	fudan	cptac	fudan
Percentage (%)	50	59	17	11	17	7
