# Supplementary material for: Proteogenomics of diffuse gliomas reveal molecular subtypes associated with specific therapeutic targets and immune-evasion mechanisms
Source: Nat Commun. 2023 Jan 31;14:505. doi: 10.1038/s41467-023-36005-1 (PMC9889805; doi:10.1038/s41467-023-36005-1)
Supplement: Supplementary file 15 — Source Data [file 41467_2023_36005_MOESM15_ESM.zip › Resource data/Supplementary Figure20.xlsx]

## Sheet: Supplementary Figure 20A
S-1	S-2	S-3		S-1	S-2	S-3		S-1	S-2	S-3
0.13855	0.204045	0.21067		0.0769971	0.169097	0.147875		0.106201	0.203913	0.16546
0.00720016	0.248613	0.00083526		0.0455998	0.276683	-0.0489651		0.00842321	0.258824	-0.0450885
0.130343	0.213773	-0.0005133		0.00634443	0.246576	-0.0207104		0.0835489	0.238131	0.156332
-0.137911	0.239559	0.126716		-0.0998783	0.288683	0.164931		-0.118173	0.220146	0.184952
-0.135484		0.114483		-0.102095		0.0937538		-0.0955202		0.110305
-0.0616139				0.136607				0.0540931
0.110625				0.10283				-0.0509668
0.0860013				-0.0162667				-0.0367667
-0.0777034				0.0719013				0.0680534

## Sheet: Supplementary Figure 20B
GZMB-protein	Im-S-1	Im-S-2	Im-S-3		GZMA-protein	Im-S-1	Im-S-2	Im-S-3			GZMA-RNA	Im-S-1	Im-S-2	Im-S-3	GZMB-RNA	Im-S-1	Im-S-2	Im-S-3
	0.528577	1.96096	0.132157			0.0192011	2.68975	0.110088				0.618984	2.10855	0.684525		0.638505	1.52308	0.984685
	0.677893	1.18801	0.0386918			0.551884	2.39323	0.956877				0.555282	1.41528	0.600419		0.745021	2.12967	1.23439
	0.328593	1.74074	0.457158			0.103822	1.79713	0.246842				0.493928	1.30741	1.43941		0.443271	1.85407	0.714935
	0.65605	1.83978	0.899925			0.88965	1.96991	0.693111				0.633549	1.02424	0.66344		0.466208	1.07157	1.23143
	0.963061	1.96561	0.035828			0.544522	2.56435	0.594548				0.543223	2.21846	1.21769		0.609529	1.82054	0.918246
	0.758701	1.02236	0.0111836			0.691015	1.94114	0.795672				0.756031	2.06356	0.760212		0.699006	1.61996	1.05355
	0.414311	1.74283	0.0139389			0.318863	3.35171	0.232394				0.585607	1.55184	1.3741		0.633975	2.31093	1.26231
	0.266707	1.98327	0.0784471			0.153292	3.43177	0.139667				0.724159	1.09117	1.33357		0.528775	2.45356	0.928204
	0.561387	0.899003	0.0493727			0.0467853	4.45005	0.442758				0.657696	1.04796	1.41291		0.781241	1.35584	1.49017
	0.66545	1.13126	0.0416583			0.128404	2.17496	0.753555				0.46419	1.05925	1.33483		0.594813	2.24388	1.2803
	0.810254	1.41809	0.072339			0.384586	1.80216	0.275109				0.645069	2.24816	1.33983		0.746587	2.44623	0.79365
	0.710472	1.80231	0.0651415			0.794548	3.89649	0.440392				0.692683	1.4914	0.795519		0.539921	2.33208	1.2104
	0.0227918	1.03205	0.016266			0.475841	1.52465	0.0120024				0.669333	1.76476	0.704202		0.461965	2.39403	0.678246
	0.0671375	1.34613	0.0676269			0.0386018	3.90844	0.0440544				0.724731	1.59288	1.01381		0.508311	2.3277	0.929797
	0.0894121	1.50188	0.0980024			0.042347	3.61198	0.0656571				0.466119	2.42438	1.30823		0.756446	1.02755	1.45053
	0.0660191	1.13866	0.0616643			0.0887604	2.35886	0.0102659				0.650503	2.28115	1.08245		0.625458	1.22701	0.754569
	0.051639	0.926501	0.0790314			0.032717	4.43356	0.0954929				0.531819	1.78988	0.956095		0.439778	1.18036	0.880902
	0.0891447	0.964481	0.0183302			0.0603989	2.66496	0.0155624				0.464466	2.3415	0.871028		0.68343	2.02974	0.872599
	0.0308217	1.20718	0.0195814			0.0915294	1.67388	0.0150871				0.70416	1.80331	0.622974		0.496212	1.41182	1.00007
	0.095455	1.03043	0.0339495			0.00701134	1.71571	0.0326622				0.423277	1.1222	1.19615		0.449897	2.28155	0.876988
	0.022757	0.995684	0.0612648			0.0589628	3.85373	0.0100134				0.78989	1.79457	1.33254		0.492039	1.88044	1.35096
	0.0693107	0.97258	0.094825			0.0375794	2.85738	0.0739707				0.676483	2.15393	0.986054		0.458834	1.30162	0.827789
	0.066324	0.821319	0.0410465			0.0623064	4.00713	0.0445037				0.521162	1.82997	1.49365		0.494648	2.35907	0.671976
	0.041538	1.44052	0.0984377			0.0823587	1.81142	0.640866				0.798647	1.8501	0.85839		0.574452	1.7351	1.01824
	0.892527	1.71299	0.089248			0.00203624	3.71339	0.289871				0.513197	1.42272	0.907189		0.513141	2.00006	1.29318
	0.573061	0.913955	0.0788419			0.0366259	2.74421	0.0255891					1.13254	1.00929			2.32115	1.06692
	0.954549	1.08751	0.0591092			0.0587985	2.18773	0.143657					2.20142	0.633633			1.13747	1.21885
	0.708822	1.88637	0.0537318			0.0672704	2.68768	0.233801					2.20336	1.44522			1.57776	1.16443
	0.902397	1.61695	0.0339443			0.0539614	4.14132	0.799126					1.9986	0.928909			1.79484	1.21897
	0.217192	1.94075	0.112239			0.094866	1.52829	0.89515					1.97539	0.674278			1.98065	1.47429
	0.369477	1.54628	0.0876808			0.0564635	2.97688	0.814825					1.88119	0.656385			1.63519	0.644585
	0.85797	1.03138	0.0727122			0.106535	2.21325	0.754721					2.31801	1.21111			2.21928	1.00233
	0.207325	1.28793	0.0489009			0.137065	1.60118	0.453881					2.46608				1.87411
	0.0957458	1.95661	0.0992253			0.14066	4.00216	0.0430175					1.76256				1.50624
	0.812577	1.24725	0.0777394			0.0365702	1.85821	0.994276
	0.00162415	1.05258	0.0266536			0.0552497	3.36989	0.147967
	0.126567	1.12465	0.0251183			0.033222	1.69478	0.478318
	0.127271	1.49156	0.0985107			0.012427	3.76274	0.415132
	0.0862184	1.18034	0.0350081			0.0377209	3.8372	0.466496
	0.0978478	1.18607	0.0472111			0.0334806	2.66876	0.122777
	0.0624992	1.98314	0.0488073			0.0805195	2.56196	0.375088
	0.100574	1.87609	0.0935947			0.0283905	4.49821	0.449068
	0.126125	1.3798	0.0553792			0.0799455	2.44281	0.629592
	0.0404899	1.72951	0.0314643			0.0404877	3.07809	1.6861
	0.14786	1.72303	0.0150488			0.135379	1.90962	2.29718
	0.0236996	1.97252	0.0525924			0.0705134	2.17766	0.988353
	0.0609834	0.92127	0.0318585			0.144391	3.94982	1.07134
	0.0728243	1.27454	0.119635			0.0439476	3.68817	2.0799
	0.0354431	1.79788	0.70668			0.0376128	2.894	1.58282
	0.0751316	1.37415	0.597437			0.0175534	4.07066	1.81689
	0.033317	1.60253	0.677715			0.0758426	1.60462	1.96334
	0.0568324	1.16974	0.382642			0.11131	2.9777	2.205
	0.0405873	1.30621	0.780018			0.129683	2.17522	0.868638
	0.0930847	1.05065	0.643413			0.131328	1.66389	0.410946
	0.0475548	1.44521	0.420568			0.0895571	4.44642	0.880046
	0.085124	1.15556	0.842815			0.0418508	3.3904	1.82112
	0.093379	0.941497	0.0505507			0.0616181	3.63984	1.7458
	0.0863572	1.33976	0.962975			0.0906035	4.06129	0.652512
		1.05821	0.948302				2.51517	1.36729
		0.833591	0.146667				1.32131	0.99765
			1.00432					1.48282
			0.905762					1.1792
			0.554859					1.29135
			0.505648					2.17767
			1.18772					2.4297
			0.628641					2.17033
			0.919047					1.44151
			0.343197					0.0162488
			0.186424					1.16645

## Sheet: Supplementary Figure 20D
Im-S-1	Im-S-2	Im-S-3		Im-S-1	Im-S-2	Im-S-3		Im-S-1	Im-S-2	Im-S-3
0.0724693	0.284781	0.0999246		0.122668	0.300989	0.180225		0.105235	0.288006	0.177578
0.125871	0.290797	0.116794		0.209784	0.304332	0.168589		0.19655	0.2875	0.175267
0.0796029	0.269737	0.114841		0.167286	0.38595	0.20081		0.146839	0.386349	0.190531
0.181929	0.229058	0.0955532		0.186661	0.295332	0.150071		0.195183	0.278295	0.147412
0.0628354	0.288105	0.0588913		0.133617	0.327121	0.117194		0.12203	0.329326	0.102399
0.0845549	0.31037	0.155218		0.162974	0.358377	0.171941		0.155984	0.342855	0.187794
0.0684377	0.291698	0.0669862		0.159439	0.338694	0.123585		0.150459	0.320555	0.118331
0.117677	0.269395	0.0461123		0.163768	0.293817	0.15946		0.155306	0.274959	0.122791
0.0439276	0.280456	0.195501		0.114188	0.349796	0.238519		0.0901228	0.321504	0.23395
0.0624152	0.295287	0.177631		0.15691	0.424994	0.199876		0.165243	0.406508	0.193882
0.0947065	0.288738	0.0898324		0.14656	0.343115	0.155686		0.113745	0.321352	0.152299
0.125358	0.292248	0.169617		0.175346	0.320605	0.210062		0.162465	0.318368	0.219485
0.0592855	0.34652	0.11481		0.133967	0.38842	0.192214		0.132436	0.394004	0.149007
0.106732	0.298662	0.142851		0.13208	0.319278	0.203791		0.115784	0.313948	0.190114
0.0849378	0.335465	0.164703		0.155362	0.37872	0.261305		0.130353	0.370567	0.247834
0.120012	0.336352	0.126523		0.157706	0.366722	0.212667		0.142079	0.370046	0.204117
0.0604239	0.33661	0.111746		0.121678	0.384721	0.145042		0.0942341	0.365865	0.136789
0.0813945	0.296873	0.152619		0.153294	0.338258	0.203239		0.132357	0.320221	0.226372
0.0528905	0.359697	0.0784372		0.162123	0.379936	0.145646		0.135554	0.387956	0.137855
0.101986	0.289812	0.0902213		0.1815	0.357896	0.171909		0.185839	0.344233	0.170008
0.136642	0.265105	0.068088		0.173334	0.34886	0.150871		0.152092	0.317746	0.136476
0.085005	0.305414	0.111097		0.123417	0.370354	0.182537		0.119395	0.37296	0.15562
0.0480376	0.262566	0.199758		0.152987	0.313479	0.204838		0.147136	0.292117	0.218693
0.118535	0.299497	0.118274		0.150918	0.304749	0.15727		0.140327	0.288599	0.135805
0.0661667	0.300378	0.139902		0.151244	0.375647	0.173064		0.140739	0.362087	0.166988
	0.306821	0.119799			0.380938	0.141076			0.36604	0.126823
	0.314557	0.091546			0.360065	0.188461			0.344135	0.160552
	0.255896	0.108357			0.341946	0.17346			0.315239	0.163672
	0.28151	0.107327			0.394219	0.161714			0.365395	0.172401
	0.313314	0.187845			0.333969	0.180485			0.332967	0.190896
	0.266307	0.170186			0.328148	0.172848			0.324479	0.197367
	0.249752	0.0942402			0.284404	0.171415			0.273817	0.146203
	0.244547				0.341676				0.336132
	0.313846				0.357462				0.340499

## Sheet: Supplementary Figure 20E
Im-S-1	Im-S-2	Im-S-3		Im-S-1	Im-S-2	Im-S-3		Im-S-1	Im-S-2	Im-S-3
0.172628	0.217628	0.156328		0.264828	0.275921	0.222503		0.145498	0.229474	0.112817
0.0788863	0.246425	0.201232		0.171759	0.264449	0.272965		0.0800498	0.204093	0.179479
0.177722	0.259272	0.182997		0.251619	0.308134	0.214827		0.137073	0.225811	0.114048
0.12228	0.199413	0.195758		0.219509	0.183701	0.251953		0.113337	0.151514	0.181313
0.156166	0.242241	0.156499		0.205929	0.311396	0.249561		0.113398	0.230596	0.153521
0.143856	0.191871	0.201276		0.198399	0.260211	0.263448		0.0935571	0.170518	0.200744
0.134752	0.169908	0.159432		0.231821	0.170623	0.242124		0.129998	0.114616	0.157471
0.108934	0.236298	0.158664		0.140508	0.257025	0.223639		0.0664757	0.214311	0.148104
0.15385	0.226398	0.144004		0.272408	0.220357	0.189597		0.152051	0.170812	0.098488
0.178621	0.213271	0.110366		0.240626	0.281188	0.224948		0.15356	0.176573	0.121621
0.0877837	0.170478	0.135094		0.183287	0.194352	0.233602		0.089025	0.125932	0.152678
0.190448	0.132292	0.137562		0.212065	0.215387	0.26691		0.161925	0.114714	0.169561
0.155353	0.196199	0.152072		0.247532	0.226778	0.194366		0.132609	0.163862	0.102412
0.121557	0.232593	0.134213		0.191796	0.228731	0.187553		0.099965	0.193982	0.0942739
0.109068	0.2324	0.130432		0.255293	0.299454	0.251672		0.140082	0.194515	0.139295
0.133983	0.186423	0.177309		0.255708	0.279789	0.231216		0.141774	0.197365	0.142077
0.160621	0.200312	0.107694		0.218583	0.263769	0.194555		0.112042	0.19115	0.0987027
0.154788	0.179338	0.170522		0.264541	0.252814	0.204795		0.164843	0.149146	0.135714
0.154603	0.169042	0.134148		0.188115	0.255283	0.247776		0.115415	0.174718	0.13
0.130807	0.212766	0.248942		0.196803	0.251127	0.250901		0.0983664	0.181056	0.231259
0.112338	0.172546	0.165334		0.206625	0.220454	0.235911		0.119519	0.138319	0.131388
0.157276	0.136463	0.151913		0.232581	0.214721	0.252141		0.148317	0.106435	0.138824
0.10809	0.184278	0.235748		0.150101	0.244827	0.267976		0.0700422	0.158244	0.204115
0.125677	0.203735	0.176533		0.203615	0.221299	0.305289		0.107459	0.153609	0.196302
0.175583	0.167736	0.142789		0.23381	0.185568	0.248515		0.151641	0.115146	0.146763
0.13697	0.205237	0.0942863		0.192949	0.250752	0.232445		0.0948524	0.174152	0.121643
0.175127	0.145191	0.107768		0.270936	0.199413	0.174621		0.16784	0.120659	0.0867702
0.157678	0.249088	0.158384		0.222762	0.310558	0.255458		0.148229	0.228154	0.157831
0.162681	0.133194	0.192576		0.257436	0.217841	0.275437		0.160821	0.139153	0.210023
0.163359	0.232024	0.228794		0.258008	0.271351	0.293259		0.145289	0.199051	0.170612
0.0974693	0.220361	0.0846632		0.154178	0.237438	0.199851		0.0710926	0.181511	0.129898
0.155572	0.232939	0.240349		0.258374	0.267948	0.272059		0.150651	0.212459	0.220273
0.13219	0.178998	0.199286		0.186655	0.217931	0.243991		0.0965063	0.145803	0.179222
0.148708	0.194643	0.15625		0.21296	0.254843	0.27863		0.141733	0.163288	0.179062
0.146335	0.196232	0.172075		0.268395	0.227658	0.249102		0.151281	0.155738	0.173861
0.176712	0.195844	0.199325		0.250581	0.289744	0.30682		0.142687	0.196174	0.202685
0.140182	0.220289	0.17496		0.181802	0.299309	0.203065		0.107327	0.233964	0.13472
0.108362	0.203859	0.122148		0.207558	0.276981	0.223194		0.106656	0.20183	0.130525
0.129696	0.187556	0.199409		0.206977	0.265032	0.246487		0.101813	0.185255	0.205281
0.144059	0.242125	0.170819		0.266245	0.306355	0.286226		0.149639	0.231572	0.199758
0.0999058	0.166842	0.164945		0.150489	0.281166	0.242339		0.0707708	0.178494	0.148186
0.177192	0.254985	0.186262		0.251223	0.277045	0.243428		0.142604	0.231244	0.138659
0.1491	0.204621	0.180756		0.228733	0.277814	0.251713		0.14722	0.189513	0.199667
0.113082	0.203262	0.209039		0.260588	0.206024	0.272829		0.147051	0.139555	0.210725
0.0960046	0.245924	0.122695		0.178187	0.299196	0.225213		0.0921202	0.249029	0.117578
0.139591	0.183093	0.12748		0.276655	0.289464	0.204213		0.185526	0.190166	0.125216
0.126572	0.207332	0.106146		0.192613	0.254032	0.212266		0.100063	0.164997	0.114042
0.102769	0.232113	0.128241		0.144642	0.275164	0.174124		0.063645	0.19348	0.0861486
0.137114	0.163801	0.181335		0.177308	0.200611	0.233379		0.0901064	0.120558	0.169287
0.0801262	0.188027	0.134102		0.0960889	0.277565	0.2256		0.0412651	0.181109	0.13567
0.105476	0.176882	0.201451		0.178084	0.290805	0.249964		0.104448	0.183118	0.204538
0.126671	0.157118	0.172805		0.205377	0.20919	0.276891		0.110313	0.122933	0.173346
0.105462	0.16519	0.091338		0.189731	0.203285	0.188257		0.124791	0.116286	0.0863018
0.155048	0.133901	0.19141		0.207602	0.200585	0.283281		0.10283	0.0997751	0.191348
0.190552	0.173778	0.183674		0.248464	0.207379	0.247876		0.138765	0.104103	0.18481
0.15002	0.103063	0.117098		0.219452	0.221804	0.215313		0.150265	0.112619	0.111026
0.207857	0.164578	0.118574		0.245657	0.24991	0.235448		0.142001	0.154577	0.129644
0.209129	0.111625	0.112689		0.313493	0.194213	0.26311		0.199756	0.0922712	0.150779
	0.211335	0.101599			0.256508	0.202547			0.154578	0.101028
	0.134575	0.0919673			0.234973	0.230755			0.131541	0.122952
		0.15991				0.182687				0.128675
		0.131978				0.264107				0.14567
		0.160792				0.227485				0.142397
		0.126528				0.275422				0.158807
		0.108472				0.165811				0.0798601
		0.128456				0.21819				0.112625
		0.13728				0.147019				0.0683519
		0.147613				0.229212				0.130979
		0.0951423				0.233876				0.129964
