# Supplementary material for: Proteogenomics of diffuse gliomas reveal molecular subtypes associated with specific therapeutic targets and immune-evasion mechanisms
Source: Nat Commun. 2023 Jan 31;14:505. doi: 10.1038/s41467-023-36005-1 (PMC9889805; doi:10.1038/s41467-023-36005-1)
Supplement: Supplementary file 15 — Source Data [file 41467_2023_36005_MOESM15_ESM.zip › Resource data/Supplementary Figure16.xlsx]

## Sheet: Supplementary Table16A
PDGFRA Protein expression	TMZ response		KIT Protein expression	TMZ response
0.471209	responder		0.35316	responder
0.471417	responder		0.574991	responder
0.0927908	responder		0.598059	responder
0.209871	responder		0.453747	responder
0.206276	responder		0.526966	responder
0.119259	responder		0.242673	responder
0.283994	responder		-0.541033	responder
0.0358868	responder		-0.399319	responder
0.292446	responder		0.496804	responder
0.0927908	responder		0.469714	responder
0.206299	responder		-0.640758	responder
0.292131	responder		0.299131	responder
0.272884	responder		-0.274756	responder
0.264131	responder		-0.28482	responder
0.135473	responder		-1.01764	responder
0.219443	responder		-0.0716128	responder
0.0604975	responder		-0.895913	responder
0.201452	non-responder		0.0436457	non-responder
0.170533	non-responder		0.0297754	non-responder
-0.41478	non-responder		-0.0969175	non-responder
-0.0532123	non-responder		-0.240766	non-responder
0.0828397	non-responder		-0.287029	non-responder
-0.0865414	non-responder		-0.220853	non-responder
0.172174	non-responder		-0.0443974	non-responder
0.0593555	non-responder		-0.0681495	non-responder
-0.671088	non-responder		-0.379664	non-responder
-0.0471608	non-responder		-1.05977	non-responder
-0.0121249	non-responder		-0.748288	non-responder
-0.719861	non-responder		-0.743799	non-responder
-0.886391	non-responder		-0.886032	non-responder
-0.846313	non-responder		-1.34552	non-responder
-0.744554	non-responder		-0.849217	non-responder
-0.954188	non-responder		-0.4415	non-responder
-0.460254	non-responder		-1.95721	non-responder
-0.510898	non-responder		-0.916667	non-responder
-0.796198	non-responder		-1.16912	non-responder
-0.390023	non-responder		-0.799887	non-responder
-0.78875	non-responder		-0.842292	non-responder
-0.174459	non-responder		-0.821662	non-responder
-0.808259	non-responder		-0.879268	non-responder
-0.76768	non-responder		-0.977863	non-responder
-0.374676	non-responder		-1.01518	non-responder
-0.832849	non-responder		-1.05656	non-responder
-0.189888	non-responder		-0.939244	non-responder
-0.487695	non-responder		-0.238547	non-responder
-0.523741	non-responder		-0.354304	non-responder
-0.930668	non-responder		-0.105228	non-responder
-0.850266	non-responder		-0.160902	non-responder

## Sheet: Supplementary Table16B
TMZ response	Protein_expression (Log10transformed)	Kinase_activity	type
non-repond	1.92306	0.110884	PDGFRA
non-repond	1.08614	0.109866	PDGFRA
non-repond	1.96086	0.321617	PDGFRA
non-repond	1.2382	0.131025	PDGFRA
non-repond	1.95943	0.804282	PDGFRA
non-repond	1.87449	0.106202	PDGFRA
non-repond	1.83709	0.0196724	PDGFRA
respond	0.142458	-0.0658646	PDGFRA
respond	0.180072	-0.0399155	PDGFRA
respond	0.111125	-0.0221042	PDGFRA
respond	0.346534	-0.0215069	PDGFRA
respond	0.308391	-0.0430618	PDGFRA
respond	0.159883	-0.0223068	PDGFRA
respond	0.407359	0.0332069	PDGFRA
respond	0.162649	-0.0665578	PDGFRA
non-repond	0.287718	0.109176	KIT
non-repond	0.398732	0.10334	KIT
non-repond	3.13909	0.307179	KIT
non-repond	2.94927	0.30769	KIT
non-repond	1.99127	0.209978	KIT
non-repond	0.531183	0.208992	KIT
non-repond	0.519015	0.108224	KIT
respond	0.0451314	0.0701917	KIT
respond	0.141509	0.06063	KIT
respond	0.361826	0.0871258	KIT
respond	0.0110354	0.00800369	KIT
respond	0.121153	0.0931388	KIT
respond	0.067746	0.0892508	KIT
respond	0.15853	0.0681057	KIT
respond	0.143783	0.043372	KIT

## Sheet: Supplementary Table16C
TMZ response	Protein_expression (Log10transformed)	FOXO3/S294 abundance	type
non-repond	1.92306	79861633	PDGFRA
non-repond	1.08614	10504304	PDGFRA
non-repond	1.96086	1.13874e+08	PDGFRA
non-repond	1.2382	122658768	PDGFRA
non-repond	1.95943	1.18655e+08	PDGFRA
non-repond	1.87449	13302202	PDGFRA
non-repond	1.83709	91241336	PDGFRA
respond	0.142458	5.32019e+06	PDGFRA
respond	0.180072	83909568	PDGFRA
respond	0.111125	30844170	PDGFRA
respond	0.346534	24167002	PDGFRA
respond	0.308391	118105	PDGFRA
respond	0.159883	4.42836e+06	PDGFRA
respond	0.407359	1e-05	PDGFRA
respond	0.162649	1e-05	PDGFRA
non-repond	0.287718	79861633	KIT
non-repond	0.398732	10504304	KIT
non-repond	3.13909	1.13874e+08	KIT
non-repond	2.94927	122658768	KIT
non-repond	1.99127	1.18655e+08	KIT
non-repond	0.531183	13302202	KIT
non-repond	0.519015	91241336	KIT
respond	0.0451314	5.32019e+06	KIT
respond	0.141509	83909568	KIT
respond	0.361826	30844170	KIT
respond	0.0110354	24167002	KIT
respond	0.121153	118105	KIT
respond	0.067746	4.42836e+06	KIT
respond	0.15853	1e-05	KIT
respond	0.143783	1e-05	KIT

## Sheet: Supplementary Table16D-E
TMZ response	FOXO3/S294 abundance	FOXO3/S294 abundance (Log10 transformed)	RNA_expression	Type
non-repond	1.13874e+08	8.05642	12.3363	RNA	PLAU
non-repond	91241336	7.96019	4.3219	RNA
respond	83909568	7.92381	1.19268	RNA
respond	24167002	7.38322	0.534418	RNA
respond	118105	5.07227	0.12879	RNA
TMZ response	FOXO3/S294 abundance	FOXO3/S294 abundance (Log10 transformed)	Protein_expression	Type
non-repond	1.13874e+08	8.05642	0.970613	Protein	PLAU
non-repond	91241336	7.96019	0.943745	Protein
respond	83909568	7.92381	0.457517	Protein
respond	24167002	7.38322	0.628534	Protein
respond	118105	5.07227	0.486338	Protein
TMZ response	FOXO3/S294 abundance	FOXO3/S294 abundance (Log10 transformed)	mRNA_expression (Log10transformed)	Type
non-repond	1.13874e+08	8.05642	2.07096	RNA	VEGFA
non-repond	91241336	7.96019	1.79388	RNA
respond	83909568	7.92381	1.53667	RNA
respond	24167002	7.38322	1.20287	RNA
respond	118105	5.07227	0.650636	RNA
TMZ response	FOXO3/S294 abundance	FOXO3/S294 abundance (Log10 transformed)	Protein_expression (Log10transformed)	Type
non-repond	1.13874e+08	8.05642	-0.436677	Protein	VEGFA
non-repond	91241336	7.96019	-0.913209	Protein
respond	83909568	7.92381	-1.31306	Protein
respond	24167002	7.38322	-1.91321	Protein
respond	118105	5.07227	-2.04161	Protein
