# Supplementary material for: Proteogenomics of diffuse gliomas reveal molecular subtypes associated with specific therapeutic targets and immune-evasion mechanisms
Source: Nat Commun. 2023 Jan 31;14:505. doi: 10.1038/s41467-023-36005-1 (PMC9889805; doi:10.1038/s41467-023-36005-1)
Supplement: Supplementary file 15 — Source Data [file 41467_2023_36005_MOESM15_ESM.zip › Resource data/Figure5.xlsx]

## Sheet: Figure5A
Patient No.	Glioma#1	Glioma#3	Glioma#9	Glioma#17	Glioma#19	Glioma#20	Glioma#28	Glioma#31	Glioma#32	Glioma#33	Glioma#45	Glioma#55	Glioma#64	Glioma#66	Glioma#67	Glioma#85	Glioma#86	Glioma#108	Glioma#113	Glioma#117	Glioma#119	Glioma#124	Glioma#129	Glioma#135	Glioma#136	Glioma#139	Glioma#144	Glioma#145	Glioma#151	Glioma#153	Glioma#154	Glioma#157	Glioma#158	Glioma#160	Glioma#164	Glioma#169	Glioma#171	Glioma#172	Glioma#173	Glioma#174	Glioma#176	Glioma#179	Glioma#180	Glioma#182	Glioma#193	Glioma#195	Glioma#198	Glioma#201	Glioma#203
Proteome_type	S-Ne	S-Ne	S-Ne	S-Ne	S-Ne	S-Ne	S-Ne	S-Ne	S-Ne	S-Ne	S-Ne	S-Ne	S-Ne	S-Ne	S-Ne	S-Ne	S-Ne	S-Ne	S-Ne	S-Ne	S-Ne	S-Ne	S-Ne	S-Ne	S-Ne	S-Ne	S-Ne	S-Ne	S-Ne	S-Ne	S-Ne	S-Ne	S-Ne	S-Ne	S-Ne	S-Ne	S-Ne	S-Ne	S-Ne	S-Ne	S-Ne	S-Ne	S-Ne	S-Ne	S-Ne	S-Ne	S-Ne	S-Ne	S-Ne
Proteomic exp. NO. fo tumor tissue	Exp030506	Exp030508	Exp031495	Exp031511	Exp031513	Exp031515	Exp031690	Exp031693	Exp031694	Exp031695	Exp032143	Exp032156	Exp032778	Exp032788	Exp032791	Exp033938	Exp033940	Exp034628	Exp034633	Exp034644	Exp034655	Exp035651	Exp036295	Exp036309	Exp036311	Exp036938	Exp036947	Exp036949	Exp040807	Exp040809	Exp040812	Exp040823	Exp040825	Exp040827	Exp040832	Exp040841	Exp040844	Exp040846	Exp040847	Exp040848	Exp040850	Exp040855	Exp040858	Exp040861	Exp047441	Exp047443	Exp047446	Exp047450	Exp047454
BRD4	1e-05	0.0291	0.0906	1e-05	0.0054	1e-05	1e-05	0.0637	1e-05	0.0868	1e-05	0.005	1e-05	0.0115	0.1295	0.01	0.0138	0.0433	0.0074	0.0708	0.0061	0.0046	1e-05	0.0023	1e-05	0.0102	1e-05	1e-05	0.003	0.0422	1e-05	0.046	0.064	0.1513	0.001	1e-05	1e-05	1e-05	0.0138	1e-05	1e-05	0.0184	1e-05	0.0134	1e-05	0.0476	1e-05	0.0447	0.0238
CAMK2A	10.0193	4.2313	11.2953	25.657	99.8591	5.1774	9.4745	4.3572	1.2273	9.6195	16.0133	9.5105	14.0114	24.0943	1.1922	0.8441	23.8248	2.4092	0.8402	4.0863	19.4482	6.6282	14.3375	38.1818	8.9233	1.3335	7.5452	5.3363	10.0134	5.7265	25.6442	4.2466	19.1251	21.6078	2.3626	34.2282	1.1444	17.6895	1.6481	6.7579	17.3689	3.6732	102.408	0.2812	2.5901	21.2891	2.4703	17.0145	96.2584
CAMK2B	3.4705	3.1355	4.9709	6.9099	28.6332	1.7647	2.8946	1.8863	1.6798	2.7189	2.775	2.0297	2.0359	5.9597	0.9705	1.9102	7.3249	0.6575	0.5013	2.075	3.1865	2.1409	1.5833	4.031	2.0507	0.7329	2.225	3.2921	5.9919	3.5099	7.1275	0.8784	5.2919	7.0491	2.0643	10.3197	1.4204	3.3552	1.6625	6.0617	2.38	0.8149	24.6101	1.0031	1.1876	6.1702	0.8537	6.4339	21.7913
CAMK2G	1.8238	1.219	4.6642	6.7946	22.1313	1.4026	2.0571	1.6855	1.004	2.2867	3.2549	1.895	3.5621	4.7019	2.1075	5.0333	3.2734	0.7283	0.7369	1.6583	2.4839	2.8083	0.6685	2.5302	1.0364	1.3698	1.6106	2.1041	3.3179	1.8627	3.7867	0.8824	6.1697	6.8893	1.0729	9.3704	3.3289	2.2889	0.5208	6.8362	4.8516	2.1953	18.3784	0.7858	2.4969	2.2232	1.6971	4.1084	8.3788
CD109	0.0177	0.0533	1e-05	1e-05	1e-05	1e-05	0.0591	0.006	1e-05	1e-05	1e-05	0.0048	1e-05	0.1103	0.3351	0.7096	0.0341	1e-05	1e-05	1e-05	0.0026	1e-05	1e-05	1e-05	0.0393	1e-05	0.2758	0.0016	0.0195	1e-05	0.1154	1e-05	0.1882	0.3671	0.0237	0.0361	1e-05	1e-05	0.0044	1e-05	1e-05	0.2271	0.025	1e-05	1e-05	1e-05	1e-05	0.0052	1e-05
CD163	0.0081	0.165	1e-05	1e-05	1e-05	1e-05	0.0071	1e-05	0.0115	1e-05	1e-05	0.0128	1e-05	0.1302	1e-05	1e-05	1e-05	1e-05	1e-05	1e-05	0.0076	1e-05	0.0967	1e-05	1e-05	1e-05	1e-05	1e-05	1e-05	1e-05	1e-05	0.0356	0.078	0.0366	0.0288	1e-05	0.0264	1e-05	0.0463	1e-05	1e-05	1e-05	1e-05	1e-05	1e-05	1e-05	1e-05	0.0261	1e-05
CD177	1e-05	1e-05	1e-05	1e-05	1e-05	1e-05	1e-05	1e-05	1e-05	1e-05	1e-05	1e-05	1e-05	1e-05	1e-05	1e-05	1e-05	1e-05	1e-05	1e-05	1e-05	1e-05	1e-05	1e-05	1e-05	1e-05	1e-05	1e-05	1e-05	1e-05	1e-05	1e-05	1e-05	1e-05	1e-05	1e-05	1e-05	1e-05	1e-05	1e-05	1e-05	1e-05	1e-05	1e-05	1e-05	1e-05	1e-05	1e-05	1e-05
CD34	0.0558	1e-05	1e-05	1e-05	1e-05	0.0328	1e-05	1e-05	1e-05	1e-05	1e-05	1e-05	1e-05	0.046	0.0385	1e-05	1e-05	0.0967	1e-05	1e-05	1e-05	1e-05	1e-05	1e-05	1e-05	1e-05	1e-05	1e-05	1e-05	0.0839	1e-05	1e-05	0.2093	1e-05	1e-05	1e-05	1e-05	1e-05	1e-05	1e-05	1e-05	1e-05	1e-05	0.0278	1e-05	1e-05	1e-05	1e-05	1e-05
CD53	1e-05	1e-05	1e-05	1e-05	1e-05	0.2989	1e-05	1e-05	1e-05	1e-05	1e-05	1e-05	1e-05	1e-05	1e-05	1e-05	1e-05	1e-05	1e-05	1e-05	1e-05	1e-05	1e-05	1e-05	0.0105	1e-05	0.0242	1e-05	0.0074	1e-05	1e-05	1e-05	0.0171	1e-05	1e-05	1e-05	1e-05	1e-05	1e-05	1e-05	1e-05	1e-05	1e-05	1e-05	1e-05	1e-05	1e-05	1e-05	1e-05
CD63	0.8468	0.6274	0.1238	0.0464	0.1795	1e-05	1e-05	1.2128	1.7708	1e-05	1e-05	0.7934	0.2223	0.3966	0.2864	0.0176	0.2165	0.6614	1e-05	0.1743	0.8464	1e-05	1.0948	0.0622	1e-05	0.0693	1e-05	1e-05	1e-05	1e-05	0.2613	0.0905	0.0395	0.1326	0.0907	0.0309	1e-05	1e-05	1.9631	0.0788	1e-05	0.1695	1e-05	1e-05	0.16	0.4146	1e-05	1e-05	1e-05
CDK1	1e-05	0.0346	1e-05	1e-05	1e-05	1e-05	1e-05	0.313	0.9022	0.2945	1e-05	0.1738	1e-05	0.0117	1e-05	1e-05	1.0077	0.2158	1e-05	1e-05	1e-05	1e-05	0.4673	1e-05	1e-05	1e-05	1e-05	1e-05	1e-05	0.132	1e-05	0.0322	1e-05	1e-05	0.0527	1e-05	1e-05	1e-05	1e-05	1e-05	1e-05	1e-05	1e-05	1e-05	1e-05	0.4511	1e-05	0.1361	2.1987
CDK2	0.03415	1e-05	0.1968	1e-05	1e-05	0.01212	1e-05	0.1963	0.2448	0.0298	0.0246	0.3097	1e-05	0.0772	1e-05	0.0105	0.0206	0.0151	1e-05	1e-05	1e-05	0.0045	0.0994	1e-05	1e-05	0.012	0.0315	0.0489	0.023	0.0066	1e-05	0.0208	0.0246	0.2082	0.0215	1e-05	1e-05	1e-05	1e-05	1e-05	1e-05	1e-05	1e-05	1e-05	1e-05	1e-05	0.0094	0.0429	0.0679
CDK3	1e-05	1e-05	1e-05	1e-05	1e-05	1e-05	1e-05	0.0474	0.0553	1e-05	0.0246	0.1406	1e-05	0.0334	1e-05	0.0104	1e-05	0.015	1e-05	1e-05	1e-05	0.0044	1e-05	1e-05	1e-05	0.0119	0.016	0.0094	0.0229	1e-05	1e-05	0.0082	1e-05	0.0557	0.0214	1e-05	1e-05	1e-05	1e-05	1e-05	1e-05	1e-05	1e-05	1e-05	1e-05	1e-05	0.0094	0.0427	0.0406
CDK4	0.3501	0.4421	1.5056	0.1371	0.0748	0.1546	0.8013	0.7923	0.1726	0.2194	0.1455	0.2619	0.2752	0.2609	4.7436	2.2219	0.1992	0.5895	1.0811	0.1776	0.1947	0.3781	0.2499	0.019	0.1229	0.523	1.0227	0.209	0.052706	0.0493	0.0713	0.0832	0.3639	0.7074	0.5049	0.0544	0.4589	0.1214	0.6735	0.2048	0.2535	1.0156	1e-05	0.1623	0.4254	1.4687	0.5719	0.1624	0.14273
CENPB	1e-05	0.0132	0.038	1e-05	1e-05	1e-05	1.0497	0.0227	1e-05	0.0127	1e-05	0.034	0.0679	1e-05	0.049	1e-05	1e-05	1e-05	1e-05	0.0915	0.0449	1e-05	0.2552	4.129	1e-05	0.0369	1e-05	0.0046	0.0329	0.0242	1e-05	0.1337	1e-05	0.0593	1e-05	1e-05	1e-05	1e-05	1e-05	1e-05	1e-05	1e-05	1e-05	1e-05	1e-05	1e-05	0.003	1e-05	1e-05
DDX20	1e-05	1e-05	1e-05	1e-05	1e-05	1e-05	0.0249	0.0134	0.0041	1e-05	1e-05	0.0023	1e-05	1e-05	0.0152	0.0132	0.0106	0.2242	1e-05	0.0254	1e-05	1e-05	0.0075	1e-05	1e-05	0.0041	1e-05	0.1441	0.0264	0.0665	1e-05	1e-05	1e-05	1e-05	0.0066	0.0029	1e-05	1e-05	1e-05	1e-05	1e-05	1e-05	1e-05	1e-05	1e-05	0.0096	0.0045	1e-05	0.0448
DDX41	1e-05	1e-05	0.0326	1e-05	1e-05	1e-05	1e-05	0.0093	0.0127	0.0042	0.0152	0.001	1e-05	1e-05	0.0529	1e-05	1e-05	0.0208	0.0051	0.1527	1e-05	1e-05	0.0283	1e-05	1e-05	0.1644	0.2777	1e-05	0.0515	0.0489	1e-05	0.0338	0.0147	0.0288	0.0102	0.095	0.0123	1e-05	0.023	0.0308	1e-05	0.0105	1e-05	1e-05	1e-05	1e-05	1e-05	0.0262	1e-05
FLT1	1e-05	1e-05	1e-05	1e-05	1e-05	1e-05	1e-05	1e-05	0.0225	1e-05	1e-05	0.0129	1e-05	1e-05	0.0011	1e-05	1e-05	0.0155	1e-05	1e-05	1e-05	1e-05	1e-05	1e-05	1e-05	1e-05	1e-05	0.0048	0.0097	0.0276	1e-05	0.2688	0.3157	0.1632	0.0338	0.0094	1e-05	1e-05	1e-05	1e-05	1e-05	1e-05	1e-05	1e-05	1e-05	1e-05	1e-05	1e-05	1e-05
FOXK1	0.0927	0.0363	0.0875	0.0621	0.0214	0.0602	0.1116	0.0414	0.0861	0.0208	0.0338	1e-05	0.0291	0.0596	0.1423	0.0359	0.0458	0.1163	0.0821	0.3356	0.0517	0.0359	0.062	0.0512	1e-05	0.0687	0.0435	0.0771	0.1545	0.2454	1e-05	0.0906	0.2811	0.0887	0.1127	0.0406	0.0849	0.05	0.4008	1e-05	0.0153	0.0847	0.0409	0.0098	0.033	0.063	0.0242	0.0979	0.0547
GNB1	15.2432	21.7203	69.9669	67.9456	74.4919	76.5825	63.59	25.3434	36.9218	76.7467	40.6959	21.3723	24.265	19.3588	7.909	16.0755	30.2785	22.4438	14.3088	1.8547	10.8783	28.7617	1.3926	84.9723	25.5967	20.7254	34.897	37.4732	15.5252	19.6016	60.7996	3.6621	7.9329	8.3489	10.752	47.1886	10.8323	22.4768	2.4746	9.4045	8.3465	7.6313	73.1355	26.4518	14.6526	35.976	24.3991	6.8006	143.283
GNB2	13.4822	19.7829	67.6878	67.5829	73.4705	74.8278	62.8562	24.9225	35.6084	72.8242	39.0918	19.8086	21.4826	18.6324	7.2242	16.4314	17.6327	22.6539	13.7808	2.1471	10.312	26.825	1.0572	80.2279	16.268	19.7608	32.3618	34.442	14.7764	19.4776	53.015	3.8249	8.1623	8.381	10.0491	44.6444	8.8033	20.7523	2.6662	8.2536	7.8915	7.905	72.0505	24.9019	14.9074	33.9977	22.6009	5.5982	97.713
GNB4	9.5157	13.7716	63.8915	57.2904	61.8397	42.5181	40.2455	16.5735	22.6348	44.3166	32.8723	15.928	6.6913	17.4507	7.5395	15.6305	9.6748	17.3645	10.2016	1.8509	3.8706	21.7014	0.9673	40.5901	12.4115	20.9268	28.8279	32.3045	13.7746	18.3621	48.7332	3.5697	7.4139	6.8801	9.3163	30.8667	7.7549	19.3678	2.4707	7.7135	7.3727	7.0434	64.2335	15.6415	12.5183	31.8976	21.4302	4.9864	91.5093
GRIA2	0.0421	0.029	0.8333	0.1654	1.1353	0.0136	0.3213	0.1331	0.0952	0.1398	0.0096	0.0413	0.0405	0.1675	0.1156	0.0662	0.4985	0.3098	0.2593	0.3506	0.189	0.0627	0.0036	0.1853	0.1342	0.107	0.0612	0.0242	0.4021	0.3364	0.2158	0.3592	0.2568	0.3468	0.0576	0.4855	0.1001	0.11	1e-05	0.1411	0.5199	0.088	0.5632	0.4053	0.1732	0.6616	0.0038	0.0349	0.6723
GRIA4	0.0308	0.3862	0.4868	0.0808	0.3566	0.2839	0.6291	0.0539	0.1944	0.0904	1e-05	0.0771	0.1996	0.0147	0.0109	0.2739	0.034	0.2068	0.4552	0.6825	0.0204	0.1065	0.0037	0.106	0.0429	0.1884	0.0351	0.0108	0.6895	0.7229	0.0703	0.1721	0.042	0.1643	0.0429	0.1541	0.1049	0.1909	1e-05	0.1407	0.1829	0.0936	0.1667	0.3901	0.2759	0.182	0.0665	1e-05	0.1858
HDAC4	8.2776	1e-05	7.9281	0.0049	0.0161	0.0279	0.04	0.0079	0.009	1e-05	0.0044	0.017	0.009	0.1169	1e-05	0.0036	0.0469	0.044	0.0955	0.0178	2.2604	0.0181	0.1259	0.1268	0.604	0.0285	1e-05	0.0087	0.187	0.2504	0.0219	0.1136	0.4265	0.6314	0.1141	1.0005	0.2392	0.2795	0.8825	0.3635	0.2511	0.9991	0.2616	0.2096	0.024	0.0084	0.0061	4.0694	0.124
IL8	1e-05	1e-05	1e-05	1e-05	1e-05	1e-05	1e-05	1e-05	1e-05	1e-05	1e-05	1e-05	1e-05	1e-05	1e-05	1e-05	1e-05	1e-05	1e-05	1e-05	1e-05	1e-05	1e-05	1e-05	1e-05	1e-05	1e-05	1e-05	1e-05	1e-05	1e-05	1e-05	1e-05	1e-05	1e-05	1e-05	1e-05	1e-05	1e-05	1e-05	1e-05	1e-05	1e-05	1e-05	1e-05	1e-05	1e-05	1e-05	1e-05
IRAK4	1e-05	1e-05	1e-05	1e-05	1e-05	1e-05	1e-05	1e-05	1e-05	1e-05	1e-05	1e-05	1e-05	1e-05	0.045	1e-05	1e-05	0.0064	1e-05	1e-05	1e-05	1e-05	0.0253	1e-05	1e-05	1e-05	1e-05	1e-05	1e-05	1e-05	1e-05	0.0131	1e-05	0.0631	1e-05	1e-05	1e-05	1e-05	1e-05	1e-05	1e-05	0.1108	1e-05	1e-05	1e-05	1e-05	1e-05	1e-05	1e-05
KIT	1e-05	1e-05	1e-05	1e-05	0.0073	1e-05	1e-05	1e-05	1e-05	1e-05	1e-05	1e-05	1e-05	1e-05	1e-05	0.0618	1e-05	1e-05	0.0103	1e-05	1e-05	1e-05	1e-05	1e-05	1e-05	1e-05	1e-05	1e-05	1e-05	1e-05	1e-05	0.0462987	1e-05	1e-05	1e-05	1e-05	0.088346	1e-05	1e-05	1e-05	0.0903333	1e-05	1e-05	1e-05	1e-05	1e-05	1e-05	1e-05	1e-05
MAPK13	0.0829	1e-05	1e-05	1e-05	1e-05	1e-05	1e-05	1e-05	1e-05	0.0216	1e-05	1e-05	1e-05	1e-05	1e-05	1e-05	1e-05	1e-05	1e-05	1e-05	1e-05	1e-05	1e-05	1e-05	1e-05	1e-05	1e-05	1e-05	1e-05	1e-05	1e-05	1e-05	1e-05	1e-05	1e-05	1e-05	1e-05	1e-05	1e-05	1e-05	1e-05	1e-05	1e-05	1e-05	1e-05	1e-05	1e-05	1e-05	1e-05
MAPK7	0.17114	0.4254	0.5805	0.0053	0.4018	1e-05	1e-05	0.5495	0.02	0.0079	0.0413	0.0236	1e-05	0.00221	0.0249	1e-05	0.133	0.2423	0.0404	1e-05	0.1581	1e-05	0.167871	1e-05	1e-05	0.0156	1e-05	1e-05	1e-05	0.06291	1e-05	0.0073	0.1171	0.0362	0.0216	1e-05	0.0348	0.0061	1e-05	0.1588	0.164	0.6975	0.0068	1e-05	1e-05	0.3458	1e-05	0.4386	1e-05
MCM2	0.0957	0.0407	1e-05	0.0138	1e-05	0.0296	0.004	0.2123	0.7391	0.3894	0.0141	0.4161	1e-05	0.2226	0.2844	1e-05	1.4355	0.1964	0.0135	0.0523	0.3189	1e-05	0.0967	1e-05	1e-05	0.0063	0.0583	1e-05	0.5611	0.2735	1e-05	0.1479	0.0388	1.0839	0.4524	1e-05	1e-05	1e-05	0.2912	0.0334	1e-05	2.0689	1e-05	0.0123	0.0141	0.3096	1e-05	0.5963	1.2096
MCM3	1.1228	0.5703	0.0076	0.0099	0.0049	1.3972	0.009	1.5836	1.0392	0.5095	0.4763	0.5747	1e-05	0.2727	0.6179	0.003	1.3445	0.311	1e-05	0.0131	0.6712	1e-05	0.0662	1e-05	1e-05	0.0077	0.132	0.004	0.5311	0.609	1e-05	0.0365	0.0309	0.3055	0.2404	0.0011	0.0036	0.0072	0.1025	1.6448	0.0035	0.3586	0.0014	0.0165	0.5623	0.2498	1e-05	0.481	3.0322
MCM7	0.0376	0.4572	1e-05	0.0384	1e-05	0.0067	0.0171	0.2602	0.4663	0.1151	0.0208	1.0582	1e-05	0.3882	0.4898	0.0386	1.305	0.3553	1e-05	0.0776	1.7519	1e-05	0.266	1e-05	1e-05	1e-05	0.0908	1e-05	0.3911	1.1307	1e-05	0.6863	2.11	1.0462	0.4317	1e-05	1e-05	0.0083	0.7923	1e-05	1e-05	0.574	1e-05	0.0269	0.0144	0.7704	1e-05	0.7836	2.6389
PDGFRA	0.0473	0.0521	0.6394	1e-05	0.0274	0.0406	0.0226	0.1177	0.573	1e-05	0.00441	0.2692	1e-05	0.00713	0.00123	1e-05	1e-05	0.2009	0.0331	0.0614	0.00561	0.0198	0.00923	1e-05	1e-05	1e-05	0.0232444	1e-05	0.0663	0.3617	1e-05	1e-05	1e-05	0.478957	0.01139	0.0102	0.0177	1e-05	1e-05	1e-05	0.1431	0.0054	0.0406417	0.0087	1e-05	0.4419	1e-05	0.00621	0.654
VEGFA	1e-05	1e-05	1e-05	1e-05	1e-05	1e-05	1e-05	0.0505955	0.1616	0.0322829	1e-05	0.0298003	1e-05	1e-05	1e-05	1e-05	1e-05	1e-05	1e-05	1e-05	1e-05	1e-05	1e-05	1e-05	1e-05	1e-05	1e-05	1e-05	0.0285581	1e-05	0.03635	0.295261	1e-05	1e-05	1e-05	0.0721998	1e-05	1e-05	1e-05	1e-05	0.028258	0.0138656	0.0481307	1e-05	1e-05	1e-05	1e-05	1e-05	1e-05
[truncated: 138 more columns]

## Sheet: Figure5H
Proteomic exp. NO. fo tumor tissue	Kinase_activity	Protein expression (log10transformed)	Label	Cohort
Exp047490	0.0411509	-1.33332	non-respond	Discovery cohort
Exp040823	0.0237487	-1.30398	non-respond	Discovery cohort
Exp047513	0.0309379	-1.01781	non-respond	Discovery cohort
Exp040807	0.104908	-0.0436223	non-respond	Discovery cohort
Exp036945	0.0665369	0.00517864	non-respond	Discovery cohort
Exp031693	-0.0219568	0.117158	respond	Discovery cohort
Exp047454	0.27715	0.181855	non-respond	Discovery cohort
Exp033941	0.250722	0.501143	non-respond	Discovery cohort
Exp047451	0.20299	1.43761	respond	Discovery cohort
Exp033926	0.404013	1.45579	non-respond	Discovery cohort
Exp047497	0.0862111	-1.30483	respond	Validation cohort
Exp047504	0.0837631	-1.07054	non-respond	Validation cohort
Exp047499	0.0810165	-0.999336	non-respond	Validation cohort
Exp047493	0.061977	-0.905599	non-respond	Validation cohort
Exp047517	0.0667769	-0.630882	non-respond	Validation cohort
Exp047515	0.0725048	-0.440534	non-respond	Validation cohort
Exp047488	0.0967708	-0.286225	non-respond	Validation cohort
Exp040822	0.0474281	-0.181065	respond	Validation cohort
Exp047438	0.15949	-0.0875402	respond	Validation cohort
Exp047512	0.0923336	0.0483729	non-respond	Validation cohort
Exp047494	0.0856286	0.0715903	respond	Validation cohort
Exp047511	0.0571292	1.09973	respond	Validation cohort
Exp032794	0.107972	1.345	respond	Validation cohort
Exp047495	0.271635	1.60678	respond	Validation cohort
Exp047482	0.201524	1.73507	respond	Validation cohort

## Sheet: Figure 5J
Gene.Symbol/Phosphosites	Exp047451	Exp031693	Exp047490	Exp047454	Exp040807	Exp040823	Exp047513	Exp036945	Exp033926	Exp033941		Gene.Symbol_sites	Exp047511	Exp032794	Exp047438	Exp047497	Exp047482	Exp040822	Exp047494	Exp047495	Exp047499	Exp047512	Exp047517	Exp047493	Exp047515	Exp047488	Exp047504
Cohort	Discovery cohort	Discovery cohort	Discovery cohort	Discovery cohort	Discovery cohort	Discovery cohort	Discovery cohort	Discovery cohort	Discovery cohort	Discovery cohort		Cohort	Validation cohort	Validation cohort	Validation cohort	Validation cohort	Validation cohort	Validation cohort	Validation cohort	Validation cohort	Validation cohort	Validation cohort	Validation cohort	Validation cohort	Validation cohort	Validation cohort	Validation cohort
Protein expression of EGFR	1.43761	0.117158	-1.33332	0.181855	-0.0436222	-1.30398	-1.01781	0.00517864	1.45579	0.501143		Protein expression of EGFR	-0.782232	0.0518546	0.89703	-0.305134	1.58662	-0.941382	-0.314689	2.73682	-0.390352	-0.204692	-0.623958	-0.702701	-0.52999	-0.131898	-0.345293
ATRX/S594	0.994273	0.986725	-2.25438	0.0121601	-0.114654	-0.792545	0.0274351	-0.34006	0.965275	0.515766		ATRX/S594	-0.23034	0.273506	1.69328	1.41559	1.51237	-1.38444	0.64762	-0.0532355	-0.256662	-1.38444	-0.222517	0.234838	-0.441722	-1.38444	-0.419413
PAK2/S141	1.29587	1.15548	-0.710198	-0.729593	-1.0257	-0.440497	-0.840875	-0.842514	1.08202	1.056		PAK2/S141	-0.529907	0.0895883	0.00109734	-0.160296	3.27303	-0.526166	-0.475367	0.452336	0.864046	-0.370751	-0.545503	-0.562181	-0.431801	-0.541458	-0.53667
PRKDC/S893	1.22498	1.14372	-0.766492	-0.70682	-0.324794	-0.449462	-0.42391	-0.805716	1.84913	-0.740639		PRKDC/S893	-0.788415	-0.641914	0.792177	0.66123	2.61577	0.498551	1.34338	-0.541204	0.0565748	-0.779054	-0.577822	-0.561916	-0.605093	-0.694175	-0.778093
TP53BP1/S1367	0.90383	0.892729	-1.82572	0.247331	0.333765	0.629961	-1.48499	-0.809609	0.599516	0.513188		TP53BP1/S1367	1.00621	-0.122084	0.21958	1.08655	0.662309	0.393112	1.39279	1.40978	-1.41565	-0.629509	-1.00897	-1.73884	-0.831666	-0.211802	-0.211802
ATRX/T591	0.681776	1.09256	-0.846084	0.736189	0.139393	-0.818744	-1.74236	-0.879758	1.16793	0.4691		ATRX/T591	0.427771	1.45618	0.749666	1.08924	1.09858	-0.0844434	0.0646081	1.57379	-1.01746	-1.10908	-0.820111	-1.10908	-0.852637	-0.35793	-1.10908
EIF4EBP1/S101	0.923802	0.91229	-0.65218	1.51565	-0.859965	-1.04786	-0.894719	-0.318777	-0.728045	1.1498		EIF4EBP1/S101	1.0087	1.1945	1.05794	0.838712	1.19615	0.70813	-0.0244412	0.783438	-0.544314	-1.08583	-0.871786	-1.34638	-0.815447	-0.682412	-1.41695

## Sheet: Figure5K
Proteomic exp. NO. fo tumor tissue	ATRX_TF_activity	ATRX.T591	Label	Cohort
Exp040807	1.12193	0.0648371	non-responder	Discovery cohort
Exp036945	1.14171	-1.46707	non-responder	Discovery cohort
Exp033941	1.10289	0.381918	non-responder	Discovery cohort
Exp031693	1.25708	0.869691	respond	Discovery cohort
Exp033926	1.2564	0.921222	non-responder	Discovery cohort
Exp047451	1.16949	0.562254	respond	Discovery cohort
Exp040823	1.02602	-1.33285	non-responder	Discovery cohort
Exp032794	1.21968	1.32216	respond	Validation cohort
Exp047438	1.19901	0.666284	respond	Validation cohort
Exp040822	1.00437	-0.108038	respond	Validation cohort
Exp047493	0.955985	-1.06	non-responder	Validation cohort
Exp047515	1.19964	-0.821169	non-responder	Validation cohort

## Sheet: Figure5L
Proteomic exp. NO. fo tumor tissue	Exp031693	Exp047451	Exp033941	Exp036945	Exp033926	Exp040807	Exp040823		Proteomic exp. NO. fo tumor tissue	Exp032794	Exp040822	Exp047438	Exp047493	Exp047515
Cohort	Discovery cohort	Discovery cohort	Discovery cohort	Discovery cohort	Discovery cohort	Discovery cohort	Discovery cohort			Validation cohort	Validation cohort	Validation cohort	Validation cohort	Validation cohort
ATRX/T591	0.987684	0.497651	0.243944	-1.36514	1.07759	-0.149371	-1.29236		ATRX/T591	1.32216	-0.108038	0.666284	-1.05923	-0.821169
MSH3	1.53034	1.09368	-1.08925	-0.603031	-0.589507	-0.673975	0.331747		MSH3	0.756606	0.353654	1.01833	-1.06194	-1.06665
XRCC2	1.3333	0.863178	-0.916186	-1.12982	0.83939	-0.206099	-0.783767		XRCC2	0.460244	1.36243	0.133279	-1.00351	-0.95245
XRCC3	1.18232	1.08427	-0.602916	-0.71461	0.873317	-0.657155	-1.16523		XRCC3	0.554305	1.35197	-0.0443056	-1.18544	-0.67653
XRCC1	1.49535	1.27722	-0.910963	-0.817986	-0.397884	-0.688165	0.0424278		XRCC1	0.962774	0.36509	0.809577	-1.06444	-1.073
XRCC5	0.995633	0.816356	0.78122	-0.823815	-0.924697	0.537204	-1.3819		XRCC5	0.344014	0.341938	1.30668	-1.18608	-0.806551
MSH5	0.630449	1.25735	0.224806	-1.43121	0.46947	0.14569	-1.29656		MSH5	1.04002	0.675994	0.420365	-1.03194	-1.10444
