# Supplementary material for: Proteogenomics of diffuse gliomas reveal molecular subtypes associated with specific therapeutic targets and immune-evasion mechanisms
Source: Nat Commun. 2023 Jan 31;14:505. doi: 10.1038/s41467-023-36005-1 (PMC9889805; doi:10.1038/s41467-023-36005-1)
Supplement: Supplementary file 15 — Source Data [file 41467_2023_36005_MOESM15_ESM.zip › Resource data/Figure2.xlsx]

## Sheet: Figure2A
Patient No.	Glioma#1	Glioma#2	Glioma#3	Glioma#4	Glioma#5	Glioma#6	Glioma#7	Glioma#8	Glioma#9	Glioma#10	Glioma#11	Glioma#12	Glioma#13	Glioma#14	Glioma#15	Glioma#16	Glioma#17	Glioma#18	Glioma#19	Glioma#20	Glioma#21	Glioma#22	Glioma#23	Glioma#24	Glioma#25	Glioma#26	Glioma#27	Glioma#28	Glioma#29	Glioma#31	Glioma#32	Glioma#33	Glioma#34	Glioma#35	Glioma#36	Glioma#37	Glioma#38	Glioma#39	Glioma#40	Glioma#41	Glioma#42	Glioma#43	Glioma#44	Glioma#45	Glioma#46	Glioma#47	Glioma#48	Glioma#49	Glioma#50
Histological_type	LGG	GBM	GBM	GBM	LGG	GBM	GBM	GBM	LGG	GBM	GBM	GBM	GBM	GBM	GBM	GBM	LGG	GBM	LGG	LGG	GBM	GBM	GBM	GBM	GBM	GBM	GBM	LGG	GBM	GBM	LGG	LGG	GBM	GBM	GBM	GBM	GBM	GBM	GBM	GBM	GBM	GBM	GBM	GBM	GBM	GBM	GBM	GBM	GBM
Seizure_history	Seizure_history	n.a.	n.a.	n.a.	Seizure_history	n.a.	n.a.	n.a.	n.a.	n.a.	n.a.	n.a.	n.a.	n.a.	n.a.	n.a.	n.a.	n.a.	n.a.	n.a.	n.a.	n.a.	n.a.	n.a.	n.a.	n.a.	n.a.	n.a.	n.a.	n.a.	n.a.	n.a.	n.a.	n.a.	n.a.	n.a.	n.a.	n.a.	n.a.	n.a.	n.a.	n.a.	n.a.	n.a.	n.a.	n.a.	n.a.	n.a.	n.a.
CIC_mutation	n.m.	n.m.	n.m.	n.m.	n.m.	n.m.	n.m.	n.m.	mutation	n.m.	mutation	mutation	n.m.	n.m.	n.m.	n.m.	n.m.	n.m.	n.m.	n.m.	n.m.	n.m.	n.m.	n.m.	n.m.	n.m.	mutation	mutation	n.m.	n.m.	n.m.	n.m.	n.m.	n.m.	n.m.	n.m.	n.m.	n.m.	mutation	n.m.	n.m.	mutation	n.m.	n.m.	n.m.	n.m.	mutation	n.m.	n.m.
EGFR_mutation	n.m.	n.m.	n.m.	n.m.	n.m.	n.m.	n.m.	mutation	n.m.	n.m.	n.m.	n.m.	n.m.	mutation	n.m.	n.m.	n.m.	n.m.	n.m.	n.m.	n.m.	n.m.	n.m.	mutation	n.m.	n.m.	mutation	n.m.	n.m.	n.m.	n.m.	n.m.	n.m.	n.m.	n.m.	n.m.	n.m.	n.m.	n.m.	n.m.	n.m.	n.m.	n.m.	mutation	n.m.	n.m.	n.m.	n.m.	n.m.
IDH1_mutation	mutation	n.m.	n.m.	n.m.	n.m.	n.m.	n.m.	n.m.	mutation	n.m.	n.m.	n.m.	n.m.	n.m.	n.m.	n.m.	mutation	n.m.	mutation	mutation	n.m.	n.m.	n.m.	n.m.	n.m.	n.m.	n.m.	mutation	n.m.	n.m.	mutation	mutation	n.m.	n.m.	n.m.	n.m.	n.m.	n.m.	n.m.	n.m.	n.m.	n.m.	n.m.	n.m.	n.m.	n.m.	n.m.	n.m.	n.m.
19p13.2_amplification			amplification								amplification			amplification		amplification					amplification	amplification					amplification		amplification		amplification		amplification			amplification	amplification	amplification	amplification	amplification	amplification					amplification	amplification	amplification
7p11.2 _amplification		amplification	amplification		amplification	amplification	amplification	amplification	amplification	amplification	amplification		amplification	amplification	amplification	amplification	amplification	amplification	amplification		amplification			amplification	amplification		amplification		amplification	amplification	amplification	amplification	amplification	amplification		amplification	amplification	amplification		amplification	amplification	amplification	amplification		amplification	amplification	amplification	amplification	amplification
GO_LIPID_OXIDATION	0.298833	-0.225168	0.348061	-0.238996	0.373429	-0.214842	-0.223309	-0.277751	0.306594	0.278395	-0.375566	-0.259626	0.349132	0.245663	-0.213934	0.396257	0.327087	0.204478	0.243711	0.300764	-0.232401	-0.402842	0.265133	0.400592	-0.373735	0.225481	0.198186	0.193887	0.194146	-0.349826	-0.176537	-0.199692	-0.436888	0.349604	-0.296461	0.187616	-0.297299	-0.288496	-0.334275	-0.273897	0.303612	0.390492	0.172053	0.247393	-0.199459	-0.320984	0.162245	-0.26025	0.22297
GO_GLUTAMINE_METABOLIC_PROCESS	0.314684	-0.262633	0.329507	0.235601	-0.340664	-0.230649	0.297457	-0.258513	0.340001	-0.375547	-0.298465	-0.540077	0.468043	0.366095	0.278536	0.298621	0.341062	-0.24868	0.368672	0.258299	-0.354289	-0.500003	-0.266331	0.309458	-0.291481	-0.247996	-0.406898	0.334736	0.252558	-0.356892	0.384565	0.277268	-0.448686	0.379919	-0.383083	0.342949	0.364021	-0.345028	0.273448	0.248114	0.295287	0.428486	0.421698	0.38352	0.382635	-0.296871	0.298001	0.273133	0.335665
GO_GLUTAMINE_TRANSPORT	-0.25653	-0.39674	-0.414844	-0.367456	-0.373374	-0.653098	-0.378829	-0.329259	-0.240624	-0.394938	-0.484088	-0.334037	-0.329396	-0.255497	-0.183049	-0.392253	0.196094	-0.505307	0.267165	0.276586	-0.303852	-0.198074	-0.296237	-0.501374	-0.396029	0.267667	0.295528	0.303345	-0.481935	0.175058	-0.255575	-0.25971	0.20225	-0.359749	-0.388008	-0.382774	-0.471566	-0.33285	-0.218065	0.197754	-0.301183	-0.434776	-0.377955	-0.239282	-0.251406	0.351478	-0.359761	-0.496633	-0.373431
GO_GADPH_METABOLIC_PROCESS	0.434784	-0.248862	0.481916	-0.485783	0.582696	0.234389	-0.262526	-0.25488	0.344658	0.373695	-0.394137	-0.592738	-0.657945	-0.302589	-0.439877	0.683635	0.398663	-0.590255	0.677176	0.38028	-0.661538	-0.663702	0.498071	0.605023	-0.422707	-0.317016	-0.444426	0.395568	-0.352366	0.463578	0.268327	0.331039	0.503995	0.299687	-0.392863	-0.415351	-0.29845	0.211722	-0.588777	0.398187	0.460474	-0.485909	0.271655	0.3513	0.440375	-0.659153	-0.59452	-0.683319	0.277435
GO_BASE_EXCISION_REPAIR	-0.264302	0.456251	-0.289199	0.357856	-0.33914	0.330548	-0.260989	0.355767	0.235793	-0.361581	0.414178	-0.307688	0.329529	-0.255736	-0.254569	-0.324099	-0.366504	0.440701	-0.465317	-0.299671	-0.479164	-0.310878	-0.210332	-0.301167	0.38362	-0.255988	0.246141	-0.308851	0.410719	-0.282519	0.238127	-0.343307	-0.303319	0.296384	0.228079	0.381712	-0.201525	-0.342292	-0.249331	0.33096	-0.272721	-0.276173	0.175079	-0.298896	-0.216054	-0.187405	0.323806	0.445724	-0.209691
GO_CELL_CYCLE	-0.221139	0.237485	-0.208845	0.276048	-0.179087	0.195733	0.183667	0.213767	0.171303	0.155333	0.243916	-0.164015	0.161067	0.210759	0.153695	0.179554	-0.18746	0.241835	-0.162747	-0.204202	-0.200146	-0.247949	-0.17686	0.147969	0.227859	-0.16414	-0.179357	-0.184272	0.243666	0.190304	-0.155698	0.172787	-0.230612	0.164639	-0.145873	0.244775	-0.141167	0.162902	-0.17328	0.213567	-0.199262	0.186943	0.141501	0.156927	0.246389	0.1611	0.241735	0.262632	0.206783
GO_INNATE_IMMUNE_RESPONSE	0.190352	0.18721	0.201813	0.193067	-0.176236	0.192253	0.192017	0.286817	-0.315125	0.381948	-0.2077	0.185139	0.236741	0.290028	0.344995	0.345779	-0.237666	0.170558	-0.283777	-0.246365	0.259492	0.172729	0.30667	0.170807	-0.218446	0.317865	0.23039	-0.326252	-0.185778	-0.176485	0.177361	-0.178711	0.302706	0.29356	-0.173556	-0.145638	0.239276	0.313663	0.361104	-0.144422	0.261184	0.292968	0.422428	0.175343	0.332782	0.155335	-0.194318	-0.231983	0.257527
GO_MAPK_SIGNALING_PATHWAY	0.249704	0.2826	0.308498	0.318832	0.318776	0.242558	0.290221	0.195087	-0.345323	0.345631	0.173302	0.197477	0.333711	-0.216491	0.174708	-0.198833	0.181059	0.258321	0.246095	0.21275	0.279211	0.307429	0.265035	0.228226	-0.228177	0.191703	0.201615	-0.258095	-0.355425	-0.286283	0.184253	-0.217979	0.304472	0.212967	0.269345	-0.240956	0.202694	0.239338	0.266566	0.216397	-0.239551	0.251767	0.287271	-0.203928	0.250177	0.207981	-0.365365	-0.220467	0.36247
[truncated: 138 more columns]

## Sheet: Figure2B
Gene	GBM-FD	GBM-TCGA	LGG-FD	LGG-TCGA
ERF_CN	0.666667	0.319372	0.36	0.0488281
TGFB1_CN	0.672619	0.312391	0.4	0.0546875
AXL_CN	0.684524	0.315881	0.4	0.0527344
AKT2_CN	0.672619	0.329843	0.4	0.0566406
PAK4_CN	0.696429	0.34555	0.413333	0.0605469

## Sheet: Figure2C
Gene	HR-95%-CI-low	HR	HR-95%-CI-high
ERF_CN	1.762	2.12	2.55	TCGA_Cohort
TGFB1_CN	1.732	2.082	2.503
AXL_CN	1.744	2.096	2.519
AKT2_CN	1.756	2.107	2.527
PAK4_CN	1.795	2.149	2.573
Gene	HR-95%-CI-low	HR	HR-95%-CI-high
ERF_CN	0.784	1.122	1.606	FUDAN_Cohort
TGFB1_CN	0.863	1.237	1.772
AXL_CN	0.864	1.238	1.774
AKT2_CN	0.848	1.214	1.739
PAK4_CN	0.916	1.312	1.881

## Sheet: Figure2D
Gene	Exp047438	Exp040850	Exp036300	Exp047468	Exp040809	Exp036947	Exp047510	Exp031513	Exp031690	Exp034632	Exp040837	Exp047485	Exp040841	Exp034630	Exp040823	Exp034644	Exp047469	Exp047508	Exp040822	Exp040858	Exp031511	Exp031695	Exp040812	Exp036941	Exp031692	Exp047446	Exp030506	Exp040848	Exp036315	Exp036311	Exp036307	Exp047445	Exp037364	Exp031685	Exp033941	Exp047474	Exp032801	Exp031693	Exp031697	Exp030509	Exp047440	Exp032145	Exp031500	Exp032156	Exp032797	Exp036950	Exp037368	Exp047443	Exp040807
WHO_grade	0	0	0	0	0	0	0	0	0	0	0	0	0	0	0	0	0	0	0	0	0	0	0	0	0	0	0	0	0	0	1	1	1	1	1	1	1	1	1	1	1	1	1	1	1	1	1	1	1
CNV_ERF	-0.698	-0.697	-0.622	-0.593	-0.578	-0.526	-0.487	-0.485	-0.449	-0.415	-0.402	-0.392	-0.366	-0.341	-0.333	-0.326	-0.256	-0.224	-0.171	-0.11	-0.019	-0.006	0.002	0.016	0.148	0.305	0.316	0.598	0.75	1.143	-0.938	-0.703	-0.641	-0.48	-0.466	-0.401	-0.376	-0.324	-0.337	-0.232	-0.182	-0.207	-0.137	-0.298	-0.143	0.289	-0.012	0.282	-0.148
RNA_ERF	14.4207	4.68542	27.8252	20.7569	15.7682	0	20.4215	8.51218	11.7721	9.51507	10.5388	49.4914	37.9848	20.7829	16.3845	16.4775	36.2386	13.2411	19.9719	8.99708	36.2644	5.05835	4.58696	5.66602	32.5037	22.6799	25.3285	12.3729	0	30.2267	10.2766	17.8746	13.9463	27.213	34.4294	50.2309	9.60892	64.584	26.8495	22.4077	39.4098	20.1075	39.7646	26.2973	12.4296	34.272	0	21.7957	23.7427
Pro_ERF	1e-05	1e-05	1e-05	1e-05	1e-05	1e-05	1e-05	1e-05	1e-05	1e-05	0.0058	1e-05	1e-05	1e-05	1e-05	1e-05	1e-05	1e-05	1e-05	0.0026	1e-05	1e-05	0.0113	1e-05	1e-05	0.0104	1e-05	0.0048	1e-05	1e-05	1e-05	1e-05	1e-05	1e-05	1e-05	1e-05	1e-05	1e-05	1e-05	1e-05	0.0034	1e-05	1e-05	1e-05	0.0108	1e-05	1e-05	0.125	0.0273
Patient No.	Glioma#176	Glioma#206	Glioma#153	Glioma#144	Glioma#230	Glioma#19	Glioma#28	Glioma#168	Glioma#213	Glioma#169	Glioma#157	Glioma#117	Glioma#207	Glioma#180	Glioma#17	Glioma#33	Glioma#154	Glioma#198	Glioma#1	Glioma#174	Glioma#136	Glioma#134	Glioma#197	Glioma#148	Glioma#25	Glioma#87	Glioma#208	Glioma#74	Glioma#31	Glioma#34	Glioma#4	Glioma#192	Glioma#46	Glioma#13	Glioma#55	Glioma#71	Glioma#146	Glioma#150	Glioma#195	Glioma#151	Glioma#38	Glioma#58	Glioma#66	Glioma#75	Glioma#43	Glioma#178	Glioma#73	Glioma#10	Glioma#23
Histological_type	LGG	LGG	LGG	LGG	LGG	LGG	LGG	LGG	LGG	LGG	LGG	LGG	LGG	LGG	LGG	LGG	LGG	LGG	LGG	LGG	LGG	GBM	GBM	GBM	GBM	GBM	GBM	GBM	GBM	GBM	GBM	GBM	GBM	GBM	GBM	GBM	GBM	GBM	GBM	GBM	GBM	GBM	GBM	GBM	GBM	GBM	GBM	GBM	GBM
CNV_ERF	-0.697	-0.593	-0.578	-0.526	-0.487	-0.485	-0.449	-0.402	-0.392	-0.366	-0.333	-0.326	-0.256	-0.11	-0.019	-0.006	0.002	0.305	0.316	0.598	1.143	-0.938	-0.703	-0.641	-0.48	-0.466	-0.401	-0.376	-0.324	-0.337	-0.232	-0.182	-0.207	-0.137	-0.298	-0.143	0.289	-0.012	0.282	-0.148	-0.026	-0.061	-0.022	0.134	-0.018	-0.015	0.121	0.053	0.018
RNA_ERF	4.68542	20.7569	15.7682	0	20.4215	8.51218	11.7721	10.5388	49.4914	37.9848	16.3845	16.4775	36.2386	8.99708	36.2644	5.05835	4.58696	22.6799	25.3285	12.3729	30.2267	10.2766	17.8746	13.9463	27.213	34.4294	50.2309	9.60892	64.584	26.8495	22.4077	39.4098	20.1075	39.7646	26.2973	12.4296	34.272	0	21.7957	23.7427	32.0448	22.2543	55.2643	9.08508	42.1593	27.5726	37.9645	25.2281	11.7616
Pro_ERF	1e-05	1e-05	1e-05	1e-05	1e-05	1e-05	1e-05	0.0058	1e-05	1e-05	1e-05	1e-05	1e-05	0.0026	1e-05	1e-05	0.0113	0.0104	1e-05	0.0048	1e-05	1e-05	1e-05	1e-05	1e-05	1e-05	1e-05	1e-05	1e-05	1e-05	1e-05	0.0034	1e-05	1e-05	1e-05	0.0108	1e-05	1e-05	0.125	0.0273	1e-05	1e-05	1e-05	1e-05	1e-05	0.0098	0.0122	1e-05	1e-05
CNV_PAK4	-0.403	-0.544	-0.578	-0.526	-0.487	-0.485	-0.434	-0.402	-0.375	-0.366	-0.263	-0.326	-0.387	-0.11	-0.493	0.002	0.002	1.091	0.316	0.649	2.901	-0.987	-0.703	-0.608	-0.48	-0.466	-0.419	-0.376	-0.324	-0.246	-0.232	-0.214	-0.207	-0.19	-0.161	-0.143	-0.137	-0.134	-0.104	-0.1	-0.065	-0.061	-0.022	-0.02	-0.018	-0.015	-0.004	0.004	0.018
RNA_PAK4	1.14386	1.92766	2.41255	0	0	1.64148	0	3.63741	4.84332	3.77402	8.49167	1.98676	0	2.0885	0	0	2.57062	0.973277	0	1.83305	6.51614	2.94863	3.10514	3.38553	2.20854	5.18523	2.54963	1.68365	0	2.91331	4.95674	0	3.45689	2.58788	2.19888	1.81292	1.33532	0	0	5.05712	4.10363	2.52049	0	3.15611	3.41356	1.31284	2.88503	0	0.734722
Pro_PAK4	1e-05	1e-05	0.3099	0.047	1e-05	0.0763	1e-05	0.0055	1e-05	0.0358	1e-05	1e-05	0.0683	0.0192	1e-05	0.0787	0.2887	0.063	0.4314	1e-05	0.021	0.0344	0.0439	0.0052	0.0156	0.333	0.0085	1e-05	1e-05	1e-05	0.437	0.0824	0.2502	0.0047	0.0707	0.0086	0.1725	0.0308	0.0458	0.0263	1e-05	0.0109	1.0308	0.117	0.0041	0.5401	1e-05	0.0123	0.0183
CNV_AKT2	-0.403	-0.593	-0.578	-0.526	-0.487	-0.485	-0.449	-0.402	-0.392	-0.366	-0.263	-0.326	-0.106	-0.11	-0.128	0.127	0.002	2.796	0.316	0.598	1.143	-0.448	-0.703	-0.641	-0.48	-0.466	-0.096	-0.376	-0.324	-0.304	-0.232	-0.078	-0.207	-0.137	-0.161	-0.143	-0.137	-0.5	-0.511	-0.148	-0.065	-0.061	-0.022	0.122	-0.018	-0.015	-0.731	0.053	0.018
RNA_AKT2	5.39279	20.2129	24.7978	28.7509	30.2958	14.9819	16.0134	15.3942	62.7951	21.5993	15.9596	18.1407	11.4872	13.8485	32.2562	15.7489	18.661	12.6966	17.2084	7.07514	22.2617	19.6653	17.019	16.2971	21.454	20.8967	25.3272	5.14125	16.3634	28.0661	17.5728	15.4485	22.2	38.8874	46.8485	10.0821	31.1565	21.9579	33.223	20.0558	22.2898	18.7642	45.9038	7.96403	30.609	18.8602	23.5621	17.4764	6.12138
Pro_AKT2	1e-05	0.0865	0.0841	0.0375	0.0492	1e-05	1e-05	0.0124	0.0249	0.0052	0.019	1e-05	0.0773	1e-05	1e-05	0.0748	0.0173	0.0037	0.1764	1e-05	0.0517	0.002	0.0263	0.0999	0.0592	0.0942	0.0416	0.0648	0.017	0.035	0.0574	0.1448	0.0801	0.1635	0.0022	0.0706	0.5516	0.0014	0.3037	0.1824	0.3443	0.0222	0.1754	0.0596	0.1603	0.0465	0.4447	0.3196	0.0595
CNV_AXL	-0.403	-0.593	-0.578	-0.526	-0.487	-0.485	-0.449	-0.402	-0.392	-0.366	-0.263	-0.326	-0.256	-0.11	-0.507	-0.006	0.002	3.657	0.316	0.598	1.143	-0.131	-0.703	-0.641	-0.48	-0.466	0.312	-0.376	-0.324	-0.065	-0.232	-0.182	-0.207	-0.137	-0.298	-0.143	-0.137	0.059	-0.47	-0.148	0.115	-0.061	-0.022	0.36	-0.018	-0.015	-0.612	0.053	0.018
RNA_AXL	6.4509	5.27269	5.33865	0	4.87212	4.56374	1.33653	3.29542	7.89701	3.99578	2.21937	3.7081	0	3.57777	0	4.63757	2.62161	6.79577	9.60791	7.87224	7.55774	4.80394	0	8.02929	0	22.939	9.92767	3.46869	0	19.6335	2.48944	0	9.79292	13.4819	3.74361	3.75875	6.35157	0	0	11.0033	13.2194	13.1714	0	7.72247	2.01666	7.61685	8.16285	32.2611	8.68066
Pro_AXL	1e-05	0.0032	0.1088	1e-05	1e-05	0.0132	1e-05	1e-05	1e-05	1e-05	0.0027	1e-05	0.005	0.0105	0.0081	1e-05	1e-05	1e-05	1e-05	1e-05	1e-05	1e-05	1e-05	0.0073	1e-05	0.0066	1e-05	1e-05	0.0058	0.0028	1e-05	0.0174	0.0041	1e-05	1e-05	1e-05	1e-05	1e-05	0.0102	0.0078	0.0059	0.0542	0.1254	0.0101	1e-05	1e-05	1e-05	0.0096	1e-05
CNV_TGFB1	-0.403	-0.593	-0.578	-0.526	-0.487	-0.485	-0.449	-0.402	-0.392	-0.366	-0.263	-0.326	-0.256	-0.11	-0.019	-0.006	0.002	3.657	0.316	0.598	1.143	-0.131	-0.703	-0.641	-0.48	-0.466	0.312	-0.376	-0.324	-0.065	-0.232	-0.182	-0.207	-0.137	-0.298	-0.143	-0.137	0.059	-0.47	-0.148	0.115	-0.061	-0.022	0.36	-0.018	-0.015	-0.612	0.053	0.018
RNA_TGFB1	3.3973	8.46689	4.70312	0	9.47315	3.32907	2.25353	1.36675	9.17845	14.655	4.76257	6.20603	0	5.06205	0	0	3.67829	6.29872	0	15.4387	19.3578	0	2.17536	6.46444	6.52452	19.2206	21.7329	10.5579	0	33.0665	5.58128	50.946	19.6605	11.6862	8.01003	5.20437	10.381	0	0	11.1312	38.4033	27.2958	0	13.0938	9.15518	6.87373	10.4873	24.2176	14.7721
Pro_TGFB1	1e-05	1e-05	1e-05	0.0171	1e-05	1e-05	1e-05	1e-05	1e-05	1e-05	0.0034	1e-05	1e-05	1e-05	1e-05	1e-05	1e-05	1e-05	1e-05	1e-05	1e-05	1e-05	1e-05	1e-05	0.0257	0.0045	0.0096	0.0183	1e-05	0.0049	0.0219	0.009	0.1318	1e-05	1e-05	1e-05	1e-05	1e-05	1e-05	1e-05	0.1624	0.0505	0.0202	1e-05	0.0133	1e-05	0.0139	1e-05	0.0765
[truncated: 57 more columns]

## Sheet: Figure2E
Gene	p value	HR	Type	Log-p	Log-HR
PAK4_Pro	0.177	1.281	Pro	0.752027	0.35727
AKT2_Pro	0.002	1.782	Pro	2.69897	0.833497
AXL_Pro	0.375	1.176	Pro	0.425969	0.233888
TGFB1_Pro	1e-05	2.019	Pro	5	1.01364
ERF_Pro	0.773	1.057	Pro	0.111821	0.0799754
PAK4_RNA	0.023	1.879	RNA	1.63827	0.909965
AKT2_RNA	0.575	0.716	RNA	0.240332	-0.481969
AXL_RNA	0.008	2.105	RNA	2.09691	1.07382
TGFB1_RNA	0.011	2.145	RNA	1.95861	1.10098
ERF_RNA	0.957	1.024	RNA	0.0190881	0.0342157

## Sheet: Figure2G
Gene	GBM/LGG-protein-log10-transformed	GBM/LGG-kinase-activity-log10-transformed
IRAK4	9.99423	0.0488906
CDK2	3.94005	5
MAPKAPK5	7.81503	0.391459
NEK9	7.38705	0.0279026
CDK1	7.29178	0.838131
ATM	6.69735	0.238955
MAPKAPK3	6.44584	0.0471165
CDK6	6.1758	0.669305
PRKD2	5.34947	0.517532
NEK6	5.20619	0.145597
VRK1	3.97194	0.145597
DAPK3	3.94005	0.563661
ARAF	3.20148	0.635959
PAK4	2.92486	0.502519
PASK	2.26184	0.19428
DAPK2	1.56177	0.0403883
VRK2	1.50072	0.238955

## Sheet: Figure2H
Gene	Glioma#1	Glioma#5	Glioma#9	Glioma#17	Glioma#19	Glioma#20	Glioma#28	Glioma#32	Glioma#33	Glioma#59	Glioma#64	Glioma#79	Glioma#85	Glioma#108	Glioma#113	Glioma#117	Glioma#124	Glioma#136	Glioma#139	Glioma#144	Glioma#153	Glioma#154	Glioma#157	Glioma#168	Glioma#169	Glioma#170	Glioma#171	Glioma#172	Glioma#174	Glioma#176	Glioma#207	Glioma#222	Glioma#180	Glioma#182	Glioma#189	Glioma#193	Glioma#198	Glioma#203	Glioma#204	Glioma#206	Glioma#210	Glioma#212	Glioma#213	Glioma#217	Glioma#230	Glioma#240	Glioma#243	Glioma#2	Glioma#3
TGFB1	1e-05	0.0046	1e-05	1e-05	1e-05	1e-05	1e-05	0.0299	1e-05	1e-05	1e-05	0.0283	0.0179	0.0787	1e-05	1e-05	1e-05	1e-05	1e-05	0.0171	1e-05	1e-05	0.0034	1e-05	1e-05	0.0246	1e-05	1e-05	1e-05	1e-05	1e-05	1e-05	1e-05	1e-05	1e-05	1e-05	1e-05	1e-05	1e-05	1e-05	1e-05	1e-05	1e-05	1e-05	1e-05	1e-05	0.0063	0.0327	0.0392
TGFBR1	1e-05	1e-05	1e-05	1e-05	1e-05	1e-05	1e-05	1e-05	1e-05	1e-05	1e-05	0.0457	1e-05	1e-05	1e-05	1e-05	0.0215	1e-05	1e-05	0.0346	1e-05	1e-05	1e-05	1e-05	1e-05	0.0486	1e-05	1e-05	1e-05	1e-05	1e-05	1e-05	1e-05	1e-05	1e-05	1e-05	1e-05	1e-05	1e-05	1e-05	1e-05	1e-05	1e-05	1e-05	1e-05	1e-05	1e-05	0.0774	0.0356
SMAD1	0.0187	0.0085	0.0672	0.0524	0.0331	0.0227	0.037	0.0854	0.015	0.0846	1e-05	0.1018	0.0899	0.2417	0.1	1e-05	0.021	1e-05	0.0303	0.0875	0.0298	0.0216	0.0083	0.0796	0.0093	0.3391	0.051	0.0156	0.0182	0.3017	0.0947	0.1453	0.0214	0.02	0.024	0.3167	0.0371	0.0514	0.063	0.1361	0.0378	0.0149	0.0167	0.0147	0.0938	0.0194	1e-05	0.0172	0.0238
SMAD2	0.0922	0.1558	0.1653	0.0497	0.0396	0.0561	0.0846	0.0652	0.0338	2.7467	1e-05	0.091	0.1119	0.1106	0.0671	1e-05	0.0441	0.0564	0.0696	0.054	0.1308	0.051	0.0579	0.1104	0.0466	0.0211	0.0728	0.0422	1e-05	0.0457	0.094	0.0692	0.0422	0.1379	0.0221	0.1464	0.0737	0.0754	0.0568	0.4107	0.0874	0.0215	0.0148	0.1057	0.122	0.0215	0.0235	0.0757	0.0643
CDK2	1e-05	1e-05	1e-05	1e-05	1e-05	1e-05	1e-05	0.2448	0.0298	0.056	1e-05	0.054	0.0105	0.0151	1e-05	1e-05	0.0045	1e-05	0.012	0.0315	0.0066	1e-05	0.0608	0.0472	1e-05	0.1712	1e-05	1e-05	1e-05	1e-05	1e-05	0.0625	1e-05	1e-05	0.1117	1e-05	0.0094	0.0679	0.1402	0.1679	0.003	1e-05	1e-05	1e-05	0.0061	0.0182	1e-05	0.292	1e-05
[truncated: 138 more columns]

## Sheet: Figure2I
Histological_type	MGPS	CDK2 protein expression (Zscore)
LGG	7.02365	-2.28473
LGG	6.46408	-1.67462
LGG	6.37606	-1.91439
LGG	6.30737	-1.6882
LGG	6.02481	-1.48477
LGG	6.01005	-1.85284
LGG	5.9706	-1.5667
LGG	5.77278	-1.8286
LGG	5.60875	-1.61255
LGG	5.56437	-2.32387
LGG	4.95097	-1.8267
LGG	4.3858	-1.73757
GBM	7.58166	1.08224
GBM	7.07858	0.920356
GBM	6.85115	0.754951
GBM	6.78229	0.818207
GBM	6.66204	0.772438
GBM	6.6308	0.660159
GBM	6.59635	0.435628
GBM	6.57818	0.712661
GBM	6.54165	0.159273
GBM	6.51973	-0.0567203
GBM	6.47788	0.139394
GBM	6.38415	0.173079
GBM	6.26378	-0.298256
GBM	6.10587	0.335699
GBM	5.84634	-0.153667
GBM	5.75814	-0.480174
GBM	5.75663	-0.0785205
GBM	5.74799	0.297518
GBM	5.74354	0.0372283
GBM	5.56656	-0.340603
GBM	5.55247	0.388961
GBM	5.54665	-0.181548
GBM	5.47135	-0.47933
GBM	5.40997	0.0226977
GBM	5.39956	-0.539047
GBM	5.33383	-0.276954
GBM	5.33269	0.0326902
GBM	4.87449	-0.00797029
GBM	4.59015	0.157961

## Sheet: Figure2J
concentration (ug/ml)	Gl-1			H4			SF539			GB-1			U251			U87
0.1	96.4408	96.9054	96.9617	95.1046	95.5775	95.9346	93.2026	93.666	94.0159	95.2084	95.1155	95.2177	93.78	94.1439	93.4338	92.8895	92.436	93.0046
1	94.5243	94.3918	94.307	93.2399	93.5063	93.5054	91.3751	91.6361	91.6353	80.7215	80.5094	80.496	93.3555	93.5337	93.7403	92.2211	92.4128	92.2657
10	79.4092	85.0063	84.5898	82.1582	82.8769	77.5889	80.5151	81.2194	76.0371	81.4425	83.3678	79.6494	85.9863	85.6731	85.4721	83.489	84.1193	85.4987
20	42.5149	44.3547	44.7714	42.2609	43.1154	41.4388	41.4157	42.2531	40.6101	43.0337	42.7115	44.2998	75.8332	74.0601	75.3774	73.9252	73.0601	74.2584
40	23.8586	24.9216	24.9284	23.8954	22.8531	23.7782	23.4175	22.396	23.3026	24.1547	24.3927	22.3066	73.2859	75.9426	74.48	74.7493	72.8661	72.6273
70	14.1374	13.3872	13.8567	13.5615	12.7943	12.0867	13.2903	12.5384	11.845	13.221	14.4689	13.7327	41.4324	45.7741	43.6082	42.0902	41.4154	44.2815
90	7.72124	7.65408	7.68662	6.76053	6.75152	6.75087	6.62532	6.61649	6.61586	7.42595	7.42161	7.4728	22.3774	24.8563	23.0237	21.73	25.395	20.3813
120	7.57966	7.61036	7.5774	6.58439	6.64266	6.57517	6.45271	6.50981	6.44367	7.35654	7.36093	7.3696	19.6419	19.8377	18.5651	18.9222	18.4568	18.3727
200	4.24617	4.39884	4.85538	3.41324	3.81254	3.83615	3.34498	3.73629	3.75943	4.28136	4.08728	3.82895	16.5602	16.6983	16.9157	15.6183	15.4284	15.5421
300	2.83566	2.77352	2.74995	1.85688	1.83462	1.77794	1.81974	1.79793	1.74239	2.56263	2.6023	2.56618	14.1977	14.8319	14.1529	13.8034	13.5468	13.6623
500	1.57021	1.68947	1.52871	1.03278	0.989686	1.06305	1.01213	0.969893	1.04179	1.61907	1.21236	1.18141	14.2675	14.7246	14.3989	13.9694	13.9674	13.7267
700	1.57495	1.60181	1.59834	1.41568	1.40498	1.40812	1.38737	1.37688	1.37995	1.35834	1.36513	1.37307	8.53107	8.78529	8.16806	7.4044	7.47158	7.86811
900	1.49521	1.499	1.48841	1.28991	1.29183	1.284	1.26411	1.26599	1.25832	1.2482	1.26112	1.24913	8.38007	8.20658	8.23061	7.13453	7.13893	7.00801
1100	0.807432	0.791516	0.808081	0.659749	0.67105	0.636758	0.646554	0.657629	0.624022	0.586815	0.572952	0.559687	7.07206	7.16421	7.77033	6.73518	6.97188	6.46647

## Sheet: Figure2K
concentration (ug/ml)	GBM			LGG
0	100	100	100	100	100	100
0.01	99.7087	98.5294	98.9554	95.1401	93.9561	94.5999
0.1	97.9904	95.2824	96.6919	94.9369	93.5377	93.3991
1	87.0433	81.1737	81.7727	84.6465	83.7188	87.6695
10	46.3816	47.6885	43.4706	79.2176	74.6953	81.5658
40	25.5239	25.3668	23.5117	77.3736	76.0366	72.4797
70	13.9328	14.2512	15.0951	46.7552	40.5628	40.9592
100	0.797331	0.790249	0.788508	29.9064	29.1238	21.4465
130	0.797331	0.790249	0.788508	17.3967	17.3012	14.6178
160	4.26934	4.09207	5.08195	55.902	55.2965	48.4847
190	2.83977	2.89985	2.98573	18.0124	20.383	18.8775
220	1.49985	1.80994	1.97375	14.3509	19.7645	18.6197
500	1.61839	1.59085	1.63788	9.28984	9.71043	9.43442
1000	1.53543	1.52883	1.59194	8.9908	9.36572	9.18637
2000	0.0946753	0.0889311	0.0841143	8.75123	9.23978	8.98989

[truncated: 2 more sheets: Figure2L, Figure2N]
