# Supplementary material for: Proteogenomics of diffuse gliomas reveal molecular subtypes associated with specific therapeutic targets and immune-evasion mechanisms
Source: Nat Commun. 2023 Jan 31;14:505. doi: 10.1038/s41467-023-36005-1 (PMC9889805; doi:10.1038/s41467-023-36005-1)
Supplement: Supplementary file 15 — Source Data [file 41467_2023_36005_MOESM15_ESM.zip › Resource data/Supplementary Figure11.xlsx]

## Sheet: Supplementary Figure11C
Proteome_subtype	Mutational types	MGPS
S-Ne	wild type	-0.504472
S-Ne	wild type	-0.37532
S-Ne	wild type	-0.468095
S-Ne	CDKN2A/B co-deletion	-0.222787
S-Pf	CDKN2A/B co-deletion	0.124471
S-Pf	CDKN2A/B co-deletion	0.261227

## Sheet: Supplementary Figure11E
mRNA level				Protein level
Mutational types	CDKN2A	CDKN2B		Proteome_type	Mutational types	CDKN2A	CDKN2B
WT	10.3843	4.15192		S-Ne	WT	1e-05	1e-05
WT	13.2354	6.57803		S-Ne	WT	1.2471	0.10987
WT	10.7101	4.40678		S-Ne	WT	1.8997	0.17892
CDKN2A/B co-deletion	0	0		S-Ne	WT	1.8176	0.12546
CDKN2A/B co-deletion	0	0		S-Ne	WT	0.008	0.21456
CDKN2A/B co-deletion	0	0		S-Ne	WT	1.5465	0.1089
				S-Ne	WT	1.3189	0.1435
				S-Ne	WT	1.6413	0.2699
				S-Ne	WT	1.26	0.12098
				S-Ne	WT	1.1665	0.1165
				S-Ne	WT	1.1362	0.1533
				S-Ne	CDKN2A/B co-deletion	0.6179	0.0466
				S-Pf	CDKN2A/B co-deletion	1e-05	1e-05
				S-Pf	CDKN2A/B co-deletion	0.3098	0.0206
				S-Pf	CDKN2A/B co-deletion	1e-05	1e-05
				S-Pf	CDKN2A/B co-deletion	0.0217	0.0244
				S-Pf	CDKN2A/B co-deletion	0.109	1e-05

## Sheet: Supplementary Figure11F
Gene	Fold change (Log10transformed)	P value (Log10transformed)	Fold Change	P value	Pathway	Label
APC	-1.16907	0.529775	0.444708	0.295274	GO_CELL_CYCLE_CHECKPOINT
ATM	2.47137	1.11098	5.54572	0.0774496	GO_CELL_CYCLE_CHECKPOINT
ATRIP	0.568374	0.240809	1.48285	0.574369	GO_CELL_CYCLE_CHECKPOINT
BABAM1	0.665254	0.41994	1.58585	0.380242	GO_CELL_CYCLE_CHECKPOINT
BAX	0.226872	0.227311	1.17029	0.592501	GO_CELL_CYCLE_CHECKPOINT
BCL2L1	0.182779	0.164547	1.13507	0.684625	GO_CELL_CYCLE_CHECKPOINT
BRCC3	0.531279	0.405185	1.44521	0.393382	GO_CELL_CYCLE_CHECKPOINT
BRSK1	-0.94047	0.34501	0.521063	0.451846	GO_CELL_CYCLE_CHECKPOINT
BUB3	1.91376	1.73665	3.7679	0.0183381	GO_CELL_CYCLE_CHECKPOINT	BUB3
CARM1	-2.06295	0.819959	0.239326	0.151371	GO_CELL_CYCLE_CHECKPOINT
CDC5L	0.642227	0.392886	1.56074	0.404682	GO_CELL_CYCLE_CHECKPOINT
CDK1	1.40472	0.506736	2.64766	0.311361	GO_CELL_CYCLE_CHECKPOINT
CDK2	1.48537	0.896518	2.79988	0.126906	GO_CELL_CYCLE_CHECKPOINT
CDK4	1.05308	1.30988	2.07495	0.0489909	GO_CELL_CYCLE_CHECKPOINT	CDK4
CDK6	2.76259	2.13808	6.78612	0.00727644	GO_CELL_CYCLE_CHECKPOINT	CDK6
CDKN1B	0.326061	0.196923	1.25359	0.635443	GO_CELL_CYCLE_CHECKPOINT
CDKN2A	-2.74869	3.43413	0.148786	0.000368015	GO_CELL_CYCLE_CHECKPOINT	CDKN2A
CDKN2B	-3.19828	4.05522	0.108949	8.80606e-05	GO_CELL_CYCLE_CHECKPOINT	CDKN2B
CENPF	-1.874	0.318867	0.272816	0.47988	GO_CELL_CYCLE_CHECKPOINT
CNOT1	0.297562	0.163181	1.22907	0.686783	GO_CELL_CYCLE_CHECKPOINT
CNOT10	0.709413	0.212216	1.63514	0.613457	GO_CELL_CYCLE_CHECKPOINT
CNOT11	-2.30674	0.43037	0.202117	0.371219	GO_CELL_CYCLE_CHECKPOINT
CNOT2	1.16503	0.314684	2.24238	0.484524	GO_CELL_CYCLE_CHECKPOINT
CNOT3	0.0702134	0.0299315	1.04987	0.933402	GO_CELL_CYCLE_CHECKPOINT
CNOT4	1.62517	0.45111	3.08479	0.353908	GO_CELL_CYCLE_CHECKPOINT
CNOT6	0.630276	0.144836	1.54786	0.716415	GO_CELL_CYCLE_CHECKPOINT
CNOT6L	0.825806	0.406433	1.77253	0.392254	GO_CELL_CYCLE_CHECKPOINT
CNOT7	-0.703181	0.294625	0.614217	0.507428	GO_CELL_CYCLE_CHECKPOINT
CNOT8	1.79786	0.457125	3.47705	0.34904	GO_CELL_CYCLE_CHECKPOINT
CRADD	1.0626	0.856329	2.08869	0.13921	GO_CELL_CYCLE_CHECKPOINT
CUL4A	0.657028	0.559019	1.57683	0.276045	GO_CELL_CYCLE_CHECKPOINT
DDX39B	0.906264	1.04698	1.87419	0.0897463	GO_CELL_CYCLE_CHECKPOINT
DLG1	-1.00717	0.678426	0.497521	0.209688	GO_CELL_CYCLE_CHECKPOINT
DYNC1LI1	0.609735	0.584944	1.52598	0.26005	GO_CELL_CYCLE_CHECKPOINT
EIF2AK4	0.867936	0.429039	1.82505	0.372358	GO_CELL_CYCLE_CHECKPOINT
EP300	1.71014	1.19986	3.27192	0.0631162	GO_CELL_CYCLE_CHECKPOINT
FBXO4	-4.37626	1.14198	0.0481521	0.0721146	GO_CELL_CYCLE_CHECKPOINT
FBXO6	1.17305	0.386531	2.25488	0.410647	GO_CELL_CYCLE_CHECKPOINT
GIGYF2	3.30316	0.616271	9.87073	0.241952	GO_CELL_CYCLE_CHECKPOINT
HMGA2	-1.63404	0.348573	0.322185	0.448154	GO_CELL_CYCLE_CHECKPOINT
HRAS	-0.824936	0.84695	0.564507	0.142249	GO_CELL_CYCLE_CHECKPOINT
IK	1.30805	0.831897	2.47606	0.147266	GO_CELL_CYCLE_CHECKPOINT
INTS3	-0.525398	0.141391	0.694768	0.722119	GO_CELL_CYCLE_CHECKPOINT
INTS7	2.35415	0.98836	5.11293	0.102716	GO_CELL_CYCLE_CHECKPOINT
KLHL22	1.60338	0.576144	3.03854	0.265372	GO_CELL_CYCLE_CHECKPOINT
LCMT1	-2.20948	1.13869	0.216212	0.0726631	GO_CELL_CYCLE_CHECKPOINT
MAD1L1	0.4422	0.116189	1.35867	0.765264	GO_CELL_CYCLE_CHECKPOINT
MAD2L1	2.51399	0.835853	5.71196	0.145931	GO_CELL_CYCLE_CHECKPOINT
MAD2L1BP	1.30441	0.372671	2.46982	0.423964	GO_CELL_CYCLE_CHECKPOINT
MAD2L2	2.43881	0.373432	5.42194	0.423222	GO_CELL_CYCLE_CHECKPOINT
MAPK14	-1.52973	1.35655	0.346342	0.0439997	GO_CELL_CYCLE_CHECKPOINT	MAPK14
MDC1	1.76858	1.00514	3.40717	0.098824	GO_CELL_CYCLE_CHECKPOINT
MSH2	1.14033	0.691829	2.20432	0.203316	GO_CELL_CYCLE_CHECKPOINT
NAE1	-0.861218	0.906483	0.550488	0.124027	GO_CELL_CYCLE_CHECKPOINT
NBN	1.82431	0.979776	3.54137	0.104767	GO_CELL_CYCLE_CHECKPOINT
NSUN2	1.2044	1.3086	2.30442	0.0491363	GO_CELL_CYCLE_CHECKPOINT	NSUN2
PCBP4	0.521083	0.196426	1.43503	0.636172	GO_CELL_CYCLE_CHECKPOINT
PCID2	0.531773	0.229418	1.4457	0.589633	GO_CELL_CYCLE_CHECKPOINT
PCNA	2.74487	0.758243	6.70329	0.174485	GO_CELL_CYCLE_CHECKPOINT
PEA15	-0.274069	0.139996	0.826984	0.724442	GO_CELL_CYCLE_CHECKPOINT
PML	-0.233089	0.130173	0.850811	0.741016	GO_CELL_CYCLE_CHECKPOINT
PPP1R10	-1.67892	0.304928	0.312316	0.495532	GO_CELL_CYCLE_CHECKPOINT
PRCC	11.8279	0.505294	3635.5	0.312397	GO_CELL_CYCLE_CHECKPOINT
PRKDC	1.15056	0.822217	2.21999	0.150585	GO_CELL_CYCLE_CHECKPOINT
PRMT1	0.00437156	0.00304486	1.00303	0.993013	GO_CELL_CYCLE_CHECKPOINT
PRPF19	2.42628	0.745798	5.37507	0.179557	GO_CELL_CYCLE_CHECKPOINT
PSMG2	-0.959677	0.380245	0.514172	0.416634	GO_CELL_CYCLE_CHECKPOINT
PTPN11	0.218866	0.102675	1.16382	0.78945	GO_CELL_CYCLE_CHECKPOINT
RAD9A	-1.34595	0.245344	0.393394	0.568403	GO_CELL_CYCLE_CHECKPOINT
RB1	1.49271	0.467848	2.81416	0.340528	GO_CELL_CYCLE_CHECKPOINT
RGCC	1.11173	0.429694	2.16105	0.371797	GO_CELL_CYCLE_CHECKPOINT
RINT1	1.65154	0.544769	3.14168	0.285254	GO_CELL_CYCLE_CHECKPOINT
RNASEH2B	2.20986	0.543963	4.6263	0.285783	GO_CELL_CYCLE_CHECKPOINT
RPA2	-0.940591	0.426024	0.521019	0.374952	GO_CELL_CYCLE_CHECKPOINT
RPL26	0.379639	0.199906	1.30102	0.631094	GO_CELL_CYCLE_CHECKPOINT
RPS27L	-0.16054	0.0826817	0.89469	0.826644	GO_CELL_CYCLE_CHECKPOINT
SETMAR	4.27513	0.895787	19.3617	0.12712	GO_CELL_CYCLE_CHECKPOINT
SFN	-0.0656159	0.0807047	0.955537	0.830415	GO_CELL_CYCLE_CHECKPOINT
TAOK1	-0.511614	0.197296	0.701437	0.634898	GO_CELL_CYCLE_CHECKPOINT
TAOK2	-0.857297	0.718816	0.551986	0.191066	GO_CELL_CYCLE_CHECKPOINT
TAOK3	-0.324941	0.179998	0.798331	0.660696	GO_CELL_CYCLE_CHECKPOINT
TGFB1	-1.55589	0.448382	0.340119	0.356138	GO_CELL_CYCLE_CHECKPOINT
THOC1	1.38516	0.408899	2.61201	0.390033	GO_CELL_CYCLE_CHECKPOINT
THOC5	3.35307	0.509096	10.2182	0.309673	GO_CELL_CYCLE_CHECKPOINT
TIMELESS	-2.65214	0.375108	0.159084	0.421591	GO_CELL_CYCLE_CHECKPOINT
TIPRL	0.468272	0.264997	1.38345	0.543254	GO_CELL_CYCLE_CHECKPOINT
TNKS1BP1	-0.524064	0.414442	0.69541	0.385087	GO_CELL_CYCLE_CHECKPOINT
TOP2A	3.68137	0.492577	12.8293	0.321679	GO_CELL_CYCLE_CHECKPOINT
TOP2B	2.06707	1.2752	4.19036	0.053064	GO_CELL_CYCLE_CHECKPOINT
TP53	-0.301373	0.23093	0.81148	0.587584	GO_CELL_CYCLE_CHECKPOINT
TP53BP1	0.514514	0.413662	1.42851	0.385778	GO_CELL_CYCLE_CHECKPOINT
TPR	3.333	0.498633	10.077	0.317225	GO_CELL_CYCLE_CHECKPOINT
TRIAP1	2.64415	0.525336	6.25129	0.298307	GO_CELL_CYCLE_CHECKPOINT
TRIM39	9.09144	0.544715	545.5	0.285289	GO_CELL_CYCLE_CHECKPOINT
TRIP13	-0.254374	0.0685226	0.838351	0.854038	GO_CELL_CYCLE_CHECKPOINT
USP28	9.96891	0.495737	1002.17	0.319347	GO_CELL_CYCLE_CHECKPOINT
VPS4A	-0.468304	0.744523	0.722814	0.180085	GO_CELL_CYCLE_CHECKPOINT
XPC	0.739468	0.224088	1.66956	0.596914	GO_CELL_CYCLE_CHECKPOINT
ZFYVE19	0.604506	0.24514	1.52046	0.56867	GO_CELL_CYCLE_CHECKPOINT
ZNF207	1.86414	1.33826	3.64052	0.0458928	GO_CELL_CYCLE_CHECKPOINT	ZNF207
ZW10	0.914814	0.274185	1.88533	0.531882	GO_CELL_CYCLE_CHECKPOINT

## Sheet: Supplementary Figure11G
Proteome_type	Mutational types	CDK4	CDK6
S-Ne	WT	0.1371	1e-05
S-Ne	WT	0.1546	1e-05
S-Ne	WT	0.2194	0.07
S-Ne	WT	0.2752	1e-05
S-Ne	WT	2.2219	1e-05
S-Ne	WT	0.5895	0.3599
S-Ne	WT	0.1623	1e-05
S-Ne	WT	0.1619	1e-05
S-Ne	WT	0.1091	1e-05
S-Ne	WT	0.1726	0.2763
S-Ne	WT	0.1229	1e-05
S-Ne	CDKN2A/B co-deletion	0.8013	0.5031
S-Pf	CDKN2A/B co-deletion	0.759	0.424
S-Pf	CDKN2A/B co-deletion	0.7623	1e-05
S-Pf	CDKN2A/B co-deletion	0.9787	0.5942
S-Pf	CDKN2A/B co-deletion	0.7899	0.5075
S-Pf	CDKN2A/B co-deletion	0.8055	0.5855

## Sheet: Supplementary Figure11L
CDKN2A/B co-deletion				CDKN2A/B co-deletion&CDK4-inhibitor				WT				WTl&CDK4-inhibitor
0.169531	0.152952	0.222731	0.203698	0.126524	0.167361	0.123742	0.120027	0.149975	0.14116	0.144811	0.141955	0.146002	0.143123	0.14947	0.147946
0.330384	0.308113	0.457584	0.39638	0.197236	0.242643	0.182977	0.188501	0.225867	0.226086	0.214766	0.212377	0.207215	0.211303	0.21556	0.22358
0.686484	0.617769	0.858212	0.764017	0.314518	0.364498	0.264011	0.280929	0.31582	0.322004	0.311611	0.305249	0.269827	0.283286	0.276761	0.278913
1.31216	1.28582	1.71391	1.5831	0.426715	0.540139	0.405606	0.428577	0.451584	0.475158	0.455228	0.48764	0.356175	0.358945	0.371677	0.380357
2.52826	2.47947	3.50442	3.52851	0.653992	0.961787	0.675072	0.641383	0.818896	0.853448	0.889392	0.782169	0.61129	0.62736	0.60668	0.682397

## Sheet: Supplementary Figure11N
	CDKN2A/B co-deletion			CDKN2A/B co-deletion&CDK4-inhibitor			WT			WT&CDK4-inhibitor
Gene.Symbol	Repeat-1	Repeat-2	Repeat-3	Repeat-1	Repeat-2	Repeat-3	Repeat-1	Repeat-2	Repeat-3	Repeat-1	Repeat-2	Repeat-3
CDK4	43.4656	41.5462	31.6189	8.10841	9.37463	9.00652	13.2785	10.2577	13.0941	9.79421	9.4768	9.65536
CDK6	33.9182	32.6454	33.0312	4.60465	8.67936	7.39973	12.0042	10.1904	11.2445	9.29201	8.81262	9.0228
APC	42.0737	40.1876	35.9607	5.46729	9.51657	9.23266	11.7623	12.588	13.3669	9.7529	9.77549	9.18262
AURKB	38.8482	45.4742	47.2901	5.51941	8.88328	6.03	13.8995	13.4222	11.7829	8.85218	9.7312	8.3041
BABAM1	48.4164	44.5496	33.298	6.25847	4.70422	9.92016	13.1178	12.0504	10.9785	9.22972	8.26878	8.11834
BAX	46.648	32.5271	40.5238	6.27029	9.88949	5.30942	11.7	12.6261	12.7215	8.44429	9.26041	9.0968
BRCC3	43.2523	46.9025	50.2188	6.57695	9.09966	9.1526	13.4457	12.147	11.2949	8.67901	8.26514	8.85193
EIF2AK4	41.7456	35.1835	50.1237	5.5691	7.00871	6.9383	13.0252	13.1555	10.1248	9.98102	9.21618	8.37779
MAD1L1	42.0941	41.6667	41.0004	7.99602	9.07647	8.18145	12.1822	11.5078	12.7589	8.4137	8.35274	9.9926
MAD2L1	36.6236	38.159	32.7694	4.91227	6.97767	8.48525	10.9172	13.1268	13.5682	8.07673	9.51538	8.52265
MAD2L2	43.4482	31.0195	31.4572	4.81906	5.57562	5.01561	13.6991	13.478	13.8341	9.00887	9.08152	8.67455
MCM2	37.771	34.654	46.2745	8.67648	4.60377	8.88073	12.6446	13.5138	13.6706	9.6853	9.31682	8.63305
MCM4	43.0075	40.4577	41.8131	7.50321	5.24321	8.36138	12.288	13.5353	13.9953	9.35521	9.70304	8.33
MCM5	43.1397	37.1001	36.1676	8.50282	9.23015	7.39614	11.9683	13.809	10.2505	8.13621	8.41234	9.70962
MCM6	41.005	45.9973	35.9727	8.85811	5.34499	7.6175	11.0485	13.9151	13.4831	8.73779	8.13517	9.3821
MCM7	41.6402	50.6203	42.3945	7.68428	7.25714	6.43781	10.6441	12.5755	10.9687	9.29167	8.95679	8.78677
MDC1	39.3872	43.8306	42.1047	9.22469	8.52766	9.23782	13.4589	13.2165	10.1296	9.42399	8.47073	9.16518
MSH2	38.8215	37.5969	41.051	9.21446	9.42993	7.19033	13.7831	11.6503	11.1046	9.9569	8.63541	9.6349
PCNA	32.9838	34.534	46.1631	9.49914	5.25132	9.58816	12.238	10.4378	12.2885	9.51194	9.1297	9.18701
PML	35.9351	38.9774	33.13	5.57386	5.29927	8.78921	10.0442	11.205	10.9131	8.04752	9.75054	9.47143
TOP2A	31.0285	42.1048	41.6138	5.82507	7.98918	9.49748	12.376	10.1102	12.6381	9.74963	8.62671	9.37904
TOP2B	47.5433	34.0303	43.7278	6.40277	9.99981	6.83881	11.3347	10.6321	13.9903	8.57423	9.29131	9.39836
TP53BP1	36.4354	42.229	45.6343	8.76776	9.36068	6.24951	11.5988	10.7245	13.8433	9.45708	9.86476	8.2644
XPC	45.6226	35.2227	43.3812	9.19413	7.39817	6.25031	11.4362	11.1425	10.9576	8.99827	8.10237	8.521
CNOT1	39.9069	48.1897	36.5012	6.04618	7.37533	5.72209	11.0005	11.764	11.7293	8.25687	8.65488	9.17633
CNOT2	48.5392	42.8618	30.8408	7.68097	8.42506	6.45695	12.5871	13.756	11.1919	8.0401	8.99675	9.08939
