# Supplementary material for: Proteogenomics of diffuse gliomas reveal molecular subtypes associated with specific therapeutic targets and immune-evasion mechanisms
Source: Nat Commun. 2023 Jan 31;14:505. doi: 10.1038/s41467-023-36005-1 (PMC9889805; doi:10.1038/s41467-023-36005-1)
Supplement: Supplementary file 15 — Source Data [file 41467_2023_36005_MOESM15_ESM.zip › Resource data/Supplementary Figure10.xlsx]

## Sheet: Supplementary Figure10B
Kinase family	Percentage	Proteomics subtypes
AGC	33.337	S-Ne
Atypical	27.277	S-Ne
CAMK	83.337	S-Ne
CK1	12.5	S-Ne
CMGC	0	S-Ne
Other	80	S-Ne
STE	33.337	S-Ne
TK	40	S-Ne
TKL	50	S-Ne
AGC	66.67	S-Pf
Atypical	72.77	S-Pf
CAMK	16.67	S-Pf
CK1	87.5	S-Pf
CMGC	100	S-Pf
Other	20	S-Pf
STE	50	S-Pf
TK	20	S-Pf
TKL	30	S-Pf
AGC	0	S-Im
Atypical	0	S-Im
CAMK	0	S-Im
CK1	0	S-Im
CMGC	0	S-Im
Other	0	S-Im
STE	16.67	S-Im
TK	40	S-Im
TKL	20	S-Im

## Sheet: Supplementary Figure10C
Gene	S-Ne	S-Pf	S-Im	Enrichment	cell_cycle_process	MAPK_signaling_pathway	Innate_immune_related_pathway	CAMK_signaling_pathway
CAMK2A	8.01471	1.17927	1.02416	1.81788				Yes
CAMK2B	2.79786	0.851003	0.699824	1.80921				Yes
CAMK2G	2.55352	0.654466	0.522137	1.80009				Yes
PRKAA2	0.0251134	0.0190048	0.00725607	1.77808
PRKD3	0.00257766	0.00840616	0.00202294	1.64491
CAMK2D	3.23145	2.23169	1.68297	0.681215				Yes
IKBKB	0.135685	0.203663	0.0889372	-2.24567			Yes
MAP4K5	0.000700039	0.00355973	0.000405765	-2.71403		Yes
MAP2K1	1.34964	1.12706	0.68468	-3.4163		Yes
IRAK1	0.00130838	0.00560293	0.0013571	-3.7551			Yes
JAK2	1.93e-05	1.59e-05	1.93e-05	-4.5129		Yes
CDK1	0.000272318	0.0480033	0.00938535	1.81803	Yes
MAPK9	0.0777986	0.0444496	0.0232707	1.79883		Yes
MAPK7	0.00130436	0.0198065	0.00201356	1.61378		Yes
JAK2	1.93e-05	1.59e-05	1.93e-05	1.55402		Yes
CDK3	0.000257286	0.00384784	0.00112919	1.55001	Yes
SRC	0.441599	0.359492	0.235918	1.52696	Yes
CDK2	0.00082048	0.0490346	0.0119079	1.5179	Yes
GRK5	3.09e-05	2.78e-05	4.93e-05	-3.25504
IKBKE	1.36e-05	1.61e-05	1.82e-05	-3.26367		Yes
CAMK2A	8.01471	1.17927	1.02416	-3.39286				Yes
CAMK4	0.0125667	0.000128189	6.58e-05	-3.63921				Yes
AKT1	0.0571061	0.136851	0.0651234	-4.60471
SYK	0.000154987	0.00432512	0.0205438	3.14825			Yes
IRAK4	2.72e-05	0.000540096	0.00184446	3.13406			Yes
FLT1	0.000109869	0.00035934	0.00107624	3.10021			Yes
FGR	0.00821746	0.02026	0.0245196	3.07982			Yes
BTK	2.21e-05	7.73e-05	9.94e-05	2.6286			Yes
MAPK7	0.00130436	0.0198065	0.00201356	-4.30778		Yes
CDK2	0.00082048	0.0490346	0.0119079	-8.71453	Yes
CDK1	0.000272318	0.0480033	0.00938535	-9.20391	Yes
CAMK2A	8.01471	1.17927	1.02416	-10.951				Yes
MAPK1	28.2556	12.0791	5.1019	-13.8566		Yes
MAPK3	2.47304	1.51537	0.963853	-17.4426		Yes
